# Supplementary material for: A Novel Primer Mixture for GH48 Genes: Quantification and Identification of Truly Cellulolytic Bacteria in Biogas Fermenters
Source: Microorganisms. 2020 Aug 25;8(9):1297. doi: 10.3390/microorganisms8091297 (PMC7565076; doi:10.3390/microorganisms8091297)
Supplement: Supplementary file 1 [file microorganisms-08-01297-s001.zip]

Archive with 4 entries (3 files):
- Supplementary Material/
- Supplementary Material/File S1 GH48_database.xlsx
- Supplementary Material/File S2 GH48_modules.fasta
- Supplementary Material/Supplementary Material.pdf
