# Supplementary material for: A Novel Primer Mixture for GH48 Genes: Quantification and Identification of Truly Cellulolytic Bacteria in Biogas Fermenters
Source: Microorganisms. 2020 Aug 25;8(9):1297. doi: 10.3390/microorganisms8091297 (PMC7565076; doi:10.3390/microorganisms8091297)
Supplement: Supplementary file 1 [file microorganisms-08-01297-s001.zip › Supplementary Material/File S1 GH48_database.xlsx]

## Sheet: GH48_merged
txid	organism	product	nu_accession	nucleotide sequ	pro_accession	protein sequ	16S rRNA gene sequ	Taxonomy	16S rRNA gene length
351607	Acidothermus cellulolyticus 11B	cellulose 1,4-beta-cellobiosidase	CP000481.1	ATGCCAGGATTACGACGGCGACTCCGCGCCGGTATCGTCTCGGCGGCGGCGTTGGGGTCGCTGGTTAGCGGGCTCGTTGCCGTCGCACCAGTCGCGCACGCGGCGGTGACTCTCAAAGCGCAGTATAAGAACAATGATTCGGCGCCGAGTGACAACCAGATCAAACCGGGTCTCCAGTTGGTGAATACCGGGTCGTCGTCGGTGGATTTGTCGACGGTGACGGTGCGGTACTGGTTCACCCGGGATGGTGGGTCGTCGACACTGGTGTACAACTGTGACTGGGCGGCGATGGGGTGTGGGAATATCCGCGCCTCGTTCGGCTCGGTGAACCCGGCGACGCCGACGGCGGACACCTACCTGCAGTTGTCGTTCACTGGTGGAACGTTGGCCGCTGGTGGG…	ABK52390.1	MPGLRRRLRAGIVSAAALGSLVSGLVAVAPVAHAAVTLKAQYKNNDSAPSDNQIKPGLQLVNTGSSSVDLSTVTVRYWFTRDGGSSTLVYNCDWAAMGCGNIRASFGSVNPATPTADTYLQLSFTGGTLAAGGSTGEIQNRVNKSDWSNFDETNDYSYGTNTTFQDWTKVTVYVNGVLVWGTEPSGATASPSASATPSPSSSPTTSPSSSPSPSSSPTPTPSSSSPPPSSNDPYIQRFLTMYNKIHDPANGYFSPQGIPYHSVETLIVEAPDYGHETTSEAYSFWLWLEATYGAVTGNWTPFNNAWTTMETYMIPQHADQPNNASYNPNSPASYAPEEPLPSMYPVAIDSSVPVGHDPLAAELQSTYGTPDIYGMHWLADVDNIYGYGDSPGGGCELGP…	GTTTGATCCTGGCTCAGGACGAACGCTGGCGGCGTGCTTAACACATGCAAGTCGAGCGGAAAGGCCCTTCGGGGTACTCGAGCGGCGAACGGGTGAGTAACACGTGGGCAACCTACCCCCAGCACCGGGATAACCCCGGGAAACCGGGGCTAATACCGGATATGCACCTCGGGTGGCATCACCTGAGGTGGAAAGCTTTTGCGGCTGGGGATGGGCCCGCGGCCTATCAGCTTGTTGGTGGGGTAACGGCCTACCAAGGCGACGACGGGTAGCCGGCCTGAGAGGGCGACCGGCCACACTGGGACTGAGACACGGCCCAGACTCCTACGGGAGGCAGCAGTGGGGAATATTGCGCAATGGGCGAAAGCCTGACGCAGCGACGCCGCGTGGGGGAAGAAG…	Bacteria;Actinobacteria;Actinobacteria;Acidothermales;Acidothermaceae;Acidothermus;Acidothermus cellulolyticus	1509
65497	Actinoalloteichus cyanogriseus	endoglucanase	NZ_JODV01000006.1	GTGAGAAAGGCGCCCGTCCTCGCGGCGGCGGCCCTCCTGACCACCGCGATGGTGCCGGTGACCTCGGGGGCGGCCTTCGGCGGCGCCCCGGCCGACGACCTGCCGGCCGACGTCGAGGTCGAGCCCCGCCAGCCCTCCGAGTACGAGGCGGCCTTCCTCGACCAGTACGAGAAGATCAAGGACCCGGCCAGCGGCTACTTCCGCGAGTTCGACGGGCTGCTGGTGCCCTACCACTCGGTCGAGACGTTGTTGGTGGAGGCACCCGACCACGGCCACCAGACCACCTCCGAGGCGTTCAGCTACTACCTGTGGCTGGAGGCGAGCTACGGCAGGGTGACCGGTGACTGGGAGCCGTTCAACGCGGCCTGGGAGTCGCTGGAGCGCTTCGCCATCCCGGGG…	WP_026418584.1	MRKAPVLAAAALLTTAMVPVTSGAAFGGAPADDLPADVEVEPRQPSEYEAAFLDQYEKIKDPASGYFREFDGLLVPYHSVETLLVEAPDHGHQTTSEAFSYYLWLEASYGRVTGDWEPFNAAWESLERFAIPGTEDQPTNSSYDPGSPATYAAEHPSPTQYPALLRQDVPVGEDPLASELSATYGTDEIYGMHWLLDVDNVYGYGFCGDGTDDEPAFINTYQRGSGESVWETVPHPSCETFEFGGENGFLDLFTDDQAYSPQWRYTNAPDADARAVQVAYLAQTWAEEQGQAGAVADTVADAAKMGDYLRYSMYDKYFKQIGDCTSETGCPGAQGKDSAHYLLSWYYSWGGALADAQYPWAFRIGSSASHQGYQNVLAAWALSEVDGLIPESPTAQEDW…	TGGAGAGTTTGATCCTGGCTCAGGACGAACGCTGGCGGCGTGCTTAACACATGCAAGTCGAGCGGTAAGGCCCTTCGGGGTACACGAGCGGCGAACGGGTGAGTAACACGTGGGCAACCTGCCCTGCACTCTGGGATAACCTCGGGAAACCGGGGCTAATACCGGATACGACCTTCCCCCGCATGGGGGTGGGTGGAAAGTTCCGGCGGTGCAGGATGGGCCCGCGGCCTATCAGCTTGTTGGTGGGGTAATGGCCTACCAAGGCGACGACGGGTAGCCGGCCTGAGAGGGCGACCGGCCACACTGGGACTGAGATACGGCCCAGACTCCTACGGGAGGCAGCAGTGGGGAATATTGCGCAATGGGCGAAAGCCTGACGCAGCGACGCCGCGTGAGGGA…	Bacteria;Actinobacteria;Actinobacteria;Pseudonocardiales;Pseudonocardiaceae;Actinoalloteichus;Actinoalloteichus cyanogriseus	1519
65497	Actinoalloteichus cyanogriseus	endoglucanase	NZ_KL573951.1	CGGCTTCTGCGGCGACGGGACCGACGACGAGCCGGCCTTCATCAACACCTACCAGCGCGGTTCGGGCGAGTCGGTGTGGGAGACCGTTCCGCACCCCTCCTGCGAGACCTTCGAGTTCGGCGGGGAGAACGGCTTCCTCGACCTCTTCACCGACGACCAGGCCTACTCCCCGCAGTGGCGCTACACCAACGCCCCCGACGCCGACGCCAGGGCCGTCCAGGTCGCCTACCTGGCGCAGACCTGGGCCGAGGAGCAGGGGCAGGCGGGAGCGGTCGCCGACACCGTGGCCGACGCCGCGAAGATGGGTGACTACCTGCGGTACTCGATGTACGACAAGTACTTCAAGCAGATCGGCGACTGCACCAGCGAGACCGGGTGCCCGGGAGCGCAGGGCAAGGA…	WP_030105476.1	GFCGDGTDDEPAFINTYQRGSGESVWETVPHPSCETFEFGGENGFLDLFTDDQAYSPQWRYTNAPDADARAVQVAYLAQTWAEEQGQAGAVADTVADAAKMGDYLRYSMYDKYFKQIGDCTSETGCPGAQGKDSAHYLLSWYYSWGGALADAQYPWAFRIGSSASHQGYQNVLAAWALSEVDGLIPESPTAQEDWATSLDRQLEFLRWLQSADGGIAGGATNSWQGDYSDPGADHPTFYGMAYDWQPVWNDPPSNNWFGFQVWDMERVAQYHHITGDERAGEILDNWIPWAIEHTTVGTGGDFGVPSNLSWSGEPDTWDAANPGDNASLRVSVVDQSQDVGVAAGLAKTLLYYAAATGDSAALATGEGLLDALLANQTDLGIATEETREDYSRFDETGD…	TGGAGAGTTTGATCCTGGCTCAGGACGAACGCTGGCGGCGTGCTTAACACATGCAAGTCGAGCGGTAAGGCCCTTCGGGGTACACGAGCGGCGAACGGGTGAGTAACACGTGGGCAACCTGCCCTGCACTCTGGGATAACCTCGGGAAACCGGGGCTAATACCGGATACGACCTTCCCCCGCATGGGGGTGGGTGGAAAGTTCCGGCGGTGCAGGATGGGCCCGCGGCCTATCAGCTTGTTGGTGGGGTAATGGCCTACCAAGGCGACGACGGGTAGCCGGCCTGAGAGGGCGACCGGCCACACTGGGACTGAGATACGGCCCAGACTCCTACGGGAGGCAGCAGTGGGGAATATTGCGCAATGGGCGAAAGCCTGACGCAGCGACGCCGCGTGAGGGA…	Bacteria;Actinobacteria;Actinobacteria;Pseudonocardiales;Pseudonocardiaceae;Actinoalloteichus;Actinoalloteichus cyanogriseus	1519
1470176	Actinoalloteichus hoggarensis	cellulose 1,4-beta-cellobiosidase	NZ_CP022521.1	ATGAGATCCGACAGGTTGACGCGGTGGTCGAGGAGACCACTGCCCGCGGCTGCGGCGGCGACGCTGCTGGCCGCCGTGATCGTGCCGATCACGGCGCCCGCCGGAGCCGCGCAGAACGTGCAGTGCAGCGTCGACTACCGAGTCACCAACGAGTGGAACGACGGCTTCGGCGCCGAGGTCTCGCTCACCAACGAGGGAAGCACCCCCCTCAACGGCTGGTCGCTGACCTGGACCTATCCCGATGGCCAGCGCATCACCCAGGCCTGGAACAGCCAGGTCACCCAGTCGGGCTCGGTGGTGACCGCCCGCAACGTGTCCTGGAACGGCACCGTCGCTCCCGGCGGCTCCGCGACCTTCGGCTTCAACGCCGCCAAGTCGGGCGCCAACACCGCGCCCACG…	WP_093942513.1	MRSDRLTRWSRRPLPAAAAATLLAAVIVPITAPAGAAQNVQCSVDYRVTNEWNDGFGAEVSLTNEGSTPLNGWSLTWTYPDGQRITQAWNSQVTQSGSVVTARNVSWNGTVAPGGSATFGFNAAKSGANTAPTDFAVNGAACGDLGEPPVDERTIVSDRSSLSVRQGQSASFALSLAAAPQDDVTVALTRTAGTANLSLETSSLNFDADNWNTGRSVTVTSADSGASPGTAIFTATADGYAPAVITVREIGAAQSDYEAAFLEQYEKIKDPASGYFREVDGLLVPYHSVETLIVEAPDHGHQTTSEAYSYYLWLEAAYARITEDWEPFNRAWESLETFIVPGSEDQPTNAAYDPGSPATYAGESPTPTDYPSPLNPDVPVGEDPLGGELSATYGDSDVY…	CATTGATGGAGAGTTTGATCCTGGCTCAGGACGAACGCTGGCGGCGTGCTTAACACATGCAAGTCGAGCGGTAAGGCCCTTCGGGGTACACGAGCGGCGAACGGGTGAGTAACACGTGGGTAACCTGCCCTGCACTTTGGGATAACCTCGGGAAACCGGGGCTAATACCGGATAGGACATGCCATCGCATGGTGGTGTGTGGAAAGTTCCGGCGGTGTGGGATGGGCCCGCGGCCTATCAGCTTGTTGGTGGGGTGATGGCCTACCAAGGCGACGACGGGTAGCCGGCCTGAGAGGGCGACCGGCCACACTGGGACTGAGACACGGCCCAGACTCCTACGGGAGGCAGCAGTGGGGAATATTGCGCAATGGGCGAAAGCCTGACGCAGCGACGCCGCGT…	Bacteria;Actinobacteria;Actinobacteria;Pseudonocardiales;Pseudonocardiaceae;Actinoalloteichus;Actinoalloteichus hoggarensis	1528
340345	Actinoalloteichus hymeniacidonis	Glycosyl hydrolase family 48	CP014859.1	ATGAGATCCGAAAGGTTGACGCGGTGGCCGACTCGGTCGCCGGTGCCGGTAGCCGCTGCGGCGGTGCTGCTGGCCGCAGTGATCGTGCCGATAACGGCGTCCCCCGGTGCAGCCGAGAACGCGGAGCCCACCGGCTCCGCCGCCGAGTCCGGCGCGCTGCGCACGCCGAGCGCGATGCAGGCCGATTACGAGACGGCCTTCCTCGAGCAGTACGACAAGATCAAGGACCCGGCCAGCGGATACTTCCGCGACATCGACGGCCTCCTCGTGCCCTACCACTCGGTTGAGACGTTGATCGTCGAAGCCCCCGACCACGGGCATCAGACCACCTCGGAGGCCTACAGCTACTACCTCTGGTTGGAGGCGGCCTACGGGCGCATCACCGAGGACTGGGAGCCG…	AOS64330.1	MRSERLTRWPTRSPVPVAAAAVLLAAVIVPITASPGAAENAEPTGSAAESGALRTPSAMQADYETAFLEQYDKIKDPASGYFRDIDGLLVPYHSVETLIVEAPDHGHQTTSEAYSYYLWLEAAYGRITEDWEPFNQAWESLETFIVPGTEDQPTNASYDASAPATYAGESTTPTDYPSPLLPDVPVGEDPLADELTSTYGDSDVYGMAWLLDVDNVYGFGFCGDGSSDEPVFMNSYQRGSNESVWETVPHPSCETFDFGGENGYLDLFTDDQQYSQQWRYTAAPDADARVVQVAYLAKTWAEAQGQGDAIADTISDAVKMGDYLRYAMYDKYFKEIGDCTDPTTCAAGTGKNSAHYLLSWYYSWGGAMASAEYPWAFRIGGSGVHQGYQNPMAAWALSE…	CATTGATGGAGAGTTTGATCCTGGCTCAGGACGAACGCTGGCGGCGTGCTTAACACATGCAAGTCGAGCGGTAAGGCCCTTCGGGGTACACGAGCGGCGAACGGGTGAGTAACACGTGGGTAACCTGCCCTGCACTTTGGGATAACCTCGGGAAACCGGGGCTAATACCGGATATGACATGCCATCGCATGGTGGTGTGTGGAAAGTTCCGGCGGTGTGGGATGGGCCCGCGGCCTATCAGCTTGTTGGTGGGGTGATGGCCTACCAAGGCGACGACGGGTAGCCGGCCTGAGAGGGCGACCGGCCACACTGGGACTGAGACACGGCCCAGACTCCTACGGGAGGCAGCAGTGGGGAATATTGCGCAATGGGCGAAAGCCTGACGCAGCGACGCCGCGT…	Bacteria;Actinobacteria;Actinobacteria;Pseudonocardiales;Pseudonocardiaceae;Actinoalloteichus;Actinoalloteichus hymeniacidonis	1520
1612552	Actinoalloteichus sp. ADI127-7	putative cellulose binding protein	CP016076.1	ATGAGATCCGACAGGTTGACGCGGTGGTCGAAGAGACCACTGCCCGCGGCTGCGGCGGCGACGCTGCTGGCCGCCGTGATCGTGCCGATCACGGCGCCCGCCGGAGCCGCGCAGAACGTGCAGTGCAGCGTCGACTATCAGATCACCAACGAGTGGAACAGCGGCTTCGGCGCCGAGGTCTCGCTCACCAACGAGGGCAGCACCCCACTCAACGGCTGGTCGCTGACCTGGACCTACCCCGACGGCCAGCGGGTGACCCAGGGCTGGAACAGCCAGATCACCCAGTCCGGCGCGGTGGTGACCGCCCGCAACGTGTCCTGGAACGGCACCGTGGCGCCCGGCGCTTCGGCGACCTTCGGCTTCAACGCCTCGAAGGCGAGCACCAACACCGCGCCCGTC…	APU16237.1	MRSDRLTRWSKRPLPAAAAATLLAAVIVPITAPAGAAQNVQCSVDYQITNEWNSGFGAEVSLTNEGSTPLNGWSLTWTYPDGQRVTQGWNSQITQSGAVVTARNVSWNGTVAPGASATFGFNASKASTNTAPVDFAVNGATCGDLGEPPVDERTIVSSRSSLSVRQGESASFALSLAAAPQNNVNVQLTRTSGTANLSLGSSSLSFGPGNWNTGRPVTVTSADSDAAPGTATFTATADGYAPAVIVVREIGAAQSDYEAAFLEQYEKIKDPASGYFRDVGGLLVPYHSVETLIVEAPDHGHQTTSEAYSYYLWLEAAYARITEDWEPFNRAWESLETFIVPGSEDQPTNAAYDPSSPATYAGESPTPRDYPSPLDADVPVGEDPLGAELTSTYGDSDVY…	CATTGATGGAGAGTTTGATCCTGGCTCAGGACGAACGCTGGCGGCGTGCTTAACACATGCAAGTCGAGCGGTAAGGCCCTTCGGGGTACACGAGCGGCGAACGGGTGAGTAACACGTGGGTAACCTGCCCTGCACTTTGGGATAACCTCGGGAAACCGGGGCTAATACCGGATATGACATGCCATCGCATGGTGGTGTGTGGAAAGTTCCGGCGGTGTGGGATGGGCCCGCGGCCTATCAGCTTGTTGGTGGGGTGATGGCCTACCAAGGCGACGACGGGTAGCCGGCCTGAGAGGGCGACCGGCCACACTGGGACTGAGACACGGCCCAGACTCCTACGGGAGGCAGCAGTGGGGAATATTGCGCAATGGGCGAAAGCCTGACGCAGCGACGCCGCGT…	Bacteria;Actinobacteria;Actinobacteria;Pseudonocardiales;Pseudonocardiaceae;Actinoalloteichus;Actinoalloteichus sp. ADI127-7	1520
2072503	Actinoalloteichus sp. AHMU CJ021	endoglucanase	CP025990.1	GTGAGAAAGGCGCCCGTCCTCGCGGCGGCGGCCCTCCTGACCACCGCGATGGTGCCGGTGACCTCGGGGGCGGCCTTCGGCGGCGCCCCGGCCGACGACCTGCCGGCCGACGTCGAGGTCGAGCCCCGCCAGCCCTCCGAGTACGAGGCGGCCTTCCTCGACCAGTACGAGAAGATCAAGGACCCGGCCAGCGGCTACTTCCGCGAGTTCGACGGGCTGCTGGTGCCCTACCACTCGGTCGAGACGTTGTTGGTGGAGGCACCCGACCACGGCCACCAGACCACCTCCGAGGCGTTCAGCTACTACCTGTGGCTGGAGGCGAGCTACGGCAGGGTGACCGGTGACTGGGAGCCGTTCAACGCGGCCTGGGAGTCGCTGGAGCGCTTCGCCATCCCGGGG…	AUS79894.1	MRKAPVLAAAALLTTAMVPVTSGAAFGGAPADDLPADVEVEPRQPSEYEAAFLDQYEKIKDPASGYFREFDGLLVPYHSVETLLVEAPDHGHQTTSEAFSYYLWLEASYGRVTGDWEPFNAAWESLERFAIPGTEDQPTNSSYDPGSPATYAAEHPSPTQYPALLRQDVPVGEDPLASELSATYGTDEIYGMHWLLDVDNVYGYGFCGDGTDDEPAFINTYQRGSGESVWETVPHPSCETFEFGGENGFLDLFTDDQAYSPQWRYTNAPDADARAVQVAYLAQTWAEEQGQAGAVADTVADAAKMGDYLRYSMYDKYFKQIGDCTSETGCPGAQGKDSAHYLLSWYYSWGGALADAQYPWAFRIGSSASHQGYQNVLAAWALSEVDGLIPESPTAQEDW…	TGGAGAGTTTGATCCTGGCTCAGGACGAACGCTGGCGGCGTGCTTAACACATGCAAGTCGAGCGGTAAGGCCCTTCGGGGTACACGAGCGGCGAACGGGTGAGTAACACGTGGGCAACCTGCCCTGCACTCTGGGATAACCTCGGGAAACCGGGGCTAATACCGGATACGACCTTCCCCCGCATGGGGGTGGGTGGAAAGTTCCGGCGGTGCAGGATGGGCCCGCGGCCTATCAGCTTGTTGGTGGGGTAATGGCCTACCAAGGCGACGACGGGTAGCCGGCCTGAGAGGGCGACCGGCCACACTGGGACTGAGATACGGCCCAGACTCCTACGGGAGGCAGCAGTGGGGAATATTGCGCAATGGGCGAAAGCCTGACGCAGCGACGCCGCGTGAGGGA…	Bacteria;Actinobacteria;Actinobacteria;Pseudonocardiales;Pseudonocardiaceae;Actinoalloteichus;Actinoalloteichus sp. AHMU CJ021	1519
1612551	Actinoalloteichus sp. GBA129-24	putative cellulose binding protein	CP016077.1	ATGAGATCCGACAGGTTGACGCGGTGGTCGAAGAGACCACTGCCCGCGGCTGCGGCGGCGACGCTGCTGGCCGCCGTGATCGTGCCGATCACGGCGCCCGCCGGAGCCGCGCAGAACGTGCAGTGCAGCGTCGACTATCAGATCACCAACGAGTGGAACAGCGGCTTCGGCGCCGAGGTCTCGCTCACCAACGAGGGCAGCACCCCACTCAACGGCTGGTCGCTGACCTGGACCTACCCCGACGGCCAGCGGGTGACCCAGGGCTGGAACAGCCAGATCACCCAGTCCGGCGCGGTGGTGACCGCCCGCAACGTGTCCTGGAACGGCACCGTGGCGCCCGGCGCTTCGGCGACCTTCGGCTTCAACGCCTCGAAGGCGAGCACCAACACCGCGCCCGTC…	APU22297.1	MRSDRLTRWSKRPLPAAAAATLLAAVIVPITAPAGAAQNVQCSVDYQITNEWNSGFGAEVSLTNEGSTPLNGWSLTWTYPDGQRVTQGWNSQITQSGAVVTARNVSWNGTVAPGASATFGFNASKASTNTAPVDFAVNGATCGDLGEPPVDERTIVSSRSSLSVRQGESASFALSLAAAPQNNVNVQLTRTSGTANLSLGSSSLSFGPGNWNTGRPVTVTSADSDAAPGTATFTATADGYAPAVIVVREIGAAQSDYEAAFLEQYEKIKDPASGYFRDVGGLLVPYHSVETLIVEAPDHGHQTTSEAYSYYLWLEAAYARITEDWEPFNRAWESLETFIVPGSEDQPTNAAYDPSSPATYAGESPTPRDYPSPLDADVPVGEDPLGAELTSTYGDSDVY…	ATTGATGGAGAGTTTGATCCTGGCTCAGGACGAACGCTGGCGGCGTGCTTAACACATGCAAGTCGAGCGGTAAGGCCCTTCGGGGTACACGAGCGGCGAACGGGTGAGTAACACGTGGGTAACCTGCCCTGCACTTTGGGATAACCTCGGGAAACCGGGGCTAATACCGGATATGACATGCCATCGCATGGTGGTGTGTGGAAAGTTCCGGCGGTGTGGGATGGGCCCGCGGCCTATCAGCTTGTTGGTGGGGTGATGGCCTACCAAGGCGACGACGGGTAGCCGGCCTGAGAGGGCGACCGGCCACACTGGGACTGAGACACGGCCCAGACTCCTACGGGAGGCAGCAGTGGGGAATATTGCGCAATGGGCGAAAGCCTGACGCAGCGACGCCGCGTG…	Bacteria;Actinobacteria;Actinobacteria;Pseudonocardiales;Pseudonocardiaceae;Actinoalloteichus;Actinoalloteichus sp. GBA129-24	1519
1592326	Actinobacteria bacterium OK006	cellulose 1,4-beta-cellobiosidase	NZ_LJCU01000076.1	ATGCACCCAAGTTCCAGAAGCAGACGCCGGAGGACCCGGCGGCTGTGGACCGCCGTGGTGGCGGCCCTCGCGCTTCCGTTCACCATGCTCGCGAATGGCTCAACTCCCGCTCAGGCAGCTGGAGTTCAGTGCAGCGTCGACTACAAGACCAATGACTGGGGCTCCGGCTTCACCGCGGATCTCACGCTCACCAACCGGGGCACGGACCCGATCAACGGCTGGACCCTGACGTACGACTACACGGGCAACCAGACGCTGACCAGCGGCTGGAACGGGACCTGGTCGCAGTCCGGCAGGACGGTCACCGCGAAGAACGCCTCCTGGAACGGGACGATCGCCGCCGGGGCAGCGGTCTCCACCGGCGCGCAGTTCACCTACAGCGGCACCAACACGGCGCCC…	WP_054230062.1	MHPSSRSRRRRTRRLWTAVVAALALPFTMLANGSTPAQAAGVQCSVDYKTNDWGSGFTADLTLTNRGTDPINGWTLTYDYTGNQTLTSGWNGTWSQSGRTVTAKNASWNGTIAAGAAVSTGAQFTYSGTNTAPASFAINGTTCTGAHQPPVTVLTSPAAGAVYTQGDAIPLAATAAAADNATIAKVEFYDDTTLLGTDTSSPYTLSTSSLTVGSHSLVAKAYDSLGASAASTPVGITVASGPAVVASPTQLGVQQSKSGTFAVHLSKQPAANVTVTTARTDGTTGLSVTGGASLTFTPANWNTAQNVTVTADASGTGAATFTASATGYAKATVTVTELAASKAYDARFLDLYGRITNPANGYFSPEGIPYHSVETLIVEAPDQGHETTSEAYSYLIWLQ…	CATTCACGGAGAGTTTGATCCTGGCTCAGGACGAACGCTGGCGGCGTGCTTAACACATGCAAGTCGAACGATGAAGCCCTTCGGGGTGGATTAGTGGCGAACGGGTGAGTAACACGTGGGCAATCTGCCCTTCACTCTGGGACAAGCCCTGGAAACGGGGTCTAATACCGGATAACACCTGCCCGGGCATCCGGGTGGGTTAAAAGCTCCGGCGGTGAAGGATGAGCCCGCGGCCTATCAGCTTGTTGGTGAGGTAGTGGCTCACCAAGGCGACGACGGGTAGCCGGCCTGAGAGGGCGACCGGCCACACTGGGACTGAGACACGGCCCAGACTCCTACGGGAGGCAGCAGTGGGGAATATTGCACAATGGGCGAAAGCCTGATGCAGCGACGCCGCGT…	Bacteria;Actinobacteria;Actinobacteria;NA;NA;NA;Actinobacteria bacterium OK006	1531
1592327	Actinobacteria bacterium OK074	cellulose 1,4-beta-cellobiosidase	NZ_LJCV01000188.1	ATGGCACCCGCGCACAGATCAAGACCCGTACGGCGGTGGTGGACCGCCGTCGCGGCGGCCCTCGCACTACCCCTGGCCATGCTCGCGAACGCTTCGACTCCCGCACACGCGGCGGCAGTTCAGTGCAGCGTGGACTACAAGACGAACGACTGGGGAACCGGCTTCACGGCGGACCTCACGATCACCAACCGTGGCAGCGACCCCATCGCCGGCTGGACGCTGACGTACTCCTACGCCGGCAACCAGAAGCTCACCAGCGGCTGGAACGGCACCTGGTCGCAGTCCGGCCAGGCGGTCACGGTGGCAAACGCCACCTACAACGCGACCATCGCCGTCGGCGCCGCGGTCTCCACGGGCGCCCAGTTCACCTACACCGGCACCAACACCGCGCCCGCCAAC…	WP_054216148.1	MAPAHRSRPVRRWWTAVAAALALPLAMLANASTPAHAAAVQCSVDYKTNDWGTGFTADLTITNRGSDPIAGWTLTYSYAGNQKLTSGWNGTWSQSGQAVTVANATYNATIAVGAAVSTGAQFTYTGTNTAPANFAVNGTSCVGAHQPPITVLTSPAPGAVYTQGDPVPLAATAAAADNATVSKVEFYDDTTLLGTDTTSPYSLSATGLAVGSHSLLAKAYDSLGASAESTPVGITVASGPAVVATPAQLGVQQGKSGTYAVKLSTQPAANVTVTTARTGGNTGLSVTGGASLTFTPSNWNTTQQVTVTADATGTGAATFESTAPALAKATVTVTQLAASKEYDARFLDLYGKITDPASGYFSPEGIPYHSVETLIVEAPDQGHETTSEAYSYLLWLQAM…	CATTCACGGAGAGTTTGATCCTGGCTCAGGACGAACGCTGGCGGCGTGCTTAACACATGCAAGTCGAACGATGAAGCCTTTCGGGGTGGATTAGTGGCGAACGGGTGAGTAACACGTGGGCAATCTGCCCTTCACTCTGGGACAAGCCCTGGAAACGGGGTCTAATACCGGATAATACTGCGGGTCTCATGGTCTGTGGTTGAAAGCTCCGGCGGTGAAGGATGAGCCCGCGGCCTATCAGCTTGTTGGTGAGGTAATGGCTCACCAAGGCGACGACGGGTAGCCGGCCTGAGAGGGCGACCGGCCACACTGGGACTGAGACACGGCCCAGACTCCTACGGGAGGCAGCAGTGGGGAATATTGCACAATGGGCGAAAGCCTGATGCAGCGACGCCGCGT…	Bacteria;Actinobacteria;Actinobacteria;NA;NA;NA;Actinobacteria bacterium OK074	1534
1592329	Actinobacteria bacterium OV320	cellulose 1,4-beta-cellobiosidase	NZ_LJCX01000027.1	ATGGATCCCTCACGCAGACGCCGCGGGGCGCGGCGCCTGTGGACCGCCGCTCTGGCGGCCCTCGCGCTTCCCCTCGCCATGCTGAGCACGAGCACAACTCCCGCCCAGGCGGCGGCACTTCAGTGCAGCGTGGACTACAAGACCAATGACTGGGGCTCCGGCTTCACCGCCGACCTCACCCTCACCAACCGAGGCACCGACCCGATCAGCGGCTGGGCCCTGACGTACTCCTACGCGGGCAACCAGAAGCTGACGAACGGATGGAACGGCAGCTGGTCGCAGTCCGGTCAGCAGATCACGGTGAACAACGCCTCCTACAACGGGACGATCGCCGCCGGAGCCGCGGTGAGCACGGGCGGGCAGTTCACCTACAGCGGGACGAACGCCGCTCCCGCGAGC…	WP_054241568.1	MDPSRRRRGARRLWTAALAALALPLAMLSTSTTPAQAAALQCSVDYKTNDWGSGFTADLTLTNRGTDPISGWALTYSYAGNQKLTNGWNGSWSQSGQQITVNNASYNGTIAAGAAVSTGGQFTYSGTNAAPASFAVNGTTCVGAHQPPVTVLTSPTAGAVYTQGDAVPLAATAAAADSATISKIEFYDDTTLLGTDTSSPYTLSASGLSVGSHSLVAKAYDSLGASASSTPVGITVASGPAVVASTNQLAVQQGKTGTYSLKLSTQPSANVTVTTARTTGNTGLTVTGGASLTFTPSNWSAAQNVTITANASGTGAATFESTATGHAKASVTATEIAGTKAYDARFLDLYGKITNPANGYFSPEGIPYHSVETLIVEAPDQGHETTSEAYSYLLWLQAM…	CATTCACGGAGAGTTTGATCCTGGCTCAGGACGAACGCTGGCGGCGTGCTTAACACATGCAAGTCGAACGATGAACCACTTCGGTGGGGATTAGTGGCGAACGGGTGAGTAACACGTGGGCAATCTGCCCTTCACTCTGGGACAAGCCCTGGAAACGGGGTCTAATACCGGATAATACTTCCACTCGCATGGGTGGGGGTTAAAAGCTCCGGCGGTGAAGGATGAGCCCGCGGCCTATCAGCTTGTTGGTGAGGTAATGGCTCACCAAGGCGACGACGGGTAGCCGGCCTGAGAGGGCGACCGGCCACACTGGGACTGAGACACGGCCCAGACTCCTACGGGAGGCAGCAGTGGGGAATATTGCACAATGGGCGAAAGCCTGATGCAGCGACGCCGCGT…	Bacteria;Actinobacteria;Actinobacteria;NA;NA;NA;Actinobacteria bacterium OV320	1531
1592328	Actinobacteria bacterium OV450	cellulose 1,4-beta-cellobiosidase	NZ_LJCW01000348.1	ATGCCGGCACACCCCCCACCCAGGCCGCACGTCCGACGCAGGCTGCTGACCGCCTCGGCCGTGGCCGTCTCGCTGTCCCTCCCCCTCGGTCTCACGGCCGTCGGTGCCCCCACCGCCGCGGCCGCGGCCGTGCAGTGCAGCGTCGACTACAGGACCAACGACTGGGGCTCGGGCTTCACCGCCGAGCTGACCCTCACCAACCGGTCCGCGACCGCACTCGACGGCTGGACCCTGACCTACGACCACTCCGGCAACCAGCAGCTGACCAACGGCTGGAACGGCACCTGGACCCAGTCCGGCAAGAGCGTCCGCGTCGCGGCGCCGGACTGGAACAAGACCGTCGCGGCCGGTGCGGCCGTCACCACCGGCGCCCAGTTCTCCTACAGCGGGACCAACGCC…	WP_054226195.1	MPAHPPPRPHVRRRLLTASAVAVSLSLPLGLTAVGAPTAAAAAVQCSVDYRTNDWGSGFTAELTLTNRSATALDGWTLTYDHSGNQQLTNGWNGTWTQSGKSVRVAAPDWNKTVAAGAAVTTGAQFSYSGTNAAPTSFAVNGTPCTGAHRPPVAVLTSPTAGAVYAAGTPVPLAATAAAADGATVSKVEFYSDTTLLGTDTTAPFTLDAPGLAAGSHSLYAKAYDSLAASAESAPVGITVAAGPALVASPAQLSVRRGETGTFDLKLSRQPTANVMVGVARTSGNTDLAATPASLTFTPANWNTAQKVTVTAGTTGTGSAVFTVTAPGHAEAAVTVAELAADSTYDARFLELHGKITNPANGYFSPEGIPYHSVETLIVEAPDQGHETTSEAYSYLIWL…	CATTCATGGAGAGTTTGATCCTGGCTCAGGACGAACGCTGGCGGCGTGCTTAACACATGCAAGTCGAACGATGAAGCCCTTCGGGGTGGATTAGTGGCGAACGGGTGAGTAACACGTGGGCAATCTGCCCTTCACTCTGGGACAAGCCCTGGAAACGGGGTCTAATACCGGATAATACTCCTGCCTGCATGGGTGGGGGTTGAAAGCTCCGGCGGTGAAGGATGAGCCCGCGGCCTATCAGCTTGTTGGTGGGGTAATGGCCCACCAAGGCGACGACGGGTAGCCGGCCTGAGAGGGCGACCGGCCACACTGGGACTGAGACACGGCCCAGACTCCTACGGGAGGCAGCAGTGGGGAATATTGCACAATGGGCGAAAGCCTGATGCAGCGACGCCGCGT…	Bacteria;Actinobacteria;Actinobacteria;NA;NA;NA;Actinobacteria bacterium OV450	1530
2487353	Actinobacteria bacterium YIM 96077	cellulose 1,4-beta-cellobiosidase	CP033729.1	ATGGCGAAAGAGAAACGATGGCGCCCGGCCGCCGCCCTGGCGGCCGGCGCGCTGGTGGCCGCTGGTTTGACGGCCATCCCCGGCACGGCGCACGCCGCGGTGGCGTGCGACGTCGATTTCGGGGCCGACGAGTGGGGTGACGGCTCCGGAGGATTCACGGGCGAGGTGGTCCTCACCAACCTCGGTGATCCCCTGGACGACTGGACGCTCAGCTTCGACCTGCCCGGCGATGCGCAGCTCGTGCAGGGTTGGAACGCGGACTGGGAACAGGACGGGCAAGAGGTCAGCGCGCACGGCCCGTCGTGGAACTCGCTGGACACCGGCGAGCAGGCCACGCTCGGATTCAACGGCACGGGCTATGCCGGAGACCCGGACGAGTTCTTCGTCAACGGGACGCTG…	AYY11565.1	MAKEKRWRPAAALAAGALVAAGLTAIPGTAHAAVACDVDFGADEWGDGSGGFTGEVVLTNLGDPLDDWTLSFDLPGDAQLVQGWNADWEQDGQEVSAHGPSWNSLDTGEQATLGFNGTGYAGDPDEFFVNGTLCGDDPGTTAPEVSIASPADGAEFTAPADVTVEAEASSEDGEIDRVEFYLDGSLAGDDTTAPYSFLHEDLSEGTYVLGVQAVDDQDQTAEDEITIEVADDGDPDVVATPDQVSVVEGSTASYGVSLTEEPDGEVTVTTEHTSGGSGIDVVEGDVLTFTSGNWDEPQDVVLAADEGSAGESAEFTSDAPGHTPASVTANALPDDGEVDPEWVDRFMEQYEKIHDSGYFSSHGIPYHSIETLIVEAPDYGHVTTSEAFSFWLWMEANYG…	TGGAGAGTTTGATCCTGGCTCAGGACGAACGCTGGCGGCGTGCCTTACACATGCAAGTCGAGCGATCGGCCCGGTCCTCCGGGACCGGGTACGGAGCGGCGAACGGGTGAGTAACACGTGAGCAACCTACCTCTGGCACCGGGATAACCCCGGGAAACTGGGGCTAATACCGGATAACCATCGGCCGGGGCATCTCGGCCGATGCAAATGGTTCCGATCTCTGATCGGTTCTGGCCAGGGATGGGCTCGCGGCCCATCAGTCTGATGGTGGGGTAACGGCCCACCAAGGCGACGACGGGTAGCCGGCCTGAGAGGGTGATCGGCCACACTGGGACTGAGATACGGCCCAGACTCCTACGGGAGGCAGCAGTGGGGAATATTGCACAATGGGCGAAAGCC…	Bacteria;Actinobacteria;Actinobacteria;NA;NA;NA;Actinobacteria bacterium YIM 96077	1561
1411117	Actinomadura amylolytica	cellulose 1,4-beta-cellobiosidase	NZ_CP032402.1	ATGAGAAAACGGTTCCGATGGCGAGCGCTCACCGCGATGGGCGCCGCGCTGATGTTGTGCGGCACGCTGATGACGGCCGGCTCCGGCCGTGCCGAGGCGGCCGTGTCCTGCAAGGTCGTCTACGGCAAGAACGACTGGGGCTCGGGGTTCACCGCGAGCATCGACATCACCAACACCGGTGACGCGGTCAACGGCTGGACGCTGAAGTACTCCTACTCGGGCAACCAGCGGCTGGTCTCCGGCTGGAACGGCCGCTGGTCCCAGTCCGGACAGGAGATCACCGTCCAGAACGAGGCGTGGAACGGCTCCCTGGCGTCCGGCGCGCGCATCAACGTGGGCGCGCAGTTCACCTACAGCGGCACCAACGCCGACCCGGCGTCGTTCACGCTGAACGGGGTC…	WP_119728123.1	MRKRFRWRALTAMGAALMLCGTLMTAGSGRAEAAVSCKVVYGKNDWGSGFTASIDITNTGDAVNGWTLKYSYSGNQRLVSGWNGRWSQSGQEITVQNEAWNGSLASGARINVGAQFTYSGTNADPASFTLNGVRCNETAGPPTVALTSPAAGATFSLGGTVPLAADARAADGATISKVEFFNQDGELGEDATAPYTLNWQPRTAGNHSVYARATDSNGSTAESTPVGITVVQQASVVASPGTLTVAQGDKVTYGVRLSEQPSGNVVVRTARTSGNSGLSVTRGESLTFTPQNWSTAQQVEITAAATGTGEATFTSSATGFASAEVKVTQVDATTGTYVERFLDQYNKIKDPANGYFSPEGIPYHSVETFMVEAPDHGHETTSEAYSYLIWLEAMYGKVT…	TGGAGAGTTTGATCCTGGCTCAGGACGAACGCTGGCGGCGTGCTTAACACATGCAAGTCGAGCGGAAAGGCCCCTTCGGGGGTACTCGAGCGGCGAACGGGTGAGTAACACGTGAGCAACCTGCCCCCGACTCTGGGATAAGCCTGGGAAACCGGGTCTAATACCGGATACGACCACTGCTCGCATGGGTGGTGGTGGAAAGTTTTTTCGGTCGGGGATGGGCTCGCGGCCTATCAGCTTGTTGGTGGGGTGATGGCCTACCAAGGCGACGACGGGTAGCCGGCCTGAGAGGGCGACCGGCCACACTGGGACTGAGACACGGCCCAGACTCCTACGGGAGGCAGCAGTGGGGAATATTGCGCAATGGGCGGAAGCCTGACGCAGCGACGCCGCGTGGGG…	Bacteria;Actinobacteria;Actinobacteria;Streptosporangiales;Thermomonosporaceae;Actinomadura;Actinomadura amylolytica	1522
1992	Actinomadura echinospora	cellulose 1,4-beta-cellobiosidase	NZ_FNVO01000004.1	GCGGTCGCCTGCAAGGTGGTCTACAAGAAGAACGACTGGGGCACCGGCTTCACCACCTCGATCGACATCACCAACACCGGTGACGCGCTCACCGGCTGGACCCTGAAGTACTCCTACACCGGCAACCAACGCCTGGCCTCGGGCTGGAGCGGACGCTGGACCCAGACCGGACAGAACATCACCGTCCACAACGAATCCTGGAACGGCAACCTGTCCACCGGCGCCACCACCAACATCGGCGCCCAGTTCACCTACACCGGCACCAACATCGACCCCACCGCCTTCACCCTCAACGACACCCCCTGCAACCAGACCCAGACCCAGCCCACCGTCACGCTGACCAGCCCGGCCGCGGGCGCCACCTACTCGGTCGGCGGCACCGTCCCGCTGGCCGCGACC…	WP_103937485.1	AVACKVVYKKNDWGTGFTTSIDITNTGDALTGWTLKYSYTGNQRLASGWSGRWTQTGQNITVHNESWNGNLSTGATTNIGAQFTYTGTNIDPTAFTLNDTPCNQTQTQPTVTLTSPAAGATYSVGGTVPLAATATPGGGATISKVEFFSQDGLLAPGDTTAPYSLNWTPTTAGNHSLYAKVTDSNGATAESAPVGITVTAQASVVASPTTLTVPRGTAATYGVRLSRQPSANVAVTTSRTSGNSGLSVTAGATLTFTPQNWSTAQQVQITADNTGTGAATFTSSATGYASAQITVTQVAAGGVYEQRFLDQYNKIKDPANGYFSPEGIPYHSVETFLVEAPDHGHETTSEAYSYLIWLEAMYGKVTQNWAPFNASWALMERYMIPTHADQPTNASYQAN…	CCGCATGGTGGGGGGTGGAAAGTTTTTTCGGTTGGGGATGGGCTCGCGGCCTATCAGCTTGTTGGTGGGGTGATGGCCTACCAAGGCGACGACGGGTAGCCGGCCTGAGAGGGCGACCGGCCACACTGGGACTGAGACACGGCCCAGACTCCTACGGGAGGCAGCAGTGGGGAATATTGCGCAATGGGCGGAAGCCTGACGCAGCGACGCCGCGTGGGGGATGAAGGCCTTCGGGTTGTAAACCTCTTTCAGCACCGACGAATCTGACGGTAGGTGCAGAAGAAGCGCCGGCTAACTACGTGCCAGCAGCCGCGGTAATACGTAGGGCGCAAGCGTTGTCCGGAATTATTGGGCGTAAAGAGCTCGTAGGCGGCCTGTCGCGTCCGTCGTGAAAGCCCA…	Bacteria;Actinobacteria;Actinobacteria;Streptosporangiales;Thermomonosporaceae;Actinomadura;Actinomadura echinospora	1336
1993	Actinomadura madurae	cellulose 1,4-beta-cellobiosidase	NZ_FOVH01000006.1	ATGCCCGGAGAACGGGCGCGACAGGAAGGAAGAACGGTGAGAAGACGTCATCGATGGCGCTCCCTCACTGCCGTGGGCGCGACGCTGACCTTGCTCTGCGGCGGCCTCGGCGTGATGGCTCCGGTACACGCCGCGGCGGCGGCCTGCAAGGTCGTCTACAAGACGAACGACTGGGGCGGCGGCTTCACCGCGAGCATCGACATCACCAACCAGGGCGATGCCCTGGACGGCTGGAAGCTGACCTACTCCTACTCGGGGAACCAGAAGCTCGCCGGCGGCTGGTCGGGCAAGTGGTCCCAGTCGGGGCAGCAGGTCGCCGTTGAGAACGAGGGCTGGAACGGGGCGCTCGCCTCCGGCGCCTCCGTGAACGTCGGCGCGCAGTTCACCTACAGCGGGACC…	WP_033331135.1	MPGERARQEGRTVRRRHRWRSLTAVGATLTLLCGGLGVMAPVHAAAAACKVVYKTNDWGGGFTASIDITNQGDALDGWKLTYSYSGNQKLAGGWSGKWSQSGQQVAVENEGWNGALASGASVNVGAQFTYSGTNADPTAFSLNGTPCNQSSSAPTVALTSPSAGATYSVGASVPLAATAAAGSGASVSKVEFHSQDGPLGDADTSAPYGLTWTPSQAGDYSIYAKVTDSTGATAESAPVGVTVTAEASVVASPAALTIAQGATATYAVRLSEAPSSDVTVTTSRTAGNSGLSVTGGGTLTFTPRNWSTAQNVTLTADDSGTGQATFTSSAPGYTAAEVTATEVAVSADGYTQRFLDQYNKIKDPANGYFSPEGIPYHSVETFMVEAPDHGHETTSEAYS…	TGGAGAGTTTGATCCTGGCTCAGGACGAACGCTGGCGGCGTGCTTAACACATGCAAGTCGAGCGGAAAGGCCCCTTCGGGGGTACTCGAGCGGCGAACGGGTGAGTAACACGTGAGCAACCTGCCCCTGACTCTGGGATAAGCCCGGGAAACTGGGTCTAATACCGGATGTAACCACTGGTCGCATGGTCTGGTGGTGGAAAGTTTTTCGGTTGGGGATGGGCTCGCGGCCTATCAGCTTGTTGGTGGGGTGATGGCCTACCAAGGCGACGACGGGTAACCGGCCTGAGAGGGCGACCGGTCACACTGGGACTGAGACACGGCCCAGACTCCTACGGGAGGCAGCAGTGGGGAATATTGCGCAATGGGCGGAAGCCTGACGCAGCGACGCCGCGTGAGG…	Bacteria;Actinobacteria;Actinobacteria;Streptosporangiales;Thermomonosporaceae;Actinomadura;Actinomadura madurae	1521
1993	Actinomadura madurae	cellulose 1,4-beta-cellobiosidase	NZ_UAPP01000006.1	ATGGCTCCGGTACACGCCGCGGCGGCGGCCTGCAAGGTCGTCTACAAGACGAACGACTGGGGCGGCGGCTTCACCGCGAGCATCGACATCACCAACCAGGGCGATGCCCTGGACGGCTGGAAGCTGACCTACTCCTACTCGGGGAACCAGAAGCTCGCCGGCGGCTGGTCGGGCAAGTGGTCCCAGTCGGGGCAGCAGGTCGCCGTTGAGAACGAGGGCTGGAACGGGGCGCTCGCCTCCGGCGCCTCCGTGAACGTCGGCGCGCAGTTCACCTACAGCGGGACCAACGCCGACCCCACCGCGTTCAGCCTGAACGGCACGCCGTGCAACCAGAGCTCGTCCGCGCCGACGGTGGCTCTGACGAGCCCCTCCGCCGGAGCGACGTACTCGGTCGGCGCC…	WP_111831639.1	MAPVHAAAAACKVVYKTNDWGGGFTASIDITNQGDALDGWKLTYSYSGNQKLAGGWSGKWSQSGQQVAVENEGWNGALASGASVNVGAQFTYSGTNADPTAFSLNGTPCNQSSSAPTVALTSPSAGATYSVGASVPLAATAAAGSGASVSKVEFHSQDGPLGDADTSAPYGLTWTPSQAGDYSIYAKVTDSTGATAESAPVGVTVTAEASVVASPAALTIAQGATATYAVRLSEAPSSDVTVTTSRTAGNSGLSVTGGGTLTFTPRNWSTAQNVTLTADDSGTGQATFTSSAPGYTAAEVTATEVAVSADGYTQRFLDQYNKIKDPANGYFSPEGIPYHSVETFMVEAPDHGHETTSEAYSYLIWLEAMYGKVTQDWDPFNASWALMEKYMIPTHADQP…	TGGAGAGTTTGATCCTGGCTCAGGACGAACGCTGGCGGCGTGCTTAACACATGCAAGTCGAGCGGAAAGGCCCCTTCGGGGGTACTCGAGCGGCGAACGGGTGAGTAACACGTGAGCAACCTGCCCCTGACTCTGGGATAAGCCCGGGAAACTGGGTCTAATACCGGATGTAACCACTGGTCGCATGGTCTGGTGGTGGAAAGTTTTTCGGTTGGGGATGGGCTCGCGGCCTATCAGCTTGTTGGTGGGGTGATGGCCTACCAAGGCGACGACGGGTAACCGGCCTGAGAGGGCGACCGGTCACACTGGGACTGAGACACGGCCCAGACTCCTACGGGAGGCAGCAGTGGGGAATATTGCGCAATGGGCGGAAGCCTGACGCAGCGACGCCGCGTGAGG…	Bacteria;Actinobacteria;Actinobacteria;Streptosporangiales;Thermomonosporaceae;Actinomadura;Actinomadura madurae	1521
134959	Actinomadura mexicana	cellulose 1,4-beta-cellobiosidase	NZ_FZNP01000020.1	GTGAGAAGACATCGGCGATGGCGCGCGTTCACGGCCGTGGGCGCGGCGCTGACCCTGCTCTGCGGCGGCCTGGGCGTGATCGCCCCGGCGCACGCCGCGGCGGCGGCGTGCAAGGTCGTCTACAACAAGAACGACTGGGGCGGCGGTTTCACCGCGAGCATCGACATCACCAACCAGGGCGACGCGCTGGACGGCTGGAAGCTGGTCTACTCCTACTCGGGGAACCAGAAGCTGGCGAGCGGCTGGTCGGCGAAGTGGTCGCAGTCGGGCCAGCAGGTCACCGTCGAGAACGAGAGCTGGAACCGGACGCTCGCCTCCGGCGCCTCGGTGAACGTCGGCGCGCAGTTCAGCTACAGCGGGACGAACACCGACCCCACCGCGTTCAGTCTCAACGGCACG…	WP_089316209.1	MRRHRRWRAFTAVGAALTLLCGGLGVIAPAHAAAAACKVVYNKNDWGGGFTASIDITNQGDALDGWKLVYSYSGNQKLASGWSAKWSQSGQQVTVENESWNRTLASGASVNVGAQFSYSGTNTDPTAFSLNGTPCNRSSSAPTVALTSPSAGATYSVGASVPIAATAAAGTGATVSKVEFFDQNGALGAADTAAPYGLNWTPTAAGSYSIYARVTDSTGASAESAPVGVTVTAAASVVASPAALTVAQGAKAAYAVKLSQAPSATVTVTTTRTAGNAGLSVTGGGTLTFTPQNWSTAQNVTITADDSGTGQATFTSAAPGHAAAKVTATEVATSGDTYTQRFLDQYNKIKDPANGYFSPEGIPYHSVETFMVEAPDHGHETTSEAYSYLIWLEAMYGKV…	NA	Bacteria;Actinobacteria;Actinobacteria;Streptosporangiales;Thermomonosporaceae;Actinomadura;Actinomadura mexicana	2
240840	Actinomadura meyerae	cellulose 1,4-beta-cellobiosidase	NZ_FZOR01000017.1	GTGAGAAGACGGCAACGATGGCGCGCGCTCACGGCCGTGGGCGCGACGCTGACCCTGCTCTGCGGCGGTCTCGGCGCGCTCGCACCGGCGAACGCCGCGGCGGCCGCGTGCAAGGTCGTCTACACGAAGAACGACTGGGGCGGCGGCTTCACGACCACCATCGACATCACCAACCAGGGCGACGCGCTGAACGGCTGGACGCTGAAGTACTCCTACACGGGGAACCAGCGGCTGACCAGCGGATGGTCGGGCAAGTGGTCGCAGTCCGGCCAGGACGTCACCGTCCAGAACGAGAGCTGGAACGGGTCGCTGGCGTCCGGCGCGACGGTGAGCGTCGGCGGGCAGTTCACCTACAGCGGGACGAACACCGACCCGACGTCGTTCACCCTGAACGGCACG…	WP_089327424.1	MRRRQRWRALTAVGATLTLLCGGLGALAPANAAAAACKVVYTKNDWGGGFTTTIDITNQGDALNGWTLKYSYTGNQRLTSGWSGKWSQSGQDVTVQNESWNGSLASGATVSVGGQFTYSGTNTDPTSFTLNGTPCNGSTSAPKVSLTSPAAGATYSVGASVPLAATATAGTGATVSKVEFFDQDGPLGAADTTAPYTLDWTPSAAGDYSLYAKVTDSAGGTAESAPVGITVAAEASVVAGPSKLTVAQGSTATFAVKLSEAPSSDVTVTTARTAGNSGLSVTGGGTLTFTPQNWSTAQNVTITADDSGTGEATFTSSASGFAPATVTATEVATGGDGYTQRFLDQYNKIKDPANGYFSPEGIPYHSVETFMVEAPDHGHETTSEAYSYLIWLEAMYGKV…	TGGAGAGTTTGATCCTGGCTCAGGACGAACGCTGGCGGCGTGCTTAACACATGCAAGTCGAGCGGAAAGGCCCCTTCGGGGGTACTCGAGCGGCGAACGGGTGAGTAACACGTGAGCAACCTGCCCCTGACTCTGGGATAAGCCCGGGAAACTGGGTCTAATACCGGATACGACCGGCCTTCGCATGGAGTGTCGGTGGAAAGTTTTTCGGTTGGGGATGGGCTCGCGGCCTATCAGCTTGTTGGTGGGGTGATGGCCTACCAAGGCGACGACGGGTAACCGGCCTGAGAGGGCGACCGGTCACACTGGGACTGAGACACGGCCCAGACTCCTACGGGAGGCAGCAGTGGGGAATATTGCGCAATGGGCGGAAGCCTGACGCAGCGACGCCGCGTGGGG…	Bacteria;Actinobacteria;Actinobacteria;Streptosporangiales;Thermomonosporaceae;Actinomadura;Actinomadura meyerae	1522
58112	Actinomadura viridilutea	cellulose 1,4-beta-cellobiosidase	NZ_PVNI01000003.1	ATGGTCGCCGCCGTGGCGGCGCCGGCGCAGGCCGCCGCGGGATGCACCGTGGTCTACAAGACGAACCACTGGGGCGACGGCTTCAGCGCCGGCATCGACATCACCAACACCGGCGACGACCTGTCCGGCTGGGAGCTGACGTACACCTACGGCGGCGCGCAGCGGCTGGTCGGCGGCTGGAACGGCCAGTGGTCCCAGACCGGGCAACGGGTCAGCGTGAAGAACGCCGCCTGGAACGCGAAGCTGGCCTCCGGCGCGACGGTCAACGTCGGCGCCCAGTTCGCCTCGTCCGGCGCGGGCGCCGCCCCGAACGCGTTCTACCTGAACGGCAAGCGCTGCAACGACCGGGCCGCCAAGCCCACCGTCGCGCTGAACGGCCCGTCCGCCGGCGCCACGTAC…	WP_106258477.1	MVAAVAAPAQAAAGCTVVYKTNHWGDGFSAGIDITNTGDDLSGWELTYTYGGAQRLVGGWNGQWSQTGQRVSVKNAAWNAKLASGATVNVGAQFASSGAGAAPNAFYLNGKRCNDRAAKPTVALNGPSAGATYSVGAAVPLTAVAAAAPGATVSKVEFYSQDGLLATADTTAPYTLTWTPKRAGTYSVYAKVTDSTGATAESAPVGVTVTKEPSIVVGPTTLTVAQKGKVAYGVKLSKAPTGTVTVTTARTSGNAALSVSGGRTLTFTPENWSTPQNVEISAAATGTGKGAFTTTAPGYAPAKVTVTQVDDAAGVYEQRFLDQYNKIKDPANGYFSPEGIPYHSVETFMVEAPDHGHETTSEAYSYLIWLEAVYGKVTQNWEPFNDAWELMEKYMIPTH…	TGGAGAGTTTGATCCTGGCTCAGGACGAACGCTGGCGGCGTGCTTAACACATGCAAGTCGAGCGGAAAGGCCCCTTCGGGGGTACTCGAGCGGCGAACGGGTGAGTAACACGTGAGCAACCTGCCCTCGACTCTGGGATAAGCCTGGGAAACCGGGTCTAATACCGGATACGACCCATCATCGCATGGTGTGTGGGTGGAAAGATTTGGTTCGGTCGGGGATGGGCTCGCGGCCTATCAGCTTGTTGGTGGGGTGACGGCCTACCAAGGCGACGACGGGTAACCGGCCTGAGAGGGCGACCGGTCACACTGGGACTGAGACACGGCCCAGACTCCTACGGGAGGCAGCAGTGGGGAATATTGCGCAATGGGCGGAAGCCTGACGCAGCGACGCCGCGTG…	Bacteria;Actinobacteria;Actinobacteria;Streptosporangiales;Thermomonosporaceae;Actinomadura;Actinomadura viridilutea	1529
1912961	Actinophytocola xanthii	endoglucanase	NZ_MSIE01000011.1	ATGAGACGAAGAAAACTGTTCTTGGGAGCGCTCCCAATAGCGGCCGCGCTCGGATCGCTCACCCTCGCCGCACCCGTGGTCGCCGTGCCGCTCGAGTACACCTCCGGCGCCCCGGTGGCCCTGCGATCCGTGCCCGGGATGGACGCGAAGTCCGTGGACCGGTTCCTCGAGCTGTACGAGAAGATCAAGGATCCGGCCAACGGATACTTCAGCGACCACGACCCGCCGGTTCCGTACCACTCGGTGGAGACCCTGATCGTCGAGGCGCCCGACTACGGCCACGTGACGACCTCGGAGGCGTTCAGCTACTGGATCTGGCTGGAGGCGCAGTACGGCCGGGTGACCGGTGAGTGGGGCCCGTTCAACGAGGCCTGGGAGTCGATGGAGGAGCACATCATC…	WP_083661105.1	MRRRKLFLGALPIAAALGSLTLAAPVVAVPLEYTSGAPVALRSVPGMDAKSVDRFLELYEKIKDPANGYFSDHDPPVPYHSVETLIVEAPDYGHVTTSEAFSYWIWLEAQYGRVTGEWGPFNEAWESMEEHIIPSAAEQPGNARYNPADPATYADEHDTPQGYPSELEFDVPVGQDPIANELRSTYGNSDVYGMHWLLDVDNRYGFGNCGDGTSSPAYINTFQRGPEESTWETIPHPSCDTFEHGGPNGYVDLFVGDQQYARQWRYTNAPDADARAVQAAYWAHTWATEQGNQSQISATLAKAAKMGDWLRYAMYDKYFKRVGNCVGPSTCPAGSGKNSAHYLMSWYYAWGGGTDGAWAWRIGSSHNHFGYQNPMAAWVLSNVDALEPRSATAVADWDT…	CATTGTTGGAGAGTTTGATCCTGGCTCAGGACGAACGCTGGCGGCGTGCTTAACACATGCAAGTCGAACGATGAAGCCCTTCGGGGTGGATTAGTGGCGAACGGGTGAGTAACACGTGGGTAATCTGCCCTGCACTCTGGGATAAGCCCGGGAAACTGGGTCTAATACCGGATATGACTGGTCATCGCATGGTGATTGGTGGAAAGTTCCGGCGGTGCAGGATGAACCCGCGGCCTATCAGCTTGTTGGTGGGGTGATGGCCTACCAAGGCGACGACGGGTAGCCGGCCTGAGAGGGCGACCGGCCACACTGGGACTGAGACACGGCCCAGACTCCTACGGGAGGCAGCAGTGGGGAATATTGCGCAATGGGCGAAAGCCTGACGCAGCGACGCCGCGT…	Bacteria;Actinobacteria;Actinobacteria;Pseudonocardiales;Pseudonocardiaceae;Actinophytocola;Actinophytocola xanthii	1522
1036182	Actinoplanes atraurantiacus	cellulose 1,4-beta-cellobiosidase	NZ_OBDY01000016.1	CTGGCCCTCACCGGCGCCGCCGTCCTCGGCGCCGGCGTGGCCCTCACGGCCGGCGCACCCGCCCTCGCCGCCCCCGGCTGCACGGTCGTCTACAAAGTGCAGAGCCAGTGGTCCGGCGGGTTCACCGGCGACATCGCCATCACCAACACCGGCGACCCGCTGACCAGCTGGAAGCTCGAGTACGACTTCCCCGACGCGGCCCAGAAGGTGAGCCAGGGCTGGAACGGCGTCTACGCGCAGAGCGGCCGGCACGTCACCGTCACCAACGCCGCCTGGAACGGCGGCATCGGCACCAACGGGACGGTCAGCACGGGCTTCAACGGCACGTTCGGCTCGGCCAACCCGGTGCCCACGGCGTTCACGCTCAACGGCGCGCCCTGCAACGGGGCCGTCGCCGCG…	WP_097324307.1	MALTGAAVLGAGVALTAGAPALAAPGCTVVYKVQSQWSGGFTGDIAITNTGDPLTSWKLEYDFPDAAQKVSQGWNGVYAQSGRHVTVTNAAWNGGIGTNGTVSTGFNGTFGSANPVPTAFTLNGAPCNGAVAAPTVEITSPAANTRYTAPASIPITATPTVASGGSVSKVEFYHDGLLINTDTAAPYTYTWSGVPAQTAAYHLQAIAYDANGVKSNTADVPVFVDAATTPAIVADASSVTVSPGGSATFKLALSKAPTANVTVAVARSAGATTLSATPASLTFTPSNWSTGQTVTVAATSAAALGATATFSATASGHTATSVNATVAQQGSADARFTQLYNDIKNPANGYFSPDGVPYHSIETLIDEAPDQGHETTSEAFSYWLWLEAEHGHAAGDWAP…	TGTTGGAGAGTTTGATCCTGGCTCAGGACGAACGCTGGCGGCGTGCTTAACACATGCAAGTCGAGCGGAAAGGCCCTTCGGGGTACTCGAGCGGCGAACGGGTGAGTAACACGTGAGTAACCTGCCCTGGACTTTGGGATAACCCTCGGAAACGGGGGCTAATACCGAATACAACCTCTCACTGCATGGTGTGGGGGTGGAAAGTTTTTCGGTCTGGGATGGGCTCGCGGCCTATCAGCTTGTTGGTGGGGTGATGGCCTACCAAGGCGACGACGGGTAGCCGGCCTGAGAGGGCGACCGGCCACACTGGGACTGAGACACGGCCCAGACTCCTACGGGAGGCAGCAGTGGGGAATATTGCACAATGGGCGGAAGCCTGATGCAGCGACGCCGCGTGAG…	Bacteria;Actinobacteria;Actinobacteria;Micromonosporales;Micromonosporaceae;Actinoplanes;Actinoplanes atraurantiacus	1526
113562	Actinoplanes derwentensis	cellulose 1,4-beta-cellobiosidase	NZ_LT629758.1	CTGGCCGTCTCCGGCGTCGCCGTTCTCGGCGCCGGCGCGGTCCTCGCGGCCGGCGCCCCGGCCTATGCCGCGGCCGGCTGCACCGTCGTCTACAAGGTGCAGAGCCAGTGGACCGGCGGGTTCACCGGCGACATCCAGATCAAGAACACCGGAGACCCGCTGAGTACGTGGAAGTTGCAGTTCGACTTCCCGGACGCCAATCAGAAGGCGGGACAGGGCTGGAGCGGCGTCTACAGCCAGTCCGGCACCCGGGTCACCGTCGACAACGCGGCCTGGAACGGCGCGCTGGCCACCGGCGCGACCGTGGGCACCGGTTTCAACGGCACGTTCACCACGGCCAACCCGGTGCCGACCGTGTTCACCCTGAACGGCACCACCTGCAACCAGACGGCGAACGCG…	WP_092557276.1	MAVSGVAVLGAGAVLAAGAPAYAAAGCTVVYKVQSQWTGGFTGDIQIKNTGDPLSTWKLQFDFPDANQKAGQGWSGVYSQSGTRVTVDNAAWNGALATGATVGTGFNGTFTTANPVPTVFTLNGTTCNQTANAPTVAISSPAANTRYTAPASIPIAATATAATGQTISRVEFYHDGLLLGSDTTAPYAYTWDGVPAQSAAYHLQAVAFDNAGTRSSTADVPVFVDASTTPAIVADATSLAISPGASGAFRVSLSKAPTANVTVAVARSAGSTAVTVTPASLTFTPSNWGTGQAVTVAASTAAAIGATATISATSSGYTAAQLGVTVADQGSVDARFTQLYNDLKSPANGYFSPEGVPYHSIETLIDEAPDHGHETTSEAFSYWLWLEASQARISGSWTA…	TGTTGGAGAGTTTGATCCTGGCTCAGGACGAACGCTGGCGGCGTGCTTAACACATGCAAGTCGAGCGGAAAGGCCCTTCGGGGTACTCGAGCGGCGAACGGGTGAGTAACACGTGAGTAACCTGCCCCAGACTTTGGGATAACCCCCGGAAACGAGGGCTAATACCGAATATTACTTGGTCCCGCATGGGATTTGGTGGAAAGTTTTTCGGTCTGGGATGGACTCGCGGCCTATCAGCTTGTTGGTGGGGTAATGGCCTACCAAGGCGAGGACGGGTAGCCGGCCTGAGAGGGCGACCGGCCACACTGGGACTGAGACACGGCCCAGACTCCTACGGGAGGCAGCAGTGGGGAATATTGCACAATGGGCGGAAGCCTGATGCAGCGACGCCGCGTGAGG…	Bacteria;Actinobacteria;Actinobacteria;Micromonosporales;Micromonosporaceae;Actinoplanes;Actinoplanes derwentensis	1526
1246995	Actinoplanes friuliensis DSM 7358	putative glycosyl hydrolase	CP006272.1	ATGAGATCCCACTCCCGGAGAACGCGCTACCGACGCGGGCTCGCCGCGTCGGCGGCGGTGCTCCTCGGCGCCGGCCTGGTCGTCGCCGGCTCGTCGCCCGCGCAGGCCGCGGCCGGCTGTACGGTCGTCTACCGCGTCCAGAGCCAGTGGACCGGCGGGTTCACCGGTGACATCGCCATCACCAACTCCGGTGACCCGGTGACCAGCTGGCGTCTCGAGTACGACTTCCCCGACGCGAACCAGAAGGTGACCCAGGGCTGGAGCGGCACGTACGCGCAGAGCGCCCGCCACGTCACGGTCTCGAACGCGGCGTGGAACGGCAACCTCGGCACCGGAGCGTCGGTCAGCACCGGCTTCAACGGTACGTTCACCAGCGCGAACCCGGTCCCCACGGCGTTC…	AGZ42059.1	MRSHSRRTRYRRGLAASAAVLLGAGLVVAGSSPAQAAAGCTVVYRVQSQWTGGFTGDIAITNSGDPVTSWRLEYDFPDANQKVTQGWSGTYAQSARHVTVSNAAWNGNLGTGASVSTGFNGTFTSANPVPTAFTLNGTPCNGAAAAPTVSISSPAANTRFSAPASIPMAATATAASGSTISKVEFYHDGLLLNTDTTAPYAYTWAGVPAQTAAYHLQAIAYDSAGVKSPTADVPVFVDASTTPAVITDATSLTVSPGKTATFKVALSKAPAENTTVTVARSAGATTVSATPASLTFTPANWNTAQTVTVAAATTAAVNSTATITASATGHTAASVTATVLAEGSADARFTQLYNDIKNPANGYFSPEGVPYHSIETLIDEAPDHGHETTSEAFSYWLWL…	TTGGAGAGTTTGATCCTGGCTCAGGACGAACGCTGGCGGCGTGCTTAACACATGCAAGTCGAGCGGAAAGGCCCTTTCGGGGGTACTCGAGCGGCGAACGGGTGAGTAACACGTGAGGAACCTGCCCCGGACTTTGGGATAACCCTCGGAAACGGGGGCTAATACCGAATATTACTTCGCACCGCATGGTGTGTTGTGGAAAGTTTTTCGGTCTGGGATGGTCTCGCGGCCTATCAGCTTGTTGGTGGGGTAATGGCCTACCAAGGCGACGACGGGTAGCCGGCCTGAGAGGGCGACCGGCCACACTGGGACTGAGACACGGCCCAGACTCCTACGGGAGGCAGCAGTGGGGAATATTGCACAATGGGCGGAAGCCTGATGCAGCGACGCCGCGTGAGG…	Bacteria;Actinobacteria;Actinobacteria;Micromonosporales;Micromonosporaceae;Actinoplanes;Actinoplanes friuliensis	1524
113567	Actinoplanes italicus	cellulose 1,4-beta-cellobiosidase	NZ_PVMZ01000011.1	ATGTCGTGGCGCCGGCTCCAGCCGGCGCCACCACCTCCGGCGGAGAGGAACATCGCTGTGACCCCATCCCCCGAAAGATCCGGATCACCGAGAACCGGCGGAAGACTCCGACGGAAAGTGGCCCTCACCGGCGTCGCCGTTCTCGGCGCCGGTGCGGTCCTCGCGGCCGGTGCCCCGGCCTATGCCGCGGCCGGCTGCACCGTCGTCTACAAGGTGCAGAGCCAGTGGCCCGGCGGCTTCACCGGCGACATTCAGATCAAGAACACCGGTGACCCGCTGACCAGCTGGAAACTGGAGTTCGACTTCCCCGACGCGGCCCAGAAGGCGGTGCAGGGCTGGAGTGGCGTCTACAGCCAGTCCGGTCAGCACGTCACCGTCAACAACGCCGGCTGGAACGGC…	WP_106322918.1	MSWRRLQPAPPPPAERNIAVTPSPERSGSPRTGGRLRRKVALTGVAVLGAGAVLAAGAPAYAAAGCTVVYKVQSQWPGGFTGDIQIKNTGDPLTSWKLEFDFPDAAQKAVQGWSGVYSQSGQHVTVNNAGWNGNLGTNATVGTGFNGTFGSANPVPTAFTLNGTACNQTANAPTVAITSPAANTRYTAPASIPIAATATAASGQTISKVEFYHDGLLLGTDTAAPYTYSWDGVPAQSAAYRVQAIAYDNAGTKSNTADVPVFVDAATTPAIVADATSLAINPGASGAFKLALSKAPTANVTVAVARSAGSTAVTVTPATLTFTPSNWSTGQSVTVAASSSAAIGATATISATSTGYTAAQLGVTVTEPGSVDTRFTQLYNDLKNPANGYFSPEGVPYHS…	TGTTGGAGAGTTTGATCCTGGCTCAGGACGAACGCTGGCGGCGTGCTTAACACATGCAAGTCGAGCGGAAAGGCCCTTCGGGGTACTCGAGCGGCGAACGGGTGAGTAACACGTGAGTAACCTGCCCCAGACTTTGGGATAACCTTCGGAAACGGAGGCTAATACCGAATATGACAAGCCATCGCATGGTGTGTTTGTGGAAAGTTTTTCGGTCTGGGATGGACTCGCGGCCTATCAGCTTGTTGGTGGGGTAATGGCCTACCAAGGCGACGACGGGTAGCCGGCCTGAGAGGGCGACCGGCCACACTGGGACTGAGACACGGCCCAGACTCCTACGGGAGGCAGCAGTGGGGAATATTGCACAATGGGCGGAAGCCTGATGCAGCGACGCCGCGTGAG…	Bacteria;Actinobacteria;Actinobacteria;Micromonosporales;Micromonosporaceae;Actinoplanes;Actinoplanes italicus	1526
1287878	Actinoplanes lutulentus	cellulose 1,4-beta-cellobiosidase	NZ_QLMJ01000018.1	GTGGCTGTCACCGGCGTCGCCGTCCTCGGCGCCGGCGCGGTCCTCGCAGCCGGCGCCCCGGCGTACGCCGCGGCCGGCTGCACCGTCGTCTACAAGGTGCAGAGCCAATGGACCGGCGGCTTCACCGGCGACATCCAGATCAAGAACACCGGCGACCCGCTGACCAGCTGGAATCTGCAGTTCGACTTCCCCGACGCCGGGCAGAAGGCCGGCCAGGGCTGGAGCGGCGTCTACAGCCAGAGCGGCCAGCACGTCACCGTCACCAACGCCGCGTGGAACGGTTCCCTCGCCACCGGGGCGACCGTCGGTACCGGCTTCAACGGCACGTTCACCAGCGCCAACCCGGTGCCCACCTCGTTCACCCTGAACGGGACCGCCTGCAACCAGACCGCGGCCGTG…	WP_111652988.1	MAVTGVAVLGAGAVLAAGAPAYAAAGCTVVYKVQSQWTGGFTGDIQIKNTGDPLTSWNLQFDFPDAGQKAGQGWSGVYSQSGQHVTVTNAAWNGSLATGATVGTGFNGTFTSANPVPTSFTLNGTACNQTAAVPTVQISSPAANTRYTAPASIPITANATAAAGQTISRVEFYHDGLLLGSDTTAPYAYTWSGVPAQAAAYHLQAVAFDGAGTRSTTADVPVFVDAATTPAIVADATSLTLAAGASGSLKLALSKAPAANVSVAVARSAGTTAVTATPATLTFTPSNWSTGQSVTIAAATSATAGSTATISATASGHTAAQVAVTIVDEGSVDARFTQLYNDLKNPANGYFSPEGVPYHSIETLIDEAPDHGHETTSEAFSYWLWLEAEHGQVTGDWAA…	TGACGGTACCTGCAGAAGAAGCGCCGGCCAACTACGTGCCAGCAGCCGCGGTAAGACGTAGGGCGCGAGCGTTGTCCGGATTTATTGGGCGTAAAGAGCTCGTAGGCGGCTTGTCGCGTCGAATGTGAAAACTCGGGGCTCAACTCCGAGCTTGCATTCGATACGGGCAGGCTAGAGTTCGGTAGGGGAGACTGGAATTCCTGGTGTAGCGGTGAAATGCGCAGATATCAGGAGGAACACCGATGGCGAAGGCAGGTCTCTGGGCCGATACTGACGCTGAGGAGCGAAAGCGTGGGGAGCGAACAGGATTAGATACCCTGGTAGTCCACGCTGTAAACGTTGGGCGCTAGGTGTGGGGGACCTCTCCGGTCTTCTGCGCCGCAGCTAACGCATTAAGCG…	Bacteria;Actinobacteria;Actinobacteria;Micromonosporales;Micromonosporaceae;Actinoplanes;Actinoplanes lutulentus	1075
512565	Actinoplanes missouriensis 431	putative glycosyl hydrolase	AP012319.1	GTGGCCCTCGCCGGCGTCGCCGTTCTCGGCGCCGGCGCGGCCCTGGTGGCCGGCACCCCGGCGTACGCCGCGGCCGGCTGCACCGTCGTCTACAAGGTGCAGAGCCAATGGCCGGGCGGCTTCACCGGCGACATCCAGATCAAGAACACCGGCGACCCGCTGAGCAGCTGGAAGCTGGAGTTCGACTTCCCCGACGCGGGACAGAAGGCGGTGCAGGGCTGGAGCGGCGTCTACAGCCAGAGCGGCCAGCACGTGACGGTCAACAACGCGTCCTGGAACGGCAGCCTGGGCACCAACGCCACGATCAGCTCCGGGTTCAACGGCACGTTCACCGGCTCCGCGAACCCGGTGCCGACCGCGTTCACCCTCAACGGCACCGCCTGCAACCAGACCGCGAAC…	BAL90342.1	MALAGVAVLGAGAALVAGTPAYAAAGCTVVYKVQSQWPGGFTGDIQIKNTGDPLSSWKLEFDFPDAGQKAVQGWSGVYSQSGQHVTVNNASWNGSLGTNATISSGFNGTFTGSANPVPTAFTLNGTACNQTANVPTVQITGPAANTRYTAPASIPIAATATAASGQTISRVEFYHDGLLLGSDTTAPYAYTWSGVPAQSAAYHVQAVAFDGAGVKSSTADVPVFVDAATTPSIVADATSLSISPGSSGSFKLALSAAPTANVSVAVARSAGTTAITATPATLTFTPSNWNTGQAVTVAAATSATAGSTATIAATSSGYTAAQLGVTVVEEGSVDARFTQLYNDLKNPANGYFSPEGVPYHSIETLINEAPDHGHETTSEAFSYWLWLEAEHGQVSGDWA…	TGTTGGAGAGTTTGATCCTGGCTCAGGACGAACGCTGGCGGCGTGCTTAACACATGCAAGTCGAGCGGAAAGGCCCTTCGGGGTACTCGAGCGGCGAACGGGTGAGTAACACGTGAGTAACCTGCCCCGAACTTTGGGATAACCCTCGGAAACGGGGGCTAATACCGAATACGACACGCCTTCGCATGGGGTGCGTGTGGAAAGTTTTTCGGTTCGGGATGGACTCGCGGCCTATCAGCTTGTTGGTGGGGTAATGGCCTACCAAGGCGACGACGGGTAGCCGGCCTGAGAGGGCGACCGGCCACACTGGGACTGAGACACGGCCCAGACTCCTACGGGAGGCAGCAGTGGGGAATATTGCACAATGGGCGGAAGCCTGATGCAGCGACGCCGCGTGAG…	Bacteria;Actinobacteria;Actinobacteria;Micromonosporales;Micromonosporaceae;Actinoplanes;Actinoplanes missouriensis	1517
35752	Actinoplanes philippinensis	cellulose 1,4-beta-cellobiosidase	NZ_FONV01000007.1	GTGGCCGTCGCCGGCGTCGCCGTCCTCGGCGCCGGAGCGGTTCTCGCGGCCGGCGCCCCGGCCTACGCGGCGGCCGGCTGCACCGTGGTCTACAAGGTGCAGAGCCAGTGGCCCGGCGGATTCACCGGCGACATCCAGATCAAGAACACCGGTGACCCGCTGACCAGCTGGAAGCTCGAGTTCGACTTCCCGGACGCGGCACAGAAGGCGGGCCAGGGCTGGAGCGGCGTCTACAGCCAGTCCGGCCAGCACGTCACCGTCAACAACGCGGCCTGGAACGGCTCGCTGGGCACCAACGCGACCATCGGCACCGGCTTCAACGGGACCTTCGGCTCGGCCAACCCGGTGCCCACCGCGTTCACGCTCAACGGCACCGCCTGCAACCAGACCGCCAACGTG…	WP_093616292.1	MAVAGVAVLGAGAVLAAGAPAYAAAGCTVVYKVQSQWPGGFTGDIQIKNTGDPLTSWKLEFDFPDAAQKAGQGWSGVYSQSGQHVTVNNAAWNGSLGTNATIGTGFNGTFGSANPVPTAFTLNGTACNQTANVPTVAISSPAANTRYTAPASIPIAATATAASGQSISKVEFYHDGLLLGTDTAAPYTYSWDGVPAQSAAYHLQAIAYDNAGTKSSTADVPVFVDAATTPAIVADATSLAINPGASGTFKLALSKAPTADVTVNVARSAGSTAVTVTPATLTFGTSDWSTGKPVTVSAASTATAGSTATISATATGYTSAQLGVTVTEPGSVDTRFTQLYNDLKNPANGYFSPEGVPYHSIETLIDEAPDHGHETTSEAFSYWLWLEAANSRITGNWAP…	TGTTGGAGAGTTTGATCCTGGCTCAGGACGAACGCTGGCGGCGTGCTTAACACATGCAAGTCGAGCGGAAAGGCCCTTCGGGGTACTCGAGCGGCGAACGGGTGAGTAACACGTGAGTAACCTGCCCTGGACTTTGGGATAACCCTCGGAAACGGGGGCTAATACCGAATACGACACGAGGTCGCATGGTCTTCGTGTGGAAAGTTTTTTCGGTTTGGGATGGACTCGCGGCCTATCAGCTTGTTGGTGGGGTAATGGCCTACCAAGGCGACGACGGGTAGCCGGCCTGAGAGGGCGACCGGCCACACTGGGACTGAGACACGGCCCAGACTCCTACGGGAGGCAGCAGTGGGGAATATTGCACAATGGGCGGAAGCCTGATGCAGCGACGCCGCGTGA…	Bacteria;Actinobacteria;Actinobacteria;Micromonosporales;Micromonosporaceae;Actinoplanes;Actinoplanes philippinensis	1528
113571	Actinoplanes rectilineatus	cellulose 1,4-beta-cellobiosidase	NZ_JZKF01000052.1	CTGCGCCGCAGACTCGCCGTCACCGGCGTCGCCGTCCTCGGCGCCGGTGCGGCCCTGGCAGCCGGGGCACCCGCCTACGCGGCGGCCGGCTGCACCGTCGTCTACAAGGTGCAGAGCCAGTGGTCCGGTGGCTTCACCGGCGACATCGCGATCACCAACACCGGCGACCCGGTGTCCAGCTGGAAACTCGAATACGACTTCCCGGACGCCAACCAGAAGGTGACCCAGGGCTGGAGCGGCGTGTACGCCCAGTCCGGCCAGCACGTCACCGTGAACAACGCGACCTGGAACGGCACCCTGGCCACCGGCGCGTCGGTCAGCACCGGGTTCAACGCCACCGCCGGCTCCGCCAACCCGGTGCCCACCGCGTTCAGCGTCAACGGGACCGCCTGCAACGGC…	WP_045745602.1	MRRRLAVTGVAVLGAGAALAAGAPAYAAAGCTVVYKVQSQWSGGFTGDIAITNTGDPVSSWKLEYDFPDANQKVTQGWSGVYAQSGQHVTVNNATWNGTLATGASVSTGFNATAGSANPVPTAFSVNGTACNGAAAAPTVQITGPAANTRYTAPASIPITATAAAATGQTISRVEFYHDGLLLGSDTTAPYAYTWSGVPAQSAAYHVQAVSYDGTGARSTTADVPVFVDASTTPAIVSSATSVTVAPGASSTFTLKLPAAPTANVSVAVARTAGSTTVSATPATLTFTPSNWNTAQTVTVAATSAATSGLSATLAASATGYTTAQVGVSVVDAGAVDARFTQLYNDIKNPANGYFSPEGVPYHSIETLIDEAPDHGHETTSEAFSYWLWLEAEHGQSTG…	TGTTGGAGAGTTTGATCCTGGCTCAGGACGAACGCTGGCGGCGTGCTTAACACATGCAAGTCGAGCGGAAAGGCCCTTCGGGGTACTCGAGCGGCGAACGGGTGAGTAACACGTGAGTAACCTGCCCCAGACTTTGGGATAACCTTCGGAAACGGAGGCTAATACCGGATACGACCTGCTGCCGCATGGCATGTTGGTGGAAAGTTTTTCGGTTTGGGATGGACTCGCGGCCTATCAGCTTGTTGGTGGGGTAATGGCCTACCAAGGCGACGACGGGTAGCCGGCCTGAGAGGGCGACCGGCCACACTGGGACTGAGACACGGCCCAGACTCCTACGGGAGGCAGCAGTGGGGAATATTGCACAATGGGCGGAAGCCTGATGCAGCGACGCCGCGTGAG…	Bacteria;Actinobacteria;Actinobacteria;Micromonosporales;Micromonosporaceae;Actinoplanes;Actinoplanes rectilineatus	1525
52697	Actinoplanes regularis	cellulose 1,4-beta-cellobiosidase	NZ_FZNR01000007.1	CTGGCCGTAACCGGCGTCGCCGTCCTCGGCGCCGGGGCGGTTTTCGTGGCCGGCGGCCCGCCGGCCTACGCCGCGGCCGGCTGTGCTGTCGTCTACAAGGTTCAGAGCCAGTGGTCCGGTGGCTTCACCGGTGACATCGCCATCACCAACTCCGGTGACCCGATCACGTCCTGGAAGCTCGAGTACGACTTCCCGGACGCCGCGCAGAAGGTCACCCAGGGCTGGAACGGCACCTACGCGCAGAGCGGCCAGCACGTCACGGTGACCAACGCGGCCTGGAACGGCACGCTCGGCACCGGGGCCTCCACCAGCACCGGTTTCAACGGCACCTTCGGCTCCACCAACCCGGTGCCCACCACGTTCACCCTGAACGGGGTGCCCTGCAACGGCTCGGCGGCC…	WP_089294926.1	MAVTGVAVLGAGAVFVAGGPPAYAAAGCAVVYKVQSQWSGGFTGDIAITNSGDPITSWKLEYDFPDAAQKVTQGWNGTYAQSGQHVTVTNAAWNGTLGTGASTSTGFNGTFGSTNPVPTTFTLNGVPCNGSAAAPTVAISSPAANTRYTAPASIPIAATATATSGQSIAKVEFYHDGLLLGTDTSAPYAYTWTGVPAQTAAYHLQAIAYDGAGTRSNTADVPVFVDASTNPAIVADATSATLEPGASGSFKVALSKAPTANVTVAVARSAGSTAVTATPATLTFTPSNWSTGQAVTIAATSSATVGDTATITATSSGYTAANVAVTIVKAGAVDARFTQMYNDIKNSANGYFSPEGVPYHSIETLIDEAPDQGHETTSEAFSYWLWLEAEHGQATGDWA…	TTGGAGAGTTTGATCCTGGCTCAGGACGAACGCTGGCGGCGTGCTTAACACATGCAAGTCGAGCGGAAAGGCCCTTCGGGGTACTCGAGCGGCGAACGGGTGAGTAACACGTGAGTAACCTGCCCCAAACTTTGGGATAACCCTCGGAAACGGGGGCTAATACCGAATATTACTTCTGGTCGCATGGCTGGTGGTGGAAAGTTTTTCGGTTTGGGATGGACTCGCGGCCTATCAGCTTGTTGGTGGGGTAATGGCCTACCAAGGCGAGGACGGGTAGCCGGCCTGAGAGGGCGACCGGCCACACTGGGACTGAGACACGGCCCAGACTCCTACGGGAGGCAGCAGTGGGGAATATTGCACAATGGGCGGAAGCCTGATGCAGCGACGCCGCGTGAGGGA…	Bacteria;Actinobacteria;Actinobacteria;Micromonosporales;Micromonosporaceae;Actinoplanes;Actinoplanes regularis	1525
649831	Actinoplanes sp. N902-109	cellulose 1,4-beta-cellobiosidase	NC_021191.1	ATGCCACGCAGAACCAGGAGAGCCCTCGGTGCCGCCGTCCTCGGCGCCGGCATGGTTCTCGTCGCCGCCCCACCACCCGCGCTGGCCGCAGCCGGGTGCACGGTGGTCTACCGGGTCCAGAGCCAATGGACCGGCGGCTTCACCGGCGACATCGCCATCACCAACACCGGTGACCCGGTGACCAGCTGGAAACTGGAGTACGACTTCCCCGACGCCGGCCAGAAGGTGACCCAGGGCTGGAGCGGCACGTACACCCAGAGCGGCGCCCATGTCACCGTGAACAACGTCGCCTGGAACGGCAACCTGGGCACCGGCGCGAGCGTGAGCACCGGCTTCAACGGCACGTTCACCAGCGCCAACCCGTTGCCCACCGCGTTCACGCTGAACGGCACCGCGTGC…	WP_015622417.1	MPRRTRRALGAAVLGAGMVLVAAPPPALAAAGCTVVYRVQSQWTGGFTGDIAITNTGDPVTSWKLEYDFPDAGQKVTQGWSGTYTQSGAHVTVNNVAWNGNLGTGASVSTGFNGTFTSANPLPTAFTLNGTACNGAVAAPTVALTAPAANTRYTAPADIPITANATAATGRTISKVEFYHDGLLLGSDTSAPFAYTWSSVPAASTAYHVQAVAYDSAGVRSTTADVPVFVDASANPAIVTDPTSVTVSPGKTASFKVSLSKAPAAGVSVAIARSAGATTVSATPATLTFTPANYNTAQTVTVAATSAAALNSSATFTASGTGVTSATVTATVAAEGSADARFAQLYNDIKNPANGYFSPEGVPYHSVETLIDEAPDQGHETTSEAFSYWLWLEAEHGRV…	TGTTGGAGAGTTTGATCCTGGCTCAGGACGAACGCTGGCGGCGTGCTTAACACATGCAAGTCGAGCGGAAAGGCCCTTCGGGGTACTCGAGCGGCGAACGGGTGAGTAACACGTGAGCAACCTGCCCTGGACTTTGGGATAACCCTCGGAAACGGGGGCTAATACCGGATACGACTACTGGCCGCATGGTTGGTGGTGGAAAGTTTTTCGGTCTGGGATGGGCTCGCGGCCTATCAGCTTGTTGGTGGGGTGATGGCCTACCAAGGCGACGACGGGTAGCCGGCCTGAGAGGGCGACCGGCCACACTGGGACTGAGACACGGCCCAGACTCCTACGGGAGGCAGCAGTGGGGAATATTGCACAATGGGCGCAAGCCTGATGCAGCGACGCCGCGTGAGG…	Bacteria;Actinobacteria;Actinobacteria;Micromonosporales;Micromonosporaceae;Actinoplanes;Actinoplanes sp. N902-109	1523
946334	Actinoplanes sp. OR16	cellulose 1,4-beta-cellobiosidase	AP019371.1	GTGATCAGACCCCCAGGAGAGAGTCTGCGCCGCAGACTCGCCGTCGCCGGCGCCGCCGTTCTCGGCGCCGGCGCGGTCCTAGCAGCCGGTGCACCGGCCTATGCCGCGGCCGGCTGCACCGTCGTCTACAAGGTGCAGAGCCAATGGCCCGGCGGCTTCACCGGCGACATCCAGATCAAGAACACCGGCGACCCGCTGACCAGCTGGAAGCTGGAGTTCGACTTCCCCGACGCCGGGCAGAAGGCCGGTCAGGGCTGGAGCGGCGTCTACAGCCAGACCGGCCAGCACGTGACGGTGAGCAACGCCGCGTGGAACGGTGGCCTGGCCACGAACGCGACGGTGGGCACCGGCTTCAACGGCACGTTCGGCACGGCGAACCCGGTCCCGACCGCGTTCACG…	BBH70931.1	MIRPPGESLRRRLAVAGAAVLGAGAVLAAGAPAYAAAGCTVVYKVQSQWPGGFTGDIQIKNTGDPLTSWKLEFDFPDAGQKAGQGWSGVYSQTGQHVTVSNAAWNGGLATNATVGTGFNGTFGTANPVPTAFTLNGTACNQTANVPTVSITGPAANTRYTAPASIPIAANATAASGQTISRVEFYHDGLLLGSDTTAPYAYTWSGVPAQSAAYHLQAVAYDNAGVKSSTADVPVFVDAATTPSIVADATSLSISPGASGSFKLALSAAPTANVSVAVARSAGTTAVTATPATLTFTPSNWNTGQAVTVAASGSATAGSTATIAATATGYTAAQLSVSVVEEGSVDARFTQLYNDLKNPANGYFSPEGVPYHSIETLINEAPDHGHETTSEAFSYWLWLE…	TTGGAGAGTTTGATCCTGGCTCAGGACGAACGCTGGCGGCGTGCTTAACACATGCAAGTCGAGCGGAAAGGCCCTTCGGGGTACTCGAGCGGCGAACGGGTGAGTAACACGTGAGTAACCTGCCCCGAACTTTGGGATAACCCTCGGAAACGGGGGCTAATACCGAATATGACTTCCTGCCGCATGGCATGGTTGTGGAAAGTTTTTCGGTTCGGGATGGACTCGCGGCCTATCAGCTTGTTGGTGGGGTAATGGCCTACCAAGGCGACGACGGGTAGCCGGCCTGAGAGGGCGACCGGCCACACTGGGACTGAGACACGGCCCAGACTCCTACGGGAGGCAGCAGTGGGGAATATTGCACAATGGGCGGAAGCCTGATGCAGCGACGCCGCGTGAGGG…	Bacteria;Actinobacteria;Actinobacteria;Micromonosporales;Micromonosporaceae;Actinoplanes;Actinoplanes sp. OR16	1512
2033844	Actinoplanes sp. SE50	cellulose 1,4-beta-cellobiosidase	NZ_CP023298.1	CTGCGACGCAGGCTCGCCGTCCTCGGCGTCGCCGTTCTCGGCGCCGGCGCGGCCTTCGCGGCCGGCGGCCCACCCGCCTACGCCGCGGCCGGCTGCGCCGTCGTCTACAAGGTGCCCAGCCAGTGGCCCGGCGGGTTCACCGGCGACATCGCCATCACCAACTCCGGCGACCCGCTCACCTCCTGGAAGTTGGAGTACGACTTCCCGGACGCCGCCCAGAAGGTCACCCAGGGCTGGAACGGCACATACGCGCAGAGTGGCAGACACGTCACGATCACCAGCGCGTCCTGGAACGGCACGCTGGGCACCGGCGCCACCACCGGCACCGGGTTCAACGGCACGTTCGGCTCGACCAACCCGGTGCCGACCTCGTTCACCCTCAACGGGCAGCCCTGCAAC…	WP_099344049.1	MRRRLAVLGVAVLGAGAAFAAGGPPAYAAAGCAVVYKVPSQWPGGFTGDIAITNSGDPLTSWKLEYDFPDAAQKVTQGWNGTYAQSGRHVTITSASWNGTLGTGATTGTGFNGTFGSTNPVPTSFTLNGQPCNGSAAAPTVAISSPAANTRYTGPAAIPIAATATAAGGQTIAKVEFYHDGLLLGSDDTAPYTYTWSGVPAQAAAYHLQAVAYDGAGTRSSTADVPVFVDASTTPSIVADATSATLEPGRSGTFNLALSAAPTADVTVTVARSAGTTAVTATPATLTFTPQNWRTGQPVTVAASTSATAGSTATISATATGYTAATVAVSVVAAGSTDVRFTQMYNDIKNPSNGYFSPEGVPYHSIETLIDEAPDQGHETTSEAFSYWLWLEAEHGQVT…	TGTTGGAGAGTTTGATCCTGGCTCAGGACGAACGCTGGCGGCGTGCTTAACACATGCAAGTCGAGCGGAAAGGCCCTTCGGGGTACTCGAGCGGCGAACGGGTGAGTAACACGTGAGTAACCTGCCCCAGACTTTGGGATAACCCTCGGAAACGGGGGCTAATACCGAATATGACCTAGCTTCGCATGGAGCGTGGTGGAAAGTTTTTCGGTTTGGGATGGACTCGCGGCCTATCAGCTTGTTGGTGGGGTAATGGCCTACCAAGGCGACGACGGGTAGCCGGCCTGAGAGGGCGACCGGCCACACTGGGACTGAGACACGGCCCAGACTCCTACGGGAGGCAGCAGTGGGGAATATTGCACAATGGGCGGAAGCCTGATGCAGCGACGCCGCGTGAGG…	Bacteria;Actinobacteria;Actinobacteria;Micromonosporales;Micromonosporaceae;Actinoplanes;Actinoplanes sp. SE50	1525
134676	Actinoplanes sp. SE50/110	cellulose 1,4-beta-cellobiosidase	NZ_LT827010.1	GTGAGACAGTCCGCACACCGCCTGCGACGCAGGCTCGCCGTCCTCGGCGTCGCCGTTCTCGGCGCCGGCGCGGCCTTCGCGGCCGGCGGCCCACCCGCCTACGCCGCGGCCGGCTGCGCCGTCGTCTACAAGGTGCCCAGCCAGTGGCCCGGCGGGTTCACCGGCGACATCGCCATCACCAACTCCGGCGACCCGCTCACCTCCTGGAAGTTGGAGTACGACTTCCCGGACGCCGCCCAGAAGGTCACCCAGGGCTGGAACGGCACATACGCGCAGAGTGGCAGACACGTCACGATCACCAGCGCGTCCTGGAACGGCACGCTGGGCACCGGCGCCACCACCGGCACCGGGTTCAACGGCACGTTCGGCTCGACCAACCCGGTGCCGACCTCGTTCACC…	WP_014689550.1	MRQSAHRLRRRLAVLGVAVLGAGAAFAAGGPPAYAAAGCAVVYKVPSQWPGGFTGDIAITNSGDPLTSWKLEYDFPDAAQKVTQGWNGTYAQSGRHVTITSASWNGTLGTGATTGTGFNGTFGSTNPVPTSFTLNGQPCNGSAAAPTVAISSPAANTRYTGPAAIPIAATATAAGGQTIAKVEFYHDGLLLGSDDTAPYTYTWSGVPAQAAAYHLQAVAYDGAGTRSSTADVPVFVDASTTPSIVADATSATLEPGRSGTFNLALSAAPTADVTVTVARSAGTTAVTATPATLTFTPQNWRTGQPVTVAASTSATAGSTATISATATGYTAATVAVSVVAAGSTDVRFTQMYNDIKNPSNGYFSPEGVPYHSIETLIDEAPDQGHETTSEAFSYWLWLE…	TGTTGGAGAGTTTGATCCTGGCTCAGGACGAACGCTGGCGGCGTGCTTAACACATGCAAGTCGAGCGGAAAGGCCCTTCGGGGTACTCGAGCGGCGAACGGGTGAGTAACACGTGAGTAACCTGCCCCAGACTTTGGGATAACCCTCGGAAACGGGGGCTAATACCGAATATGACCTAGCTTCGCATGGAGCGTGGTGGAAAGTTTTTCGGTTTGGGATGGACTCGCGGCCTATCAGCTTGTTGGTGGGGTAATGGCCTACCAAGGCGACGACGGGTAGCCGGCCTGAGAGGGCGACCGGCCACACTGGGACTGAGACACGGCCCAGACTCCTACGGGAGGCAGCAGTGGGGAATATTGCACAATGGGCGGAAGCCTGATGCAGCGACGCCGCGTGAGG…	Bacteria;Actinobacteria;Actinobacteria;Micromonosporales;Micromonosporaceae;Actinoplanes;Actinoplanes sp. SE50/110	1524
543632	Actinoplanes subtropicus	exoglucanase	NZ_JOJL01000010.1	ATGGCTCCGTTGTCCCGCAGAGGCTTCGTGACCGCCGTGGGCGGTGCGATCGTCGCTGCAACTGTCACCCCGCGGATTGCCGAGGCCGCGACGGGATCCACCTCCGCCGCGGCCGCCGCCGTCGACGAGTACGGGCAGAAGTTCCTGGATCAGTACAACAAGATCAAGGCGTCCGCGAGCGGCTACTTCAGCTCGGCGGGAGTGCCCTACCACTCGGTCGAGAAGCTCATGGTCGAGGCCCCCGACCACGGCCACGAGTCGACCTCGGAGGCGTTCAGCTACTGGATGTGGCTCGAGGCGACCTACGGCCGGGTGACCGGGGACTGGGCACCGTTCAACAACGCGTGGGCGGCCGCCGAGAAGTACATCATCCCCACCTCGACCGACCAGCCGACCAAC…	WP_030436994.1	MAPLSRRGFVTAVGGAIVAATVTPRIAEAATGSTSAAAAAVDEYGQKFLDQYNKIKASASGYFSSAGVPYHSVEKLMVEAPDHGHESTSEAFSYWMWLEATYGRVTGDWAPFNNAWAAAEKYIIPTSTDQPTNSSYKASAPASYIPEWPDPSKYPSPIDTSVAVGADPIAGELSSAYGTSDIYGMHWLIDVDNVYGYGNTAGTGAENGPSAPGPCYINSYQRGSQESVWETIPQPCTDLMKYGGTNGYLDLFVKDSSYSKQWKYTNAPDADARAVQAAYWAYRWASAQGNASAISASVAKAAKMGDYLRYAMFDKYFKKIGNCVGASTCAAGSGRNSQHYLLGWYYAWGGAEPGGGWAWRIGDGSAHHGYQNPVAAYALSTESAIAPKSSTGKSDWATS…	TGTTGGAGAGTTTGATCCTGGCTCAGGACGAACGCTGGCGGCGTGCTTAACACATGCAAGTCGAGCGGAAAGGCCTTTCGGGGTACTCGAGCGGCGAACGGGTGAGTAACACGTGAGTAACCTGCCCTGGACTTTGGGATAACCCTCGGAAACGGGGGCTAATACCGGATATGACTGCTGGCCGCATGGTTGGTGGTGGAAAGTTTTTCGGTCTGGGATGGGCTCGCGGCCTATCAGCTTGTTGGTGGGGTGATGGCCTACCAAGGCGACGACGGGTAGCCGGCCTGAGAGGGCGACCGGCCACACTGGGACTGAGACACGGCCCAGACTCCTACGGGAGGCAGCAGTGGGGAATATTGCACAATGGGCGGAAGCCTGATGCAGCGACGCCGCGTGAGG…	Bacteria;Actinobacteria;Actinobacteria;Micromonosporales;Micromonosporaceae;Actinoplanes;Actinoplanes subtropicus	1525
1869	Actinoplanes utahensis	cellulose 1,4-beta-cellobiosidase	NZ_JRTT01000003.1	CTGCGACGCAGGCTCGCCGCCTCCGGCGTCGCCGTTCTCGGCGCCGGCGCGGTCCTGGCAGCCGGCGCCCCGGCCTATGCCGCGGCCGGCTGCACCGTGGTCTACAAGGTGCAGAGCCAGTGGCCGGGCGGCTTCACCGGCGACATCCAGATCAAGAACACCGGTGACCCGCTCAGCACCTGGAAACTCGAGTTCGACTTCCCGGACGCCGGGCAGAAGGCGGTGCAGGGCTGGAGCGGCGTCTACAGCCAGACCGGCCGGCACGTCACCGTGAACAACGCCGCCTGGAACGGGTCGCTGCCCACCAACGGGACCATCAGCAGCGGTTTCAACGGCACCTTCACCTCGGCCAACCCGGTGCCGGCCGCGTTCACCCTCAACGGCACGGCCTGCAACCAG…	WP_043522582.1	MRRRLAASGVAVLGAGAVLAAGAPAYAAAGCTVVYKVQSQWPGGFTGDIQIKNTGDPLSTWKLEFDFPDAGQKAVQGWSGVYSQTGRHVTVNNAAWNGSLPTNGTISSGFNGTFTSANPVPAAFTLNGTACNQAANAPTVAIDSPAANTRFTAPASIPIAATATAGSGQTISRVEFYHDGLLLGTDTTAPYSYSWDGVPAQSAAYRVQAVAYDNAGTKSNTADVPVFVDAATTPAIVADATSLALAPGKSGTYKIALSKAPAANVTVAVARSAGSTAVTATPATLTFTPSNWSTGQSVTVAAATTAAIGATATISATSSGHTAAQLGVTVVEEGAVDARFTQLYNDLKNPANGYFSPEGVPYHSIETLIDEAPDHGHETTSEAFSYWLWLEAEHGQVSG…	TGTTGGAGAGTTTGATCCTGGCTCAGGACGAACGCTGGCGGCGTGCTTAACACATGCAAGTCGAGCGGAAAGGCCCTTCGGGGTACTCGAGCGGCGAACGGGTGAGTAACACGTGAGTAACCTGCCCCAGACTTTGGGATAACCCTCGGAAACGGGGGCTAATACCGAATATGACTTGGCTTCGCATGGAGCTTGGTGGAAAGTTTTTCGGTTTGGGATGGACTCGCGGCCTATCAGCTTGTTGGTGGGGTAATGGCCTACCAAGGCGACGACGGGTAGCCGGCCTGAGAGGGCGACCGGCCACACTGGGACTGAGACACGGCCCAGACTCCTACGGGAGGCAGCAGTGGGGAATATTGCACAATGGGCGGAAGCCTGATGCAGCGACGCCGCGTGAGG…	Bacteria;Actinobacteria;Actinobacteria;Micromonosporales;Micromonosporaceae;Actinoplanes;Actinoplanes utahensis	1523
512350	Actinoplanes xinjiangensis	cellulose 1,4-beta-cellobiosidase	NZ_QGGR01000014.1	GTGACCCCATCCCCCCGACGCGCCGGTAGGTTCCGGCGCAGAGTCGCCGTCGCCGGCGTCGCCGTCCTCGGCGCCGGCGCGGTCCTGGCGGCCGGTGCCCCGGCCTATGCCGCGGCCGGCTGCACCGTCGTCTACAAGGTGCAGAGCCAGTGGTCCGGCGGCTTCACCGGCGACATCCAGATCAAGAACACCGGTGATCCGCTGAGCACCTGGAAGCTCGAGTTCGACTTCCCGGACGCCGCGCAGAAGGCGGTACAGGGCTGGAGCGGCATCTACAGCCAGTCCGGCCAGCGCGTCACCGTCAACAACGCGGCCTGGAACGGTTCGCTGGGCACCAACGCGACCGTCGGCACCGGCTTCAACGGCTCCTTCGGCTCGGCCAACCCGGTGCCCACCGCG…	WP_109598109.1	MTPSPRRAGRFRRRVAVAGVAVLGAGAVLAAGAPAYAAAGCTVVYKVQSQWSGGFTGDIQIKNTGDPLSTWKLEFDFPDAAQKAVQGWSGIYSQSGQRVTVNNAAWNGSLGTNATVGTGFNGSFGSANPVPTAFTLNGTTCNQAANAPTVAITSPAANTRYTAPASIPIAATATAASGQTIAKVEFYHDGLLLGTDTTAPYTYSWDGVPAQSAAYRVQAIAYDNAGTKSSTADVPVFVDAATTPAIVADATSLAINPGASGSFKLALSKAPTANVTVAVARSAGSTAVTVTPATLTFTPSNWSTGQSVTVAAASTATAGSTATISATSTGYTAAQLGVTVTEPGSVDTRFTQLYNDLKNPANGYFSPEGVPYHSIETLIDEAPDHGHETTSEAFSYWLW…	TGTTGGAGAGTTTGATCCTGGCTCAGGACGAACGCTGGCGGCGTGCTTAACACATGCAAGTCGAGCGGAAAGGCCCTTCGGGGTACTCGAGCGGCGAACGGGTGAGTAACACGTGAGTAACCTGCCCTGGACTTTGGGATAACCCTCGGAAACGGGGGCTAATACCGAATACGACACTCTACCGCATGGTGTGGGTGTGGAAAGTTTTTCGGTCTGGGATGGACTCGCGGCCTATCAGCTTGTTGGTGGGGTAATGGCCTACCAAGGCGACGACGGGTAGCCGGCCTGAGAGGGCGACCGGCCACACTGGGACTGAGACACGGCCCAGACTCCTACGGGAGGCAGCAGTGGGGAATATTGCACAATGGGCGGAAGCCTGATGCAGCGACGCCGCGTGAG…	Bacteria;Actinobacteria;Actinobacteria;Micromonosporales;Micromonosporaceae;Actinoplanes;Actinoplanes xinjiangensis	1527
304899	Actinospica acidiphila	cellulose 1,4-beta-cellobiosidase	NZ_JNYX01000005.1	ATGCATCCCCCACCTCGCAGACGCGGTGGCGTGCGCCGTCTCTTAGCGGTCGCCGTGACCGCTCTCGCACTGCCGCTGACGATGCTGTCGACGGGTACCACCCCCGCCCGGGCGGCGGCCCTTCAGTGCAGCGTGGACTACAAGACGAACGACTGGGGGTCGGGCTTCACCACCGACCTGACCGTCACCAACCGCGGTTCGGACGTCATCGACGGCTGGACCCTGACGTACGACTACACGGGCAACCAGCGCCTGGTGAACGGCTGGAACGGCAGCTGGTCGCAGTCCGGCTCCACCGTCACCGTGAAGAACGCCGGGCACAACGGCCGGATCGCCGCCGGCGCCGCCGTCACCGCCGGCGCCCAGTTCTCCTACAGCGGCACCAACACCGCGCCCACG…	WP_033273711.1	MHPPPRRRGGVRRLLAVAVTALALPLTMLSTGTTPARAAALQCSVDYKTNDWGSGFTTDLTVTNRGSDVIDGWTLTYDYTGNQRLVNGWNGSWSQSGSTVTVKNAGHNGRIAAGAAVTAGAQFSYSGTNTAPTSFSVNGTTCVGAHQPPIAVLTSPEAGSVYSQGETVPLEATAAAADQATITKVEFYDDTELLGTDTSAPFTLAVGGLAVGAHSLVAKAYDSLGASASSTPVGITVASGPAVVASPSQLGVKQGESGTFEVKLSKQPSGNVTVTTARASGNSGLSVSSGASLTFTPANWSTAQRVTVAADASGTGSAVFESSAPGHAKAAVTVTQLGATKSYEGRFLELYDKITDPANGYFSPEGIPYHSVETLIVEAPDHGHETTSEAYSYLLWLQA…	CATTCACGGAGAGTTTGATCCTGGCTCAGGACGAACGCTGGCGGCGTGCTTAACACATGCAAGTCGAACGATGAACCACTTCGGTGGGGATTAGTGGCGAACGGGTGAGTAACACGTGGGCAATCTGCCCTGCACTCTGGGACAAGCCCTGGAAACGGGGTCTAATACCGGATACTGATCATCTTAGGCATCTTGGATGATCGAAAGCTCCGGCGGTGCAGGATGAGCCCGCGGCCTATCAGCTAGTTGGTGAGGTAATGGCTCACCAAGGCGACGACGGGTAGCCGGCCTGAGAGGGCGACCGGCCACACTGGGACTGAGACACGGCCCAGACTCCTACGGGAGGCAGCAGTGGGGAATATTGCACAATGGGCGAAAGCCTGATGCAGCGACGCCGCG…	Bacteria;Actinobacteria;Actinobacteria;Catenulisporales;Actinospicaceae;Actinospica;Actinospica acidiphila	1530
446462	Actinosynnema mirum DSM 43827	glycoside hydrolase family 48	CP001630.1	ATGAGGTACCGCACCAGAGCGGGGAGGTCCCGGCCGCTCGCCCTGACCGCCGCCGCGGTCGTCGTAGCCGGGATCGCGCCCGTAGTGGTCGCGCCGGTCGCCAGCGCCGCGGTGACCTGCACGGTCAACTACCAGGTCACCAACGAGTGGAGCACCGGGTTCGGCGCGAGCGTCGCCGTCCGCAACCAGGGCGACGCGGTCGCCAACTGGCGCCTCACGTGGACCTTCCCCAGCGGCCAGACCGTGCAGCAGGGCTGGAACGGCACGTTCACCCAGTCGGGCAGCAAGGTCACCGTCGCCGCCCCGACCTGGTCGCCGAACCTGCCCAGCGGCGGCGAGGTCAGCGTCGGCTTCAACGGGACCAAGGGCGCCGCCAACGCCGCGCCCACGGACTTCGCC…	ACU36112.1	MRYRTRAGRSRPLALTAAAVVVAGIAPVVVAPVASAAVTCTVNYQVTNEWSTGFGASVAVRNQGDAVANWRLTWTFPSGQTVQQGWNGTFTQSGSKVTVAAPTWSPNLPSGGEVSVGFNGTKGAANAAPTDFAINGTPCTGPNTAPTVSLTSPSSGASYVTGAAIPLAATAADSDGTVAKVDFLADGAVVATDTSAPFQGSWTGASTGDHTLTARATDNKGATALSSPVGVKVLAGQAILASPNTLSVKQGATGAFGVSLATAPSGPVTVAVARSAGSTDLTAGPATLTFTTANWSTKQNVTVTSADNGGALAEATFTASATGITPASVAVKEISPSTTDFDQAFLDQYAKIHDPSSGYFRDFGGLKVPYHSVETLLVEAPDHGHQTTSEAFSYYLWLE…	AGAGTTTGATCCTGGCTCAGGACGAACGCTGGCGGCGTGCTTAACACATGCAAGTCGAGCGGTAAGGCCCTTCGGGGTACACGAGCGGCGAACGGGTGAGTAACACGTGGGTAACCTGCCCTGTACTCTGGGATAAGCCTGGGAAACTAGGTCTAATACCGGATACGAGCCTTCCCCGCATGGGGTTGGTTGGAAAGTTCCGGCGGTACAGGATGGACCCGCGGCCTATCAGCTTGTTGGTGGGGTAATGGCCTACCAAGGCGACGACGGGTAGCCGGCCTGAGAGGGTGACCGGCCACACTGGGACTGAGACACGGCCCAGACTCCTACGGGAGGCAGCAGTGGGGAATATTGCACAATGGGCGAAAGCCTGATGCAGCGACGCCGCGTGAGGGACGA…	Bacteria;Actinobacteria;Actinobacteria;Pseudonocardiales;Pseudonocardiaceae;Actinosynnema;Actinosynnema mirum	1506
42197	Actinosynnema pretiosum	cellulose 1,4-beta-cellobiosidase	NZ_CP023445.1	ATGAGGTACCGCACCAGAGCGGGGAGGTCCCGGCCGCTCGCCCTGACCGCCGCCGCGGTCGTCGCAGCCGGGATCGCGCCCGTAGTGGTAGCGCCGGTCGCCAACGCCGCGGTGACCTGCACGGTCAACTACCAGGTCACCAACGAGTGGAGCAACGGGTTCGGCGCGAGCGTCGCCGTCCGCAACCAGGGCGACGCCGTCGCCAACTGGCGCCTCACGTGGACCTTCCCCAGCGGCCAGACCGTGCAGCAGGGCTGGAACGGCACGTTCACCCAGTCGGGCAGCAAGGTCACCGTCGCCGCCCCGACCTGGTCGCCGAACCTGCCCAGCGGCGGCGAGGTCAGCGTCGGCTTCAACGGGACCAAGGGCGCCGCCAACGCCGCGCCCACGGACTTCGCC…	WP_096492701.1	MRYRTRAGRSRPLALTAAAVVAAGIAPVVVAPVANAAVTCTVNYQVTNEWSNGFGASVAVRNQGDAVANWRLTWTFPSGQTVQQGWNGTFTQSGSKVTVAAPTWSPNLPSGGEVSVGFNGTKGAANAAPTDFAINGTPCTGPNTAPTVSLTSPSSGASYVTGTAIPLAATAADADGTVAKVDFLADGAVVATDTSAPFQGSWTGATTGDHTITARATDNKGATALSSPVGVKVLAGQAILASPNTLSVKQGATGSFGVSLATAPSGPVTVAVARSAGSTDLTAGPATLTFSTANWSTKQNVTVTSADNGGALAEATFTASATGITSASVAVKEISPSTTDFDQAFLDQYAKIHDPASGYFRDFGGLKVPYHSVETLLVEAPDHGHQTTSEAFSYYLWLE…	CATTATTGGAGAGTTTGATCCTGGCTCAGGACGAACGCTGGCGGCGTGCTTAACACATGCAAGTCGAGCGGTAAGGCCCTTCGGGGTACACGAGCGGCGAACGGGTGAGTAACACGTGGGTAACCTGCCCTGTACTCTGGGATAAGCCTGGGAAACTAGGTCTAATACCGGATACGAGCCTTCCCCGCATGGGGTTGGTTGGAAAGTTCCGGCGGTACAGGATGGACCCGCGGCCTATCAGCTTGTTGGTGGGGTAATGGCCTACCAAGGCGACGACGGGTAGCCGGCCTGAGAGGGTGACCGGCCACACTGGGACTGAGACACGGCCCAGACTCCTACGGGAGGCAGCAGTGGGGAATATTGCACAATGGGCGAAAGCCTGATGCAGCGACGCCGCGT…	Bacteria;Actinobacteria;Actinobacteria;Pseudonocardiales;Pseudonocardiaceae;Actinosynnema;Actinosynnema pretiosum	1527
103721	Actinosynnema pretiosum subsp. pretiosum	glycoside hydrolase, family 48	CP029607.1	ATGAGGTACCGCACCAGAGCGGGGAGGTCCCGGCCGCTCGCCCTGACCGCCGCCGCGGTCGTCGTAGCCGGGATCGCGCCCGTAGTGGTCGCGCCGGTCGCCAGCGCCGCGGTGACCTGCACGGTCAACTACCAGGTCACCAACGAGTGGAGCACCGGGTTCGGCGCGAGCGTCGCCGTCCGCAACCAGGGCGACGCGGTCGCCAACTGGCGCCTCACGTGGACCTTCCCCAGCGGCCAGACCGTGCAGCAGGGCTGGAACGGCACGTTCACCCAGTCGGGCAGCAAGGTCACCGTCGCCGCCCCGACCTGGTCGCCGAACCTGCCCAGCGGCGGCGAGGTCAGCGTCGGCTTCAACGGGACCAAGGGCGCCGCCAACGCCGCGCCCACGGACTTCGCC…	AXX29565.1	MRYRTRAGRSRPLALTAAAVVVAGIAPVVVAPVASAAVTCTVNYQVTNEWSTGFGASVAVRNQGDAVANWRLTWTFPSGQTVQQGWNGTFTQSGSKVTVAAPTWSPNLPSGGEVSVGFNGTKGAANAAPTDFAINGTPCTGPNTAPTVSLTSPSSGASYVTGAAIPLAATAADSDGTVAKVDFLADGAVVATDTSAPFQGSWTGASTGDHTLTARATDNKGATALSSPVGVKVLAGQAILASPNTLSVKQGATGAFGVSLATAPSGPVTVAVARSAGSTDLTAGPATLTFTTANWSTKQNVTVTSADNGGALAEATFTASATGITPASVAVKEISPSTTDFDQAFLDQYAKIHDPSSGYFRDFGGLKVPYHSVETLLVEAPDHGHQTTSEAFSYYLWLE…	TGGCGGCGTGCTTAACACATGCAAGTCGAGCGGTAAGGCCCTTCGGGGTACACGAGCGGCGAACGGGTGAGTAACACGTGGGTAACCTGCCCTGTACTCTGGGATAAGCCTGGGAAACTAGGTCTAATACCGGATACGAGCCTTCCCCGCATGGGGTTGGTTGGAAAGTTCCGGCGGTACAGGATGGACCCGCGGCCTATCAGCTTGTTGGTGGGGTAATGGCCTACCAAGGCGACGACGGGTAGCCGGCCTGAGAGGGTGACCGGCCACACTGGGACTGAGACACGGCCCAGACTCCTACGGGAGGCAGCAGTGGGGAATATTGCACAATGGGCGAAAGCCTGATGCAGCGACGCCGCGTGAGGGACGACGGCCTTCGGGTTGTAAACCTCTTTCAGC…	Bacteria;Actinobacteria;Actinobacteria;Pseudonocardiales;Pseudonocardiaceae;Actinosynnema;Actinosynnema pretiosum	1461
1144618	Allonocardiopsis opalescens	cellulose 1,4-beta-cellobiosidase	NZ_PVZC01000001.1	ATGAGTTTGCGTTCACTGGTGCGATCGCGCCGGCGCGGGCTCGCCGGAGCGGCGGTGGCGGCACTGGCCGCGGCGCTGCTCCCGGCCGGAGCCGCCCTGGCGGCGCCCTCGTGTACCGCGGAGTACCAGATAGCCAACGAGTGGGGCACCGGCTTCATCGCCAATGTCACGCTCACCAACACCGGCGACCCGCTGCCCAACGGCTGGGAGCTCACCTGGAGCTTCGACGACGGCCAGCGAGTGACCAACGGCTGGAACGGCGTGTACAGCCAGAGCGGCAGCAACGTCAGGGTCACCAACCCGAGCTGGGACAACAGCCTCAACACCAACGAGACGGTCTCGCTCGGCTTCCAGGGCACCAGGGGCGCGACCAACTCGGTGCCCACCGACTTCGCCCTG…	WP_106240497.1	MSLRSLVRSRRRGLAGAAVAALAAALLPAGAALAAPSCTAEYQIANEWGTGFIANVTLTNTGDPLPNGWELTWSFDDGQRVTNGWNGVYSQSGSNVRVTNPSWDNSLNTNETVSLGFQGTRGATNSVPTDFALNGVACNEQGSSAPVVELTAPADGSAFLAGQPIQLAADASDADGSIDRVEFRADGTVLGSDTTAPYTYNWQNAAVGQYSVTAVAFDDSGESAASLPIAIEVLDGPAVVANPSTLSIRQGDTGTFDVTLASAPSGTVTVDVARTQGSADLSVADGDELTFTATNWDDPQEVTIASADNGGDSASATFTASAPGHDSAVVQAREVIGASVYEAEFLEQYNKIKDPDNGYFREFAGGLVPYHSVETLIVEAPDHGHATTSEAFSYYLWLE…	TGGAGAGTTTGATCCTGGCTCAGGACGAACGCTGGCGGCGTGCTTAACACATGCAAGTCGAACGCGGCCATCTTCGGGTGGTTGAGTGGCGAACGGGTGAGTAACACGTGAGTAACCTGCCCCCTTCTTCGGGATAAGCCTCAGAAATGGGGTCTAATACCGGATATTCTCCTCTTGCCTGCATGGGTGGGGGTGGAAAGGTTTTTCTGGTGGGGGATGGGCTCGCGGCCTATCAGCTTGTTGGTGGGGTGATGGCCTACCAAGGCGGTGACGGGTAGCCGGCCTGAGAGGGCGACCGGCCACACTGGGACTGAGACACGGCCCAGACTCCTACGGGAGGCAGCAGTGGGGAATCTTGCGCAATGGGCGAAAGCCTGACGCAGCGACGCCGCGTGGGGG…	Bacteria;Actinobacteria;Actinobacteria;Streptosporangiales;NA;Allonocardiopsis;Allonocardiopsis opalescens	1537
1804986	Amycolatopsis albispora	cellulose 1,4-beta-cellobiosidase	NZ_CP015163.1	ATGTTGAGATCACGACCATTCGCCAGGCCGAGGCGCGCGCGCCCGCTCCCGGCACTGGCCGCGGCCGCCCTGATGGGTGCCGCGGCCACGGTGGGGCTCTCCCCCGCCGCCACCGCCGCCGAAGTCGCCTGCACGGTCACCTACAAGGTGGGCAGTGAGTGGGGCAACGGCTTCGGCGCCACCGTGGACGTGCGCAACGAGGGCACCGACGCGATCGCCGACTGGAACCTCACCTGGACCTTTCCCGACGGCCAGCAGATCACCCAGCTGTGGAACGGCACGCACACCCAGACCGGGGCCGCGGTGAGCGTGCGCGGCGCGAACTGGAACCGGACGCTCGCCGCCGGGACCACCGCGCAGATCGGCTTCAACGCCAGCAAGGGCGCGCAGAACCGGGTG…	WP_113691482.1	MLRSRPFARPRRARPLPALAAAALMGAAATVGLSPAATAAEVACTVTYKVGSEWGNGFGATVDVRNEGTDAIADWNLTWTFPDGQQITQLWNGTHTQTGAAVSVRGANWNRTLAAGTTAQIGFNASKGAQNRVPADFAVNGTACTGANKAPGVQLTKPAANSSYAVPAEIPLEATASDTDGTVQKVEFYAGTQLLGTDTTAPYQFTWSGAAAGEYSVTAKAFDNKGATSMSTPVAVKVLAAPAVVTTPSKVNVKQGGTTTVDVKLAVQPSGPVTVSVARTAGSTDLTASPATLSFTTANWNVGQPVTISSAANGGAPATATFSVTAPGLTAAPIEVSELDPDASDYQAAFLEQYNKIKDPDSGYFRNFGGLLVPYHSVETLLVEAPDHGHQTTSEAFSY…	TTGTTGGAGAGTTTGATCCTGGCTCAGGACGAACGCTGGCGGCGTGCTTAACACATGCAAGTCGAACGATGAAGCCCTTTCGGGGGTGGATTAGTGGCGAACGGGTGAGTAACACGTGGGTAATCTGCCCTGTACTTTGGGATAAGCCCTGGAAACGGGGTCTAATACCGGATAGGACCGCGCATCGCATGGTGTGTGGTGGAAAGCTCCGGCGGTACAGGATGAACCCGCGGCCTATCAGCTTGTTGGTGGGGTGATGGCCTACCAAGGCGACGACGGGTAGCCGGCCTGAGAGGGCGACCGGCCACACTGGGACTGAGACACGGCCCAGACTCCTACGGGAGGCAGCAGTGGGGAATATTGCACAATGGGCGCAAGCCTGATGCAGCGACGCCGCGT…	Bacteria;Actinobacteria;Actinobacteria;Pseudonocardiales;Pseudonocardiaceae;Amycolatopsis;Amycolatopsis albispora	1524
218823	Amycolatopsis kentuckyensis	cellulose 1,4-beta-cellobiosidase	NZ_MUMI01000211.1	ATGCGTTCCTCTCCTCGAAAGCGCGCCCGTGCGCTGGCACTGGCCTCGGCCGTGCTGGCCGTCACGGGTGCGGTGGTCGCCCCACCACCGGCGCTCGGCGCCGACATCGCCTGTTCCGTCACCTACACCACCAACGACTGGGACACCGGGTTCACCGCGAACGTCTCGCTGCGCAACGACGGAGCTCCGTTCGACAGCTGGAAGGTCGGCTGGACGTTCCTGGACGGCCAGAAGGTCCAGCAGGGCTGGAGCGCCACGTTCGCCCAGTCCGGCGCCGCGGTCACCGCGACGAACATGTCCTACAACGGCCACCTCGACACCGGGGGGAGCACGTCGTTCGGGTTCAACGGCACGAAGGGCTCGGCCAACCGGCCGCCGACCGACTTCTCGGTGAACGGC…	WP_086844515.1	MRSSPRKRARALALASAVLAVTGAVVAPPPALGADIACSVTYTTNDWDTGFTANVSLRNDGAPFDSWKVGWTFLDGQKVQQGWSATFAQSGAAVTATNMSYNGHLDTGGSTSFGFNGTKGSANRPPTDFSVNGTACTGANKAPTVTLTSPSSTGTYYAPATIPLAATAADSDGTIAKVEFYAGDTLLATDTAAPFEGSWGNVPAGTYAISAKAYDNKGASTTSSPVSVKVLSGPTIVATPATAQVKQGGTTTFAVSLAGAPTAPVTVAVARTAGSTDLTASPTSLTFTTANWNVPQNVTVTSADNGGELGSATFTASSSGYTAATVAVNEISSSTSDYSLAFLTQYNKIKDPNNGYFRKFGSILVPYHSIETLIVEAPDHGHETTSEAFSYYLWLEASY…	CATTGTTGGAGAGTTTGATCCTGGCTCAGGACGAACGCTGGCGGCGTGCTTAACACATGCAAGTCGAACGCTGAACCACTTTCGGGTGGGGATGAGTGGCGAACGGGTGAGTAACACGTGGGTAATCTGCCCTGCACTCTGGGATAAGCCTTGGAAACGAGGTCTAATACCGGATATCACAATCTCTCGCATGGGGGGTTGTTGAAAGTTCTGGCGGTGCAGGATGAACCCGCGGCCTATCAGCTTGTTGGTGGGGTAGTGGCCTACCAAGGCGACGACGGGTAGCCGGCCTGAGAGGGTGACCGGCCACACTGGGACTGAGACACGGCCCAGACTCCTACGGGAGGCAGCAGTGGGGAATATTGCACAATGGGCGCAAGCCTGATGCAGCGACGCCGC…	Bacteria;Actinobacteria;Actinobacteria;Pseudonocardiales;Pseudonocardiaceae;Amycolatopsis;Amycolatopsis kentuckyensis	1526
218822	Amycolatopsis lexingtonensis	cellulose 1,4-beta-cellobiosidase	NZ_MUMJ01000266.1	TCGCGGTCAGCCTCGCCGGGGCGCCCACCGCGCCGGTCACGGTCACCGTCGCGCGGACCGCGGGCAGCACCGACCTCTCTGCGACGCCGACGAGCCTCAGCTTCTCGACGACGGACTGGAACACGCCGCAGAACGTCACGGTGAAGAGCGCCGACAACGGGGGAGATCTGGGCAGCGCGACCTTCACCGCGAGCAGCAGCGGCTACACCGCCGCGACGGTGACGGTCAACGAGATCTCGTCGTCCACTTCGGACTACCAGCTCGCGTTCCTCACGCAGTACAACAAGATCAAGGACCCGAACAACGGCTACTTCCGCAAGTTCGGGAACATCCTGGTGCCCTACCACTCGATCGAGACGCTGATCGTCGAGGCACCGGACCACGGGCACGAGACGACGT…	WP_086861465.1	AVSLAGAPTAPVTVTVARTAGSTDLSATPTSLSFSTTDWNTPQNVTVKSADNGGDLGSATFTASSSGYTAATVTVNEISSSTSDYQLAFLTQYNKIKDPNNGYFRKFGNILVPYHSIETLIVEAPDHGHETTSEAFSYYLWLEASYGRITGDWAPFNQAWTSIETYAIPSATDQPGNSGYNASKPATYAAEYPSPKQYPSQLQSGVSVGADPIAAELKAAYGSADVYGMHWLLDVDNIYKFGHCEDGTNTAPAFINTFQRGSQESVWETVTQPSCDILKFGGKNGYLDLFTGDSSYAKQWKYTDAPDADARAVQVAFQAEKWAAAQGKSADVSAVVKKASKMGDYLRYSLFDKYFKKIGNCVGASTCAAGTGKDSEHYLVSWYYAWGGSMDSASAWAWR…	CATTGTTGGAGAGTTTGATCCTGGCTCAGGACGAACGCTGGCGGCGTGCTTAACACATGCAAGTCGAACGCTGAACCACTTTCGGGTGGGGATGAGTGGCGAACGGGTGAGTAACACGTGGGTAATCTGCCCTGCACTCTGGGATAAGCCTTGGAAACGAGGTCTAATACCGGATATCACAACTTCTCGCATGGGGAGTTGTTGAAAGTTCCGGCGGTGCAGGATGAACCCGCGGCCTATCAGCTTGTTGGTGGGGTAATGGCCTACCAAGGCGACGACGGGTAGCCGGCCTGAGAGGGTGACCGGCCACACTGGGACTGAGACACGGCCCAGACTCCTACGGGAGGCAGCAGTGGGGAATATTGCACAATGGGCGCAAGCCTGATGCAGCGACGCCGC…	Bacteria;Actinobacteria;Actinobacteria;Pseudonocardiales;Pseudonocardiaceae;Amycolatopsis;Amycolatopsis lexingtonensis	1527
33910	Amycolatopsis mediterranei	cellulose 1,4-beta-cellobiosidase	NZ_JMQJ01000099.1	ATGCGTTCCTCTCCCCGAAAGCGCGCGCGTGCGCTGGCACTGGCCTCGGCCGTGCTGGCGGTCACGGGCGCGGTGGTCGCCCCACCTCCGGCGCTCGGCGCCGACATCGCCTGTTCCGTCACCTACACCACCAACGACTGGGACACCGGGTTCACCGCCAACGTCTCGCTGCGCAACGACGGGGCGCCGCTCGACAGCTGGAAGGTCGGCTGGACGTTCCTCGATGGCCAGAAGGTCCAGCAGGGCTGGAGCGCGACGTTCGCCCAGACCGGCGCCGCGGTCACCGCGACGAACCTGTCCTACAACGGCCACCTCGGCACCGGGGCGAGCACGTCGTTCGGGTTCAACGGCTCGAAGGGCTCGGCCAACCGGCCGCCGACGGACTTCTCGGTGAACGGC…	WP_013227017.1	MRSSPRKRARALALASAVLAVTGAVVAPPPALGADIACSVTYTTNDWDTGFTANVSLRNDGAPLDSWKVGWTFLDGQKVQQGWSATFAQTGAAVTATNLSYNGHLGTGASTSFGFNGSKGSANRPPTDFSVNGSACTGANKAPTVSLTAPSSSGTYYAPATIPLAATAADSDGTVSKVEFYAGDTLLATDTAAPFEGSWGNVPAGTYSITAKAYDDKNASTTSSPVSVKVLSGPTIVATPATAQVKQGGKTTFAVSLAGAPTAPVTVAVARTAGSTDLTADPASLTFTTANWNAPQNVTVSSADNGGALGSATFTASSSGYTAATVTVNEISSSTSDYQLAFLTQYNKIKDPNNGYFRKFGNILVPYHSIETLIVEAPDYGHETTSEAFSYYLWLEASY…	CATTGTTGGAGAGTTTGATCCTGGCTCAGGACGAACGCTGGCGGCGTGCTTAACACATGCAAGTCGAACGATGAAGCCTTCGGGTGGATTAGTGGCGAACGGGTGAGTAACACGTGGGTAATCTGCCCTGCACTCTGGGATAAGCCTTGGAAACGGGGTCTAATACCGGATATCACAATCTCTCGCATGGGGGGTTGTTGAAAGTTCTGGCGGTGCAGGATGAACCCGCGGCCTATCAGCTTGTTGGTGGGGTAGTGGCCTACCAAGGCGACGACGGGTAGCCGGCCTGAGAGGGTGACCGGCCACACTGGGACTGAGACACGGCCCAGACTCCTACGGGAGGCAGCAGTGGGGAATATTGCACAATGGGCGCAAGCCTGATGCAGCGACGCCGCGTGA…	Bacteria;Actinobacteria;Actinobacteria;Pseudonocardiales;Pseudonocardiaceae;Amycolatopsis;Amycolatopsis mediterranei	1523
1221524	Amycolatopsis mediterranei RB	cellulose 1,4-beta-cellobiosidase	CP003777.1	ATGCGTTCCTCTCCCCGAAAGCGCGCGCGTGCGCTGGCACTGGCCTCGGCCGTGCTGGCGGTCACGGGCGCGGTGGTCGCCCCACCTCCGGCGCTCGGCGCCGACATCGCCTGTTCCGTCACCTACACCACCAACGACTGGGACACCGGGTTCACCGCCAACGTCTCGCTGCGCAACGACGGGGCGCCGCTCGACAGCTGGAAGGTCGGCTGGACGTTCCTCGATGGCCAGAAGGTCCAGCAGGGCTGGAGCGCGACGTTCGCCCAGACCGGCGCCGCGGTCACCGCGACGAACCTGTCCTACAACGGCCACCTCGGCACCGGGGCGAGCACGTCGTTCGGGTTCAACGGCTCGAAGGGCTCGGCCAACCGGCCGCCGACGGACTTCTCGGTGAACGGC…	AGT85795.1	MRSSPRKRARALALASAVLAVTGAVVAPPPALGADIACSVTYTTNDWDTGFTANVSLRNDGAPLDSWKVGWTFLDGQKVQQGWSATFAQTGAAVTATNLSYNGHLGTGASTSFGFNGSKGSANRPPTDFSVNGSACTGANKAPTVSLTAPSSSGTYYAPATIPLAATAADSDGTVSKVEFYAGDTLLATDTAAPFEGSWGNVPAGTYSITAKAYDDKNASTTSSPVSVKVLSGPTIVATPATAQVKQGGKTTFAVSLAGAPTAPVTVAVARTAGSTDLTADPASLTFTTANWNAPQNVTVSSADNGGALGSATFTASSSGYTAATVTVNEISSSTSDYQLAFLTQYNKIKDPNNGYFRKFGNILVPYHSIETLIVEAPDYGHETTSEAFSYYLWLEASY…	CTGGCTCAGGACGAACGCTGGCGGCGTGCTTAACACATGCAAGTCGAACGATGAAGCCTTCGGGTGGATTAGTGGCGAACGGGTGAGTAACACGTGGGTAATCTGCCCTGCACTCTGGGATAAGCCTTGGAAACGGGGTCTAATACCGGATATCACAATCTCTCGCATGGGGGGTTGTTGAAAGTTCTGGCGGTGCAGGATGAACCCGCGGCCTATCAGCTTGTTGGTGGGGTAGTGGCCTACCAAGGCGACGACGGGTAGCCGGCCTGAGAGGGTGACCGGCCACACTGGGACTGAGACACGGCCCAGACTCCTACGGGAGGCAGCAGTGGGGAATATTGCACAATGGGCGCAAGCCTGATGCAGCGACGCCGCGTGAGGGATGACGGCCTTCGGGTT…	Bacteria;Actinobacteria;Actinobacteria;Pseudonocardiales;Pseudonocardiaceae;Amycolatopsis;Amycolatopsis mediterranei	1459
713604	Amycolatopsis mediterranei S699	cellulose 1,4-beta-cellobiosidase	CP003729.1	ATGCGTTCCTCTCCCCGAAAGCGCGCGCGTGCGCTGGCACTGGCCTCGGCCGTGCTGGCGGTCACGGGCGCGGTGGTCGCCCCACCTCCGGCGCTCGGCGCCGACATCGCCTGTTCCGTCACCTACACCACCAACGACTGGGACACCGGGTTCACCGCCAACGTCTCGCTGCGCAACGACGGGGCGCCGCTCGACAGCTGGAAGGTCGGCTGGACGTTCCTCGATGGCCAGAAGGTCCAGCAGGGCTGGAGCGCGACGTTCGCCCAGACCGGCGCCGCGGTCACCGCGACGAACCTGTCCTACAACGGCCACCTCGGCACCGGGGCGAGCACGTCGTTCGGGTTCAACGGCTCGAAGGGCTCGGCCAACCGGCCGCCGACGGACTTCTCGGTGAACGGC…	AFO78667.1	MRSSPRKRARALALASAVLAVTGAVVAPPPALGADIACSVTYTTNDWDTGFTANVSLRNDGAPLDSWKVGWTFLDGQKVQQGWSATFAQTGAAVTATNLSYNGHLGTGASTSFGFNGSKGSANRPPTDFSVNGSACTGANKAPTVSLTAPSSSGTYYAPATIPLAATAADSDGTVSKVEFYAGDTLLATDTAAPFEGSWGNVPAGTYSITAKAYDDKNASTTSSPVSVKVLSGPTIVATPATAQVKQGGKTTFAVSLAGAPTAPVTVAVARTAGSTDLTADPASLTFTTANWNAPQNVTVSSADNGGALGSATFTASSSGYTAATVTVNEISSSTSDYQLAFLTQYNKIKDPNNGYFRKFGNILVPYHSIETLIVEAPDYGHETTSEAFSYYLWLEASY…	CTGGCTCAGGACGAACGCTGGCGGCGTGCTTAACACATGCAAGTCGAACGATGAAGCCTTCGGGTGGATTAGTGGCGAACGGGTGAGTAACACGTGGGTAATCTGCCCTGCACTCTGGGATAAGCCTTGGAAACGGGGTCTAATACCGGATATCACAATCTCTCGCATGGGGGGTTGTTGAAAGTTCTGGCGGTGCAGGATGAACCCGCGGCCTATCAGCTTGTTGGTGGGGTAGTGGCCTACCAAGGCGACGACGGGTAGCCGGCCTGAGAGGGTGACCGGCCACACTGGGACTGAGACACGGCCCAGACTCCTACGGGAGGCAGCAGTGGGGAATATTGCACAATGGGCGCAAGCCTGATGCAGCGACGCCGCGTGAGGGATGACGGCCTTCGGGTT…	Bacteria;Actinobacteria;Actinobacteria;Pseudonocardiales;Pseudonocardiaceae;Amycolatopsis;Amycolatopsis mediterranei	1459
749927	Amycolatopsis mediterranei U32	cellulose 1,4-beta-cellobiosidase	NC_014318.1	ATGCGTTCCTCTCCCCGAAAGCGCGCGCGTGCGCTGGCACTGGCCTCGGCCGTGCTGGCGGTCACGGGCGCGGTGGTCGCCCCACCTCCGGCGCTCGGCGCCGACATCGCCTGTTCCGTCACCTACACCACCAACGACTGGGACACCGGGTTCACCGCCAACGTCTCGCTGCGCAACGACGGGGCGCCGCTCGACAGCTGGAAGGTCGGCTGGACGTTCCTCGATGGCCAGAAGGTCCAGCAGGGCTGGAGCGCGACGTTCGCCCAGACCGGCGCCGCGGTCACCGCGACGAACCTGTCCTACAACGGCCACCTCGGCACCGGGGCGAGCACGTCGTTCGGGTTCAACGGCTCGAAGGGCTCGGCCAACCGGCCGCCGACGGACTTCTCGGTGAACGGC…	YP_003767358.1	MRSSPRKRARALALASAVLAVTGAVVAPPPALGADIACSVTYTTNDWDTGFTANVSLRNDGAPLDSWKVGWTFLDGQKVQQGWSATFAQTGAAVTATNLSYNGHLGTGASTSFGFNGSKGSANRPPTDFSVNGSACTGANKAPTVSLTAPSSSGTYYAPATIPLAATAADSDGTVSKVEFYAGDTLLATDTAAPFEGSWGNVPAGTYSITAKAYDDKNASTTSSPVSVKVLSGPTIVATPATAQVKQGGKTTFAVSLAGAPTAPVTVAVARTAGSTDLTADPASLTFTTANWNAPQNVTVSSADNGGALGSATFTASSSGYTAATVTVNEISSSTSDYQLAFLTQYNKIKDPNNGYFRKFGNILVPYHSIETLIVEAPDYGHETTSEAFSYYLWLEASY…	CTGGCTCAGGACGAACGCTGGCGGCGTGCTTAACACATGCAAGTCGAACGATGAAGCCTTCGGGTGGATTAGTGGCGAACGGGTGAGTAACACGTGGGTAATCTGCCCTGCACTCTGGGATAAGCCTTGGAAACGGGGTCTAATACCGGATATCACAATCTCTCGCATGGGGGGTTGTTGAAAGTTCTGGCGGTGCAGGATGAACCCGCGGCCTATCAGCTTGTTGGTGGGGTAGTGGCCTACCAAGGCGACGACGGGTAGCCGGCCTGAGAGGGTGACCGGCCACACTGGGACTGAGACACGGCCCAGACTCCTACGGGAGGCAGCAGTGGGGAATATTGCACAATGGGCGCAAGCCTGATGCAGCGACGCCGCGTGAGGGATGACGGCCTTCGGGTT…	Bacteria;Actinobacteria;Actinobacteria;Pseudonocardiales;Pseudonocardiaceae;Amycolatopsis;Amycolatopsis mediterranei	1459
31958	Amycolatopsis orientalis	cellulose 1,4-beta-cellobiosidase	NZ_CP016174.1	ATGAGATCCAGAAGAGCCTTACCCGCCTTACTGCTGACGGTGTTGCTCCCAGTCGCGCTGATGACCGCGGCGCAACCCGCGGCGGCGGCGGTTTCGTGCACGGCCGAGTACGGCGTGACCAACGAATGGGACACGGGTTTCGGTGCCACCGTGACCATCCGCAACCCGGGCACCGAGCCGATCAACGGCTGGGATCTGACCTGGACGTTCGCCGACGGCCAGCGGATCAGCCAGCTGTGGAACGGCGTCCTCACCCAGACCGGGGCCGCGGTTTCGGTCCGCAATGTGGACTGGAACAGGACGATCCCCGTGGGCGGTTCGGCCCAGTTCGGGTTCAACGGTAGCAAGGGGGCCGCGAACCGGGCTCCGGTGGACTTCGCCGTCAACGGGACGGCGTGT…	WP_044856492.1	MRSRRALPALLLTVLLPVALMTAAQPAAAAVSCTAEYGVTNEWDTGFGATVTIRNPGTEPINGWDLTWTFADGQRISQLWNGVLTQTGAAVSVRNVDWNRTIPVGGSAQFGFNGSKGAANRAPVDFAVNGTACTGANRAPSVALTSPANNSSHPLSTVIPLAAEANDPDGTVGKVEFYAGTELLGTDTSAPFQLGWTPAAAGQYSVAARAYDDKGASTVSSPIAVRVLAAPTIVATPSTVSVRQGTSATVDVTLASAPSATVPVTVARASGSADLTAAPTQLTFTTANWNVAQKVTITSAANGGALASATFSATAAGYDAATVTVNELDPATPAFKTAFLTQYNKIKDPASGYFRRFGDLLVPYHSVETLLVEAPDHGHETTSEAFSYYLWLEAAYGQI…	CATTGTTGGAGAGTTTGATCCTGGCTCAGGACGAACGCTGGCGGCGTGCTTAACACATGCAAGTCGAACGATGAAGCCTTCGGGTGGATTAGTGGCGAACGGGTGAGTAACACGTGGGCAATCTGCCCTGTACTTTGGGATAAGCCTGGGAAACTGGGTCTAATACCGGATATGACTGAGCCTCGCATGGGGTTTGGTGGAAAGCTCCGGCGGTACAGGATGAGCCCGCGGCCTATCAGCTTGTTGGTGGGGTAATGGCCTACCAAGGCGACGACGGGTAGCCGGCCTGAGAGGGTGACCGGCCACACTGGGACTGAGACACGGCCCAGACTCCTACGGGAGGCAGCAGTGGGGAATATTGCACAATGGGCGCAAGCCTGATGCAGCGACGCCGCGTGA…	Bacteria;Actinobacteria;Actinobacteria;Pseudonocardiales;Pseudonocardiaceae;Amycolatopsis;Amycolatopsis orientalis	1521
218821	Amycolatopsis pretoriensis	cellulose 1,4-beta-cellobiosidase	NZ_FNUJ01000002.1	ATGCGTTCCTCTCCCCGAATGCGCCGGTTGCGCGGCCGTACCCTGGCCCTGGCCTCGGCCACGGTCGCGGTCGCCGCCGCGCTGGTCGCCCCACCGCCCGCGCTCGGCGCGGACATCGCCTGCTCCGTCACCTACACCACCAACGACTGGGACACCGGGTTCACCGCCAACGTCTCGCTGCGCAACGACGGCGCGCCGCTCGACACCTGGAAGGTCGGCTGGACCTTCCTCGACGGCCAGAAGGTCCAGCAGGGCTGGAGCGCCACCTTCGCCCAGTCCGGGGCCGCGGTCACCGCCACGAACCTCTCCTACAACGGCCACCTCGACACCGGCGCGAGCACGTCGTTCGGCTTCAACGGGTCCAAGGGCTCCGCCAACCGTCCACCGACCGACTTCTCC…	WP_086675083.1	MRSSPRMRRLRGRTLALASATVAVAAALVAPPPALGADIACSVTYTTNDWDTGFTANVSLRNDGAPLDTWKVGWTFLDGQKVQQGWSATFAQSGAAVTATNLSYNGHLDTGASTSFGFNGSKGSANRPPTDFSVNGSACTGANKAPTVTLTSPTSTGTYYAPATIPLAATAADSDGSVSKVEFYAGDTLLATDTAAPFEGNWGNVPAGTYSITAKAYDNKNASTTSTPVSVKVLSGPTIVATPATAQVKQGGTTTFAVSLAGAPTAPVTVAVARTAGSTDLTATPASLTFSTTNWNTPQNVTVKSADNGGDLGSATFTASSGGYTAATVTVNEISSSTSDYQVAFLTQYNKIKDPNNGYFRKFGNILVPYHSIETLIVEAPDQGHETTSEAFSYYLWLE…	CATTGTTGGAGAGTTTGATCCTGGCTCAGGACGAACGCTGGCGGCGTGCTTAACACATGCAAGTCGAACGCTGAACCACTTTCGGGTGGGGATGAGTGGCGAACGGGTGAGTAACACGTGGGTAATCTGCCCTGCACTCTGGGATAAGCCTTGGAAACGAGGTCTAATACCGGATATCACAACTTCTCGCATGGGGAGTTGTTGAAAGTTCTGGCGGTGCAGGATGAACCCGCGGCCTATCAGCTTGTTGGTGGGGTAATGGCCTACCAAGGCGACGACGGGTAGCCGGCCTGAGAGGGTGACCGGCCACACTGGGACTGAGACACGGCCCAGACTCCTACGGGAGGCAGCAGTGGGGAATATTGCACAATGGGCGCAAGCCTGATGCAGCGACGCCGC…	Bacteria;Actinobacteria;Actinobacteria;Pseudonocardiales;Pseudonocardiaceae;Amycolatopsis;Amycolatopsis pretoriensis	1528
546365	Amycolatopsis regifaucium	cellulose 1,4-beta-cellobiosidase	NZ_LOBU01000006.1	ATGAGATCCAGAAGAGCCTTACCCGCTTTATCCCTGACGGTGTTACTCTCGGCCGCCCTGATGACCGCGGCTCAGCCTGCGACGGCGGCCGTGTCGTGCACGGCCGAGTACGGCGTCACCAACGAGTGGTCGACGGGTTTCGGCGCCGCCGTGACCATCCGGAACCCGGGCACCGAACCGATCAACGGCTGGGAGTTGACCTGGACCTACGCCGACGGTCAGCGGATCACCCAGCTCTGGAACGGGGTCCACACGCAGACCGGAGCCGCGGTCTCGGTGCGCAACGTGGACTGGAACAGGACCATCCCCGTCGGCGGGTCGGCCCAGTTCGGGTTCAACGGCAGCAAAAGCGGCGCGAACCGGGCGCCAGTGGACTTCGCCGTCAACGGGGTCGCGTGC…	WP_061982497.1	MRSRRALPALSLTVLLSAALMTAAQPATAAVSCTAEYGVTNEWSTGFGAAVTIRNPGTEPINGWELTWTYADGQRITQLWNGVHTQTGAAVSVRNVDWNRTIPVGGSAQFGFNGSKSGANRAPVDFAVNGVACTGANRAPTVALTSPANNSSHPVSTVVPLAAEASDADGTIGKVEFYAGTELIGTDTSAPFQLGWTPAAAGQYSVAAKAYDDKGASTVSAPIAVRVLAAPTIVATPATVSVRQGTSATVDVTLASAPSATVPVTITRTSGSTDLAASPTQLSFTPANWNVAQKVTISSAANGGALATATFSAAAAGYDAATVTASELDPATPAFKSAFLTQYNKIKDPASGYFRRFGDLLVPYHSVETLLVEAPDHGHETTSEAFSYYLWLEAAYGQI…	CATTGTTGGAGAGTTTGATCCTGGCTCAGGACGAACGCTGGCGGCGTGCTTAACACATGCAAGTCGAACGATGAAGCCTTTCGGGGTGGATTAGTGGCGAACGGGTGAGTAACACGTGGGCAATCTGCCCTGTACTTTGGGATAAGCCTGGGAAACTGGGTCTAATACCGGATATGACTTTTGCAGGCATCTGTGGAAGTGGAAAGCTCCGGCGGTACAGGATGAGCCCGCGGCCTATCAGCTTGTTGGTGGGGTAATGGCCTACCAAGGCGACGACGGGTAGCCGGCCTGAGAGGGTGACCGGCCACACTGGGACTGAGACACGGCCCAGACTCCTACGGGAGGCAGCAGTGGGGAATATTGCACAATGGGCGCAAGCCTGATGCAGCGACGCCGCGT…	Bacteria;Actinobacteria;Actinobacteria;Pseudonocardiales;Pseudonocardiaceae;Amycolatopsis;Amycolatopsis regifaucium	1525
287986	Amycolatopsis rifamycinica	cellulose 1,4-beta-cellobiosidase	NZ_JMQI01000031.1	ATGCGTTCCTCTCCCCGAAAGCGCGTCCGTGCGCTGGCACTGGCCTCGGCCGTGCTGGCGGTCACGGGCGCGGTGGTCGCCCCACCACCGGCGCTCGGCGCCGACATCGCCTGTTCCGTCACCTACACCACCAACGACTGGGACAGCGGGTTCACCGCCAACGTCTCGCTGCGCAACGACGGAGCCCCCTTCGACAGCTGGAAGGTCGGCTGGACGTTCCTCGACGGCCAGAAGGTCCAGCAGGGCTGGAGCGCGACGTTCGCGCAGTCCGGCGCCGCGGTCACCGCGACGAACCTGTCCTACAACGGCCACCTCGGCACCGGGGCCAGCACGTCCTTCGGGTTCAACGGCACGAAGGGCTCGGCCAACCGGCCGCCCACCGACTTCTCGGTCAACGGC…	WP_043781294.1	MRSSPRKRVRALALASAVLAVTGAVVAPPPALGADIACSVTYTTNDWDSGFTANVSLRNDGAPFDSWKVGWTFLDGQKVQQGWSATFAQSGAAVTATNLSYNGHLGTGASTSFGFNGTKGSANRPPTDFSVNGTACTGANKAPTVTLTSPSSTGTYYAPATVPLAATAADSDGTVSKVEFYAGDTLLATDTAAPFEGSWGNVPAGTYSISAKAYDNKGASTTSSPVSVKVLSGPTIVAAPATAQVKQGGTTTFAVSLAGAPSAPVTVAVARTGGSTDLTASPASLTFTTANWNVPQNVTVTSADNGGELGSATFTASSSGYTAATVAVNEISASTSDYQLAFLTQYNKIKDPNNGYFRKFGNILVPYHSIETLIVEAPDHGHETTSEAFSYYLWLEASY…	GAGAGTTTGATCCTGGCTCAGGACGAACGCTGGCGGCGTGCTTAACACATGCAAGTCGAACGCTGAACCACTTTCGGGTGGGGATGAGTGGCGAACGGGTGAGTAACACGTGGGTAATCTGCCCTGCACTCTGGGATAAGCCTTGGAAACGAGGTCTAATACCGGATATCACAATCTCTCGCATGGGGGGTTGTTGAAAGTTCTGGCGGTGCAGGATGAACCCGCGGCCTATCAGCTTGTTGGTGGGGTAATGGCCTACCAAGGCGACGACGGGTAGCCGGCCTGAGAGGGTGACCGGCCACACTGGGACTGAGACACGGCCCAGACTCCTACGGGAGGCAGCAGTGGGGAATATTGCACAATGGGCGCAAGCCTGATGCAGCGACGCCGCGTGAGGGA…	Bacteria;Actinobacteria;Actinobacteria;Pseudonocardiales;Pseudonocardiaceae;Amycolatopsis;Amycolatopsis rifamycinica	1389
2073158	Amycolatopsis sp. CA-126428	cellulose 1,4-beta-cellobiosidase	NZ_PPHF01000180.1	ATGCGTTCCTCTCCCCGAAAGCGCGCGCGTGCGCTGGCACTGGCCTCGGCCGTGCTGGCGGTCACGGGCGCGGTGGTCGCCCCACCTCCGGCGCTCGGCGCCGACATCGCCTGTTCCGTCACCTACACCACCAACGACTGGGACACCGGGTTCACCGCCAACGTCTCGCTGCGCAACGACGGGGCGCCGCTGGACAGCTGGAAGGTCGGCTGGACGTTCCTCGACGGCCAGAAGGTCCAGCAGGGCTGGAGCGCGACGTTCGCGCAGACCGGCGCCGCGGTCACCGCGACGAACCTGTCCTACAACGGTCACCTCGGCACCGGGGCGAGCACGTCGTTCGGGTTCAACGGCTCGAAGGGCTCGGCCAACCGGCCGCCGACGGACTTCTCGGTGAACGGC…	WP_103343946.1	MRSSPRKRARALALASAVLAVTGAVVAPPPALGADIACSVTYTTNDWDTGFTANVSLRNDGAPLDSWKVGWTFLDGQKVQQGWSATFAQTGAAVTATNLSYNGHLGTGASTSFGFNGSKGSANRPPTDFSVNGSSCTGANKAPTVSLTAPSSTGTYYAPATIPLAATAADSDGTVSKVEFYAGDTLLATDTAAPFEGSWGNVPAGTYSITAKAYDNKNASTTSSPVSVKVLSGPTIVATPATAQVKQGGTGTFAVSLAGAPTAPVTVAVARTAGSTDLTASPASLTFTTANWNTPQNVTVTSADNGGALGSATFTATSSGYTAATVTVNEISSSTSDYQLAFLTQYNKIKDPNNGYFRKFGNILVPYHSIETLIVEAPDHGHETTSEAFSYYLWLEASY…	TTGTTGGAGAGTTTGATCCTGGCTCAGGACGAACGCTGGCGGCGTGCTTAACACATGCAAGTCGAACGATGAAGCCTTCGGGTGGATTAGTGGCGAACGGGTGAGTAACACGTGGGTAATCTGCCCTGCACTCTGGGATAAGCCTTGGAAACGAGGTCTAATACCGGATATCACAATCTCTCGCATGGGGGGTTGTTGAAAGTTCTGGCGGTGCAGGATGAACCCGCGGCCTATCAGCTTGTTGGTGGGGTAGTGGCCTACCAAGGCGACGACGGGTAGCCGGCCTGAGAGGGTGACCGGCCACACTGGGACTGAGACACGGCCCAGACTCCTACGGGAGGCAGCAGTGGGGAATATTGCACAATGGGCGAAAGCCTGATGCAGCGACGCCGCGTGAGG…	Bacteria;Actinobacteria;Actinobacteria;Pseudonocardiales;Pseudonocardiaceae;Amycolatopsis;Amycolatopsis sp. CA-126428	1100
2073159	Amycolatopsis sp. CA-128772	cellulose 1,4-beta-cellobiosidase	NZ_PPHG01000022.1	ATGCGTTCCTCTCCTCGAAAGCGCGCCCGTGCGCTGGTACTGGCCTCGGCCGTGCTGGCGGTCACGGGTGCGGTGGTCGCCCCACCACCGGCGCTCGGCGCCGACATCGCCTGTTCGGTCACCTACACCACCAACGACTGGGACAGCGGGTTCACCGCCAACGTCTCGCTGCGCAACGACGGCGCCCCGCTCGACAGCTGGAAGGTCGGCTGGACGTTCCTCGACGGCCAGAAGGTCCAGCAGGGCTGGAGCGCCACGTTCGCGCAGACGGGCGCCGCGGTCACCGCCACGAACATGTCCTACAACGGCCACCTCGACACCGGGGCCAGCACGTCGTTCGGGTTCAACGGCTCGAAGGGCTCGGCCAACCGGCCGCCGACGGACTTCTCCGTCAACGGC…	WP_103349138.1	MRSSPRKRARALVLASAVLAVTGAVVAPPPALGADIACSVTYTTNDWDSGFTANVSLRNDGAPLDSWKVGWTFLDGQKVQQGWSATFAQTGAAVTATNMSYNGHLDTGASTSFGFNGSKGSANRPPTDFSVNGSSCTGANKAPTVTLTAPSSTGTFYAPATIPLAATAADSDGTVSKVEFYAGDTLLATDTAAPFEGSWGNVPAGTYSITAKAYDNKNASTTSSPVSVKVLSGPTIVASPATAQVKQGATTTFAVSLAGAPSASVTVAVARTGGSTDLTASPASLTFTAANWNVPQNVTVASADNGGELGSATFTASSSGYTAATVTVNEISSSTSDYQLAFLTQYNKIKDPNNGYFRKFGNILVPYHSIETLIVEAPDHGHETTSEAFSYYLWLEAAY…	TTGTTGGAGAGTTTGATCCTGGCTCAGGACGAACGCTGGCGGCGTGCTTAACACATGCAAGTCGAACGCTGAACCACTTCGGTGGGGATGAGTGGCGAACGGGTGAGTAACACGTGGGTAATCTGCCCTGCACTCTGGGATAAGCCTTGGAAACGAGGTCTAATACCGGATATCACAACTTCTCGCATGGGGGGTTGTTGAAAGTTCTGGCGGTGCAGGATGAACCCGCGGCCTATCAGCTTGTTGGTGGGGTAATGGCCTACCAAGGCGACGACGGGTAGCCGGCCTGAGAGGGTGACCGGCCACACTGGGACTGAGACACGGCCCAGACTCCTACGGGAGGCAGCAGTGGGGAATATTGCACAATGGGCGAAAGCCTGATGCAGCGACGCCGCGTGA…	Bacteria;Actinobacteria;Actinobacteria;Pseudonocardiales;Pseudonocardiaceae;Amycolatopsis;Amycolatopsis sp. CA-128772	1522
1905142	Amycolatopsis sp. H5	cellulose 1,4-beta-cellobiosidase	NZ_NMUL01000006.1	ATGCGTTCCTCTCCCCGAAAGCGCGCGCGTGCGCTGGCACTGGCCTCGGCCGTGCTGGCGGTCACGGGCGCGGTGGTCGCCCCACCCCCGGCGCTCGGCGCCGACATCGCCTGTTCGGTCACCTACACCACCAACGACTGGGACACCGGGTTCACCGCCAGCGTGTCGCTGCGCAACGACGGCCCGGCCCTCGACAGCTGGAAGGTCGGCTGGACGTTCCTCGACGGCCAGAAGGTCCAGCAGGGCTGGAGCGCCACGTTCGCCCAGTCGGGCGCCGCGGTCACCGCGTCGAACTTGTCCTACAACGGCCACCTCGACACCGGGGCGAGCACGTCGTTCGGGTTCAACGGCTCGAAGGGCTCGGCCAACCGGCCGCCCACCGACTTCTCCGTCAACGGC…	WP_093946548.1	MRSSPRKRARALALASAVLAVTGAVVAPPPALGADIACSVTYTTNDWDTGFTASVSLRNDGPALDSWKVGWTFLDGQKVQQGWSATFAQSGAAVTASNLSYNGHLDTGASTSFGFNGSKGSANRPPTDFSVNGTSCTGANKAPTVSLTAPSSTGTYYAPATIPLAATAADSDGTVSKVEFYAGDTLLATDTAAPFEGSWGNVPAGTYAITAKAYDNKGASTSSSPVSVKVLSGPTIVASPATAQVKQGGTATFAVSLAGAPTAPVTVAVARTGGSTDLTAAPASLTFTTANWNTPQNVTVTSADNGGALGSATFTASSSGYTAATVTVNEISSSTSDYQLAFLTQYNKIKDPNNGYFRKFGNILVPYHSIETLIVEAPDHGHETTSEAFSYYLWLEASY…	CATTGTTGGAGAGTTTGATCCTGGCTCAGGACGAACGCTGGCGGCGTGCTTAACACATGCAAGTCGAACGATGAAGCCTTCGGGTGGATTAGTGGCGAACGGGTGAGTAACACGTGGGTAATCTGCCCTGCACTCTGGGATAAGCCTTGGAAACGGGGTCTAATACCGGATATCACAATCTCTCGCATGGGGGGTTGTTGAAAGTTTTGGCGGTGCAGGATGAACCCGCGGCCTATCAGCTTGTTGGTGGGGTAGTGGCCTACCAAGGCGACGACGGGTAGCCGGCCTGAGAGGGTGACCGGCCACACTGGGACTGAGACACGGCCCAGACTCCTACGGGAGGCAGCAGTGGGGAATATTGCACAATGGGCGAAAGCCTGATGCAGCGACGCCGCGTGA…	Bacteria;Actinobacteria;Actinobacteria;Pseudonocardiales;Pseudonocardiaceae;Amycolatopsis;Amycolatopsis sp. H5	1523
208445	Amycolatopsis tolypomycina	cellulose 1,4-beta-cellobiosidase	NZ_FNSO01000004.1	ATGCGTTCCTCTCCCCGAAAGCGCGTCCGTGCGCTGGCACTGGCCTCGGCCGTGCTGGCGGTCACGGGCGCGGTGGTCGCCCCACCACCGGCGCTCGGCGCCGACATCGCCTGTTCCGTCACCTACACGACCAATGACTGGGACACCGGGTTCACCGCCAACGTGTCGCTGCGCAACGACGGAGCTCCGTTCGACAGCTGGAAGGTCGGCTGGACGTTCCTCGACGGCCAGAAGGTCCAGCAGGGCTGGAGCGCCACGTTCGCCCAGTCCGGCGCCGCGGTCACCGCGACGAACATGTCGTACAACGGCCACCTCGACACCGGGGCGAGCACGTCGTTCGGGTTCAACGGCTCGAAGGGCTCGGCCAACCGGCCGCCCACCGACTTCTCGGTGAACGGC…	WP_091310978.1	MRSSPRKRVRALALASAVLAVTGAVVAPPPALGADIACSVTYTTNDWDTGFTANVSLRNDGAPFDSWKVGWTFLDGQKVQQGWSATFAQSGAAVTATNMSYNGHLDTGASTSFGFNGSKGSANRPPTDFSVNGTACTGANKAPTVTLTSPSSTGTYYAPATIPLAATAADSDGTVSKVEFYAGDTLLATDTAAPFEGSWGNVPAGTYSITAKAYDNKNASTTSSPVSVKVLSGPTIVAAPATAQVKQGGTTTFAVSLAGAPSGSVTVAVARTAGSTDLTASPTSLTFTAANWNVPQNVTVASADNGGALGSATFTASSSGYTAATVAVNEISSSTSDYQLAFLTQYNKIKDPNNGYFRKFGNILVPYHSIETLIVEAPDHGHETTSEAFSYYLWLEASY…	CATTGTTGGAGAGTTTGATCCTGGCTCAGGACGAACGCTGGCGGCGTGCTTAACACATGCAAGTCGAACGCTGAACCCACTTCGGTGGGGGATGAGTGGCGAACGGGTGAGTAACACGTGGGTAATCTGCCCTGCACTCTGGGATAAGCCTTGGAAACGAGGTCTAATACCGGATATCACCACATCAGGCATCTGAAGTGGTTGAAAGTTCTGGCGGTGCAGGATGAACCCGCGGCCTATCAGCTTGTTGGTGGGGTAGTGGCCTACCAAGGCGACGACGGGTAGCCGGCCTGAGAGGGTGACCGGCCACACTGGGACTGAGACACGGCCCAGACTCCTACGGGAGGCAGCAGTGGGGAATATTGCACAATGGGCGCAAGCCTGATGCAGCGACGCCGC…	Bacteria;Actinobacteria;Actinobacteria;Pseudonocardiales;Pseudonocardiaceae;Amycolatopsis;Amycolatopsis tolypomycina	1527
208444	Amycolatopsis vancoresmycina	cellulose 1,4-beta-cellobiosidase	NZ_JNYY01000025.1	ATGCGTTCCTCTCCCCGAAAGCGCGCCCGTGCGCTGGCACTGGCCTCGGCCGTGCTGGCGGTCACGGGCGCGGTGGTCGCCCCACCACCGGCGCTCGGCGCCGACATCGCCTGTTCCGTCACCTACACCACCAACGACTGGGACACCGGGTTCACCGCCAACGTCTCGCTGCGCAACGACGGCGCACCGTTCGACAGCTGGAAGGTCGGCTGGACGTTCCTCGACGGCCAGAAGGTCCAGCAGGGCTGGAGCGCCACGTTCGCCCAGTCCGGCGCCGCGGTCACCGCGACGAACATGTCCTACAACGGCCACCTGGGCACCGGGGCCAGCACGTCGTTCGGCTTCAACGGCTCGAAGGGCTCGGCCAACCGGCCGCCCACCGACTTCTCGGTGAACGGC…	WP_003064662.1	MRSSPRKRARALALASAVLAVTGAVVAPPPALGADIACSVTYTTNDWDTGFTANVSLRNDGAPFDSWKVGWTFLDGQKVQQGWSATFAQSGAAVTATNMSYNGHLGTGASTSFGFNGSKGSANRPPTDFSVNGTACTGANKAPTVTLTSPSSTGTYYAPATIPLAATAADSDGTVSKVEFYAGDTLLATDTAAPFEGSWGNVPAGTYSITAKAYDNKGASTTSSPVSVKVLSGPTIVASPATAQVKQGGTTTFAVSLAGAPSAPVTVAVARTAGSTDLTASPASLTFTTSNWNVPQNVTVTSADNGGDLGSATFTASSSGYTAATVTVNEISSSTSDYQLAFLTQYNKIKDPNNGYFRKFGNILVPYHSIETLIVEAPDHGHETTSEAFSYYLWLEAAY…	GTTGAAAGTTCTGGCGGTGCAGGATGAACCCGCGGCCTATCAGCTTGTTGGTGGGGTAGTGGCCTACCAAGGCGACGACGGGTAGCCGGCCTGAGAGGGTGACCGGCCACACTGGGACTGAGACACGGCCCAGACTCCTACGGGAGGCAGCAGTGGGGAATATTGCACAATGGGCGCAAGCCTGATGCAGCGACGCCGCGTGAGGGATGACGGCCTTCGGGTTGTAAACCTCTTTCGCCAGGGACGAAGCGCAAGTGACGGTACCTGGATAAGAAGCACCGGCTAACTACGTGCCAGCAGCCGCGGTAATACGTAGGGTGCGAGCGTTGTCCGGATTTATTGGGCGTAAAGAGCTCGTAGGCGGTTTGTCGCGTCGGCCGTGAAATCTCCACGCTTAAC…	Bacteria;Actinobacteria;Actinobacteria;Pseudonocardiales;Pseudonocardiaceae;Amycolatopsis;Amycolatopsis vancoresmycina	1327
1297424	Anaerobacterium chartisolvens	endoglucanase	NZ_QPJT01000038.1	ATGTTAAAGATGAAAAAGTTTAAGAGAATAGGGATAGTTTTCCTTGCTATTTCAGTACTGCTCACCTCAATGCTTTCTACAGTGAGTGTTTCCGCAGCAGGTACTAATGTCTATGAAGATCGCTTTTTGGAGCTTTGGGGAGAGCTTCATAACCCTTCAAACGGGTATTTCAGTCAGGAGGGCGTACCTTACCATTCTATAGAAACTATAATGTGTGAGGCTCCCAATTATGGACATCAGTCAACAAGTGAAACGTTCAGCTACTATATATGGCTGGAAGCAATGTATGGTAAGCTGTCTGGTAACTGGTCAAGCTACAACACAGCATGGGATATTACCGAGAGGTATGCAATTCCCGCATCGCAGGATCAGCCCAGCATAGCAAGATATAATCCGGGC…	WP_114300022.1	MLKMKKFKRIGIVFLAISVLLTSMLSTVSVSAAGTNVYEDRFLELWGELHNPSNGYFSQEGVPYHSIETIMCEAPNYGHQSTSETFSYYIWLEAMYGKLSGNWSSYNTAWDITERYAIPASQDQPSIARYNPGSPATYAGEYETPNQYPSRLDSGVSVGTDPINGELYNAYGSYDMYGMHWLFDVDNFFGYGNRGDGTSRVSYINTFQRGPQEGAFEVVTHPSWEAFKWGGRNGFLDLFTIDNSYAQQWRYTIASDADARAVQAAYWANKWAKEQNKGSQVANAVKKASKMGDYLRYSMFDKYFKPIGIGTGSSSSTNQHYLLGWYYAWGGDASSQASWAWKIGSSHNHFGYQNPMAAWILSKDADFKPKSANGVSDWDKSLQRQLEFYTWLQSAEGAI…	GGACCACCAAGGCGACGATCGGTAGCCGGACTGAGAGGTCGAACGGCCACATTGGGACTGAGACACGGCCCAGACTCCTACGGGAGGCAGCAGTGGGGAATATTGCGCAATGGGGGAAACCCTGACGCAGCAACGCCGCGTGAAGGATGAAGGTTTTCGGATTGTAAACTTCTTTAGTCGGGGACGAATAAATGACGGTACCCGAAGAATAAGCCACGGCTAACTACGTGCCAGCAGCCGCGGTAATACGTAGGTGGCGAGCGTTGTCCGGAATTACTGGGTGTAAAGGGCGTGTAGGCGGGAATGTAAGTCAGATGTGAAATGCCGGGGCTCAACTCCGGAACTGCATCTGAAACTATGTTTCTTGAGTGCTGGAGAGGAAAGCGGAATTCCTAGTGT…	Bacteria;Firmicutes;Clostridia;Clostridiales;Hungateiclostridiaceae;Anaerobacterium;Anaerobacterium chartisolvens	1256
980584	Aquimarina agarivorans	T9SS C-terminal target domain-containing protein	NZ_AFPB01000151.1	ATGATTATCAAGAAATTAGGTTTTTTTGCATTGTCGCTAATTGGAATTTCTGGGATTGCTCAAACAAGTTTCAATTATGGAGAGGCGCTGCAAAAGTCACTTTTCTTCTATGAGGTGCAACAATCGGGAGAGTTGCCTTCATGGAACAGAGTAAAATGGCGTGGGGATTCTGCGTTAAACGATGGATCTGACGTTGGAGTCAATTTAACAGGAGGATGGTATGATGCCGGAGACCATGTTAAATTTAATTTTCCAATGGCATTTAGTGTTACAGCTCTTTCATGGGGAGCTATAGAATATGAGCAAGCATATAAGGATGCTGGTCAGTTAGATATTATTAAAAGAAATATCAAATATGCCACTGATTATTTAATTAAGTGTCATACTGGTCCTACTGAG…	WP_010522131.1	MIIKKLGFFALSLIGISGIAQTSFNYGEALQKSLFFYEVQQSGELPSWNRVKWRGDSALNDGSDVGVNLTGGWYDAGDHVKFNFPMAFSVTALSWGAIEYEQAYKDAGQLDIIKRNIKYATDYLIKCHTGPTELYGQVGNGGIDHAFWGSPEVMIMERPAYKITASAPGSDLAAENAAAMAAASILFKDSDPAYSTTLLEHAKELYKFADEYRGVYSEAITDAAGFYRSFSGFQDELVWGAAWLYRATNDDTYLAKAESEYDNLSNEGQSSNKAYKWGLAWDDKSYGSYVLLSQLTGKDKYKTDAERHLDYWTSGFNGERVPYSPGGQAHLTQWGSLRHSSNTSLLAFIYSDKVATSAANKTKYHDFAVRQINYALGDNPINRSFMVGYGNNPANNTHH…	ACGATGAAGAGTTTGATCCTGGCTCAGGATGAACGCTAGCGGCAGGCTTAACACATGCAAGTCGAGGGGTAACATTGGTGCTTGCATCAGATGACGACCGGCGCACGGGTGCGTAACGCGTATAGAACCTACCTTTTACTGAGGGATAGCCCAGAGAAATTTGGATTAATACCTCATGGTATTATAGATTGGCATCAATTTATAATTAAAGATTTATTGGTATGAGATGGCTATGCGTTCTATTAGCTAGTTGGTAAGGTAACGGCTTACCAAGGCAACGATAGATAGGGGTCCTGAGAGGGAGATCCCCCACACTGGTACTGAGACACGGACCAGACTCCTACGGGAGGCAGCAGTGAGGAATATTGGACAATGGAGGCAACTCTGATCCAGCCATGC…	Bacteria;Bacteroidetes;Flavobacteriia;Flavobacteriales;Flavobacteriaceae;Aquimarina;Aquimarina agarivorans	1524
1642818	Aquimarina aggregata	hypothetical protein	NZ_LQRT01000020.1	ATGAATACCAACAATGGTACTCCAGATTGGTATAATGATTTCTTACCAAAAGTAACTCAAACGTTTAATGCAGCACAGCCAGCGATTACAATTGCAGGTTCTGGATTTACAGGATTAGATGGTGAATATTGGGCAACAGAAGATGCTGGTAATTTCGTGTTAGTTTCAAAAACAGGAGGATTTACTATTTACTTTAGTACATCTGCTACAGCACCTGATTGTGGTGGAAGTAATCCAACCAATAATGCACCAGTTGCTAGTCTTTCTGCAACACCAGTTACAGGAGAATTACCATTACTAGTTACTTTTGATGCTTCTGCTTCTACAGATGCTGATGGAGATGCATTATCGTATAGCTGGGATTTCGGTGACACAAATACTGCAACTGGAGTAACAGCA…	WP_082832467.1	MNTNNGTPDWYNDFLPKVTQTFNAAQPAITIAGSGFTGLDGEYWATEDAGNFVLVSKTGGFTIYFSTSATAPDCGGSNPTNNAPVASLSATPVTGELPLLVTFDASASTDADGDALSYSWDFGDTNTATGVTAEHTYSTKGDYTATLTVVDGNGGEDQAKITIKVTDGDIIIDPPTGDNIYIDRFTEMRNEIYDPANGYFSADGSPHHSIESLIVEAPDHGHESTSELYSYWLWLEVMNGRITKDWKPVNDVWNKIEQFIIPTTADQPTNAAYNPSSPAAYASEFPLPSNYPAPLNFSAPVGVDPVSSDLTSTYGADIYQMHWLLDNDNFYGYGNRGDGVSTPSYINTFQRGEQESVYETVPHPSWEAFNWGGTNGFLPIFIEDQSYAKQWRYTSAPDA…	ACGATGAAGAGTTTGATCCTGGCTCAGGATGAACGCTAGCGGCAGGCTTAACACATGCAAGTCGAGGGGTAACATAAGTGCTTGCACTTGATGACGACCGGCGCACGGGTGCGTAACGCGTATAGAACCTACCTTATAGTAAGGGATAGCCCAGAGAAATTTGGATTAATACCTTATAGTATTATTGATTGGCATCGATTAATAATTAAAGATTTATTGCTATAAGATGGCTATGCGTTCTATTAGCTAGTTGGTATGGTAACGGCATACCAAGGCTACGATAGATAGGGGTCCTGAGAGGGAGATCCCCCACACTGGTACTGAGACACGGACCAGACTCCTACGGGAGGCAGCAGTGAGGAATATTGGACAATGGAGGCAACTCTGATCCAGCCATGC…	Bacteria;Bacteroidetes;Flavobacteriia;Flavobacteriales;Flavobacteriaceae;Aquimarina;Aquimarina aggregata	1527
1038014	Aquimarina amphilecti	PKD domain-containing protein	NZ_FOAB01000006.1	ATGATATTATTGTGCTTATTCTGTGCCAAATCATCCGCACAGTTTAATTATGGAGAAGCTTTGCAGAAATCTTTGCTTTTCTATGAGACACAACAATCTGGAAAATTACCCGATTGGAATAGAATAAGTTGGCGATCTGATTCAGGAGTCAATGATGGTGCCGATGTAGGACTTGATCTTACAGGAGGCTGGAACGATGCTGGAGATCATGTTAAATTTGGTTTCCCAATGGCTTTTTCTGTAACCGCACTAAATTGGGGATTCCTTGAGTACAAAGACGGTTATGATACGGCAAATCAAACGGAACATTTTAAAAGAAACATAAAATGGGTAACCGATTACTTCATAAAGTGTCACCCATCTCCTAATGTTTTTTATGCGCAAGTAGCGGATAGTAAA…	WP_091410969.1	MILLCLFCAKSSAQFNYGEALQKSLLFYETQQSGKLPDWNRISWRSDSGVNDGADVGLDLTGGWNDAGDHVKFGFPMAFSVTALNWGFLEYKDGYDTANQTEHFKRNIKWVTDYFIKCHPSPNVFYAQVADSKSQDHNFWMPAEMVDVHPMYGQRKSYALTTSNPGTDVACETAAALASASIIFKDSDPAYSATLLDHAIELYEFGDNHRGLYTSEGNIPAVGTYTSGNFQDELTWGALWLYKATGDQKYLDKAEAEYAQPDFLWSLVWEDKSYGNMVLLSIITGKEIYKVDAERHLDWWQEGNGGVNYSPGGQAHLTQWGSLRHAMNASLTALIYSDNVNTPKSAQYRNFAINQVNYALGDNPNNRSLVTGFGVNPPTKPHHRGQHSSWSRSSANPVE…	CACGATGAAGAGTTTGATCCTGGCTCAGGATGAACGCTAGCGGCAGGCTTAACACATGCAAGTCGAGGGGTAACATTGGTGCTTGCATCAGATGACGACCGGCGCACGGGTGCGTAACGCGTATAGAACCTACCTTTTAGTAAGGGATAGCCCAGAGAAATTTGGATTAATACCTTATAGTATCAAGATGTAGCATTGCATTATGATTAAAGATTTATTGCTAAAAGATGGCTATGCGTTCTATTAGTTAGTTGGTAAGGTAACGGCTTACCAAGACATCGATAGATAGGGGCCCTGAGAGGGGGATCCCCCACACTGGTACTGAGACACGGACCAGACTCCTACGGGAGGCAGCAGTGAGGAATATTGGACAATGGAGGCAACTCTGATCCAGCCATG…	Bacteria;Bacteroidetes;Flavobacteriia;Flavobacteriales;Flavobacteriaceae;Aquimarina;Aquimarina amphilecti	1240
1296415	Aquimarina pacifica	T9SS C-terminal target domain-containing protein	NZ_JACC01000020.1	ATGAAAAATTTTATTAAATCAAGTATAGTAATAGTGCTATGCTTAATCTCCGTTAAATTGTCCGCGCAATTTAATTATGGAGAAGCTTTACAGAAGTCTATTTTCTTCTATGAGGCGCAACAATCGGGAGAATTGCCTGACTGGAACCGAGTTACTTGGCGAGGGGATTCTGCTTTAGATGATGGATCTGACGTTGGACATGACCTTACAGGGGGATGGTATGATGCTGGAGATCATGTAAAATTCGGTTTCCCAATGGCATACAGTGTTACTGCATTAGCATGGGGAGCTATTGAATATCCAGATGCTTATGAGTCTACAGGGCAAATGGAAGCCTTAAAAAGAAACTTACGTTTTGTTACAGACTATTTTATTAAATGTCATACGGCACCTAATGAA…	WP_025742141.1	MKNFIKSSIVIVLCLISVKLSAQFNYGEALQKSIFFYEAQQSGELPDWNRVTWRGDSALDDGSDVGHDLTGGWYDAGDHVKFGFPMAYSVTALAWGAIEYPDAYESTGQMEALKRNLRFVTDYFIKCHTAPNEFYGQLGNGGVDHAYWGASEVMTMDRPSYKIDASNPGTELAAETAAAMAAVSMLYANDDPAYSATLLQHAEQLYSFADNYRGKYSDAITDASGFYNSWSGYQDELVWGAIWLYRATGDSSYLDKAESEYPNLGTEIGSDVKAYKWGLAWDDKSYGCYILMSMLTDKEEYKVDAERHLDYWTDGYNGERIAYSSGGQAHLTTWGSLRHSANTSLLAFIYSDKVQTTKADTYHDFAVRQINYALGDNPLNRSFMVGFGNDPANSVHHRA…	CACGATGAAGAGTTTGATCCTGGCTCAGGATGAACGCTAGCGGCAGGCTTAACACATGCAAGTCGAGGGGTAACATTAGTGCTTGCACTAGATGACGACCGGCGCACGGGTGCGTAACGCGTATAGAACCTACCTTGTAGTAAGGGATAGCCCAGAGAAATTTGGATTAATACCTTATAGTATCATTAGAATGCATGTTTTGATGATTAAAGATTTATTGCTATAAGATGGCTATGCGTTCTATTAGCTAGTTGGTATGGTAACGGCATACCAAGGCTACGATAGATAGGGGTCCTGAGAGGGAGATCCCCCACACTGGTACTGAGACACGGACCAGACTCCTACGGGAGGCAGCAGTGAGGAATATTGGACAATGGAGGCAACTCTGATCCAGCCATG…	Bacteria;Bacteroidetes;Flavobacteriia;Flavobacteriales;Flavobacteriaceae;Aquimarina;Aquimarina pacifica	1528
1714848	Aquimarina sp. AD1	PKD domain-containing protein	NZ_RAZZ01000045.1	ATGAGAAATTTAATTAAGATAAGTACTATTATATTATTGTGCTTATTCTGTGCTAAATCATCAGCACAGTTCAATTATGGAGAAGCACTGCAAAAGTCTTTGCTTTTCTATGAAACACAACAGTCCGGAAAGTTACCAGATTGGAATAGAATAAGTTGGCGATCCGATTCGGGAGTCAATGATGGAGCAGATGTAGGTCTTGATCTAACCGGAGGTTGGAATGATGCTGGAGATCACGTTAAGTTCGGTTTTCCAATGGCTTTTTCTGTAACTGCTCTAAACTGGGGATTCCTAGAGTATAAGGACGGATATGATACGGCAAATCAGACAGAACATTTTAAAAGAAACATTAAATGGGTTACGGATTATTTTATTAAATGTCATCCCTCTCCTAATGTT…	WP_118386857.1	MRNLIKISTIILLCLFCAKSSAQFNYGEALQKSLLFYETQQSGKLPDWNRISWRSDSGVNDGADVGLDLTGGWNDAGDHVKFGFPMAFSVTALNWGFLEYKDGYDTANQTEHFKRNIKWVTDYFIKCHPSPNVFYAQVADSKSQDHNFWMPAEMVDVHPMYGQRKSYALTTSNPGTDVACETAAALASASIIFKDSDPAYSATLLSHAIELYEFGDNHRGLYTSEGNIPAVGTYTSGNYQDELTWGALWLYKATGDQKYLDKAEAEYAQPDFLWSLVWEDKSYGNMVLLSIITGKETYKIDAERHLDWWQEGNGGVNYSPGGQAHLTQWGSLRHAMNASLTALIYSDNVNTPKSTQYRNFAINQVNYALGDNPNNRSLVTGFGVNPPTKPHHRGQHSSW…	CACGATGAAGAGTTTGATCCTGGCTCAGGATGAACGCTAGCGGCAGGCTTAACACATGCAAGTCGAGGGGTAACGTGAGTGCTTGCACTTGACGACGACCGGCGCACGGGTGCGTAACGCGTATAGAACCTACCTTATAGTAAGGGATAGCCCAGAGAAATTTGGATTAATACCTTATAGTATGATAAGATGGCATCATTTAATCATTAAAGATTTATTGCTATAAGATGGCTATGCGTTCTATTAGCTAGTTGGTATGGTAACGGCATACCAAGGCAACGATAGATAGGGGTCCTGAGAGGGAGATCCCCCACACTGGTACTGAGACACGGACCAGACTCCTACGGGAGGCAGCAGTGAGGAATATTGGACAATGGAGGCAACTCTGATCCAGCCATG…	Bacteria;Bacteroidetes;Flavobacteriia;Flavobacteriales;Flavobacteriaceae;Aquimarina;Aquimarina sp. AD1	1525
1714849	Aquimarina sp. AD10	PKD domain-containing protein	NZ_CP031965.1	ATGAATACAACAGATGGTAATCCTTCTTATTATGTTGATTTCTTACCAAAAGTTACACAAAACTTTAATGCTGCAGAACCATCAATTACAATTACAGGTTCTGGGTTTACAGGATTAGATGGTGAATATTGGGCAACAATAGATGCTGGTAATTTTGTATTGGTTTCAAAAACAGGAGGGTTTACTTTATATTTCAGTGGATCAGCTACAGCACCAGATTGCGGAACAACTACACCAAACCCTACAGTTAATGGAGGAGTACTTGCAGGAGGTCCTTTTACGTTTACAGTTGGAGATGGTATCGCAGATAACGTTTCAGGAATAACATTAACAGATACGGTAGGAGATACAAATCAGTGGATAGTAACTGATGCAGCAGGTAAGATTTTAGGATTACCA…	WP_118506295.1	MNTTDGNPSYYVDFLPKVTQNFNAAEPSITITGSGFTGLDGEYWATIDAGNFVLVSKTGGFTLYFSGSATAPDCGTTTPNPTVNGGVLAGGPFTFTVGDGIADNVSGITLTDTVGDTNQWIVTDAAGKILGLPASPEVVDFDGAGVGSCFIYNVTYNGSITGLTADALISGLSGDFDLSNSIEVVRNPVVTNPTVDGGVLAGGPFTFTVGDGIADNVSGVTLTGTVGDTNQWIVTDAAGKILGLPASPEVVDFDGAGVGSCFIYNVTYNGSITGLTADALISGLSGDFDLSNSIEVVRNPVSTGGDCTFGAPLANALPALNSKYENIFVLGTGGPNLDNVTNLTINWDLSNNGLYQFSMNTNNGTPDWYNDFLPKVTQTFNAAQPAITIAGSGFTGLDG…	ACGATGAAGAGTTTGATCCTGGCTCAGGATGAACGCTAGCGGCAGGCTTAACACATGCAAGTCGAGGGGTAACATAAGTGCTTGCACTTGATGACGACCGGCGCACGGGTGCGTAACGCGTATAGAACCTACCTTATAGTAAGGGATAGCCCAGAGAAATTTGGATTAATACCTTATAGTATTATTGATTGGCATCGATTAATAATTAAAGATTTATTGCTATAAGATGGCTATGCGTTCTATTAGCTAGTTGGTATGGTAACGGCATACCAAGGCTACGATAGATAGGGGTCCTGAGAGGGAGATCCCCCACACTGGTACTGAGACACGGACCAGACTCCTACGGGAGGCAGCAGTGAGGAATATTGGACAATGGAGGCAACTCTGATCCAGCCATGC…	Bacteria;Bacteroidetes;Flavobacteriia;Flavobacteriales;Flavobacteriaceae;Aquimarina;Aquimarina sp. AD10	1527
1714849	Aquimarina sp. AD10	PKD domain-containing protein	NZ_RAZY01000064.1	AGGTTCTGGATTTACAGGATTAGATGGTGAATATTGGGCAACAGAAGATGCTGGTAATTTCGTGTTAGTTTCAAAAACAGGAGGATTTACTATTTACTTTAGTACATCTGCTACAGCACCTGATTGTGGTGGAAGTAATCCAACCAATAATGCACCAGTTGCTAGTCTTTCTGCAACACCAGTTACAGGAGAATTACCATTACTAGTTACTTTTGATGCTTCTGCTTCTACAGATGCTGATGGAGATGCATTATCGTATAGCTGGGATTTCGGTGACACAAACACTGCAACTGGAGTAACAGCAGAACATACGTATTCTACTAAAGGAGATTATACAGCTACATTAACAGTAGCAGATGGAAACGGAGGAGAAGATCAAGCAAAAATCACAATCAAAGT…	WP_120702486.1	GSGFTGLDGEYWATEDAGNFVLVSKTGGFTIYFSTSATAPDCGGSNPTNNAPVASLSATPVTGELPLLVTFDASASTDADGDALSYSWDFGDTNTATGVTAEHTYSTKGDYTATLTVADGNGGEDQAKITIKVTDGDIIIDPPTGDNIYIDRFTEMRNEIYDPANGYFSADGSPHHSIESLIVEAPDHGHESTSELYSYWLWLEVMNGRITKDWKPVNDVWNKIEQFIIPTTADQPTNAAYNPSSPAAYASEFPLPSNYPAPLNFSAPVGVDPVSSDLTSTYGADIYQMHWLLDNDNFYGYGNRGDGVSTPSYINTFQRGEQESVYETVPHPSWEAFNWGGTNGFLPIFIEDQSYAKQWRYTSAPDADARAVQAMYWAQEYAKEQGASLGSLDLDKATK…	ACGATGAAGAGTTTGATCCTGGCTCAGGATGAACGCTAGCGGCAGGCTTAACACATGCAAGTCGAGGGGTAACATAAGTGCTTGCACTTGATGACGACCGGCGCACGGGTGCGTAACGCGTATAGAACCTACCTTATAGTAAGGGATAGCCCAGAGAAATTTGGATTAATACCTTATAGTATTATTGATTGGCATCGATTAATAATTAAAGATTTATTGCTATAAGATGGCTATGCGTTCTATTAGCTAGTTGGTATGGTAACGGCATACCAAGGCTACGATAGATAGGGGTCCTGAGAGGGAGATCCCCCACACTGGTACTGAGACACGGACCAGACTCCTACGGGAGGCAGCAGTGAGGAATATTGGACAATGGAGGCAACTCTGATCCAGCCATGC…	Bacteria;Bacteroidetes;Flavobacteriia;Flavobacteriales;Flavobacteriaceae;Aquimarina;Aquimarina sp. AD10	1527
1191912	Aquimarina sp. Aq107	PKD domain-containing protein	NZ_OMKC01000001.1	ATGAGAAATTTAATCAAGATAAGTACTATCATAGTATTGTGCTTATTCTGTGCTAGATCATCAGCGCAGTTCAATTATGGAGAAGCTCTGCAAAAATCTTTGCTTTTCTATGAAACACAACAATCTGGAAAATTACCCGATTGGAACAGAATAAGTTGGCGATCCGATTCGGGAGTCAATGATGGAGCAGATGTAGGACTTGATCTTACAGGAGGATGGAATGATGCTGGAGATCATGTAAAATTTGGTTTTCCAATGGCTTTTTCTGTAACAGCTCTGAATTGGGGGTTCTTAGAATACAAAGATGGATATGATACAGCGAACCAGACTGAACATTTTAAAAGAAACATTAAATGGGTAACAGATTACTTTATTAAGTGTCATCCTTCACCTAATGTT…	WP_108801592.1	MRNLIKISTIIVLCLFCARSSAQFNYGEALQKSLLFYETQQSGKLPDWNRISWRSDSGVNDGADVGLDLTGGWNDAGDHVKFGFPMAFSVTALNWGFLEYKDGYDTANQTEHFKRNIKWVTDYFIKCHPSPNVFYAQVADSKSQDHNFWMPAEMVDVHPMYGQRKSYALTTSNPGTDVACETAAALASASIIFKDSDPVYSATLLSHAIELYEFGDNHRGLYTSEGNIPAVGTYTSGNYQDELTWGALWLYKATGDQKYLDKAEAEYAQPDFLWSLVWEDKSYGNMVLLSIITGKEAYKIDAERHLDWWQEGNGGVNYSPGGQAHLTQWGSLRHAMNASLTALIYSDNVNTPKSTQYRNFAINQVNYALGDNPNNRSLVTGFGVNPPTKPHHRGQHSSW…	CACGATGAAGAGTTTGATCCTGGCTCAGGATGAACGCTAGCGGCAGGCTTAACACATGCAAGTCGAGGGGTAACGTGAGTGCTTGCACTTGACGACGACCGGCGCACGGGTGCGTAACGCGTATAGAACCTACCTTATAGTAAGGGATAGCCCAGAGAAATTTGGATTAATACCTTATAGTATGATAAGATGGCATCATTTAATCATTAAAGATTTATTGCTATAAGATGGCTATGCGTTCTATTAGCTAGTTGGTATGGTAACGGCATACCAAGGCAACGATAGATAGGGGTCCTGAGAGGGAGATCCCCCACACTGGTACTGAGACACGGACCAGACTCCTACGGGAGGCAGCAGTGAGGAATATTGGACAATGGAGGCAACTCTGATCCAGCCATG…	Bacteria;Bacteroidetes;Flavobacteriia;Flavobacteriales;Flavobacteriaceae;Aquimarina;Aquimarina sp. Aq107	1525
1191889	Aquimarina sp. Aq78	T9SS type A sorting domain-containing protein	NZ_OMKA01000001.1	TTGGTTTCACACGAATTTGTAGCAGAAGGAGAGTATGATGTTGTTCTTACCGTAACCGATGAAGGAGGAAGAACCGGGCAGGCAACAAAACGTATCAAAGTGAAAGAAGATATTGTTACACCTCCTGGATCTAACGAATACTATAACAGATTCAATGAATTAAAAGATGAATTCTATAGTGTAAGTAATGGATATTTCAGTGCAGATGGTTCTCCACATCATTCTATTGAAACATTAATTGTTGAAGCACCAGATTATGGTCATGAATCTACAAGTGAATTGTATTCATACTGGTTACAGCTGGAAGTGATGGATGGAAAAATAAATGAGGACTGGTCCGGAGTTGGTGAAGTATGGGATGCAATGGAAAAATTTATTATCCCAACCGTAGACGATCAA…	WP_106794727.1	MVSHEFVAEGEYDVVLTVTDEGGRTGQATKRIKVKEDIVTPPGSNEYYNRFNELKDEFYSVSNGYFSADGSPHHSIETLIVEAPDYGHESTSELYSYWLQLEVMDGKINEDWSGVGEVWDAMEKFIIPTVDDQPTNSVYNPSKPATYAAEFPDPNMYPSPLQFGLPVGEDPVSADLSATYGDQVYQMHWLLDNDNFYGYGNRGDGTSTPSYINTFQRGEQESVFETIPHPSWEDFTWGGEEGFLPLFTGDPNYAKQWRYTSAPDADARVVQAMYWAQEYAKEQGITLTDHLGKASKMGDFLRLAMFDKYFMKMGAEGLTPGKGYESAHYLMSWYVAWGGATPPGEWAWRISSSHCHFGYQNPVAAYALTNVNELKPKSQTGENDWNTSLQRMMEFYTWL…	ACGATGAAGAGTTTGATCCTGGCTCAGGATGAACGCTAGCGGCAGGCTTAACACATGCAAGTCGAGGGGTAACAGGAGTGCTTGCACTCGCTGACGACCGGCGCACGGGTGCGTAACGCGTATAGAATCTACCTTATAGTAAGGGATAGCCCAGAGAAATTTGGATTAATACCTTATAGTATCTTAAGTGAGCATTCACTAAGGATTAAAGATTTATTGCTATAAGATGACTATGCGTTCTATTAGCTAGTTGGTATGGTAACGGCATACCAAGGCTACGATAGATAGGGGTCCTGAGAGGGAGATCCCCCACACTGGTACTGAGACACGGACCAGACTCCTACGGGAGGCAGCAGTGAGGAATATTGGACAATGGAGGCAACTCTGATCCAGCCATGC…	Bacteria;Bacteroidetes;Flavobacteriia;Flavobacteriales;Flavobacteriaceae;Aquimarina;Aquimarina sp. Aq78	1527
2108529	Aquimarina sp. AU474	PKD domain-containing protein	NZ_OMPE01000009.1	ATGAAAAAATTTAACAAGTCATGCTTGGTTTTGTTACTGTATTTTTTTTACAGTACACTAACGGCACAATTCAATTATGGGGAAGCACTTCAAAAGTCGCTTTTCTTTTATGAAGTTCAACAATCTGGAGAGTTACCAGATTGGAATAGAGTATCCTGGCGAGGAAATTCTACCACTAATGATGGATCTGATGTAGGATTAGATCTTAACGGGGGTTGGTTCGATGCAGGGGATCACGTTAAATTCAATTTTCCAATGGCCTTTAGTGTCACAGCTTTAGCTTGGGGAGGAATAGAATATGAAGATGCCTATAGAAATAGCGGTCAGTTGGATATTCTTAAAAGAAACTTACGTTTCGTAACTGACTATTTTTTAAAATGTCATACTGCACCTAATGAA…	WP_109302423.1	MKKFNKSCLVLLLYFFYSTLTAQFNYGEALQKSLFFYEVQQSGELPDWNRVSWRGNSTTNDGSDVGLDLNGGWFDAGDHVKFNFPMAFSVTALAWGGIEYEDAYRNSGQLDILKRNLRFVTDYFLKCHTAPNELWGQVGNGGIDHSWWGSPEVYPQPRPSYKIDEANPGSDLAAETAAAMAAVSILLKDDDPVYSATLITHAKQLYNFADTFRDEYSNSITDAAGFYRSFNSYKDEIVWGAIWLYRATNDPQYLTKAEAEYDNMQREGQSATAKYKEAFSWDDKAYGAYVLLAQITGKDKYKQDAERNLDYFTIGVNGEVVPKTPGGLPHLRPWGTIRYASNQSLLALIYADKVTSDPVKQARYTGFAKNMVDYALGDNPINRSFMNGFGNNPANDPHH…	ACGATGAAGAGTTTGATCCTGGCTCAGGATGAACGCTAGCGGCAGGCTTAACACATGCAAGTCGAGGGGTAACAGGGAGTGCTTGCACTTTGCTGACGACCGGCGCACGGGTGCGTAACGCGTATAGAATCTACCTTTTAGTGAGGGATAGCCCAGAGAAATTTGGATTAATACCTCATAGTATCAATGAATAGCATTATTTATTGATTAAAGATTTATTGCTAAAAGATGACTATGCGTTCTATTAGCTAGTTGGTATGGTAACGGCATACCAAGGCTACGATAGATAGGGGTCCTGAGAGGGAGATCCCCCACACTGGTACTGAGACACGGACCAGACTCCTACGGGAGGCAGCAGTGAGGAATATTGGACAATGGAGGCAACTCTGATCCAGCCAT…	Bacteria;Bacteroidetes;Flavobacteriia;Flavobacteriales;Flavobacteriaceae;Aquimarina;Aquimarina sp. AU474	1526
1714860	Aquimarina sp. BL5	PKD domain-containing protein	NZ_RAZW01000092.1	ATGTTTTGGTGCTTATTTTGTGCTAAATCATCGGCACAATACAATTATGGAGAAGCTTTACAAAAGTCTTTGCTTTTCTATGAAACACAACAATCAGGAAAGTTACCAGATTGGAACAGAATAAGTTGGCGATCTGATTCTGGAGTAAATGACGGGGCAGATGTAGGGCTTGATCTTACCGGTGGTTGGAACGATGCAGGAGACCATGTTAAATTTGGTTTTCCAATGGCATTTTCTGTAACTGCCCTCAATTGGGGTTTTCTAGAATATAAAGATGGTTATGACACTGCAAATCAGACCGAACATTTTAAAAGGAATATTAAATGGGTGACAGATTACTTTATTAAATGTCATCCTTCTCCTAATGTTTTTTATGCACAAGTAGCAGATAGTAAATCA…	WP_118463996.1	MFWCLFCAKSSAQYNYGEALQKSLLFYETQQSGKLPDWNRISWRSDSGVNDGADVGLDLTGGWNDAGDHVKFGFPMAFSVTALNWGFLEYKDGYDTANQTEHFKRNIKWVTDYFIKCHPSPNVFYAQVADSKSQDHNFWMPAEMVDVHPMYGQRKSYALTTSNPGTDVACETAAALASASIIFKDSDPAYSATLLSHAIELYEFGDNHRGLYTSEGNIPAVGTYTSGNFQDELTWGALWLYKATGEQKYLDKAEAEYTQPDFLWSLVWEDKSYGNMVLLSIITGKDIYKTDAERHLDWWQEGNGGVNYSPGGQAHLTQWGSLRHAMNASLTALIYSDNVNTPKSTQYRNFAINQVNYALGDNPNNRSLVTGFGVNPPTKPHHRGQHSSWSRSSANPVES…	CACGATGAAGAGTTTGATCCTGGCTCAGGATGAACGCTAGCGGCAGGCTTAACACATGCAAGTCGAGGGGTAGCAGGTTGTGCTTGCACAATGCTGACGACCGGCGCACGGGTGCGTAACGCGTATAGAACCTACCTTATAGTAAGGGATAGCCCAGAGAAATTTGGATTAATACCTTATAGTATCCTAAGTGAGCATTCATTAAGGATTAAAGATTTATTGCTATAAGATGGCTATGCGTTCTATTAGTTAGTTGGTAAGGTAACGGCTTACCAAGACATCGATAGATAGGGGCCCTGAGAGGGGGATCCCCCACACTGGTACTGAGACACGGACCAGACTCCTACGGGAGGCAGCAGTGAGGAATATTGGACAATGGAGGCAACTCTGATCCAGCCA…	Bacteria;Bacteroidetes;Flavobacteriia;Flavobacteriales;Flavobacteriaceae;Aquimarina;Aquimarina sp. BL5	1527
570521	Aquimarina spongiae	PKD domain-containing protein	NZ_FQYP01000007.1	ATGAAGCTAGGTGCAATAGCCATATTGTACTTATGGTGTAGTACATTGACTGCACAGTTTAATTATGGGGAAGCTTTACAAAAATCATTGCTTTTCTATGAAACACAACAATCAGGGATTTTACCCGATTGGAACCGAATCAGCTGGAGAGCTGATGCTGGGGTTAATGATGGACAAGATGTAGGTCTCGATCTCACAGGGGGATGGCACGATGCCGGAGATCACATCAAGTTTGGTTTCCCCATGGCTTTCTCGGTTACCGCCCTTAACTGGGGGTATTTACAATATAAAGACGGGTACGATGCGACCAATCAAACCGAAATCTTTAAACGTAATGTAAAGTGGGTAACGGACTATTTTATCAAATGTCACCCTAGTCCAAACGAATTTTACTCCCAA…	WP_084549601.1	MKLGAIAILYLWCSTLTAQFNYGEALQKSLLFYETQQSGILPDWNRISWRADAGVNDGQDVGLDLTGGWHDAGDHIKFGFPMAFSVTALNWGYLQYKDGYDATNQTEIFKRNVKWVTDYFIKCHPSPNEFYSQVSEKGQDHNFWMPAEMVDVHPMYGVRKAHKLTPANPGTEISCETAAALASASIIFKDSDPAYSATLLQHAKELYEFGDTYRGSYHTDGGTPVGPTYPAGPYEDELVWGALWLYQATGDQTYLDKAEAEYTQPDFLWSLVWDDKAYGNMVLLAILTGKEQYKIDSERHLDFWQQGGGINYSPGGQAHLFRWGSLRHSMNAALTALIYSDNVTTPKKQQYHDFAVAQVKYALGDNPINRSFVTGFGNNPPTKVHHRGQHSSWRRSEDI…	GCCGTAAACGATGGTTACTAGCTGTTTGGACTTCGGTCTGAGTGGCTAAGCGAAAGTGATAAGTAACCCACCTGGGGAGTACGTTCGCAAGAATGAAACTCAAAGGAATTGACGGGGGCCCGCACAAGCGGTGGAGCATGTGGTTTAATTCGATGATACGCGAGGAACCTTACCAGGGCTTAAATGTAGTCTGACAGCTTTAGAGATAGAGTTTTCTTCGGACAGATTACAAGGTGCTGCATGGTTGTCGTCAGCTCGTGCCGTGAGGTGTCAGGTTAAGTCCTATAACGAGCGCAACCCCTGTTGTTAGTTGCCAGCGAGTAATGTCGGGAACTCTAGCAAGACTGCCGGTGCAAACCGCGAGGAAGGTGGGGATGACGTCAAATCATCACGGCCCTT…	Bacteria;Bacteroidetes;Flavobacteriia;Flavobacteriales;Flavobacteriaceae;Aquimarina;Aquimarina spongiae	725
872965	Ardenticatena maritima	hypothetical protein	NZ_LGKN01000004.1	ATGTCGCAAAGCAACTGGTGTCCAATACGCCAACCGTCCCCGCTCATCCACCTTCTCCTGATCGTTTTCCTGTCTTTTATTGCGTTTGGTGCTGTTGCGCCTGTCCAGGGGGCAACCATTCAATTGTGCGAAAAATGGGGCTACACCTGGGCGGCCGGCGGCACATTCTACGTGCAAAACAATGTGTGGGGCGCCGATACAGCCCAGTGTATCGAAGTCAATGATGCCACAGGTGATTTTGTTGTGACGCAATCGGCGCACAACAACCCCACAAATGGCGCACCCGCCGCCTATCCTTCGATTGTGCAGGGGTGCCATTGGGGCAACTGCACGCAAAACAGTGGGTTGTCGGTGCCGGTGGCGCAATTGAGCAGTGTCACCAGCGATTGGTCAATCACC…	WP_060687352.1	MSQSNWCPIRQPSPLIHLLLIVFLSFIAFGAVAPVQGATIQLCEKWGYTWAAGGTFYVQNNVWGADTAQCIEVNDATGDFVVTQSAHNNPTNGAPAAYPSIVQGCHWGNCTQNSGLSVPVAQLSSVTSDWSITTVNSGAWNVAYDIWLSPSLDTTNGYNGGAEIMIWLDWNGGVQPAGAVVDTVTIDGATWEVWYTPIDWHYIAYRRTTPTQSVTNLDILAFINDAIQRGYVQSSWYLHAIEAGFEIWQGGTGLASSGFSVTVNGGGGAQPTATPTVAPTQTATPPGNGGGAPPTNEYVARFLELWNEIHDPANGYFSPQGIPYHSVETLIVEAPDYGHETTSEAYSYWLWLEAMYGRVTGDWSYLADAWNNMETYIIPSHQDQPSNNCAYKASYAPEG…	TTCACGGAGAGTTTGATCCTGGCTCAGGATGAACGCTGGCGGCGCGCCTAACACATGCAAGTCGAGCGAGCAGTCACGGTCCTTCGGGACTGTGGCGGGCGAGCGGCGAACGGGTGAGTAACACGTGGGTAACCTGCCCCGGAGACGGGGATAACCACTGGAAACGGTGGCTAATACCCGATGGCCTCATCTGCTCTGAGGAGTGGATGAGGAAAAGGGCAGTAGTCGAAAGGCTGCTGTACCGCTCCGGGAGGGGCCCGCGGCCTATCAGCTAGTTGGTGGGGTAACGGCCTACCAAGGCGACGACGGGTAGCTGGCCTGAGAGGGTGGTCAGCCACACGGGGACTGAGACACGGCCCCGACTCCTACGGGAGGCAGCAGTGAGGAATCTTGCACAAT…	Bacteria;Chloroflexi;Ardenticatenia;Ardenticatenales;Ardenticatenaceae;Ardenticatena;Ardenticatena maritima	1243
53367	Asanoa ferruginea	cellulose 1,4-beta-cellobiosidase	NZ_QUMQ01000001.1	ATGTTCGCCGCCGGCACGCTGGTCGCCGCGGCGGTCGCCATCCCGGCCGGTCCCGCCCAAGCGGCCGTCGCGTGCGACGTGGTCTACGCGACCAGCGACTGGCCCGGCGGCTTCACCGCCAACCTCACCATCAAAAACCTCGGCGACCCGATCAACGGCTGGACCCTCGGCTTCACGTTCCCCGGCAGCCAGCGGGTCACCCAGGGCTGGTCGGCCACCTGGACCCAGAGCGGCAACCAGGTCACCGCGGCCAGCATGCCCTGGAACGGCAGCCTGCCCACCGGTGGCTCGACCGGCATCGGCTTCAACGGCAGTTGGAGCGGCAGCAACCCGAAGCCGACCTCGTTCACCGTCAACGGCACGACCTGCGGCGGGACGCCCGCACAGCAGCCGCCGACG…	WP_116074204.1	MFAAGTLVAAAVAIPAGPAQAAVACDVVYATSDWPGGFTANLTIKNLGDPINGWTLGFTFPGSQRVTQGWSATWTQSGNQVTAASMPWNGSLPTGGSTGIGFNGSWSGSNPKPTSFTVNGTTCGGTPAQQPPTVDLTVPSGPFEAPADVALSATAGDPDGTVSKVEFYRNGMLVNTDTTSPYGYTLEDLPAGSYTVQAKAYDNANLTATDEASFTVTQASGPVLRANPSSVSVAEGGTSSTRLTLSAAPSSAVTVALARTGDTDVSVSPTSVTLNSSNWSTGVPVTITAAEDTDTVGGSATVTATASGYAPVAITVTEIDNDGGTGDNVYIERFLDQYGKIKNSGYFSPEGVPYHSIETLIVEAPDYGHETTSEAFSFWIWLEAQYGRVTENWAPFNNA…	TGTTGGAGAGTTTGATCCTGGCTCAGGACGAACGCTGGCGGCGTGCTTAACACATGCAAGTCGAGCGGAAAGGCCCTTCGGGGTACTCGAGCGGCGAACGGGTGAGTAACACGTGAGTAACCTGCCCTGGACTTTGGGATAACCCTCGGAAACGGGGGCTAATACCGAATATCCACGCTTCATCGCATGGTGGTGTGTGGAAAGTTTTTCGGTCTGGGATGGGCTCGCGGCCTATCAGCTTGTTGGTGGGGTGATGGCCTACCAAGGCGACGACGGGTAGCCGGCCTGAGAGGGCGACCGGCCACACTGGGACTGAGACACGGCCCAGACTCCTACGGGAGGCAGCAGTGGGGAATATTGCACAATGGGCGGAAGCCTGATGCAGCGACGCCGCGTGAG…	Bacteria;Actinobacteria;Actinobacteria;Micromonosporales;Micromonosporaceae;Asanoa;Asanoa ferruginea	1525
560556	Asanoa hainanensis	cellulose 1,4-beta-cellobiosidase	NZ_FZPH01000011.1	ATGAGACTCAGGCTCAGACGCGCCGTGGCCATGCTCGCCGCGGGCACCCTGGTCGCCGCCGCGGTCGCCGTGCCGGCCGGTCCGGCCCAGGCCGCCGTCGCCTGCGACGTGGTCTACGCGACCAACGACTGGCCCGGCGGCTTCACCGCCAACCTCACCATCCGCAACCTCGGCGACCCGATCACCAGCTGGACCCTCGGTTTCGCCTTCCCCGGCAGTCAACGCGTGACCCAGGGCTGGTCGGCCACCTGGAGCCAGACCGGCAACCAGGTCACCGCGACCAGCATGCCGTGGAACGGCAACCTGCCGACCGGCGGATCGACCGGCATCGGCTTCAACGGCAGTTGGAGCGGCAGCAACCCGCGCCCGACGGCCTTCACGGTCAACGGCACGACCTGC…	WP_089253156.1	MRLRLRRAVAMLAAGTLVAAAVAVPAGPAQAAVACDVVYATNDWPGGFTANLTIRNLGDPITSWTLGFAFPGSQRVTQGWSATWSQTGNQVTATSMPWNGNLPTGGSTGIGFNGSWSGSNPRPTAFTVNGTTCGGAPVQQPPTVDLTVPAGPFEAPADVALSATASDPDGTVSKVEFYRNGLLVNTDTTTPYGYTLEDLPAGSYTVQARAYDNANLTATDEASFTVSQASGPVLRANPTSVSVAEGGTSSTRLTLSAAPSSSVTVALARSGDTDVSVSPTSVTLTSSNWSTGVPVTIAAAEDTDTVGGSATITASATGYAPVAIAVTEIDNDGGGGDNTYVTRFLDQYGKIKNSGYFSQEGVPYHSIETLIVEAPDHGHETTSEAFSFWIWLEAQYGRV…	TGTTGGAGAGTTTGATCCTGGCTCAGGACGAACGCTGGCGGCGTGCTTAACACATGCAAGTCGAGCGGAAAGGCCCTTCGGGGTACTCGAGCGGCGAACGGGTGAGTAACACGTGAGTAACCTGCCCTGGACTTTGGGATAACCCTCGGAAACGGGGGCTAATACCGGATACCTCCTTCTGGCCGCATGGTTGGTTGGGGAAAGTTTTTCGGTCTGGGATGGGCTCGCGGCCTATCAGCTTGTTGGTGGGGTGATGGCCTACCAAGGCGACGACGGGTAGCCGGCCTGAGAGGGCGACCGGCCACACTGGGACTGAGACACGGCCCAGACTCCTACGGGAGGCAGCAGTGGGGAATATTGCACAATGGGCGGAAGCCTGATGCAGCGACGCCGCGTGAG…	Bacteria;Actinobacteria;Actinobacteria;Micromonosporales;Micromonosporaceae;Asanoa;Asanoa hainanensis	1525
137265	Asanoa ishikariensis	cellulose 1,4-beta-cellobiosidase	NZ_FNQB01000003.1	ATGAGACTCAGGCTCAGACGCGCCGTGGCCCTGGTCGCCGCGGGCACCCTGGTCGCCGCCGCGGTCACCGTGCCGGCCGGTCCGGCCCAGGCCGCCGTCGCCTGCGACGTGGTCTACGCGACCAACGACTGGCCCGGCGGCTTCACCGCCAACATCACCATCCGCAACCTCGGTGACCCGATCACCAACTGGACCCTCGGTTTCGCCTTCCCCGGCAGCCAACGGGTGACCCAGGGCTGGTCGGCCACCTGGAGCCAGAGCGGCAATCAGGTCACCGCGACCAGCATGCCGTGGAACGGCAACCTGCCGACCGGTGGATCGACCGGCATCGGCTTCAACGGCAGTTGGAGCGGCAGCAACCCGAAACCGACCGCCTTCACCGTCAACGGCACGACCTGC…	WP_090800411.1	MRLRLRRAVALVAAGTLVAAAVTVPAGPAQAAVACDVVYATNDWPGGFTANITIRNLGDPITNWTLGFAFPGSQRVTQGWSATWSQSGNQVTATSMPWNGNLPTGGSTGIGFNGSWSGSNPKPTAFTVNGTTCGGAPVQQPPTVDLTVPSGPFEAPADVALSATASDPDGTVSKVEFYRNGLLVNTDTTAPYGYTLEDLPAGSYTVQARAYDNANLTATDEASFTVTAATGPVLRANPTSVSVAEGGTSSTRLTLSAAPSSSVTVALARSGDTDVSVSPTSVTLTSSNWSTGVPVTIAAAEDSDTVGGSATITASASGYAPIAIAVTEIDNDGGGGGNTYVQRFLEQYGKIKNSGYFSQEGVPYHSIETLIVEAPDHGHETTSEAFSFWIWLEAQYGRA…	TGTTGGAGAGTTTGATCCTGGCTCAGGACGAACGCTGGCGGCGTGCTTAACACATGCAAGTCGAGCGGAAAGGCCCTTCGGGGTACTCGAGCGGCGAACGGGTGAGTAACACGTGAGTAACCTGCCCTGGACTTTGGGATAACCCTCGGAAACGGGGGCTAATACCGAATATCCACGGTCTACCGCATGGTGGGTTGTGGAAAGTTTTTCGGTCTGGGATGGGCTCGCGGCCTATCAGCTTGTTGGTGGGGTGATGGCCTACCAAGGCGACGACGGGTAGCCGGCCTGAGAGGGCGACCGGCCACACTGGGACTGAGACACGGCCCAGACTCCTACGGGAGGCAGCAGTGGGGAATATTGCACAATGGGCGGAAGCCTGATGCAGCGACGCCGCGTGAG…	Bacteria;Actinobacteria;Actinobacteria;Micromonosporales;Micromonosporaceae;Asanoa;Asanoa ishikariensis	1525
170623	Azotobacter beijerinckii	hypothetical protein	NZ_FOFJ01000036.1	ATGGCCCGTACCGCTGTTTTCGTCGTCACCCTCTCGGCGCCCTCCGCACAGCCGGTCGCCGTCAATTACGCCACCGTGCCCGGCACAGCCACGCCGCCGGAAGACTTCACTGCGACCACCGGCACGCTGACCTTCGCGCCGGGAGAAACCAGCAAGACCCTGACGATCCCGGTGCGCCAGAGCGACGCCGGCCAGCCGGCCGAGACCTTCAGCCTCCAGCTGTCCTCGCCCGTGAATGCCGTGCTGGCTGACGCCACGGGCCTCTGCCAACTGCCGAGCGCTGTGGTGGTCGATGTCTACCTCGACCGCTTCAATGTCCTCTATGCCGCGCTGCATGAGCCGAGCAACGGCTACTTCGGGCCGCAAAGCGGCGCGAACGCCCGCACGATCCCCTATCAC…	WP_090623784.1	MARTAVFVVTLSAPSAQPVAVNYATVPGTATPPEDFTATTGTLTFAPGETSKTLTIPVRQSDAGQPAETFSLQLSSPVNAVLADATGLCQLPSAVVVDVYLDRFNVLYAALHEPSNGYFGPQSGANARTIPYHCPETLINEAPDHGHESVSETASFWAGVEAWKGALSNNWSGYTACWASIESNYIPSAANQPAGTYTPGSPATYQPEGDLPNAYPTLPNTGVPVGVDPLYAELQTTYGNGRMFLMHWLIDVDGVYGYHNGDNSETGVFINNYSRGLQESSFETVTHPSWEDFEFGSAYGYLPLFNKNQPVYPDAPFEYGKQWRYTCAPDAEARVIQHAYLAHKFAAANGVASSVAAQDTKAKKMGDYLRYALFDKYYRKIGNYTQAATSAAPYESCHK…	CACCAGTGGCGAAGGCGACCACCTGGACTGATACTGACACTGAGGTGCGAAAGCGTGGGGAGCAAACAGGATTAGATACCCTGGTAGTCCACGCCGTAAACGATGTCGACTAGCCGTTGGGCTCCTTGAGAGCTTAGTGGCGCAGCTAACGCATTAAGTCGACCGCCTGGGGAGTACGGCCGCAAGGTTAAAACTCAAATGAATTGACGGGGGCCCGCACAAGCGGTGGAGCATGTGGTTTAATTCGAAGCAACGCGAAGAACCTTACCTGGCCTTGACATCCTGCGAACTGGGTAGAGATACCTGGGTGCCTTCGGGAGCGCAGAGACAGGTGCTGCATGGCTGTCGTCAGCTCGTGTCGTGAGATGTTGGGTTAAGTCCCGTAACGAGCGCAACCCT…	Bacteria;Proteobacteria;Gammaproteobacteria;Pseudomonadales;Pseudomonadaceae;Azotobacter;Azotobacter beijerinckii	835
293389	Bacillus aerophilus	glycoside hydrolase	CP026008.1	ATGACAAATAAAGAACGGTTTTTAGCGCTTTATCATCAAATGAAAAACGATGCGAATGGATATTTTTCAAAAGAAGGCATTCCGTATCATTCCGTTGAGACACTCATTTGCGAGGCGCCTGATTACGGGCATATGACCACTTCAGAAGCTTACAGCTACTGGTTATGGCTTGAAGTATTGTATGGGCATTACACAGGCGATTGGAGCAAACTAGAAGCTGCTTGGGATAATATGGAGAAGTTTATCATTCCAGTAAACGAAGATGGACATGACGAACAGCCGCATATGAGCTCTTACAATCCATCTAGCCCAGCCACATACGCTTCAGAAAAACCATATCCAGATCAATATCCGAGCCAGTTGACGGGTGCTCGCCCTGCTGGTCAAGATCCAATTGAT…	QAR54174.1	MTNKERFLALYHQMKNDANGYFSKEGIPYHSVETLICEAPDYGHMTTSEAYSYWLWLEVLYGHYTGDWSKLEAAWDNMEKFIIPVNEDGHDEQPHMSSYNPSSPATYASEKPYPDQYPSQLTGARPAGQDPIDHELRSTYGTNETYLMHWLLDVDNWYEYGNLLNPSHTAAYVNTFQRGPQESVWEAIPHPSQDDKTAGKPNEGFMSLFTKENQAPAAQWRYTNATDADARAIQAMYWAKELGYNGSAYLDKAKKMGDFLRYGMYDKYFQTIGSGKQGNPYPGNGKSACHHLMAWYTSWGGGLGEYANWSWRIGASHCHQGYQNPVAAYALSSDKGGLKPSSPTGASDWEKTLKRQLEFYVWLQSKEGAIAGGATNSWNGDYSAYPAGRSTFYDMAYED…	TTTTCGGAGAGTTTGATCCTGGCTCAGGACGAACGCTGGCGGCGTGCCTAATACATGCAAGTCGAGCGGACAGAAGGGAGCTTGCTCCCGGATGTTAGCGGCGGACGGGTGAGTAACACGTGGGTAACCTGCCTGTAAGACTGGGATAACTCCGGGAAACCGGAGCTAATACCGGATAGTTCCTTGAACCGCATGGTTCAAGGATGAAAGACGGTTTCGGCTGTCACTTACAGATGGACCCGCGGCGCATTAGCTAGTTGGTGAGGTAACGGCTCACCAAGGCGACGATGCGTAGCCGACCTGAGAGGGTGATCGGCCACACTGGGACTGAGACACGGCCCAGACTCCTACGGGAGGCAGCAGTAGGGAATCTTCCGCAATGGACGAAAGTCTGACGGA…	Bacteria;Firmicutes;Bacilli;Bacillales;Bacillaceae;Bacillus;Bacillus aerophilus	1551
1326968	Bacillus australimaris	glycoside hydrolase	NZ_LGYN01000026.1	TTGTCAAATAAAGAACGGTTTTTAACGCTTTATCATCAAATCAAAAGTGAGGCGCATGGATATTTTTCACCGGAGGGAATTCCGTATCACTCAATCGAGACGCTCATTTGTGAAGCACCTGATTACGGGCATATGACCACCTCAGAAGCGTATAGCTATTGGCTGTGGCTTGAGGTGCTGTACGGACATTACACAGGGGATTGGAGCAAATTAGAGGCAGCTTGGGACAATATGGAGAAGTACATCATCCCAGTAAATGAAGATGGACATGATGAGCAGCCACATATGAACGCTTATAATCCGTCTAGCCCCGCCACATATGCAGCAGAAAAACCATACCCGGATCAATATCCTAGCCAGTTGAGCGGTGCTCGTCCTGCTGGTCAAGATCCGATTGAT…	WP_060699053.1	MSNKERFLTLYHQIKSEAHGYFSPEGIPYHSIETLICEAPDYGHMTTSEAYSYWLWLEVLYGHYTGDWSKLEAAWDNMEKYIIPVNEDGHDEQPHMNAYNPSSPATYAAEKPYPDQYPSQLSGARPAGQDPIDNELKSTYGTNETYLMHWLLDVDNWYGYGNLLNPSHTAAYVNTFQRGQQESVWESIPHPSQDDKTFGKPNEGFMSLFTKENQAPAAQWRYTNATDADARAIQAMYWAKELGYNQSTYLNKAKKMGDFLRYGMYDKYFQTIGSGKQGNPYPGNGKGGCHYLMAWYTSWGGGLGDYANWSWRIGASHCHQGYQNPVAAYALSSDKGGLKPSSATGASDWEKTLKRQLEFYVWLQSKEGAIAGGATNSWNGDYSAYPAGRSTFYDMAYED…	CCATGACGGTACCTAACCAGAAAGCCACGGCTAACTACGTGCCAGCAGCCGCGGTAATACGTAGGTGGCAAGCGTTGTCCGGAATTATTGGGCGTAAAGGGCTCGCAGGCGGTTTCTTAAGTCTGATGTGAAAGCCCCCGGCTCAACCGGGGAGGGTCATTGGAAACTGGGAAACTTGAGTGCAGAAGAGGAGAGTGGAATTCCACGTGTAGCGGTGAAATGCGTAGAGATGTGGAGGAACACCAGTGGCGAAGGCGACTCTCTGGTCTGTAACTGACGCTGAGGAGCGAAAGCGTGGGGAGCGAACAGGATTAGATACCCTGGTAGTCCACGCCGTAAACGATGAGTGCTAAGTGTTAGGGGGTTTCCGCCCCTTAGTGCTGCAGCTAACGCATTAAG…	Bacteria;Firmicutes;Bacilli;Bacillales;Bacillaceae;Bacillus;Bacillus australimaris	1058
1503961	Bacillus caseinilyticus	cellulose 1,4-beta-cellobiosidase	NZ_FNPI01000005.1	ATGAATGGATTGGCGAAGCAGAAACCGGTTTTGTTACTCGTTGTTTTCAGTTTGCTGTTGACCATGTTTATGTCTGGTGGAATGTTTGGCAGTCAAGGGGCGAGTGCGCAATCCGGCGACGAAGCTCGGTTCATCCAGCTTTATCAGCAGTTGAAGGATCCGGCCAACGGATACTTCTCGGATGAAGGCATTCCGTATCATGCAATTGAGACGTTGATGAGCGAGGCACCTGATTACGGTCATATGACAACTTCGGAAGCATACAGTTATTGGATCTGGCTAGAAGTGCTCTACGGTGCTTATACGGGAGACTGGGAGCCGTTGGAAGAGGCTTGGGACAGCATGGAGCAGTACATTATTCCTGATCCTCATGAACAGCCGACAATACAGCACTACAAT…	WP_090889467.1	MNGLAKQKPVLLLVVFSLLLTMFMSGGMFGSQGASAQSGDEARFIQLYQQLKDPANGYFSDEGIPYHAIETLMSEAPDYGHMTTSEAYSYWIWLEVLYGAYTGDWEPLEEAWDSMEQYIIPDPHEQPTIQHYNASSPATYAPEHPYPDMYPSRLSQEVTTGADPLHQELLSTYNEDSMYLMHWLLDVDNWYNFGNLLSPGHTAAYVNTFQRGQQESVWETITHPSQDDFSFGSPDGGFVSLFTAEDGQTAPQWRYTAAPDADARVVQVMHLAQEFGYDNEEYLDKTRKMGDYLRYSMYDKYFQEIGSASDGNPTPGTNKSASHYLLSWYTAWGGGLPTDDNPWGANWAWKIGSSHVHQGYQNPVAAYALSRGDLVPDSPTAQSDWEESLLRTLEFFTWL…	TTTATCGGAGAGTTTGATCCTGGCTCAGGACGAACGCTGGCGGCGTGCCTAATACATGCAAGTCGAGCGGACCAAAGGAAGCTTGCTTCCGGAGGTCAGCGGCGGACGGGTGAGTAACACGTGGGCAACCTGCCTTACAGACTGGGATAACTCCGGGAAACCGGGGCTAATACCGGATGACCGATGGGACCGCATGGTCCTGTCGTAAAAGTTGGGATTACTAACACTGTAAGATGGGCCCGCGGCGCATTAGCTAGTTGGTGAGGTAACGGCTCACCAAGGCGACGATGCGTAGCCGACCTGAGAGGGTGATCGGCCACACTGGGACTGAGACACGGCCCAGACTCCTACGGGAGGCAGCAGTAGGGAATCATCCGCAATGGGCGAAAGCCTGACGGT…	Bacteria;Firmicutes;Bacilli;Bacillales;Bacillaceae;Bacillus;Bacillus caseinilyticus	1555
1049581	Bacillus cellulasensis	glycoside hydrolase	NZ_AMDH01000009.1	ATGACAAATAAAGAACGGTTTTTAGCGCTTTATCATCAAATGAAAAACGATGCGAATGGATATTTTTCAAAAGAAGGCATTCCGTATCATTCCGTTGAGACACTCATTTGCGAGGCGCCTGATTACGGGCATATGACAACTTCAGAAGCTTACAGCTACTGGTTATGGCTTGAAGTATTGTATGGGCATTACACAGGCGATTGGAGCAAACTAGAAGCTGCTTGGGATAATATGGAGAAGTTTATCATTCCAGTAAACGAAGATGGACATGACGAACAGCCGCATATGAGCTCTTACAATCCATCTAGCCCAGCCACATACGCTTCAGAAAAACCATATCCAGATCAATATCCGAGCCAGTTGACGGGTGCTCGCCCTGCTGGTCAAGATCCAATTGAT…	WP_017367259.1	MTNKERFLALYHQMKNDANGYFSKEGIPYHSVETLICEAPDYGHMTTSEAYSYWLWLEVLYGHYTGDWSKLEAAWDNMEKFIIPVNEDGHDEQPHMSSYNPSSPATYASEKPYPDQYPSQLTGARPAGQDPIDHELRSTYGTNETYLMHWLLDVDNWYEYGNLLNPSHTAAYVNTFQRGPQESVWEAIPHPSQDDKTAGKPNEGFMSLFTKENQAPAAQWRYTNATDADARAIQAMYWAKELGYNGSAYLDKAKKMGDFLRYGMYDKYFQTIGSGKQGNPYPGNGKSACHHLMAWYTSWGGGLGEYANWSWRIGASHCHQGYQNPVAAYALSSDKGGLKPSSPTGASDWEKTLKRQLEFYVWLQSKEGAIAGGATNSWNGDYSAYPAGRSTFYDMAYED…	TTTTCGGAGAGTTTGATCCTGGCTCAGGACGAACGCTGGCGGCGTGCCTAATACATGCAAGTCGAGCGGACAGAAGGGAGCTTGCTCCCGGATGTTAGCGGCGGACGGGTGAGTAACACGTGGGTAACCTGCCTGTAAGACTGGGATAACTCCGGGAAACCGGAGCTAATACCGGATAGTTCCTTGAACCGCATGGTTCAAGGATGAAAGACGGTTTCGGCTGTCACTTACAGATGGACCCGCGGCGCATTAGCTAGTTGGTGAGGTAACGGCTCACCAAGGCGACGATGCGTAGCCGACCTGAGAGGGTGATCGGCCACACTGGGACTGAGACACGGCCCAGACTCCTACGGGAGGCAGCAGTAGGGAATCTTCCGCAATGGACGAAAGTCTGACGGA…	Bacteria;Firmicutes;Bacilli;Bacillales;Bacillaceae;Bacillus;Bacillus cellulasensis	1551
1049581	Bacillus cellulasensis	glycoside hydrolase	NZ_CP014165.1	ATGACAAATAAAGAACGGTTTTTAGCGCTTTATCATCAAATGAAAAACGATGCGAATGGATATTTTTCAAAAGAAGGCATTCCGTATCATTCCGTTGAGACACTCATTTGCGAGGCGCCTGATTACGGGCATATGACCACTTCAGAAGCTTACAGCTACTGGTTATGGCTTGAAGTATTGTATGGGCATTACACAGGCGATTGGAGCAAACTAGAAGCTGCTTGGGATAATATGGAGAAGTTTATCATTCCAGTAAACGAAGATGGACATGACGAACAGCCGCATATGAGCTCTTACAATCCATCTAGCCCAGCCACATACGCTTCAGAAAAACCATATCCAGATCAATATCCGAGCCAGTTGACGGGTGCTCGCCCTGCTGGTCAAGATCCAATTGAT…	WP_057079553.1	MTNKERFLALYHQMKNDANGYFSKEGIPYHSVETLICEAPDYGHMTTSEAYSYWLWLEVLYGHYTGDWSKLEAAWDNMEKFIIPVNEDGHDEQPHMSSYNPSSPATYASEKPYPDQYPSQLTGARPAGQDPIDHELRSTYGTNETYLMHWLLDVDNWYEYGNLLNPSHTAAYVNTFQRGPQESVWEAIPHPSQDDKTAGKPNEGFMSLFTKENQAPAAQWRYTNATDADARAIQAMYWAKELGYNGSAYLDKAKKMGDFLRYGMYDKYFQTIGSGKQGNPYPGNGKSACHHLMAWYTSWGGGLGEYANWSWRIGASHCHQGYQNPVAAYALSSDKGGLKPSSPTGASDWEKTLKRQLEFYVWLQSKEGAIAGGATNSWNGDYSAYPAGRSTFYDMAYED…	TTTTCGGAGAGTTTGATCCTGGCTCAGGACGAACGCTGGCGGCGTGCCTAATACATGCAAGTCGAGCGGACAGAAGGGAGCTTGCTCCCGGATGTTAGCGGCGGACGGGTGAGTAACACGTGGGTAACCTGCCTGTAAGACTGGGATAACTCCGGGAAACCGGAGCTAATACCGGATAGTTCCTTGAACCGCATGGTTCAAGGATGAAAGACGGTTTCGGCTGTCACTTACAGATGGACCCGCGGCGCATTAGCTAGTTGGTGAGGTAACGGCTCACCAAGGCGACGATGCGTAGCCGACCTGAGAGGGTGATCGGCCACACTGGGACTGAGACACGGCCCAGACTCCTACGGGAGGCAGCAGTAGGGAATCTTCCGCAATGGACGAAAGTCTGACGGA…	Bacteria;Firmicutes;Bacilli;Bacillales;Bacillaceae;Bacillus;Bacillus cellulasensis	1551
1049581	Bacillus cellulasensis	glycoside hydrolase	NZ_CP018574.1	ATGACAAATAAAGAACGGTTTTTAGCGCTTTATCATCAAATGAAAAACGATGCGAATGGATATTTTTCAAAAGAAGGCATTCCGTATCATTCCGTTGAGACACTCATTTGTGAGGCACCTGATTACGGGCATATGACCACTTCAGAAGCTTACAGCTATTGGTTATGGCTTGAAGCATTGTATGGTCACTACACAGGCGATTGGAGCAAACTAGAAGCGGCTTGGGATAATATGGAGAAGTTTATCATTCCAGTAAACGAAGATGGACATGACGAACAGCCGCATATGAGTTCTTACAATCCATCTAGCCCAGCCACATACGCTTCAGAGAAACCATATCCAGATCAATATCCGAGCCAGTTGACGGGTGCTCGCCCTGCTGGTCAAGATCCGATTGAT…	WP_060832331.1	MTNKERFLALYHQMKNDANGYFSKEGIPYHSVETLICEAPDYGHMTTSEAYSYWLWLEALYGHYTGDWSKLEAAWDNMEKFIIPVNEDGHDEQPHMSSYNPSSPATYASEKPYPDQYPSQLTGARPAGQDPIDHELRSTYGTNETYLMHWLLDVDNWYEYGNLLNPSHTAAYVNTFQRGPQESVWEAIPHPSQDDKTAGKPNEGFMSLFTKENQAPAAQWRYTNATDADARAIQAMYWAKELGYNGSVYLDKAKKMGDFLRYGMYDKYFQTIGSGKQGNPYPGNGKSACHHLMAWYTSWGGGLGEYANWSWRIGASHCHQGYQNPVAAYALSSDKGGLKPSSPTGASDWEKTLKRQLEFYVWLQSKEGAIAGGATNSWNGDYSAYPAGRSTFYDMAYED…	TTTTCGGAGAGTTTGATCCTGGCTCAGGACGAACGCTGGCGGCGTGCCTAATACATGCAAGTCGAGCGGACAGAAGGGAGCTTGCTCCCGGATGTTAGCGGCGGACGGGTGAGTAACACGTGGGTAACCTGCCTGTAAGACTGGGATAACTCCGGGAAACCGGAGCTAATACCGGATAGTTCCTTGAACCGCATGGTTCAAGGATGAAAGACGGTTTCGGCTGTCACTTACAGATGGACCCGCGGCGCATTAGCTAGTTGGTGAGGTAACGGCTCACCAAGGCGACGATGCGTAGCCGACCTGAGAGGGTGATCGGCCACACTGGGACTGAGACACGGCCCAGACTCCTACGGGAGGCAGCAGTAGGGAATCTTCCGCAATGGACGAAAGTCTGACGGA…	Bacteria;Firmicutes;Bacilli;Bacillales;Bacillaceae;Bacillus;Bacillus cellulasensis	1551
1049581	Bacillus cellulasensis	glycoside hydrolase	NZ_JXCN01000003.1	ATGACAAATAAAGAACGGTTTTTAGCGCTTTATCATCAAATGAAAAACGATGCGAATGGATATTTTTCAAAAGAAGGCATTCCGTATCATTCCGTTGAGACACTCATTTGTGAGGCACCTGATTACGGGCATATGACCACTTCAGAAGCTTACAGCTATTGGTTATGGCTTGAAGCATTGTATGGTCACTACACAGGCGATTGGAGCAAACTAGAAGCGGCTTGGGATAATATGGAGAAGTTTATCATTCCAGTAAACGAAGATGGACATGACGAACAGCCGCATATGAGTTCTTACAATCCATCTAGCCCAGCCACATACGCTTCAGAGAAACCATATCCAGATCAATATCCGAGCCAGTTGACGGGTGCTCGCCCTGCTGGTCAAGATCCGATTGAT…	WP_052463355.1	MTNKERFLALYHQMKNDANGYFSKEGIPYHSVETLICEAPDYGHMTTSEAYSYWLWLEALYGHYTGDWSKLEAAWDNMEKFIIPVNEDGHDEQPHMSSYNPSSPATYASEKPYPDQYPSQLTGARPAGQDPIDHELRSTYGTNETYLMHWLLDVDNWYEYGNLLNPSHTAAYVNTFQRGPQESVWEAIPHPSQDDKTAGKPNEGFMSLFTKENQAPAAQWRYTNATDADARAIQAMYWAKELGYNGSVYLDKAKKMGDFLRYGMYDKYFQTIGSGKQGNPYPGNGKSACHHLMAWYTSWGGGLGEYANWSWRIGASHCHQGYQNPVAAYALSSDKGGLKPSSPTGASDWEKTLKRQLEFYVWLQSKEGAIAGGATNSWNGDYSAYPAGRSTFYDMAYED…	TTTTCGGAGAGTTTGATCCTGGCTCAGGACGAACGCTGGCGGCGTGCCTAATACATGCAAGTCGAGCGGACAGAAGGGAGCTTGCTCCCGGATGTTAGCGGCGGACGGGTGAGTAACACGTGGGTAACCTGCCTGTAAGACTGGGATAACTCCGGGAAACCGGAGCTAATACCGGATAGTTCCTTGAACCGCATGGTTCAAGGATGAAAGACGGTTTCGGCTGTCACTTACAGATGGACCCGCGGCGCATTAGCTAGTTGGTGAGGTAACGGCTCACCAAGGCGACGATGCGTAGCCGACCTGAGAGGGTGATCGGCCACACTGGGACTGAGACACGGCCCAGACTCCTACGGGAGGCAGCAGTAGGGAATCTTCCGCAATGGACGAAAGTCTGACGGA…	Bacteria;Firmicutes;Bacilli;Bacillales;Bacillaceae;Bacillus;Bacillus cellulasensis	1551
1049581	Bacillus cellulasensis	glycoside hydrolase	NZ_KQ758577.1	ATGACAAATAAAGAACGGTTTTTAGCGCTTTATCATCAAATGAAAAACGATGCGAATGGATATTTTTCAAAAGAAGGCATTCCGTATCATTCCGTTGAGACACTCATTTGCGAGGCGCCTGATTACGGGCATATGACAACTTCAGAAGCTTACAGCTACTGGTTATGGCTTGAAGTATTGTATGGGCATTACACAGGCGATTGGAGCAAACTAGAAGCTGCTTGGGATAATATGGAGAAGTTTATCATTCCAGTAAACGAAGATGGACATGACGAACAGCCGCATATGAGCTCTTACAATCCATCTAGCCCAGCCACATACGCTTCAGAAAAACCATATCCAGATCAATATCCGAGCCAGTTGACGGGTGCTCGCCCTGCTGGTCAAGATCCAATTGAT…	WP_035700774.1	MTNKERFLALYHQMKNDANGYFSKEGIPYHSVETLICEAPDYGHMTTSEAYSYWLWLEVLYGHYTGDWSKLEAAWDNMEKFIIPVNEDGHDEQPHMSSYNPSSPATYASEKPYPDQYPSQLTGARPAGQDPIDHELRSTYGTNETYLMHWLLDVDNWYEYGNLLNPSHIAAYVNTFQRGPQESVWEAIPHPSQDDKTAGKPNEGFMSLFTKENQAPAAQWRYTNATDADARAIQAMYWAKELGYNGSVYLDKAKKMGDFLRYGMYDKYFQTIGSGKQGNPYPGNGKSACHHLMAWYTSWGGGLGEYANWSWRIGASHCHQGYQNPVAAYALSSDKGGLKPSSPTGASDWEKTLKRQLEFYVWLQSKEGAIAGGATNSWNGDYSAYPAGRSTFYDMAYED…	TTTTCGGAGAGTTTGATCCTGGCTCAGGACGAACGCTGGCGGCGTGCCTAATACATGCAAGTCGAGCGGACAGAAGGGAGCTTGCTCCCGGATGTTAGCGGCGGACGGGTGAGTAACACGTGGGTAACCTGCCTGTAAGACTGGGATAACTCCGGGAAACCGGAGCTAATACCGGATAGTTCCTTGAACCGCATGGTTCAAGGATGAAAGACGGTTTCGGCTGTCACTTACAGATGGACCCGCGGCGCATTAGCTAGTTGGTGAGGTAACGGCTCACCAAGGCGACGATGCGTAGCCGACCTGAGAGGGTGATCGGCCACACTGGGACTGAGACACGGCCCAGACTCCTACGGGAGGCAGCAGTAGGGAATCTTCCGCAATGGACGAAAGTCTGACGGA…	Bacteria;Firmicutes;Bacilli;Bacillales;Bacillaceae;Bacillus;Bacillus cellulasensis	1551
1664069	Bacillus glycinifermentans	glycoside hydrolase	NZ_CP035232.1	ATGGACAACAAAACCCGTTTTATGCAATTGTATGAGCAGATTAAAAATCCGAATAACGGTTATTTTTCCCCGGAGGGCATTCCGTACCACTCCATTGAAACACTCATCTGTGAAGCTCCGGACTACGGCCATATGACGACATCTGAAGCATACAGCTATTGGCTGTGGCTCGAAGCGATGTACGGGCGTTACACGCAAGACTGGGCTAAGCTTGAAGCCGCTTGGGACAACATGGAGAAATATATCATCCCCGTCAATGAAGGAGACGGAAAAGAAGAACAGCCGACGATGCGCTACTACAACCCTTCAAGCCCTGCCACATACGCCGCTGAACATCCCTTTCCTGACCGCTACCCGTCGCCTCTTACCGGACAGTATCCCGCAGGAAACGACCCGCTT…	WP_046128927.1	MDNKTRFMQLYEQIKNPNNGYFSPEGIPYHSIETLICEAPDYGHMTTSEAYSYWLWLEAMYGRYTQDWAKLEAAWDNMEKYIIPVNEGDGKEEQPTMRYYNPSSPATYAAEHPFPDRYPSPLTGQYPAGNDPLDAELKATYGSNETYLMHWLLDVDNWYGFGNLLNPSHTAAYVNTYQRGEQESVWETIPHPSQDDQTFGKANEGFMSLFTKENQAPAPQWRYTNATDADARAIQAMYWAKQWGYNNSTYLNKAKKMGDFLRYGMYDKYFQRIGSASGGSPQRGSGKDACHYLMAWYTAWGGGLGQYANWAWRIGASHVHQGYQNPVASYALSTSEGGLIPNSPSARADWETALKRQLELYTWLLSSEGAIAGGATNSWNGNYSRYPEDVSTFYGMAYT…	TTTTATGGAGAGTTTGATCCTGGCTCAGGACGAACGCTGGCGGCGTGCCTAATACATGCAAGTCGAGCGGACCGACGGGAGCTTGCTCCCTTAGGTCAGCGGCGGACGGGTGAGTAACACGTGGGTAACCTGCCTGTAAGACTGGGATAACTCCGGGAAACCGGGGCTAATACTGGATGCTTGTTTGAACCGCATGGTTCAAACATAAAAGGTGGCTTTTCGCTACCACTTACAGATGGACCCGCGGCGCATTAGCTAGTTGGTGGGGTAACGGCTCACCAAGGCGACGATGCGTAGCCGACCTGAGAGGGTGAACGGCCACACTGGGACTGAGACACGGCCCAGACTCCTACGGGAGGCAGCAGTAGGGAATCTTCCGCAATGGACGAAAGTCTGACG…	Bacteria;Firmicutes;Bacilli;Bacillales;Bacillaceae;Bacillus;Bacillus glycinifermentans	1555
1925021	Bacillus haynesii	glycoside hydrolase	NZ_AZYP01000020.1	ATGGACAATAAAACACGCTTTATGCAATTGTATGAGCAAATTAAAAATCCGCAAAACGGCTATTTTTCGCCTGAAGGCATTCCTTATCACTCGGTTGAAACGCTCATATGCGAAGCGCCTGATTACGGCCATATGACAACATCTGAAGCATACAGCTATTGGCTGTGGCTTGAAGCGATGTATGGCCGCTACACACAGGACTGGTCAAAGCTAGAAACCGCCTGGGACAATATGGAGAAATATATCATCCCGGTCAATGAAGGCGATGGAAACGAAGAACAGCCTACGATGAGCTACTATAACCCCTCAAGCCCTGCCACATATGCCGCAGAACACCGCTACCCTGATCTTTATCCTTCGGCTCTGACCGGACAATATCCGGCCGGAAACGATCCGCTT…	WP_043926400.1	MDNKTRFMQLYEQIKNPQNGYFSPEGIPYHSVETLICEAPDYGHMTTSEAYSYWLWLEAMYGRYTQDWSKLETAWDNMEKYIIPVNEGDGNEEQPTMSYYNPSSPATYAAEHRYPDLYPSALTGQYPAGNDPLDGELRSTYGSNETYLMHWLLDVDNWYGFGNLLNPSHTAVYVNTYQRGEQESVWETVPHPSQDNQTFGKPNEGFMSLFTKENQAPAPQWRYTNATDADARAVQAMYWARQWGYSNTKYLEKAKKMGDFLRYGMYDKYFQEIGSAADGSPSRGTGKNACHYLMAWYTAWGGGLGQYANWAWRIGASHMHQGYQNPVASYALSTAEGGLIPNSSTARSDWEKALKRQLELYTWLLSSEGAVAGGATNSWNGSYSAYPQNVSTFYGMAYT…	ATGGAGAGTTTGATCCTGGCTCAGGACGAACGCTGGCGGCGTGCCTAATACATGCAAGTCGAGCGAACCGACGGGAGCTTGCTCCCTTAGGTTAGCGGCGGACGGGTGAGTAACACGTGGGTAACCTGCCTGTAAGACTGGGATAACTCCGGGAAACCGGGGCTAATACCGGATGCTTGATTGAACCGCATGGTTCAATTATAAAAGGTGGCTTTTAGCTACCACTTACAGATGGACCCGCGGCGCATTAGCTAGTTGGTGAGGTAACGGCTCACCAAGGCAACGATGCGTAGCCGACCTGAGAGGGTGATCGGCCACACTGGGACTGAGACACGGCCCAGACTCCTACGGGAGGCAGCAGTAGGGAATCTTCCGCAATGGACGAAAGTCTGACGGAGC…	Bacteria;Firmicutes;Bacilli;Bacillales;Bacillaceae;Bacillus;Bacillus haynesii	1549
1925021	Bacillus haynesii	glycoside hydrolase	NZ_MRBL01000005.1	ATGGACAATAAAACACGCTTTATGCAATTGTATGAGCAAATTAAAAATCCGCAAAACGGCTATTTTTCGCCTGAAGGCATTCCTTATCACTCGGTTGAAACGCTCATATGCGAAGCGCCTGATTACGGCCATATGACAACATCTGAAGCATACAGCTATTGGCTGTGGCTTGAAGCGATGTATGGCCGCTACACACAGGACTGGTCAAAGCTAGAAACCGCCTGGGACAATATGGAGAAATATATCATCCCGGTCAATGAAGGCGATGGAAACGAAGAACAGCCTACGATGAGCTACTATAACCCCTCAAGCCCTGCCACATATGCCGCAGAACACCGCTACCCTGATCTTTATCCTTCGGCTCTGACCGGACAATATCCGGCCGGAAACGATCCGCTT…	WP_076789458.1	MDNKTRFMQLYEQIKNPQNGYFSPEGIPYHSVETLICEAPDYGHMTTSEAYSYWLWLEAMYGRYTQDWSKLETAWDNMEKYIIPVNEGDGNEEQPTMSYYNPSSPATYAAEHRYPDLYPSALTGQYPAGNDPLDGELRSTYGSNETYLMHWLLDVDNWYGFGNLLNPSHTAVYVNTYQRGEQESVWETVPHPSQDNQTFGKPNEGFMSLFTKENQAPAPQWRYTNATDADARAVQAMYWARQWGYSNTKYLEKAKKMGDFLRYGMYDKYFQEIGSAADGSPSRGTGKNACHYLMAWYTAWGGGLGQYANWAWRIGASHMHQGYQNPVASYALSTAEGGLIPNSSTARSDWEKALKRQLELYTWLLSSEGAVAGGATNSWNGSYSAYPQNVSTFYGMAYT…	ATGGAGAGTTTGATCCTGGCTCAGGACGAACGCTGGCGGCGTGCCTAATACATGCAAGTCGAGCGAACCGACGGGAGCTTGCTCCCTTAGGTTAGCGGCGGACGGGTGAGTAACACGTGGGTAACCTGCCTGTAAGACTGGGATAACTCCGGGAAACCGGGGCTAATACCGGATGCTTGATTGAACCGCATGGTTCAATTATAAAAGGTGGCTTTTAGCTACCACTTACAGATGGACCCGCGGCGCATTAGCTAGTTGGTGAGGTAACGGCTCACCAAGGCAACGATGCGTAGCCGACCTGAGAGGGTGATCGGCCACACTGGGACTGAGACACGGCCCAGACTCCTACGGGAGGCAGCAGTAGGGAATCTTCCGCAATGGACGAAAGTCTGACGGAGC…	Bacteria;Firmicutes;Bacilli;Bacillales;Bacillaceae;Bacillus;Bacillus haynesii	1549
279010	Bacillus licheniformis DSM 13 = ATCC 14580	Glycoside Hydrolase Family 48	CP000002.3	ATGGATAATAAAACACGTTTTATGCAGCTGTATGAGCAAATTAAAAATCCGAACAACGGTTATTTCTCACCCGAAGGAATTCCCTATCACTCGGTTGAAACGCTCATATGTGAGGCGCCCGACTACGGTCATATGACGACATCTGAAGCGTACAGCTATTGGCTGTGGCTTGAAGCGATGTATGGCCGGTACACACAGGACTGGTCAAAGCTAGAAGCCGCCTGGGACAATATGGAGAAATATATTATCCCGGTCAATGAAGGAGACGGAAACGAAGAACAGCCGACCATGAACTACTACAACCCCTCAAGTCCAGCCACTTATGCTGCAGAACACCCCTACCCAGATCTGTACCCTTCAGCGCTGACCGGACAGTATCCGGCAGGAAATGACCCGCTC…	AAU23416.1	MDNKTRFMQLYEQIKNPNNGYFSPEGIPYHSVETLICEAPDYGHMTTSEAYSYWLWLEAMYGRYTQDWSKLEAAWDNMEKYIIPVNEGDGNEEQPTMNYYNPSSPATYAAEHPYPDLYPSALTGQYPAGNDPLDAELKATYGSNETYLMHWLLDVDNWYGFGNLLNPSHTAVYVNTYQRGEQESVWETVPHPSQDNQTFGKPNEGFMSLFTKENQAPAPQWRYTNATDADARAVQAMFWARQWGYSNTNYLEKAKKMGDFLRYGMYDKYFQEIGSAADGSPSRGAGKNACHYLMAWYTAWGGGLGQYANWAWRIGASHVHQGYQNPVASYALSTAEGGLIPNSSTARSDWEKALKRQLELYTWLLSSEGAVAGGATNSWNGNYSAYPQNVSTFYEMAYT…	AGAGTTTGATCCTGGCTCAGGACGAACGCTGGCGGCGTGCCTAATACATGCAAGTCGAGCGGACCGACGGGAGCTTGCTCTCTTAGGTCAGCGGCGGACGGGTGAGTAACACGTGGGTAACCTGCCTGTAAGACTGGGATAACTCCGGGAAACCGGGGCTAATACCGGATGCTTGATTGAACCGCATGGTTCCAATCATAAAAGGTGGCTTTCAGCTACCACTTACAGATGGACCCGCGGCGCATTAGCTAGTTGGTGAGGTAACGGCTCACCAAGGCGACGATGCGTAGCCGACCTGAGAGGGTGATCGGCCACACTGGGACTGAGACACGGCCCAGACTCCTACGGGAGGCAGCAGTAGGGAATCTTCCGCAATGGACGAAAGTCTGACGGAGCAAC…	Bacteria;Firmicutes;Bacilli;Bacillales;Bacillaceae;Bacillus;Bacillus licheniformis	1546
1126218	Bacillus licheniformis WX-02	Cel48 protein	CP012110.1	ATGGATAATAAAACACGTTTTATGCAGCTGTATGAGCAAATTAAAAATCCGAACAACGGTTATTTCTCACCCGAAGGAATTCCCTATCACTCGGTTGAAACGCTCATATGTGAGGCGCCCGACTACGGTCATATGACGACATCTGAAGCGTACAGCTATTGGCTGTGGCTTGAAGCGATGTATGGCCGGTACACACAGGACTGGTCAAAGCTAGAAGCCGCCTGGGACAATATGGAGAAATATATTATCCCGGTCAATGAAGGAGACGGAAACGAAGAACAGCCGACCATGAACTACTACAACCCCTCAAGTCCAGCCACTTATGCTGCAGAACACCCCTACCCAGATCTGTACCCTTCAGCGCTGACCGGACAGTATCCGGCAGGAAATGACCCGCTC…	AKQ73024.1	MDNKTRFMQLYEQIKNPNNGYFSPEGIPYHSVETLICEAPDYGHMTTSEAYSYWLWLEAMYGRYTQDWSKLEAAWDNMEKYIIPVNEGDGNEEQPTMNYYNPSSPATYAAEHPYPDLYPSALTGQYPAGNDPLDAELKATYGSNETYLMHWLLDVDNWYGFGNLLNPSHTAVYVNTYQRGEQESVWETVPHPSQDNQTFGKPNEGFMSLFTKENQAPAPQWRYTNATDADARAVQAMFWARQWGYSNTNYLEKAKKMGDFLRYGMYDKYFQEIGSAADGSPSRGAGKNACHYLMAWYTAWGGGLGQYANWAWRIGASHVHQGYQNPVASYALSTAEGGLIPNSSTARSDWEKALKRQLELYTWLLSSEGAVAGGATNSWNGNYSAYPQNVSTFYEMAYT…	TTTCATGGAGAGTTTGATCCTGGCTCAGGACGAACGCTGGCGGCGTGCCTAATACATGCAAGTCGAGCGGACCGACGGGAGCTTGCTCCCTTAGGTCAGCGGCGGACGGGTGAGTAACACGTGGGTAACCTGCCTGTAAGACTGGGATAACTCCGGGAAACCGGGGCTAATACCGGATGCTTGATTGAACCGCATGGTTCAATCATAAAAGGTGGCTTTTAGCTACCACTTACAGATGGACCCGCGGCGCATTAGCTAGTTGGTGAGGTAACGGCTCACCAAGGCGACGATGCGTAGCCGACCTGAGAGGGTGATCGGCCACACTGGGACTGAGACACGGCCCAGACTCCTACGGGAGGCAGCAGTAGGGAATCTTCCGCAATGGACGAAAGTCTGACG…	Bacteria;Firmicutes;Bacilli;Bacillales;Bacillaceae;Bacillus;Bacillus licheniformis	4682
766760	Bacillus paralicheniformis ATCC 9945a	endoglucanase CelA	CP005965.1	ATGGACAATAAAACACGCTTTATGCAATTGTATGAGCAAATTAAAAATCCGCAAAACGGCTATTTTTCCCCTGAAGGCATTCCTTATCATTCAGTTGAAACGCTCATATGCGAAGCGCCTGATTACGGCCATATGACAACATCTGAAGCATACAGTTATTGGCTGTGGCTTGAAGCGATGTACGGCCGATACACACAGGACTGGTCAAAGCTAGAAGCCGCCTGGGACAATATGGAGAAATATATCATCCCGGTCAATGAAGGCGATGGAAACGAAGAACAGCCGACGATGAACTATTATAACCCCTCAAGCCCTGCCACATATGCCGCCGAACACCGCTACCCAGATCTTTATCCTTCGGCTTTGACCGGACAATATCCGGCCGGAAACGATCCGCTT…	AGN36283.1	MDNKTRFMQLYEQIKNPQNGYFSPEGIPYHSVETLICEAPDYGHMTTSEAYSYWLWLEAMYGRYTQDWSKLEAAWDNMEKYIIPVNEGDGNEEQPTMNYYNPSSPATYAAEHRYPDLYPSALTGQYPAGNDPLDSELRSTYGSNETYLMHWLLDVDNWYGFGNLLNPSHTAVYVNTYQRGEQESVWETVPHPSQDNQTFGKPNEGFMSLFTKENQAPAPQWRYTNATDADARAVQAMYWARQWGYSNTKYLEKAKKMGDFLRYGMYDKYFQEIGSAADGSPSRGTGKNACHYLMAWYTAWGGGLGQYANWAWRIGASHVHQGYQNPVASYALSTAEGGLVPNSSTARSDWEQALKRQLELYTWLLSSEGAVAGGATNSWNGSYSAYPQNVSTFYGMAYT…	AGAGTTTGATCCTGGCTCAGGACGAACGCTGGCGGCGTGCCTAATACATGCAAGTCGAGCGGACAGATGGGAGCTTGCTCCCTGATGTTAGCGGCGGACGGGTGAGTAACACGTGGGTAACCTGCCTGTAAGACTGGGATAACTCCGGGAAACCGGGGCTAATACCGGATGCTTGATTGAACCGCATGGTTCAATTATAAAAGGTGGCTTTTAGCTACCACTTACAGATGGACCCGCGGCGCATTAGCTAGTTGGTGAGGTAACGGCTCACCAAGGCAACGATGCGTAGCCGACCTGAGAGGGTGATCGGCCACACTGGGACTGAGACACGGCCCAGACTCCTACGGGAGGCAGCAGTAGGGAATCTTCCGCAATGGACGAAAGTCTGACGGAGCAACG…	Bacteria;Firmicutes;Bacilli;Bacillales;Bacillaceae;Bacillus;Bacillus paralicheniformis	1539
315750	Bacillus pumilus SAFR-032	glycoside hydrolase	CP000813.4	TTGTCAAACAAAGAACGGTTTTTAACGCTTTATCATCAAATTAAAAGTGATGCGAATGGATATTTTTCACCAGAAGGAATTCCGTATCATTCAATTGAGACGCTTATTTGCGAAGCGCCTGATTATGGGCATATGACAACGTCAGAAGCATACAGTTATTGGCTATGGTTAGAGGTGTTGTACGGACATTACACAAGAGATTGGAGCAAATTAGAGGCAGCCTGGGACAATATGGAGAAATACATCATCCCGGTAAATGAAGATGGGAATGATGAACAGCCACATATGAGCGCCTACAACCCTTCTAGTCCAGCCACCTACGCATCAGAAAAACCATATCCAGATCAATATCCTAGTCAGCTGAGTGGGGCTCGTCCTGCTGGTCAAGATCCGATTGAT…	ABV62241.1	MSNKERFLTLYHQIKSDANGYFSPEGIPYHSIETLICEAPDYGHMTTSEAYSYWLWLEVLYGHYTRDWSKLEAAWDNMEKYIIPVNEDGNDEQPHMSAYNPSSPATYASEKPYPDQYPSQLSGARPAGQDPIDGELKSTYGTNETYLMHWLLDVDNWYKYGNLLNPSHKAAYVNTFQRGQQESVWEAIPHPSQDDKSFGKPNEGFMSLFTKENQVPAAQWRYTNATDADARAIQAIYWAKELGYNNSTYLDKAKKMGDFLRYGMYDKYFQTIGSGKQGNPYPGNGKGACHYLMAWYTSWGGGLGDYANWSWRIGASHCHQGYQNPVAAYALSSDKGGLKPSSATGASDWEKTLKRQLEFYVWLQSKEGAIAGGATNSWNGDYSAYPAGRSTFYDMAYED…	TTTTTCGGAGAGTTTGATCCTGGCTCAGGACGAACGCTGGCGGCGTGCCTAATACATGCAAGTCGAGCGAACAGAAGGGAGCTTGCTCCCGGATGTTAGCGGCGGACGGGTGAGTAACACGTGGGTAACCTGCCTGTAAGACTGGGATAACTCCGGGAAACCGGAGCTAATACCGGATAGTTCCTTGAACCGCATGGTTCAAGGATGAAAGACGGTTTCGGCTGTCACTTACAGATGGACCCGCGGCGCATTAGCTAGTTGGTGGGGTAATGGCTCACCAAGGCGACGATGCGTAGCCGACCTGAGAGGGTGATCGGCCACACTGGGACTGAGACACGGCCCAGACTCCTACGGGAGGCAGCAGTAGGGAATCTTCCGCAATGGACGAAAGTCTGACGG…	Bacteria;Firmicutes;Bacilli;Bacillales;Bacillaceae;Bacillus;Bacillus pumilus	1554
1178541	Bacillus safensis FO-36b	glycoside hydrolase	CP010405.1	TTGTCAAACAAAGAACGGTTTTTAACGCTTTATCATCAAATCAAAAGCGATGCGAATGGATATTTTTCACCAGAAGGAATTCCGTATCATTCAATCGAGACGCTCATTTGTGAAGCACCTGATTACGGACATATGACAACTTCAGAAGCGTATAGCTATTGGCTGTGGCTTGAGGTGCTGTACGGACATTACACAGGGGACTGGAGCAAATTAGAGGCAGCTTGGGACAATATGGAGAAGTACATCATCCCAGTCAATGAAGATGGACATGATGAGCAGCCGCATATGAACGCTTATAATCCGTCCAGCCCAGCCACATACGCAGCAGAGAAACCATTTCCGGATCAATACCCAAGCCAGCTGACCGGTGCTCGTCCTGCTGGTCAAGATCCAATTGAT…	AWI36697.1	MSNKERFLTLYHQIKSDANGYFSPEGIPYHSIETLICEAPDYGHMTTSEAYSYWLWLEVLYGHYTGDWSKLEAAWDNMEKYIIPVNEDGHDEQPHMNAYNPSSPATYAAEKPFPDQYPSQLTGARPAGQDPIDSELKSTYGTNETYLMHWLLDVDNWYGYGNLLNPSHTAAYVNTFQRGPQESVWESIPHPSQDDKSFGKPNEGFMSLFTKENQAPAAQWRYTNATDADARAIQAMYWAKELGYNQSTYLDKAKKMGDFLRYGMYDKYFQTIGSGKQGNPYPGNGKGACHYLMAWYTSWGGGLGEYANWSWRIGASHCHQGYQNPVAAYALSSDKGGLKPSSSTGASDWEKTLKRQLEFYVWLQSKEGAIAGGATNSWNGDYSAYPAGRSTFYDMAYED…	TTTTTCGGAGAGTTTGATCCTGGCTCAGGACGAACGCTGGCGGCGTGCCTAATACATGCAAGTCGAGCGGACAGAAGGGAGCTTGCTCCCGGATGTTAGCGGCGGACGGGTGAGTAACACGTGGGTAACCTGCCTGTAAGACTGGGATAACTCCGGGAAACCGGAGCTAATACCGGATAGTTCCTTGAACCGCATGGTTCAAGGATGAAAGACGGTTTCGGCTGTCACTTACAGATGGACCCGCGGCGCATTAGCTAGTTGGTGGGGTAATGGCTCACCAAGGCGACGATGCGTAGCCGACCTGAGAGGGTGATCGGCCACACTGGGACTGAGACACGGCCCAGACTCCTACGGGAGGCAGCAGTAGGGAATCTTCCGCAATGGACGAAAGTCTGACGG…	Bacteria;Firmicutes;Bacilli;Bacillales;Bacillaceae;Bacillus;Bacillus safensis	1554
119858	Bacillus sonorensis	endoglucanase	NZ_QRLM01000001.1	ATGGACAACAAAACCCGCTTTATGCAATTGTATGAGCAAATAAAAAGTGCGAAAAACGGTTATTTTTCGCCGGAAGGCATCCCTTACCACTCTGTTGAAACGCTCATATGCGAAGCCCCTGACTATGGCCATATGACGACATCTGAAGCATACAGCTACTGGCTGTGGCTTGAAGCGATGTATGGCCGTTACACACAGGACTGGTCTAAATTTGAAGCCGCTTGGGACAGCATGGAGACATATATCATCCCTGTCAATGAAGGAGACGGAAAAGAAGAACAGCCGACAATGGGCTACTATAACCCTTCAAGCCCTGCCACATACGCCGCTGAATACCCCTTCCCAGATCTCTATCCGTCAGCGCTTACCGGACAATATCCAGCAGGAAACGATCCGCTT…	WP_006638135.1	MDNKTRFMQLYEQIKSAKNGYFSPEGIPYHSVETLICEAPDYGHMTTSEAYSYWLWLEAMYGRYTQDWSKFEAAWDSMETYIIPVNEGDGKEEQPTMGYYNPSSPATYAAEYPFPDLYPSALTGQYPAGNDPLDAELKATYGSNETYLMHWLLDVDNWYGFGNLLNPSHTAAYVNTYQRGEQESVWETVPHPSQDNQTFGKANEGFMSLFTKENQAPAPQWRYTNATDADARAVQAMYWAKQWGYSNSTYINKAKKMGDFLRYGMYDKYFQKIGSASDGSPSRGSGKDACHYLMAWYTAWGGGLGQYANWAWRIGASHVHQGYQNPVASYALSTSEGGLIPNSPSARADWETALKRQLELYTWLLSSEGAVAGGATNSWNGNYSPYPANVSTFYGMAYT…	TTTCATGGAGAGTTTGATCCTGGCTCAGGACGAACGCTGGCGGCGTGCCTAATACATGCAAGTCGAGCGAACCGACGGGAGCTTGCTCCCTTAGGTTAGCGGCGGACGGGTGAGTAACACGTGGGTAACCTGCCTGTAAGACTGGGATAACTCCGGGAAACCGGGGCTAATACCGGATGCTTGATTGAACCGCATGGTTCAATTATAAAAGGTGGCTTTTAGCTACCACTTACAGATGGACCCGCGGCGCATTAGCTAGTTGGTGAGGTAACGGCTCACCAAGGCGACGATGCGTAGCCGACCTGAGAGGGTGATCGGCCACACTGGGACTGAGACACGGCCCAGACTCCTACGGGAGGCAGCAGTAGGGAATCTTCCGCAATGGACGAAAGTCTGACG…	Bacteria;Firmicutes;Bacilli;Bacillales;Bacillaceae;Bacillus;Bacillus sonorensis	1555
119858	Bacillus sonorensis	glycoside hydrolase	NZ_LT745776.1	ATGGACAATCAAACTCGTTTTATGCAACTGTATGAGCAAATCAAAAATCCGCAAAACGGTTATTTCTCACCTGAAGGCATTCCTTATCACTCCGTAGAAACGCTCATATGTGAAGCGCCTGACTACGGCCACATGACGACATCTGAAGCATACAGCTATTGGATCTGGCTTGAAGCGATGTATGGGCGCTATACGCAAGATTGGTCAAGACTTGAAGCCGCTTGGGATAACATGGAGAAATATATCATTCCGGTGAATGAAGGCGATGGAAAAGAAGAACAGCCGACGATGAGCTACTATAACCCCTCAAGCCCTGCCACATATGCCGCTGAACATGCCTACCCGGACCGTTACCCTTCACAGCTGACCGGACAATATCCTGCCGGAAACGATCCGCTT…	WP_077736834.1	MDNQTRFMQLYEQIKNPQNGYFSPEGIPYHSVETLICEAPDYGHMTTSEAYSYWIWLEAMYGRYTQDWSRLEAAWDNMEKYIIPVNEGDGKEEQPTMSYYNPSSPATYAAEHAYPDRYPSQLTGQYPAGNDPLDGELRSTYGSNETYLMHWLLDVDNWYGFGNLLNPAHTAAYVNTYQRGEQESVWETVPHPSQDDQTFGKPNEGFMSLFTKENQAPAPQWRYTNATDADARAIQAMYWAKEWGYSNTTYLNKAKKMGDFLRYGMYDKYFQEIGSAADGSPSRGSGKNACHFLMAWYTAWGGGLGQYANWAWRIGASHIHQGYQNPVASYALSTSEGGLIPNSPSARSDWETTLERQLEFYTWLLSSEGAIAGGATNSWNGDYSAYPQNVSTFYGMAYT…	TTTCATGGAGAGTTTGATCCTGGCTCAGGACGAACGCTGGCGGCGTGCCTAATACATGCAAGTCGAGCGAACCGACGGGAGCTTGCTCCCTTAGGTTAGCGGCGGACGGGTGAGTAACACGTGGGTAACCTGCCTGTAAGACTGGGATAACTCCGGGAAACCGGGGCTAATACCGGATGCTTGATTGAACCGCATGGTTCAATTATAAAAGGTGGCTTTTAGCTACCACTTACAGATGGACCCGCGGCGCATTAGCTAGTTGGTGAGGTAACGGCTCACCAAGGCGACGATGCGTAGCCGACCTGAGAGGGTGATCGGCCACACTGGGACTGAGACACGGCCCAGACTCCTACGGGAGGCAGCAGTAGGGAATCTTCCGCAATGGACGAAAGTCTGACG…	Bacteria;Firmicutes;Bacilli;Bacillales;Bacillaceae;Bacillus;Bacillus sonorensis	1555
2026248	Bacillus sp. 1s-1	glycoside hydrolase	CP022874.1	ATGGATAATAAAACACGTTTTATGCAGCTGTATGAGCAAATTAAAAATCCGAACAACGGTTATTTCTCACCCGAAGGAATTCCCTATCACTCGGTTGAAACGCTCATATGTGAGGCGCCCGACTACGGTCATATGACGACATCTGAAGCGTACAGCTATTGGCTGTGGCTTGAAGCGATGTATGGCCGGTACACACAGGACTGGTCAAAGCTAGAAGCCGCCTGGGACAATATGGAGAAATATATTATCCCGGTCAATGAAGGAGACGGAAACGAAGAACAGCCGACCATGAACTACTACAACCCCTCAAGTCCAGCCACTTATGCTGCAGAACACCCCTACCCAGATCTGTACCCTTCAGCGCTGACCGGACAGTATCCGGCAGGAAATGACCCGCTC…	ASV15339.1	MDNKTRFMQLYEQIKNPNNGYFSPEGIPYHSVETLICEAPDYGHMTTSEAYSYWLWLEAMYGRYTQDWSKLEAAWDNMEKYIIPVNEGDGNEEQPTMNYYNPSSPATYAAEHPYPDLYPSALTGQYPAGNDPLDAELKATYGSNETYLMHWLLDVDNWYGFGNLLNPSHTAVYVNTYQRGEQESVWETVPHPSQDNQTFGKPNEGFMSLFTKENQAPAPQWRYTNATDADARAVQAMFWARQWGYSNTNYLEKAKKMGDFLRYGMYDKYFQEIGSAADGSPSRGAGKNACHYLMAWYTAWGGGLGQYANWAWRIGASHVHQGYQNPVASYALSTAEGGLIPNSSTARSDWEKALKRQLELYTWLLSSEGAVAGGATNSWNGNYSAYPQNVSTFYEMAYT…	TTTCATGGAGAGTTTGATCCTGGCTCAGGACGAACGCTGGCGGCGTGCCTAATACATGCAAGTCGAGCGGACCGACGGGAGCTTGCTCCCTTAGGTCAGCGGCGGACGGGTGAGTAACACGTGGGTAACCTGCCTGTAAGACTGGGATAACTCCGGGAAACCGGGGCTAATACCGGATGCTTGATTGAACCGCATGGTTCAATCATAAAAGGTGGCTTTTAGCTACCACTTACAGATGGACCCGCGGCGCATTAGCTAGTTGGTGAGGTAACGGCTCACCAAGGCGACGATGCGTAGCCGACCTGAGAGGGTGATCGGCCACACTGGGACTGAGACACGGCCCAGACTCCTACGGGAGGCAGCAGTAGGGAATCTTCCGCAATGGACGAAAGTCTGACG…	Bacteria;Firmicutes;Bacilli;Bacillales;Bacillaceae;Bacillus;Bacillus sp. 1s-1	1555
1739115	Bacillus sp. AM 13(2015)	glycoside hydrolase	NZ_LKCP01000026.1	TTGTCAAATAAAGAACGGTTTTTAACGCTTTATCATCAAATCAAAAGCGATGCGAATGGATATTTTTCACCAGAAGGAATTCCGTACCATTCAATCGAGACGCTCATTTGTGAAGCGCCTGATTACGGACATATGACAACTTCGGAAGCGTATAGCTATTGGCTATGGCTTGAGGTGCTGTACGGACATTACACAGGGGATTGGAGCAAATTAGAGGCAGCTTGGGACAATATGGAGAAGTACATCATCCCAGTCAATGAAGATGGGCATGATGAGCAGCCGCATATGAATGCTTATAATCCGTCCAGTCCAGCCACATATGCAGCAGAGAAACCATTTCCGGATCAATACCCAAGCCAATTAACCGGTGCCCGTCCTGCTGGTCAAGATCCAATTGAT…	WP_059374826.1	MSNKERFLTLYHQIKSDANGYFSPEGIPYHSIETLICEAPDYGHMTTSEAYSYWLWLEVLYGHYTGDWSKLEAAWDNMEKYIIPVNEDGHDEQPHMNAYNPSSPATYAAEKPFPDQYPSQLTGARPAGQDPIDGELKSTYGSNETYLMHWLLDVDNWYGYGNLLNPSHTAAYVNTFQRGPQESVWESIPHPSQDDKSFGKPNEGFMSLFTKENQAPAAQWRYTNATDADARAIQAMYWARELGYNQSAYLDKAKKMGDFLRYGMYDKYFQTIGSGKQGNPYPGNGKGACHYLMAWYTSWGGGLGEYANWSWRIGASHCHQGYQNPVAAYALSSDKGGLKPSSATGASDWEKTLKRQLEFYVWLQSKEGAIAGGATNSWNGDYSAYPAGRSTFYDMAYED…	TTTTTCGGAGAGTTTGATCCTGGCTCAGGACGAACGCTGGCGGCGTGCCTAATACATGCAAGTCGAGCGGACAGAAGGGAGCTTGCTCCCGGATGTTAGCGGCGGACGGGTGAGTAACACGTGGGTAACCTGCCTGTAAGACTGGGATAACTCCGGGAAACCGGAGCTAATACCGGATAGTTCCTTGAACCGCATGGTTCAAGGATGAAAGACGGTTTCGGCTGTCACTTACAGATGGACCCGCGGCGCATTAGCTAGTTGGTGGGGTAATGGCTCACCAAGGCGACGATGCGTAGCCGACCTGAGAGGGTGATCGGCCACACTGGGACTGAGACACGGCCCAGACTCCTACGGGAGGCAGCAGTAGGGAATCTTCCGCAATGGACGAAAGTCTGACGG…	Bacteria;Firmicutes;Bacilli;Bacillales;Bacillaceae;Bacillus;Bacillus sp. AM 13(2015)	1554
2108545	Bacillus sp. GBSW19	glycoside hydrolase	NZ_PVRF01000001.1	TTGTCAAACAAAGAACGGTTTTTAACGCTTTATCATCAAATTAAAAGTGATGCGAATGGATATTTTTCACCAGAAGGAATTCCGTATCATTCAATCGAGACGCTCATTTGCGAAGCGCCTGATTATGGGCATATGACGACTTCAGAAGCGTATAGCTATTGGCTGTGGCTTGAGGTGTTGTACGGACATTACACAGGGGATTGGAGCAAATTAGAGGCAGCCTGGGACAATATGGAGAAGTACATCATCCCAGTAAATGAAGATGGAAATGATGAGCAACCGCATATGAGCGCCTACAATCCTTCTAGCCCAGCCACATACGCAGCAGAAAAACCATACCCGGATCAATACCCTAGCCAGTTAAGCGGTGCTCGTCCTGCGGGTCAAGATCCGATTGAT…	WP_106072904.1	MSNKERFLTLYHQIKSDANGYFSPEGIPYHSIETLICEAPDYGHMTTSEAYSYWLWLEVLYGHYTGDWSKLEAAWDNMEKYIIPVNEDGNDEQPHMSAYNPSSPATYAAEKPYPDQYPSQLSGARPAGQDPIDGELKSTYGTNETYLMHWLLDVDNWYKYGNLLNPSHTAAYVNTFQRGPQESVWEAIPHPSQDDKSFGKPNEGFMSLFTKENQAPAAQWRYTNATDADARAIQVMYWAKELGYNESAYLDKAKKMGDFLRYGMYDKYFQTIGSGKQGNPYPGNGKGACHYLMAWYTSWGGGLGDHANWSWRIGASHCHQGYQNPVAAYALSSDKGGLKPSSATGASDWEKTLKRQLEFYVWLQSKEGAIAGGATNSWNGDYSAYPAGRSTFYDMAYED…	TCGGAGAGTTTGATCCTGGCTCAGGACGAACGCTGGCGGCGTGCCTAATACATGCAAGTCGAGCGGACAGAAGGGAGCTTGCTCCCGGATGTTAGCGGCGGACGGGTGAGTAACACGTGGGTAACCTGCCTGTAAGACTGGGATAACTCCGGGAAACCGGAGCTAATACCGGATAGTTCCTTGAACCGCATGGTTCAAGGATGAAAGACGGTTTCGGCTGTCACTTACAGATGGACCCGCGGCGCATTAGCTAGTTGGTGGGGTAATGGCTCACCAAGGCGACGATGCGTAGCCGACCTGAGAGGGTGATCGGCCACACTGGGACTGAGACACGGCCCAGACTCCTACGGGAGGCAGCAGTAGGGAATCTTCCGCAATGGACGAAAGTCTGACGGAGCA…	Bacteria;Firmicutes;Bacilli;Bacillales;Bacillaceae;Bacillus;Bacillus sp. GBSW19	1548
1856406	Bacillus sp. H15-1	glycoside hydrolase	CP018249.1	ATGGATAATAAAACACGTTTTATGCAGCTGTATGAGCAAATTAAAAATCCGAACAACGGTTATTTCTCACCCGAAGGAATTCCCTATCACTCGGTTGAAACGCTCATATGTGAGGCGCCCGACTACGGTCATATGACGACATCTGAAGCGTACAGCTATTGGCTGTGGCTTGAAGCGATGTATGGCCGGTACACACAGGACTGGTCAAAGCTAGAAGCCGCCTGGGACAATATGGAGAAATATATTATCCCGGTCAATGAAGGAGACGGAAACGAAGAACAGCCGACCATGAACTACTACAACCCCTCAAGTCCAGCCACTTATGCTGCAGAACACCCCTACCCAGATCTGTACCCTTCAGCGCTGACCGGACAGTATCCGGCAGGAAATGACCCGCTC…	APJ26959.1	MDNKTRFMQLYEQIKNPNNGYFSPEGIPYHSVETLICEAPDYGHMTTSEAYSYWLWLEAMYGRYTQDWSKLEAAWDNMEKYIIPVNEGDGNEEQPTMNYYNPSSPATYAAEHPYPDLYPSALTGQYPAGNDPLDAELKATYGSNETYLMHWLLDVDNWYGFGNLLNPSHTAVYVNTYQRGEQESVWETVPHPSQDNQTFGKPNEGFMSLFTKENQAPAPQWRYTNATDADARAVQAMFWARQWGYSNTNYLEKAKKMGDFLRYGMYDKYFQEIGSAADGSPSRGAGKNACHYLMAWYTAWGGGLGQYANWAWRIGASHVHQGYQNPVASYALSTAEGGLIPNSSTARSDWEKALKRQLELYTWLLSSEGAVAGGATNSWNGNYSAYPQNVSTFYEMAYT…	TATTTCATGGAGAGTTTGATCCTGGCTCAGGACGAACGCTGGCGGCGTGCCTAATACATGCAAGTCGAGCGGACCGACGGGAGCTTGCTCCCTTAGGTCAGCGGCGGACGGGTGAGTAACACGTGGGTAACCTGCCTGTAAGACTGGGATAACTCCGGGAAACCGGGGCTAATACCGGATGCTTGATTGAACCGCATGGTTCAATCATAAAAGGTGGCTTTTAGCTACCACTTACAGATGGACCCGCGGCGCATTAGCTAGTTGGTGAGGTAACGGCTCACCAAGGCGACGATGCGTAGCCGACCTGAGAGGGTGATCGGCCACACTGGGACTGAGACACGGCCCAGACTCCTACGGGAGGCAGCAGTAGGGAATCTTCCGCAATGGACGAAAGTCTGA…	Bacteria;Firmicutes;Bacilli;Bacillales;Bacillaceae;Bacillus;Bacillus sp. H15-1	1557
1857572	Bacillus sp. I-2	glycoside hydrolase	NZ_LZRW01000011.1	TTGTCAAACAAAGAACGGTTTTTAACGCTTTATCATCAAATTAAAAGCGATGCGAATGGATATTTTTCACCAGAAGGAATTCCGTATCATTCAATCGAGACACTCATTTGCGAAGCACCTGATTACGGGCATATGACAACTTCAGAAGCATATAGCTATTGGCTGTGGCTTGAGGTGCTGTACGGACATTACACAGGGGACTGGAGCAAATTAGAGGCAGCTTGGGACAATATGGAGAAGTACATCATCCCAGTCAATGAAGATGGACATGATGAGCAGCCGCATATGAACGCTTACAATCCGTCCAGCCCAGCCACATACGCAGCAGAGAAACCATTTCCGGATCAATACCCAAGCCAGCTGACCGGTGCTCGTCCTGCTGGTCAAGATCCAATTGAT…	WP_076839581.1	MSNKERFLTLYHQIKSDANGYFSPEGIPYHSIETLICEAPDYGHMTTSEAYSYWLWLEVLYGHYTGDWSKLEAAWDNMEKYIIPVNEDGHDEQPHMNAYNPSSPATYAAEKPFPDQYPSQLTGARPAGQDPIDSELKSTYGTNETYLMHWLLDVDNWYGYGNLLNPSHKAAYVNTFQRGPQESVWESIPHPSQDDKSFGKPNEGFMSLFTKENQAPAAQWRYTNATDADARAIQAMYWAKELGYNRSAYLDKAKKMGDFLRYGMYDKYFQTIGSGKQGNPYPGNGKGACHYLMAWYTSWGGGLGEYANWSWRIGASHCHQGYQNPVAAYALSSDKGGLKPSSATGASDWEKTLKRQLEFYVWLQSKEGAIAGGATNSWNGDYSAYPAGRSTFYDMAYED…	ACAGAAGGGAGCTTGCTCCCGGATGTTAGCGGCGGACGGGTGAGTAACACGTGGGTAACCTGCCTGTAAGACTGGGATAACTCCGGGAAACCGGAGCTAATACCGGATAGTTCCTTGAACCGCATGGTTCAAGGATGAAAGACGGTTTCGGCTGTCACTTACAGATGGACCCGCGGCGCATTAGCTAGTTGGTGGGGTAATGGCTCACCAAGGCGACGATGCGTAGCCGACCTGAGAGGGTGATCGGCCACACTGGGACTGAGACACGGCCCAGACTCCTACGGGAGGCAGCAGTAGGGAATCTTCCGCAATGGACGAAAGTCTGACGGAGCAACGCCGCGTGAGTGATGAAGGTTTTCGGATCGTAAAGCTCTGTTGTTAGGGAAGAACAAGTGCGAG…	Bacteria;Firmicutes;Bacilli;Bacillales;Bacillaceae;Bacillus;Bacillus sp. I-2	1484
2108274	Bacillus sp. LLTC93	glycoside hydrolase	NZ_PVME01000003.1	ATGACAAACAAAGAACGGTTTTTAACGCTTTATCATCAATTGAAAAACGATGCCAATGGATATTTTTCAAAAGAGGGTATTCCGTATCACTCCATCGAGACGCTCATTTGTGAGGCACCTGATTATGGGCATATGACGACTTCAGAGGCATATAGCTACTGGTTATGGCTTGAAGTTTTATATGGCTATTACACAGGAGATTGGAGCAAGTTAGAAGCTGCTTGGGACAATATGGAGAAATTCATCATCCCAGTAAATGAAGACGGAAATGACGAACAGCCACATATGAACTCTTACAATCCGTCAAGTCCAGCCACATACGCTTCAGAAAAACCATATCCAGATCAATATCCTAGCCAGCTGAGCGGCGCTCGTCCTGCTGGTCAAGATCCGCTTGAT…	WP_105927472.1	MTNKERFLTLYHQLKNDANGYFSKEGIPYHSIETLICEAPDYGHMTTSEAYSYWLWLEVLYGYYTGDWSKLEAAWDNMEKFIIPVNEDGNDEQPHMNSYNPSSPATYASEKPYPDQYPSQLSGARPAGQDPLDNELKSTYGTNETYLMHWLLDVDNWYSYGNLLNPSHTAAYVNTFQRGPQESVWEAIPHPSQDDKSLGRPNEGFMSLFTKENQAPAAQWRYTNATDADARAVQAMYWAKELGYNQTTYLDKAKKMGDFLRYGMYDKYFQTIGSAKQGNPSPGNGKSACHYLMAWYTSWGGGLGDYANWSWRIGASHCHQGYQNPVAAYALSSDKGGLKPSSATGASDWEKTLKRQLEFYVWLQSKEGAIAGGATNSWNGDYSAYPAGRSTFYDMAYED…	TTTTCGGAGAGTTTGATCCTGGCTCAGGACGAACGCTGGCGGCGTGCCTAATACATGCAAGTCGAGCGGACAGAAGGGAGCTTGCTCCCGGATGTTAGCGGCGGACGGGTGAGTAACACGTGGGTAACCTGCCTGTAAGACTGGGATAACTCCGGGAAACCGGAGCTAATACCGGATAGTTCCTTGAACCGCATGGTTCAAGGATGAAAGACGGTTTCGGCTGTCACTTACAGATGGACCCGCGGCGCATTAGCTAGTTGGTGGGGTAATGGCTCACCAAGGCGACGATGCGTAGCCGACCTGAGAGGGTGATCGGCCACACTGGGACTGAGACACGGCCCAGACTCCTACGGGAGGCAGCAGTAGGGAATCTTCCGCAATGGACGAAAGTCTGACGGA…	Bacteria;Firmicutes;Bacilli;Bacillales;Bacillaceae;Bacillus;Bacillus sp. LLTC93	1551
2108543	Bacillus sp. MZGC1	glycoside hydrolase	NZ_PVRE01000002.1	TTGTCAAACAAAGAACGGTTTTTAACGCTTTATCATCAAATTAAAAGTGATGCGAATGGATATTTTTCACCGGAAGGAATTCCGTATCATTCAATCGAGACGCTCATTTGCGAAGCGCCTGATTATGGGCATATGACGACTTCAGAAGCGTATAGCTATTGGCTGTGGCTTGAGGTGTTGTACGGACATTACACAGGGGATTGGAGCAAATTAGAGGCAGCCTGGGACAATATGGAGAAGTACATCATCCCAGTAAATGAAGATGGAAATGATGAGCAGCCGCATATGAGCGCCTACAATCCTTCTAGCCCAGCCACATACGCAGCAGAAAAACCATACCCGGATCAATACCCTAGCCAGTTAAGCGGTGCTCGTCCTGCGGGTCAAGATCCGATTGAT…	WP_106036793.1	MSNKERFLTLYHQIKSDANGYFSPEGIPYHSIETLICEAPDYGHMTTSEAYSYWLWLEVLYGHYTGDWSKLEAAWDNMEKYIIPVNEDGNDEQPHMSAYNPSSPATYAAEKPYPDQYPSQLSGARPAGQDPIDGELKSTYGTNETYLMHWLLDVDNWYKYGNLLNPSHKAAYVNTFQRGPQESVWEAIPHPSQDDKSFGKPNEGFMSLFTKENQAPAAQWRYTNATDADARAIQVMYWAKELGYNESAYLDKAKKMGDFLRYGMYDKYFQTIGSGKQGNPYPGNGKGACHYLMAWYTSWGGGLGDHANWSWRIGASHCHQGYQNPVAAYALSSDKGGLKPSSATGASDWEKTLKRQLEFYVWLQSKEGAIAGGATNSWNGDYSAYPAGRSTFYDMAYED…	TCGGAGAGTTTGATCCTGGCTCAGGACGAACGCTGGCGGCGTGCCTAATACATGCAAGTCGAGCGGACAGAAGGGAGCTTGCTCCCGGATGTTAGCGGCGGACGGGTGAGTAACACGTGGGTAACCTGCCTGTAAGACTGGGATAACTCCGGGAAACCGGAGCTAATACCGGATAGTTCCTTGAACCGCATGGTTCAAGGATGAAAGACGGTTTCGGCTGTCACTTACAGATGGACCCGCGGCGCATTAGCTAGTTGGTGGGGTAATGGCTCACCAAGGCGACGATGCGTAGCCGACCTGAGAGGGTGATCGGCCACACTGGGACTGAGACACGGCCCAGACTCCTACGGGAGGCAGCAGTAGGGAATCTTCCGCAATGGACGAAAGTCTGACGGAGCA…	Bacteria;Firmicutes;Bacilli;Bacillales;Bacillaceae;Bacillus;Bacillus sp. MZGC1	1548
1071078	Bacillus sp. NSP9.1	glycoside hydrolase	NZ_KE819964.1	ATGGACAATCAAACTCGTTTTATGCAACTGTATGAGCAAATCAAAAATCCGCAAAACGGTTATTTCTCACCTGAAGGCATTCCTTATCACTCCGTAGAAACGCTCATATGTGAAGCGCCTGACTACGGCCACATGACGACATCTGAAGCATACAGCTATTGGATCTGGCTTGAAGCGATGTATGGGCGCTATACGCAAGATTGGTCAAGACTTGAAGCCGCTTGGGATAACATGGAGAAATATATCATTCCGGTGAATGAAGGCGATGGAAAAGAAGAACAGCCGACGATGAGCTACTATAACCCCTCAAGCCCTGCCACATATGCCGCTGAACATGCCTACCCGGACCGTTACCCTTCACAGCTGACCGGACAATATCCTGCCGGAAACGATCCGCTT…	WP_026587002.1	MDNQTRFMQLYEQIKNPQNGYFSPEGIPYHSVETLICEAPDYGHMTTSEAYSYWIWLEAMYGRYTQDWSRLEAAWDNMEKYIIPVNEGDGKEEQPTMSYYNPSSPATYAAEHAYPDRYPSQLTGQYPAGNDPLDGELRSTYGSNETYLMHWLLDVDNWYGFGNLLNPAHTAAYVNTYQRGEQESVWETVPHPSQDDQTFGKPNEGFMSLFTKENQAPAPQWRYTNATDADARAIQAMYWAKEWGYSNTTYLNKAKKMGDFLRYGMYDKYFQEIGSAADGSPSRGSGKNACHFLMAWYTAWGGGLGQYANWAWRIGASHIHQGYQNPVASYALSTSEGGLIPNSPSARSDWETTLERQLEFYTWLLSSEGAIAGGATNSWNGDYSAYPQNVSTFYGMAYT…	AGAGTTTGATCCTGGCTCAGGACGAACGCTGGCGGCGTGCCTAATACATGCAAGTCGAGCGGACCGATGGGAGCTTGCTCCCTGAGGTTAGCGGCGGACGGGTGAGTAACACGTGGGTAACCTGCCTGTAAGACTGGGATAACTCCGGGAAACCGGGGCTAATACCGGATGCTTGATTGAACCGCATGGTTCAATCATAAAAGATGGCTTCGGCTATCACTTACAGATGGACCCGCGGCGCATTAGCTAGTTGGTGAGGTAACGGCTCACCAAGGCGACGATGCGTAGCCGACCTGAGAGGGTGATCGGCCACACTGGGACTGAGACACGGCCCAGACTCCTACGGGAGGCAGCAGTAGGGAATCTTCCGCAATGGACGAAAGTCTGACGGAGCAACGC…	Bacteria;Firmicutes;Bacilli;Bacillales;Bacillaceae;Bacillus;Bacillus sp. NSP9.1	1546
1855345	Bacillus sp. RRD69	glycoside hydrolase	NZ_FTPN01000002.1	ATGACAAATAAAGAACGGTTTTTAACACTTTATCATCAAATGAAAAACGATGCGAATGGATATTTTTCAAAAGAAGGCATTCCGTATCATTCCGTTGAAACACTCATTTGTGAGGCACCTGATTACGGGCATATGACAACTTCAGAAGCTTACAGCTATTGGTTATGGCTTGAAGCATTGTATGGTCACTACACAGGCGATTGGAGCAAACTAGAAGCGGCTTGGGATAATATGGAGAAGTTTATCATTCCAGTAAACGAAGATGGACATGACGAACAGCCGCATATGAGCTCTTACAATCCATCCAGCCCAGCCACATACGCTTCAGAAAAACCATATCCAGATCAATATCCGAGCCAGTTGACGGGTGCTCGCCCTGCTGGTCAAGATCCAATTGAT…	WP_076821709.1	MTNKERFLTLYHQMKNDANGYFSKEGIPYHSVETLICEAPDYGHMTTSEAYSYWLWLEALYGHYTGDWSKLEAAWDNMEKFIIPVNEDGHDEQPHMSSYNPSSPATYASEKPYPDQYPSQLTGARPAGQDPIDQELRSTYGTNETYLMHWLLDVDNWYEYGNLLNPSHIAAYVNTFQRGPQESVWEAIPHPSQDDKTAGKPNEGFMSLFTKENQAPAAQWRYTNATDADARAIQAMYWAKELGYNGSVYLDKAKKMGDFLRYGMYDKYFQTIGSGKQGNPYPGNGKSACHHLMAWYTSWGGGLGEYANWSWRIGASHCHQGYQNPVAAYALSSDKGGLKPSSPTGASDWEKTLKRQLEFYVWLQSKEGAIAGGATNSWNGDYSAYPAGRSTFYDMAYED…	TTTTTCGGAGAGTTTGATCCTGGCTCAGGACGAACGCTGGCGGCGTGCCTAATACATGCAAGTCGAGCGGACAGAAGGGAGCTTGCTCCCGGATGTTAGCGGCGGACGGGTGAGTAACACGTGGGTAACCTGCCTGTAAGACTGGGATAACTCCGGGAAACCGGAGCTAATACCGGATAGTTCCTTGAACCGCATGGTTCAAGGATGAAAGACGGTTTCGGCTGTCACTTACAGATGGACCCGCGGCGCATTAGCTAGTTGGTGAGGTAACGGCTCACCAAGGCGACGATGCGTAGCCGACCTGAGAGGGTGATCGGCCACACTGGGACTGAGACACGGCCCAGACTCCTACGGGAGGCAGCAGTAGGGAATCTTCCGCAATGGACGAAAGTCTGACGG…	Bacteria;Firmicutes;Bacilli;Bacillales;Bacillaceae;Bacillus;Bacillus sp. RRD69	1554
1664037	Bacillus sp. TH007	glycoside hydrolase	NZ_LNDH01000016.1	ATGACAAATAAAGAACGGTTTTTAACACTTTATCATCAAATGAAAAACGAGACGAATGGATATTTTTCAAAAGAAGGCATTCCGTATCATTCCGTTGAGACACTCATTTGTGAGGCACCTGATTACGGGCATATGACAACTTCAGAAGCTTACAGCTATTGGTTATGGCTTGAAGCATTGTATGGTCACTACACAGGCGATTGGAGCAAACTAGAAGCGGCTTGGGATAATATGGAGAAGTTTATCATTCCAGTAAACGAAGATGGACATGACGAACAGCCGCATATGAGCTCTTACAATCCATCCAGCCCAGCCACATACGCTTCAGAAAAACCATATCCAGATCAATATCCGAGCCAGTTGACGGGTGCTCGCCCTGCTGGTCAAGATCCAATTGAT…	WP_058337344.1	MTNKERFLTLYHQMKNETNGYFSKEGIPYHSVETLICEAPDYGHMTTSEAYSYWLWLEALYGHYTGDWSKLEAAWDNMEKFIIPVNEDGHDEQPHMSSYNPSSPATYASEKPYPDQYPSQLTGARPAGQDPIDQELRSTYGTNETYLMHWLLDVDNWYEYGNLLNPSHTAAYVNTFQRGPQESVWEAIPHPSQDDKTAGKPNEGFMSLFTKENQAPAAQWRYTNATDADARAIQAMYWAKELGYNGSAYLNKAKKMGDFLRYGMYDKYFQTIGSGKQGNPYPGNGKSACHHLMAWYTSWGGGLGEYANWSWRIGASHCHQGYQNPVAAYALSSDKGGLKPASPTAASDWEKTLKRQLEFYVWLQSKEGAIAGGATNSWNGDYSAYPAGRSTFYDMAYED…	TTTTTCGGAGAGTTTGATCCTGGCTCAGGACGAACGCTGGCGGCGTGCCTAATACATGCAAGTCGAGCGGACAGAAGGGAGCTTGCTCCCGGATGTTAGCGGCGGACGGGTGAGTAACACGTGGGTAACCTGCCTGTAAGACTGGGATAACTCCGGGAAACCGGAGCTAATACCGGATAGTTCCTTGAACCGCATGGTTCAAGGATGAAAGACGGTTTCGGCTGTCACTTACAGATGGACCCGCGGCGCATTAGCTAGTTGGTGAGGTAACGGCTCACCAAGGCGACGATGCGTAGCCGACCTGAGAGGGTGATCGGCCACACTGGGACTGAGACACGGCCCAGACTCCTACGGGAGGCAGCAGTAGGGAATCTTCCGCAATGGACGAAAGTCTGACGG…	Bacteria;Firmicutes;Bacilli;Bacillales;Bacillaceae;Bacillus;Bacillus sp. TH007	1554
756828	Bacillus sp. WP8	glycoside hydrolase	NZ_CP010075.1	TTGTCAAATAAAGAACGGTTTTTAACGCTTTATCATCAAATCAAAAGCGATGCGAATGGATATTTTTCACCAGAAGGAATTCCGTATCATTCAATCGAGACGCTCATTTGCGAAGCGCCTGATTACGGACATATGACAACTTCAGAAGCGTATAGCTATTGGCTATGGCTTGAGGTACTGTACGGACATTACACAGGGGATTGGAGCAAATTAGAGGCAGCTTGGGACAATATGGAGAAGTACATCATCCCAGTCAATGAAGATGGGCATGATGAGCAGCCGCATATGAATGCTTATAATCCGTCCAGTCCAGCCACATATGCAGCAGAGAAACCAATTCCGGATCAATACCCAAGCCAATTAACCGGTGCCCGTCCTGCTGGTCAAGATCCAATTGAT…	WP_039178592.1	MSNKERFLTLYHQIKSDANGYFSPEGIPYHSIETLICEAPDYGHMTTSEAYSYWLWLEVLYGHYTGDWSKLEAAWDNMEKYIIPVNEDGHDEQPHMNAYNPSSPATYAAEKPIPDQYPSQLTGARPAGQDPIDGELKSTYGSNETYLMHWLLDVDNWYGYGNLLNPSHTAAYVNTFQRGPQESVWESIPHPSQDDKSFGKPNEGFMSLFTKENQAPAAQWRYTNATDADARAIQAMYWAKELGYNQSAYLDKAKKMGDFLRYGMYDKYFQTIGSGKQGNPYPGNGKGACHYLMAWYTSWGGGLGEYANWSWRIGASHCHQGYQNPVAAYALSSDKGGLKPSSATGASDWEKTLKRQLEFYVWLQSKEGAIAGGATNSWNGDYSAYPAGRSTFYDMAYED…	TTTTTCGGAGAGTTTGATCCTGGCTCAGGACGAACGCTGGCGGCGTGCCTAATACATGCAAGTCGAGCGGACAGAAGGGAGCTTGCTCCCGGATGTTAGCGGCGGACGGGTGAGTAACACGTGGGTAACCTGCCTGTAAGACTGGGATAACTCCGGGAAACCGGAGCTAATACCGGATAGTTCCTTGAACCGCATGGTTCAAGGATGAAAGACGGTTTCGGCTGTCACTTACAGATGGACCCGCGGCGCATTAGCTAGTTGGTGGGGTAATGGCTCACCAAGGCGACGATGCGTAGCCGACCTGAGAGGGTGATCGGCCACACTGGGACTGAGACACGGCCCAGACTCCTACGGGAGGCAGCAGTAGGGAATCTTCCGCAATGGACGAAAGTCTGACGG…	Bacteria;Firmicutes;Bacilli;Bacillales;Bacillaceae;Bacillus;Bacillus sp. WP8	1554
293386	Bacillus stratosphericus	glycoside hydrolase	NZ_LDUH01000002.1	ATGACAAATAAAGAACGGTTTTTAACACTTTATCATCAAATGAAAAACGATGCGAATGGATATTTTTCAAAAGAAGGCATTCCGTATCATTCCGTTGAGACACTCATTTGTGAGGCACCTGATTACGGGCATATGACCACTTCAGAAGCTTACAGCTATTGGTTATGGCTTGAAGCATTGTATGGTCACTACACAGGCGATTGGAGCAAACTAGAAGCGGCTTGGGATAATATGGAGAAGTTTATCATTCCAGTAAACGAAGATGGACATGACGAACAGCCGCATATGAGCTCTTACAATCCATCTAGCCCAGCCACATACGCTTCAGAAAAACCATATCCAGATCAATATCCGAGCCAGTTGACGGGTGCTCGTCCTGCTGGTCAAGATCCAATTGAT…	WP_048001561.1	MTNKERFLTLYHQMKNDANGYFSKEGIPYHSVETLICEAPDYGHMTTSEAYSYWLWLEALYGHYTGDWSKLEAAWDNMEKFIIPVNEDGHDEQPHMSSYNPSSPATYASEKPYPDQYPSQLTGARPAGQDPIDHELRSTYGTNETYLMHWLLDVDNWYEYGNLLNPSHTAAYVNTFQRGPQESVWEAIPHPSQDDKTAGKPNEGFMSLFTKENQAPAAQWRYTNATDADARAIQAMYWAKELGYNGSAYLDKAKKMGDFLRYGMYDKYFQTIGSGKQGNPYPGNGKSACHHLMAWYTSWGGGLGEYANWSWRIGASHCHQGYQNPVAAYALSSDKGGLKPSSPTGASDWEKTLKRQLEFYVWLQSKEGAIAGGATNSWNGDYSAYPAGRSTFYDMAYED…	TTTTTCGGAGAGTTTGATCCTGGCTCAGGACGAACGCTGGCGGCGTGCCTAATACATGCAAGTCGAGCGGACAGAAGGGAGCTTGCTCCCGGATGTTAGCGGCGGACGGGTGAGTAACACGTGGGTAACCTGCCTGTAAGACTGGGATAACTCCGGGAAACCGGAGCTAATACCGGATAGTTCCTTGAACCGCATGGTTCAAGGATGAAAGACGGTTTCGGCTGTCACTTACAGATGGACCCGCGGCGCATTAGCTAGTTGGTGAGGTAACGGCTCACCAAGGCGACGATGCGTAGCCGACCTGAGAGGGTGATCGGCCACACTGGGACTGAGACACGGCCCAGACTCCTACGGGAGGCAGCAGTAGGGAATCTTCCGCAATGGACGAAAGTCTGACGG…	Bacteria;Firmicutes;Bacilli;Bacillales;Bacillaceae;Bacillus;Bacillus stratosphericus	1554
293386	Bacillus stratosphericus	glycoside hydrolase	NZ_LDWS01000013.1	ATGACAAATAAAGAACGGTTTTTAGCGCTTTATCATCAAATGAAAAACGAGACGAATGGATATTTTTCAAAAGAAGGCATTCCGTATCATTCCGTTGAGACACTCATTTGTGAGGCACCTGATTACGGGCATATGACAACTTCAGAAGCTTACAGCTACTGGTTATGGCTTGAAGTATTGTATGGGCATTACACAGGCGATTGGAGCAAACTAGAAGCGGCTTGGGATAATATGGAGAAGTTTATCATTCCAGTAAACGAAGATGGACATGACGAACAGCCGCATATGAGCTCTTACAATCCATCTAGCCCAGCCACATACGCTTCAGAAAAACCATATCCAGATCAATATCCGAGCCAGTTGACGGGTGCTCGCCCTGCTGGTCAAGATCCAATTGAT…	WP_048002821.1	MTNKERFLALYHQMKNETNGYFSKEGIPYHSVETLICEAPDYGHMTTSEAYSYWLWLEVLYGHYTGDWSKLEAAWDNMEKFIIPVNEDGHDEQPHMSSYNPSSPATYASEKPYPDQYPSQLTGARPAGQDPIDHELRSTYGTNETYLMHWLLDVDNWYEYGNLLNPSHTAAYVNTFQRGPQESVWEAIPHPSQDDKTAGKPNEGFMSLFTKENQAPAAQWRYTNATDADARAIQAMYWAKELGYNGSAYLDKAKKMGDFLRYGMYDKYFQTIGSGKQGNPYPGNGKSACHHLMAWYTSWGGGLGEYANWSWRIGASHCHQGYQNPVAAYALSSDKGGLKPSSPTGASDWEKTLKRQLEFYVWLQSKEGAIAGGATNSWNGDYSAYPAGRSTFYDMAYED…	TTTTTCGGAGAGTTTGATCCTGGCTCAGGACGAACGCTGGCGGCGTGCCTAATACATGCAAGTCGAGCGGACAGAAGGGAGCTTGCTCCCGGATGTTAGCGGCGGACGGGTGAGTAACACGTGGGTAACCTGCCTGTAAGACTGGGATAACTCCGGGAAACCGGAGCTAATACCGGATAGTTCCTTGAACCGCATGGTTCAAGGATGAAAGACGGTTTCGGCTGTCACTTACAGATGGACCCGCGGCGCATTAGCTAGTTGGTGAGGTAACGGCTCACCAAGGCGACGATGCGTAGCCGACCTGAGAGGGTGATCGGCCACACTGGGACTGAGACACGGCCCAGACTCCTACGGGAGGCAGCAGTAGGGAATCTTCCGCAATGGACGAAAGTCTGACGG…	Bacteria;Firmicutes;Bacilli;Bacillales;Bacillaceae;Bacillus;Bacillus stratosphericus	1554
293386	Bacillus stratosphericus	glycoside hydrolase	NZ_LFMM01000012.1	ATGACAAATAAAGAACGGTTTTTAACACTTTATCATCAAATGAAAAACGATGCGAATGGATATTTTTCAAAAGAAGGCATTCCGTATCATTCCGTTGAGACACTCATTTGTGAGGCACCTGATTACGGGCATATGACCACTTCAGAAGCTTACAGCTATTGGTTATGGCTTGAAGCATTGTATGGTCACTACACAGGCGATTGGAGCAAACTAGAAGCGGCTTGGGATAATATGGAGAAGTTTATCATTCCAGTAAACGAAGATGGACATGACGAACAGCCGCATATGAGCTCTTACAATCCATCTAGCCCAGCCACATACGCTTCAGAAAAACCATATCCAGATCAATATCCGAGCCAGTTGACGGGTGCTCGTCCTGCTGGTCAAGATCCAATTGAT…	WP_052320339.1	MTNKERFLTLYHQMKNDANGYFSKEGIPYHSVETLICEAPDYGHMTTSEAYSYWLWLEALYGHYTGDWSKLEAAWDNMEKFIIPVNEDGHDEQPHMSSYNPSSPATYASEKPYPDQYPSQLTGARPAGQDPIDHELRSTYGTNETYLMHWLLDVDNWYEYGNLLNPSHTAAYVNTFQRGPQESVWEAIPHPSQDDKTAGKPNEGFMSLFTKENQAPAAQWRYTNATDADARAIQAMYWAKELGYNGSAYLDKAKKMGDFLRYGMYDKYFQTIGSGKQGNPYPGNGKSACHHLMAWYTSWGGGLGEYANWSWRIGASHCHQGYQNPVAAYALSSDKGGLKPSSPTGASDWEKTLKRQLEFYVWLQSKEGAIAGGATNSWNGDYSAYPAGRSTFYDMAYED…	TTTTTCGGAGAGTTTGATCCTGGCTCAGGACGAACGCTGGCGGCGTGCCTAATACATGCAAGTCGAGCGGACAGAAGGGAGCTTGCTCCCGGATGTTAGCGGCGGACGGGTGAGTAACACGTGGGTAACCTGCCTGTAAGACTGGGATAACTCCGGGAAACCGGAGCTAATACCGGATAGTTCCTTGAACCGCATGGTTCAAGGATGAAAGACGGTTTCGGCTGTCACTTACAGATGGACCCGCGGCGCATTAGCTAGTTGGTGAGGTAACGGCTCACCAAGGCGACGATGCGTAGCCGACCTGAGAGGGTGATCGGCCACACTGGGACTGAGACACGGCCCAGACTCCTACGGGAGGCAGCAGTAGGGAATCTTCCGCAATGGACGAAAGTCTGACGG…	Bacteria;Firmicutes;Bacilli;Bacillales;Bacillaceae;Bacillus;Bacillus stratosphericus	1554
293386	Bacillus stratosphericus	glycoside hydrolase	NZ_MWKO01000011.1	ATGACAAATAAAGAACGGTTTTTAACGCTTTATCATCAAATGAAAAACGATGCGAATGGATATTTTTCAAAAGAAGGCATTCCGTATCATTCCGTTGAGACACTCATTTGTGAGGCACCTGATTACGGGCATATGACCACTTCAGAAGCTTACAGCTATTGGTTATGGCTTGAAGCATTGTATGGTCACTACACAGGCGATTGGAGCAAACTAGAAGCGGCTTGGGATAATATGGAGAAGTTTATCATTCCAGTAAACGAAGATGGACATGACGAACAGCCGCATATGAGTTCTTACAATCCATCTAGCCCAGCCACATACGCTTCAGAAAAACCATATCCAGATCAATATCCGAGCCAGTTGACGGGTGCTCGCCCTGCTGGTCAAGATCCGATTGAT…	WP_017359074.1	MTNKERFLTLYHQMKNDANGYFSKEGIPYHSVETLICEAPDYGHMTTSEAYSYWLWLEALYGHYTGDWSKLEAAWDNMEKFIIPVNEDGHDEQPHMSSYNPSSPATYASEKPYPDQYPSQLTGARPAGQDPIDGELKSTYGTNETYLMHWLLDVDNWYEYGNLLNPSHTAAYVNTFQRGPQESVWEAIPHPSQDDKTAGKPNEGFMSLFTKENQAPAAQWRYTNATDADARAIQAMYWAKELGYNGSAYLDKAKKMGDFLRYGMYDKYFQTIGSGKQGNPYPGNGKSACHHLMAWYTSWGGGLGEYANWSWRIGASHCHQGYQNPVAAYALSSDKGGLKPSSPTGASDWEKTLKRQLEFYVWLQSKEGAIAGGATNSWNGDYSAYPAGRSTFYDMAYED…	TTTTTCGGAGAGTTTGATCCTGGCTCAGGACGAACGCTGGCGGCGTGCCTAATACATGCAAGTCGAGCGGACAGAAGGGAGCTTGCTCCCGGATGTTAGCGGCGGACGGGTGAGTAACACGTGGGTAACCTGCCTGTAAGACTGGGATAACTCCGGGAAACCGGAGCTAATACCGGATAGTTCCTTGAACCGCATGGTTCAAGGATGAAAGACGGTTTCGGCTGTCACTTACAGATGGACCCGCGGCGCATTAGCTAGTTGGTGAGGTAACGGCTCACCAAGGCGACGATGCGTAGCCGACCTGAGAGGGTGATCGGCCACACTGGGACTGAGACACGGCCCAGACTCCTACGGGAGGCAGCAGTAGGGAATCTTCCGCAATGGACGAAAGTCTGACGG…	Bacteria;Firmicutes;Bacilli;Bacillales;Bacillaceae;Bacillus;Bacillus stratosphericus	1554
293386	Bacillus stratosphericus	glycoside hydrolase	NZ_PPGB01000007.1	TTGTCAAACAAAGAACGGTTTTTAACGCTTTATCATCAAATTAAAAGCGATGCGAATGGATATTTTTCACCAGAAGGAATTCCGTATCATTCAATCGAGACACTCATTTGCGAAGCACCTGATTACGGGCATATGACAACTTCAGAAGCATATAGCTATTGGCTGTGGCTTGAGGTGCTGTACGGACATTACACAGGGGACTGGAGCAAATTAGAGGCAGCTTGGGACAATATGGAGAAGTACATCATTCCAGTCAATGAAGATGGAAATGATGAGCAGCCGCATATGAACGCTTACAATCCGTCCAGCCCAGCCACATACGCAGCAGAGAAACCATTTCCGGATCAATACCCAAGCCAACTGACCGGTGCTCGTCCTGCTGGTCAAGATCCAATTGAT…	WP_103132415.1	MSNKERFLTLYHQIKSDANGYFSPEGIPYHSIETLICEAPDYGHMTTSEAYSYWLWLEVLYGHYTGDWSKLEAAWDNMEKYIIPVNEDGNDEQPHMNAYNPSSPATYAAEKPFPDQYPSQLTGARPAGQDPIDSELKSTYGTNETYLMHWLLDVDNWYGYGNLLNPSHKAAYVNTFQRGPQESVWESIPHPSQDDKSFGKPNEGFMSLFTKENQAPAAQWRYTNATDADARAIQAMYWAKELGYNRSAYLDKAKKMGDFLRYGMYDKYFQTIGSGKQGNPYPGNGKGACHYLMAWYTSWGGGLGEYANWSWRIGASHCHQGYQNPVAAYALSSDKGGLKPSSATGASDWEKTLKRQLEFYVWLQSKEGAIAGGATNSWNGDYSAYPAGRSTFYDMAYED…	TTTTTCGGAGAGTTTGATCCTGGCTCAGGACGAACGCTGGCGGCGTGCCTAATACATGCAAGTCGAGCGGACAGAAGGGAGCTTGCTCCCGGATGTTAGCGGCGGACGGGTGAGTAACACGTGGGTAACCTGCCTGTAAGACTGGGATAACTCCGGGAAACCGGAGCTAATACCGGATAGTTCCTTGAACCGCATGGTTCAAGGATGAAAGACGGTTTCGGCTGTCACTTACAGATGGACCCGCGGCGCATTAGCTAGTTGGTGAGGTAACGGCTCACCAAGGCGACGATGCGTAGCCGACCTGAGAGGGTGATCGGCCACACTGGGACTGAGACACGGCCCAGACTCCTACGGGAGGCAGCAGTAGGGAATCTTCCGCAATGGACGAAAGTCTGACGG…	Bacteria;Firmicutes;Bacilli;Bacillales;Bacillaceae;Bacillus;Bacillus stratosphericus	1554
293386	Bacillus stratosphericus	glycoside hydrolase	NZ_SPPG01000002.1	TTGTCAAACAAAGAACGGTTTTTAACGCTTTATCATCAAATCAAAAGCGATGCGAATGGATATTTTTCACCAGAAGGAATTCCGTATCATTCAATCGAGACACTCATTTGCGAAGCACCTGATTATGGGCATATGACAACTTCAGAAGCATATAGCTATTGGCTGTGGCTTGAGGTGCTGTACGGACATTACACAGGGGACTGGAGCAAATTAGAGGCAGCTTGGGACAATATGGAGAAGTACATCATCCCAGTCAATGAAGATGGAAATGATGAGCAGCCGCATATGAACGCTTATAATCCGTCCAGCCCAGCCACATACGCAGCAGAGAAACCATTTCCGGATCAATACCCAAGCCAGCTGACCGGTGCTCGTCCTGCTGGTCAAGATCCAATTGAT…	WP_044330586.1	MSNKERFLTLYHQIKSDANGYFSPEGIPYHSIETLICEAPDYGHMTTSEAYSYWLWLEVLYGHYTGDWSKLEAAWDNMEKYIIPVNEDGNDEQPHMNAYNPSSPATYAAEKPFPDQYPSQLTGARPAGQDPIDSELKSTYGTNETYLMHWLLDVDNWYGYGNLLNPSHTAAYVNTFQRGPQESVWESIPHPSQDDKSFGKPNEGFMSLFTKENQAPAAQWRYTNATDADARAIQAMYWAKELGYNRSAYLDKAKKMGDFLRYGMYDKYFQTIGSGKQGNPYPGNGKGACHYLMAWYTSWGGGLGEYANWSWRIGASHCHQGYQNPVAAYALSSDKGGLKPSSATGASDWEKTLKRQLEFYVWLQSKEGAIAGGATNSWNGDYSAYPAGRSTFYDMAYED…	TTTTTCGGAGAGTTTGATCCTGGCTCAGGACGAACGCTGGCGGCGTGCCTAATACATGCAAGTCGAGCGGACAGAAGGGAGCTTGCTCCCGGATGTTAGCGGCGGACGGGTGAGTAACACGTGGGTAACCTGCCTGTAAGACTGGGATAACTCCGGGAAACCGGAGCTAATACCGGATAGTTCCTTGAACCGCATGGTTCAAGGATGAAAGACGGTTTCGGCTGTCACTTACAGATGGACCCGCGGCGCATTAGCTAGTTGGTGAGGTAACGGCTCACCAAGGCGACGATGCGTAGCCGACCTGAGAGGGTGATCGGCCACACTGGGACTGAGACACGGCCCAGACTCCTACGGGAGGCAGCAGTAGGGAATCTTCCGCAATGGACGAAAGTCTGACGG…	Bacteria;Firmicutes;Bacilli;Bacillales;Bacillaceae;Bacillus;Bacillus stratosphericus	1554
1925020	Bacillus swezeyi	glycoside hydrolase	NZ_MTJL01000008.1	GTGGACAATCAAACACGCTTTATGCAATTGTATGAACAAATAAAAAGTCCGAAAAACGGTTATTTTTCACCTGAAGGTATTCCTTATCACGCTGTTGAAACGCTTATATGTGAAGCGCCTGACTATGGTCATATGACGACATCAGAAGCATACAGCTATTGGCTGTGGCTTGAAGCGATGTATGGCCGCTACACGCAAGACTGGTCAAGGCTTGAAGCCGCTTGGGACAATATGGAGAAATATATCATCCCGGTCAATGAAGGCGATGGAAAAGAAGAACAGCCGACGATGAGCTACTACAACCCCTCAAGTCCTGCCACATATGCCGCCGAACATCCCTACCCAGACCTTTATCCTTCAGCGCTGACCGGACAATACCCAGCCGGAAACGATCCGCTT…	WP_076760553.1	MDNQTRFMQLYEQIKSPKNGYFSPEGIPYHAVETLICEAPDYGHMTTSEAYSYWLWLEAMYGRYTQDWSRLEAAWDNMEKYIIPVNEGDGKEEQPTMSYYNPSSPATYAAEHPYPDLYPSALTGQYPAGNDPLDGELRSAYGSNETYLMHWLLDVDNWYEFGNLLNPPHTAVYVNTYQRGEQESVWETVPHPSQDNQTFGKPNEGFMSLFTKENQAPAPQWRYTNATDADARAVQAMYWAKQWGYSNTKYLDKAKKMGDFLRYGMYDKYFQEIGSAADGSPSRGSGKNACHYLMAWYTAWGGGLGQYANWAWRIGASHVHQGYQNPVASYALSSAEGGLIPNSPSARSDWETTLKRQLELYTWLLSSEGAVAGGATNSWNGNYSAYPQNISTFYGMAYT…	AGAGTTTGATCCTGGCTCAGGACGAACGCTGGCGGCGTGCCTAATACATGCAAGTCGAGCGAACCGACGGGAGCTTGCTCCCTTAGGTTAGCGGCGGACGGGTGAGTAACACGTGGGTAACCTGCCTGTAAGACTGGGATAACTCCGGGAAACCGGGGCTAATACCGGATGCTTGATTGAACCGCATGGTTCAATCATAAAAGGCGGCTTCGGCTGCCGTTTACAGATGGACCCGCGGCGCATTAGCTAGTTGGTGAGGTAATGGCTCACCAAGGCGACGATGCGTAGCCGACCTGAGAGGGTGATCGGCCACACTGGGACTGAGACACGGCCCAGACTCCTACGGGAGGCAGCAGTAGGGAATCTTCCGCAATGGACGAAAGTCTGACGGAGCAACGC…	Bacteria;Firmicutes;Bacilli;Bacillales;Bacillaceae;Bacillus;Bacillus swezeyi	1507
1178537	Bacillus xiamenensis	glycoside hydrolase	NZ_AMSH01000001.1	ATGACAAACAAAGAACGGTTTTTAACGCTTTATCATCAAATTAAAAACGATGCACATGGATATTTTTCAAAAGAAGGCATTCCGTATCATTCAATTGAAACGCTTATTTGCGAGGCGCCGGATTATGGGCATATGACGACTTCAGAAGCTTATAGCTACTGGCTGTGGCTTGAAGTGTTGTATGGACATTATACAGGTGATTGGAGCAAGCTAGAAGCAGCTTGGGATAATATGGAGAAGTTTATCATTCCAGTAAATGAAGATGGACATGATGAGCAGCCGCATATGAATTCTTACAATCCATCTAGTCCAGCCACGTATGCTTCAGAAAAACCATACCCGGATCAATACCCTAGCCAGCTGACCGGAGCTTATCCTGCTGGTCAAGATCCGATTGAT…	WP_008354455.1	MTNKERFLTLYHQIKNDAHGYFSKEGIPYHSIETLICEAPDYGHMTTSEAYSYWLWLEVLYGHYTGDWSKLEAAWDNMEKFIIPVNEDGHDEQPHMNSYNPSSPATYASEKPYPDQYPSQLTGAYPAGQDPIDAELKSTYGTNETYLMHWLLDVDNWYEYGNLLNPSHTAAYVNTFQRGPQESVWEAIPHPSQDDQTFGKPNEGFMSLFTKENQAPAAQWRYTNATDADARAIQAMYWAKELGYQRSTYLEKAKKMGDFLRYGMYDKYFQTIGSGKQGRPSPGNGKSACHHLMAWYTSWGGGLGEYANWAWRIGASHCHQGYQNPVAAYALSSDKGGLKPSSATGASDWEKTLKRQLEFYVWLQSKEGAIAGGATNSWNGDYRAYPAGRSTFYDMAYED…	ATCGGAGAGTTTGATCCTGGCTCAGGACGAACGCTGGCGGCGTGCCTAATACATGCAAGTCGAGCGGACAGAAGGGAGCTTGCTCCCGGATGTTAGCGGCGGACGGGTGAGTAACACGTGGGTAACCTGCCTGTAAGACTGGGATAACTCCGGGAAACCGGAGCTAATACCGGATAGTTCCTTGAACCGCATGGTTCAAGGATGAAAGACGGTTTCGGCTGTCACTTACAGATGGACCCGCGGCGCATTAGCTAGTTGGTGAGGTAACGGCTCACCAAGGCGACGATGCGTAGCCGACCTGAGAGGGTGATCGGCCACACTGGGACTGAGACACGGCCCAGACTCCTACGGGAGGCAGCAGTAGGGAATCTTCCGCAATGGACGAAAGTCTGACGGAGC…	Bacteria;Firmicutes;Bacilli;Bacillales;Bacillaceae;Bacillus;Bacillus xiamenensis	1551
1178540	Bacillus zhangzhouensis	glycoside hydrolase	NZ_JOTP01000002.1	ATGACAAACAAAGAACGGTTTTTAACGCTTTATCATCAATTGAAAAACGATGCCAATGGATATTTTTCAAAAGAGGGTATTCCGTATCACTCAATCGAGACGCTCATTTGTGAGGCACCTGATTATGGGCATATGACGACTTCAGAGGCATATAGCTACTGGCTATGGCTTGAAGTTTTATATGGCTATTACACAGGAGATTGGAGCAAGTTAGAAGCTGCTTGGGACAATATGGAGAAATTCATCATCCCAGTAAATGAAGACGGAAATGACGAACAGCCACATATGAACTCTTACAATCCGTCAAGTCCAGCCACATACGCTTCAGAAAAACCATATCCAGATCAATATCCTAGCCAGCTGAGCGGCGCTCGTCCTGCTGGTCAAGATCCGCTTGAT…	WP_034317657.1	MTNKERFLTLYHQLKNDANGYFSKEGIPYHSIETLICEAPDYGHMTTSEAYSYWLWLEVLYGYYTGDWSKLEAAWDNMEKFIIPVNEDGNDEQPHMNSYNPSSPATYASEKPYPDQYPSQLSGARPAGQDPLDNELKSTYGTNETYLMHWLLDVDNWYSYGNLLNPSHTAAYVNTFQRGPQESVWEAIPHPSQDDKSLGRPNEGFMSLFTKENQAPAAQWRYTNATDADARAVQAMYWAKELGYNQTTYLDKAKKMGDFLRYGMYDKYFQTIGSAKQGNPSPGNGKSACHYLMAWYTSWGGGLGDYANWSWRIGASHCHQGYQNPVAAYALSSDKGGLKPSSATGASDWEKTLKRQLEFYVWLQSKEGAIAGGATNSWNGDYSAYPAGRSTFYDMAYED…	TTTTTCGGAGAGTTTGATCCTGGCTCAGGACGAACGCTGGCGGCGTGCCTAATACATGCAAGTCGAGCGGACAGAAGGGAGCTTGCTCCCGGATGTTAGCGGCGGACGGGTGAGTAACACGTGGGTAACCTGCCTGTAAGACTGGGATAACTCCGGGAAACCGGAGCTAATACCGGATAGTTCCTTGAACCGCATGGTTCAAGGATGAAAGACGGTTTCGGCTGTCACTTACAGATGGACCCGCGGCGCATTAGCTAGTTGGTGGGGTAATGGCTCACCAAGGCGACGATGCGTAGCCGACCTGAGAGGGTGATCGGCCACACTGGGACTGAGACACGGCCCAGACTCCTACGGGAGGCAGCAGTAGGGAATCTTCCGCAATGGACGAAAGTCTGACGG…	Bacteria;Firmicutes;Bacilli;Bacillales;Bacillaceae;Bacillus;Bacillus zhangzhouensis	1521
1128421	bacterium JKG1	hypothetical protein	NZ_JAGA01000003.1	ATGCAGCGATGGTGCAGAAGATTGGCCCATGGCGGCCTGATCGGGCTGCTGATCAGCTTGATGCTCGGCTGGCTGCCCGCGCTGGTACGTGTCGGGCAGGCCGCGCCCGCCTTCAACTACGGCGAGGCGCTCCAGAAGGCGATCTGGTTCTATGAAGCGCAACAATCCGGGCGCTTACCGGCCTGGAATCGCGTCAGTTGGCGTGGCGACTCGGCGCTCAATGACGGCGCAGACGTCGGCCATGATCTGACCGGCGGCTGGTACGACGCAGGCGATCACGTCAAATTCGGCTTTCCGATGGCAGCGTCGGCTACGCTCCTGGCCTGGAGCGCCGTCGAATACCGCGATGCCTACGTCGCCAGCGGCCAGCTCACCCATCTGCTCAATAACCTGCGCTTT…	WP_081752888.1	MQRWCRRLAHGGLIGLLISLMLGWLPALVRVGQAAPAFNYGEALQKAIWFYEAQQSGRLPAWNRVSWRGDSALNDGADVGHDLTGGWYDAGDHVKFGFPMAASATLLAWSAVEYRDAYVASGQLTHLLNNLRFVNDYFIKAHTAPNELYGQVGAGAVDHAWWGPAEVMQMARPAYKISASCPGSDLAGETAAAMAAASIVFRPSDPAYADTLLSHARQLYAFADSYRGKYSDCITDAQSFYNSWSGYQDELVWGALWLYRATNDPAYLAKAEQYYANLGTEPQSTVKSYRWTHAWDDKSYGSYVLLAKLTGKAQYRADAQRWLDFWTVGVNGQRVRYTPGGLAWLDQWGALRYAANTAFIALVYSDWVDDPALKARYHDFAVRQINYMLGDNPNNRSYV…	GGATGACGAGTTTGATCCTGGCTCAGGATCAACGCTGGCGGCGTGCCTAATGCATGCAAGTCGAGCGGCCGAGCTTCGGCTCGGCAGCGGCGAACGGCTGAGGAACACGTGCGTAACCTGCCCCGCGGTGGGGGATACCGGGTGGAAACACCCGCTAAGACCGCATACGCACGTCCGGGGTGCCGGACGCGGAAAGCCGAGAGGCGCCGTGGGAGGGGCGCGCGGCCCATCAGGTCGTTGGTAGGGTAATGGCCTACCAAGCCGATGACGGGTTGCTGGTCTGAGAGGACGGCCAGCCAGACTGGGACTGAGACACGGCCCAGACACCTACGGGTGGCAGCAGCAAGGAATCTTCGGCAATGGGCGCAAGCCTGACCGAGCAACGCCGCGTGGAGGACG…	Bacteria;NA;NA;NA;NA;NA;bacterium JKG1	1505
384636	Bacteroides xylanolyticus	exoglucanase	NZ_PTJA01000002.1	ATGCAAAAAAAATCATTAAAAGAGCCCACAGGTGCTTATCAGAAAAGGTTCCTGGAATTATGGGAGATACTCCACGATTCCCAAAATGGATATTTCAGTCCCCAGGGAGTCCCCTATCATAGCATAGAAACCCTAATGGTAGAAGCCCCCGACTACGGTCATGTAACTACCAGTGAAACATTAAGCTATTATATCTGGCTCGAGGCCATGTATGGCAAATTCACCGGTGATTTCTCCGGTTTCAAAAAAGCATGGGATATTGCAGAAACCTATATCATCCCAACAGAAAAAGACCAGCCCAACAGCAGTATGTCTGGATACAATGCCAGTAAACCCGCCACCTATGCCCCTGAATGGGAGCTGCCAAGTCTTTATCCAGCCAAATTAGATTCTGGCGCA…	WP_104435606.1	MQKKSLKEPTGAYQKRFLELWEILHDSQNGYFSPQGVPYHSIETLMVEAPDYGHVTTSETLSYYIWLEAMYGKFTGDFSGFKKAWDIAETYIIPTEKDQPNSSMSGYNASKPATYAPEWELPSLYPAKLDSGAAVGTDPIYNDLKSTYGTSVIYGMHWLLDADNWYGFGRRGDGKSAPSYINTFQRGREESTWETIPQPCWDDMRFGGKNGFLDLFTGDSNYAKQFKYTDAPDADSRAIQATYWADQWASEYGVDLETYIGKASKMGDYLRYAMFDKYFRKIGSSTAAGTGYDAAHYLLSWYYAWGGGENANWSWVIGCSHSHFGYQNPMAAWILSQNDEFKPLSRNGVSDWSKSLERQLEFYQWLQSDEGGIAGGVSNSNKGRYESWPSGTATFYGMG…	TTAATTTGAGAGTTCGATCCTGGCTCAGGATGAACGCTGGCGGCGTGCTTAACACATGCAAGTCGAGCGAAGCGATTTTAAGGAAGTTTTCGGATGGAATTAAAATTGACTTAGCGGCGGACGGGTGAGTAACGCGTGGGTAACCTGCCTCATACAGGGGGATAACAGTTAGAAATGACTGCTAATACCGCATAAGCGCACAGTGCCACATGGCACAGTGTGAAAAACTCCGGTGGTATGAGATGGACCCGCGTCTGATTAGGTAGTTGGTGAGGTAATGGCTCACCAAGCCGACGATCAGTAGCCGACCTGAGAGGGTGACCGGCCACATTGGGACTGAGACACGGCCCAAACTCCTACGGGAGGCAGCAGTGGGGAATATTGGACAATGGGGGAAAC…	Bacteria;Bacteroidetes;Bacteroidia;Bacteroidales;Bacteroidaceae;Bacteroides;Bacteroides xylanolyticus	1540
384636	Bacteroides xylanolyticus	exoglucanase	NZ_PTJA01000006.1	GTGAGTGGAGAGGTAGGTGGTATTTCACAGGCAAGGAACCGACTGATGAATAAAAAGTTAAATAAAAAAGGAGGTCATCGTAAGATGAGTAAGAAAGTTATTAGCAAAAGCACAGACAAATATCAAAACAGATTTTTAGAACTCTGGGGAGACATTAAGGATCCGAAAAATGGGTATTTCAGTAACAAAGGCATTCCATATCATTCGATTGAGACTATGATTGTAGAAGCTCCGGACTATGGACACGTAACGACAAGTGAAACTCTCAGCTACTATATGTGGCTTGAGGCAATGTATGGAAAGTTCACAGGAGATTTCAGCGGATTTAAAACAGCCTGGGACACAGCAGAAGCCTATATGATTCCAACGGAAAAAGACCAGCCCGAATCCAGCATGAGT…	WP_104437172.1	MSGEVGGISQARNRLMNKKLNKKGGHRKMSKKVISKSTDKYQNRFLELWGDIKDPKNGYFSNKGIPYHSIETMIVEAPDYGHVTTSETLSYYMWLEAMYGKFTGDFSGFKTAWDTAEAYMIPTEKDQPESSMSKYSASKPATYAPEWELPDLYPAQLNFGAAVGTDPINSELAATYGSNTMYGMHWLLDADNWYGFGSRGDGVSTPSYINTFQRGEQESTWETIPQPCWETMKYGGKNGYLDLFTGDSSYSKQFKYTDAPDADARAIQATYWANKWAQEYGVDLGTYNSKASKMGDYLRYAMFDKYFRKIGNPSAAGTGYDAAHYLMSWYYAWGGGVGSDWAWKIGDSHNHFGYQNPMTAWILSEDEDLKPLSKKGASDWKLSLDRQLEFYQWLQTAEG…	TTAATTTGAGAGTTCGATCCTGGCTCAGGATGAACGCTGGCGGCGTGCTTAACACATGCAAGTCGAGCGAAGCGATTTTAAGGAAGTTTTCGGATGGAATTAAAATTGACTTAGCGGCGGACGGGTGAGTAACGCGTGGGTAACCTGCCTCATACAGGGGGATAACAGTTAGAAATGACTGCTAATACCGCATAAGCGCACAGTGCCACATGGCACAGTGTGAAAAACTCCGGTGGTATGAGATGGACCCGCGTCTGATTAGGTAGTTGGTGAGGTAATGGCTCACCAAGCCGACGATCAGTAGCCGACCTGAGAGGGTGACCGGCCACATTGGGACTGAGACACGGCCCAAACTCCTACGGGAGGCAGCAGTGGGGAATATTGGACAATGGGGGAAAC…	Bacteria;Bacteroidetes;Bacteroidia;Bacteroidales;Bacteroidaceae;Bacteroides;Bacteroides xylanolyticus	1540
521460	Caldicellulosiruptor bescii DSM 6725	glycoside hydrolase family 48	CP001393.1	ATGAAGCGTTACAGAAGAATTATTGCCATGGTTGTAACCTTCATATTTATTTTAGGAGTGGTATATGGAGTTAAACCATGGCAAGAGGTTAGGGCTGGTTCGTTTAACTATGGGGAAGCTTTACAAAAAGCTATCATGTTTTACGAATTTCAAATGTCTGGTAAACTTCCGAATTGGGTACGCAACAACTGGCGTGGCGACTCAGCATTAAAGGATGGTCAAGACAATGGGCTTGATTTGACAGGTGGTTGGTTTGACGCAGGTGATCACGTCAAGTTTAACCTTCCAATGTCATACACTGGTACAATGTTGTCATGGGCAGTGTATGAGTACAAAGATGCATTTGTCAAGAGTGGTCAATTGGAACATATCTTAAATCAAATCGAATGGGTTAATGAC…	ACM60955.1	MKRYRRIIAMVVTFIFILGVVYGVKPWQEVRAGSFNYGEALQKAIMFYEFQMSGKLPNWVRNNWRGDSALKDGQDNGLDLTGGWFDAGDHVKFNLPMSYTGTMLSWAVYEYKDAFVKSGQLEHILNQIEWVNDYFVKCHPSKYVYYYQVGDGSKDHAWWGPAEVMQMERPSFKVTQSSPGSTVVAETAASLAAASIVLKDRNPTKAATYLQHAKELYEFAEVTKSDAGYTAANGYYNSWSGFYDELSWAAVWLYLATNDSTYLTKAESYVQNWPKISGSNTIDYKWAHCWDDVHNGAALLLAKITGKDIYKQIIESHLDYWTTGYNGERIKYTPKGLAWLDQWGSLRYATTTAFLAFVYSDWVGCPSTKKEIYRKFGESQIDYALGSAGRSFVVGFGTN…	AGAGTTTGATCCTGGCTCAGGACGAACGCTGGCGGCGTGCCTAACGCATGCAAGTCGAGCGGAGATGGTGGTTGAAGGTGATGAGCTGGAGGCTGCCATCTTAGCGGCGGACGGGTGAGTAACACGTGAGCAACCTACCCTCAGCACGGGGATAACAGCTCGAAAGGGCTGCTAATACCCGATGGGACCACGCTAGCGCATGCTGGTGTGGTGAAAGGGTAGCTGGAGAGGCTATGCCGGCTGGGGATGGGCTCGCGGCCCATCAGCTAGTTGGTGGGGTAACGGCCTACCAAGGCGACGACGGGTAGCCGGCCTGAGAGGGTGTACGGCCACAGTGGGACTGAGACACGGCCCACACTCCTACGGGAGGCAGCAGCGGGGAATCTTGCGCAATGGGCG…	Bacteria;Firmicutes;Clostridia;Thermoanaerobacterales;Thermoanaerobacterales Family III. Incertae Sedis;Caldicellulosiruptor;Caldicellulosiruptor bescii	1533
521460	Caldicellulosiruptor bescii DSM 6725	glycoside hydrolase family 48	CP001393.1	ATGCGAAGGGGTATAGCGTTATTTATTGCAATTATCTTTTTATGTACAGTAATGTATAGCTTAACTTTTCCAGTGAAGGCAGAGAGTATAGTCACCACTCAAAAATACATTTGGAAAAATGTAAAAATTGAAGGTGGCGGCGGTTTTATTACGGGAATAGTTTTTAATCCTAAAGAAAAAAACTTAGTTTATGTAAGAACAGATATTGGCGGTGCTTACAGAAGTACAGATGGTGGCAATACGTGGACACAGCTTATGAATTGGGTTAGTTTTGATGAGTGGAATTTATTAGGCGTAGAAAGTATAGCAACAGATCCTGTTGATCCAAATCGACTCTACATTGCTGCTGGTACTTACACTAATAGTTGGACAAATATGAATGGGGTCCTTTTACGTTCA…	ACM60948.1	MRRGIALFIAIIFLCTVMYSLTFPVKAESIVTTQKYIWKNVKIEGGGGFITGIVFNPKEKNLVYVRTDIGGAYRSTDGGNTWTQLMNWVSFDEWNLLGVESIATDPVDPNRLYIAAGTYTNSWTNMNGVLLRSKDKGNTFERTPLPFKLGGNMPGRNMGERLAIDPNHNNILYLGTREGNGLWKSIDYGVTWKKVENFPNPGTYVEDPNCPHDYLNHITGVVWVVFDPTSGKPGEGSKVIYVGVADKNTSIYYTKDGGQTWEALPGQPTGLLPQHAKLSSDGMLYITYSNTQGPYNGDYGEVWRYNTKTGEWKNISPMPAKDTYFGYGGLAVDAQNPKVVMVAALSSWWPDTYIWRSTDGGETWKCIWEWAGYPNRTLHYTMDISAAPWLNFGITNPIP…	AGAGTTTGATCCTGGCTCAGGACGAACGCTGGCGGCGTGCCTAACGCATGCAAGTCGAGCGGAGATGGTGGTTGAAGGTGATGAGCTGGAGGCTGCCATCTTAGCGGCGGACGGGTGAGTAACACGTGAGCAACCTACCCTCAGCACGGGGATAACAGCTCGAAAGGGCTGCTAATACCCGATGGGACCACGCTAGCGCATGCTGGTGTGGTGAAAGGGTAGCTGGAGAGGCTATGCCGGCTGGGGATGGGCTCGCGGCCCATCAGCTAGTTGGTGGGGTAACGGCCTACCAAGGCGACGACGGGTAGCCGGCCTGAGAGGGTGTACGGCCACAGTGGGACTGAGACACGGCCCACACTCCTACGGGAGGCAGCAGCGGGGAATCTTGCGCAATGGGCG…	Bacteria;Firmicutes;Clostridia;Thermoanaerobacterales;Thermoanaerobacterales Family III. Incertae Sedis;Caldicellulosiruptor;Caldicellulosiruptor bescii	1533
521460	Caldicellulosiruptor bescii DSM 6725	glycoside hydrolase family 48	CP001393.1	ATGATGAAGAAATTAGTTAAAATTATAACTCACGTGGTATTGATTACATTTATAGCAGGTGTTTGTTTGTTTGGTACGATGAGTTATTATCCAATTGAAACCAAAGCAGCACCTGACTGGAACATTCCAAGTTTATATGAGAGTTATAAGAATGATTTTAGGATAGGTGTAGCAATACCTGCAAAATGTTTGAGCAACGATACAGACAGAAGGATGGTATTGAAACATTTTAACAGTATAACAGCAGAGAATGAAATGAAGCCAGAAAGTTTATTAGCTGGGCAAACAAGTACAGGCTTAAATTATAGATTTAGCACTGCTGATACCTTTGTAGACTTTGCGAATACGAACAATATAGGAATTAGAGGACATACTTTAGTGTGGCACAGCCAGACGCCT…	ACM60945.1	MMKKLVKIITHVVLITFIAGVCLFGTMSYYPIETKAAPDWNIPSLYESYKNDFRIGVAIPAKCLSNDTDRRMVLKHFNSITAENEMKPESLLAGQTSTGLNYRFSTADTFVDFANTNNIGIRGHTLVWHSQTPDWFFKDSSGQRLTKDALLARLKQYIYDVVGRYKGKVYAWDVVNEAIDENQSDGYRRSTWYEICGPEYIEKAFIWAHEADPNAKLFYNDYNTEISKKRDFIYNMVKNLKSKGIPIHGIGMQCHINVNWPSVSEIENSIKLFSSIPGIEIHITELDMSLYNYGSSENYSTPPQDLLQKQAQKYKELFTMLKKYTNVVKCVTFWGLKDDYSWLRSFNGKNDWPLLFFEDYSAKPAYWAVIEASGTSTTPAPTTTITPTPTPTPTLTPTP…	AGAGTTTGATCCTGGCTCAGGACGAACGCTGGCGGCGTGCCTAACGCATGCAAGTCGAGCGGAGATGGTGGTTGAAGGTGATGAGCTGGAGGCTGCCATCTTAGCGGCGGACGGGTGAGTAACACGTGAGCAACCTACCCTCAGCACGGGGATAACAGCTCGAAAGGGCTGCTAATACCCGATGGGACCACGCTAGCGCATGCTGGTGTGGTGAAAGGGTAGCTGGAGAGGCTATGCCGGCTGGGGATGGGCTCGCGGCCCATCAGCTAGTTGGTGGGGTAACGGCCTACCAAGGCGACGACGGGTAGCCGGCCTGAGAGGGTGTACGGCCACAGTGGGACTGAGACACGGCCCACACTCCTACGGGAGGCAGCAGCGGGGAATCTTGCGCAATGGGCG…	Bacteria;Firmicutes;Clostridia;Thermoanaerobacterales;Thermoanaerobacterales Family III. Incertae Sedis;Caldicellulosiruptor;Caldicellulosiruptor bescii	1533
1222016	Caldicellulosiruptor changbaiensis	endoglucanase	CP034791.1	ATGCAGCGTTACAGAAGAGTTATTGCAATGGTTGTAACCTTCATATTTATTTTAGGAGTGGTATATGGGGTTAAACCATGGCAGGAGGTTCGGGCTGGTTCGTTTAACTATGGGGAAGCTTTACAAAAAGCTATCATGTTTTACGAATTTCAAATGTCTGGTAAACTTCCGAATTGGGTACGCAACAACTGGCGTGGTGATTCAGCATTAAAGGATGGTCAAGACAATGGGCTTGATTTGACAGGTGGTTGGTTTGACGCAGGTGATCACGTCAAGTTTAACCTTCCAATGTCGTATACTGGTACAATGTTGTCATGGGCAGTGTATGAATACAAAGATGCATTTGTCAAGAGTGGTCAATTGGAACATATCTTAAACCAAATCGAATGGGTTAATGAC…	AZT90851.1	MQRYRRVIAMVVTFIFILGVVYGVKPWQEVRAGSFNYGEALQKAIMFYEFQMSGKLPNWVRNNWRGDSALKDGQDNGLDLTGGWFDAGDHVKFNLPMSYTGTMLSWAVYEYKDAFVKSGQLEHILNQIEWVNDYFVKCHPSKYVYYYQVGDGSKDHAWWGPAEVMQMERPSFKVTQSSPGSAVVAETAASLAAASIVLKDRNPTKAATYLQHAKDLYEFAEVTKSDSGYTAANGYYNSWSGFYDELSWAAVWLYLATNDSTYLTKAESYVQNWPKISGSNTIDYKWAHCWDDVHNGAALLLAKVTDKDTYKQIIESHLDYWTTGYNGERIKYTPKGLAWLDQWGSLRYATTTAFLAFVYSDWSGCPTGKKETYRKFGESQIDYALGSTGRSFVGGFGTN…	TTTATTGAGAGTTTGATCCTGGCTCAGGACGAACGCTGGCGGCGTGCCTAACGCATGCAAGTCGAGCGGAGGTAGCTATGAAGGTGAAGAGCCTAAGTAGCTACCTTAGCGGCGGACGGGTGAGTAACACGTGAGCAACCTACCCCCAGCACGGGGATAACAGCTCGAAAGGGCTGCTAATACCCGATGGGACCACGGCATCGCATGATGTTGTGGTGAAAGGAGTAATCCGGCTGGGGATGGGCTCGCGGCCCATCAGCTAGTTGGTGAGGTAACGGCTCACCAAGGCGACGACGGGTAGCCGGCCTGAGAGGGTGTACGGCCACAGTGGGACTGAGACACGGCCCACACTCCTACGGGAGGCAGCAGCGGGGAATCTTGCGCAATGGGCGGAAGCCT…	Bacteria;Firmicutes;Clostridia;Thermoanaerobacterales;Thermoanaerobacterales Family III. Incertae Sedis;Caldicellulosiruptor;Caldicellulosiruptor changbaiensis	1536
1222016	Caldicellulosiruptor changbaiensis	glycoside hydrolase	CP034791.1	ATGAAAAGAAATCTATTTAGAATTGTTTCTCGAGTTGTATTAATAGTGTTTATTGCTAGTATTTCTCTGGTTGGTGCAATGAGTTATTTTCCAGTTGAAACTCAAGCTGCGCCGGACTGGAGTATTCCAAGTTTATGTGAGAGTTATAAAGACGATTTTATGATAGGCGTGGCAATACCTGCAAGATGTTTGAGCAATGATACTGACAAACGAATGGTATTGAAACATTTTAACAGTATAACGGCAGAGAATGAAATGAAGCCGGAAAGCTTATTAGCTGGTCAGACAAGTACTGGGCTAAGTTACAGATTTAGTACTGCTGATGCTTTTGTTGACTTTGCGAGTACAAACAAGATAGGTATAAGAGGTCATACATTAGTTTGGCATAATCAGACACCT…	AZT90849.1	MKRNLFRIVSRVVLIVFIASISLVGAMSYFPVETQAAPDWSIPSLCESYKDDFMIGVAIPARCLSNDTDKRMVLKHFNSITAENEMKPESLLAGQTSTGLSYRFSTADAFVDFASTNKIGIRGHTLVWHNQTPDWFFKDSNGQRLSKDALLARLKQYIYDVVGRYKGKVYAWDVVNEAIDENQSDGYRRSTWYEICGPEYIEKAFIWAHEADPNAKLFYNDYNTEVSKKREFIYNMVKNLKSKGIPIHGIGMQCHINVNWPSVSEIENSIKLFSSIPGIEIHITELDMSLYNYGSSENYSTPPQDLLQKQAQKYKEIFTMLKKYKNVVKSVTFWGLKDDYSWLRSFYGKNDWPLLFFEDYSAKPAYWAVIEASGVTTSSPTPTPTPTPTVTATPTPTPT…	TTTATTGAGAGTTTGATCCTGGCTCAGGACGAACGCTGGCGGCGTGCCTAACGCATGCAAGTCGAGCGGAGGTAGCTATGAAGGTGAAGAGCCTAAGTAGCTACCTTAGCGGCGGACGGGTGAGTAACACGTGAGCAACCTACCCCCAGCACGGGGATAACAGCTCGAAAGGGCTGCTAATACCCGATGGGACCACGGCATCGCATGATGTTGTGGTGAAAGGAGTAATCCGGCTGGGGATGGGCTCGCGGCCCATCAGCTAGTTGGTGAGGTAACGGCTCACCAAGGCGACGACGGGTAGCCGGCCTGAGAGGGTGTACGGCCACAGTGGGACTGAGACACGGCCCACACTCCTACGGGAGGCAGCAGCGGGGAATCTTGCGCAATGGGCGGAAGCCT…	Bacteria;Firmicutes;Clostridia;Thermoanaerobacterales;Thermoanaerobacterales Family III. Incertae Sedis;Caldicellulosiruptor;Caldicellulosiruptor changbaiensis	1536
1387557	Caldicellulosiruptor danielii	endoglucanase	NZ_LACM01000001.1	ATGAAGCGTTACAGAAGAATTATTGCCATGGTTGTAATCTTTATATTTGTTTTGGGAGTGGTATATGGGGTTAAACCATGGCAGGAGGTTCGAGCTGGTTCGTTTAACTATGGAGAAGCTTTACAAAAAGCTATCATGTTTTACGAATTTCAGATGTCTGGTAAACTTCCTAGTTGGGTACGAAACAACTGGCGTGGTGATTCAGCATTAAAGGATGGTCAAGACAATGGACTTGATCTAACTGGTGGATGGTTCGATGCAGGTGATCATGTCAAATTTAACCTTCCAATGTCGTATACTGGCACAATGTTGTCATGGGCAGTATACGAGTACAAAGACGCGTTTGTTAAGAGTGGCCAATTAGAACATATCTTAAACCAAATCGAGTGGGTTAACGAT…	WP_045175323.1	MKRYRRIIAMVVIFIFVLGVVYGVKPWQEVRAGSFNYGEALQKAIMFYEFQMSGKLPSWVRNNWRGDSALKDGQDNGLDLTGGWFDAGDHVKFNLPMSYTGTMLSWAVYEYKDAFVKSGQLEHILNQIEWVNDYFVKCHPSKYVYYYQVGDGSKDHAWWGPAEVMQMERPSFKVTQSSPGSAVVAETAASLAAASIVLKDRNPTKAATYLQHAKDLYEFAEVTKSDSGYTAANGYYNSWSGFYDELSWAAVWLYLATNDSTYLTKAESYVQNWPKISGSNTIDYKWAHCWDDVHNGAALLLAKITGKDTYKQIIESHLDYWTTGYNGERIKYTPKGLAWLDQWGSLRYATTTAFLAFVYSDWSGCPSTKKETYRKFGESQIDYALGSTGRSFVVGFGTN…	TTGAGAGTTTGATCCTGGCTCAGGACGAACGCTGGCGGCGTGCCTAACGCATGCAAGTCGAGCGGAGGTAGCTATGAAGGTGATGAGCTGGAGTGGCTACCTTAGCGGCGGACGGGTGAGTAACACGTGAGCAACCTACCCTCAGCACGGGGATAACAGCTCGAAAGGGCTGCTAATACCCGATGGGACCACGGCATCGCATGATGTTGTGGTGAAAGGGTAGCTTTTGAGGCTATACCGGCTGGGGATGGGCTCGCGGCCCATCAGCTAGTTGGTGGGGTAACGGCCTACCAAGGCGACGACGGGTAGCCGGCCTGAGAGGGTGTACGGCCACAGTGGGACTGAGACACGGCCCACACTCCTACGGGAGGCAGCAGCGGGGAATCTTGCGCAATGGGC…	Bacteria;Firmicutes;Clostridia;Thermoanaerobacterales;Thermoanaerobacterales Family III. Incertae Sedis;Caldicellulosiruptor;Caldicellulosiruptor danielii	1540
1387557	Caldicellulosiruptor danielii	glycoside hydrolase	NZ_LACM01000001.1	ATGCGAAGGGGTATAGCGTTAATTATTGGACTTATCTTTCTGTGTACAACTCTTTACAGTTTAGTCATTCCTGTGAGGGCAGAGAGTACAGTTGCTACTCAAAAATACATTTGGAAAAATGTAAAAATTGAAGGTGGCGGCGGTTTTATTACGGGAATAGTTTTTAATCCTAAAGAAAAAAACTTGGTTTATGTAAGAACAGATATTGGTGGTGCTTACAGAAGTACAGATGGTGGCAATACGTGGACACAGCTTATGAATTGGGTTAGTTTTGATGAGTGGAATTTATTAGGCGTAGAAAGTATAGCAACAGATCCTGTTGATCCAAATCTACTCTACATTGCTGCTGGTACTTACACGAATAGTTGGACAAACATGAACGGTGTTCTTTTACGTTCA…	WP_045175315.1	MRRGIALIIGLIFLCTTLYSLVIPVRAESTVATQKYIWKNVKIEGGGGFITGIVFNPKEKNLVYVRTDIGGAYRSTDGGNTWTQLMNWVSFDEWNLLGVESIATDPVDPNLLYIAAGTYTNSWTNMNGVLLRSKDKGNTFERTPLPFKLGGNMPGRNMGERLAIDPNNNSILYLGTREGNGLWKSTDYGVTWKKVDSFPNPGTYIEDPNCPNDYLNHITGVVWVVFDPSSGKPGEGSKVIYVGVADKNTSIYYTKDGGQTWEPLPGQPTGLLPQRAKLSSDGMLYITYSNTQGPYNGDYGEVWRYNTKTREWKNISPMPAKDTYFGYGGLAIDAQNPKVVMVAALSSWWPDTYIWRSTDGGETWKCIWEWAGYPNRTLHYTMDISAAPWLNFGITSPVP…	TTGAGAGTTTGATCCTGGCTCAGGACGAACGCTGGCGGCGTGCCTAACGCATGCAAGTCGAGCGGAGGTAGCTATGAAGGTGATGAGCTGGAGTGGCTACCTTAGCGGCGGACGGGTGAGTAACACGTGAGCAACCTACCCTCAGCACGGGGATAACAGCTCGAAAGGGCTGCTAATACCCGATGGGACCACGGCATCGCATGATGTTGTGGTGAAAGGGTAGCTTTTGAGGCTATACCGGCTGGGGATGGGCTCGCGGCCCATCAGCTAGTTGGTGGGGTAACGGCCTACCAAGGCGACGACGGGTAGCCGGCCTGAGAGGGTGTACGGCCACAGTGGGACTGAGACACGGCCCACACTCCTACGGGAGGCAGCAGCGGGGAATCTTGCGCAATGGGC…	Bacteria;Firmicutes;Clostridia;Thermoanaerobacterales;Thermoanaerobacterales Family III. Incertae Sedis;Caldicellulosiruptor;Caldicellulosiruptor danielii	1540
1387557	Caldicellulosiruptor danielii	glycoside hydrolase	NZ_LACM01000001.1	ATGAAGAGAAATCTATTTAGAATTATTTCTCGAGTTGTATTAGTAGCGTTTATTGTTAGTATTTCTCTGGTTGGTGCAATAAGTTATTTTCCAGTTGAAACTCAAGCTGCGCCGGACTGGAGTATTCCAAGTTTATGTGAGAGTTATAAAGACGATTTTATAATAGGCGTGGCAATACCTGCAAGATGTTTGAGCAATGATACTGACAAACGAATGGTATTGAAACATTTTAACAGTATAACGGCAGAGAATGAAATGAAGCCGGAAAGCTTATTAGCTGGTCAGACAAGTACTGGGCTAAGTTATAGATTTAGTACTGCTGATGCTTTTGTTGACTTTGCGAGTACAAACAAGATAGGTATAAGAGGTCATACATTGGTTTGGCATAATCAGACACCT…	WP_045175321.1	MKRNLFRIISRVVLVAFIVSISLVGAISYFPVETQAAPDWSIPSLCESYKDDFIIGVAIPARCLSNDTDKRMVLKHFNSITAENEMKPESLLAGQTSTGLSYRFSTADAFVDFASTNKIGIRGHTLVWHNQTPDWFFKDSNGQRLSKDALLARLKQYIYDVVGRYKGKVYAWDVVNEAIDENQSDGYRRSTWYEICGPEYIEKAFIWAHEADPNAKLFYNDYNTEISKKREFIYNMVKNLKSKGIPIHGIGMQCHINVNWPSVSEIENSIKLFSSIPGIEIHITELDMSLYNYGSSENYSTPPQDLLQKQAQKYKEIFTMLKKYKNVVKSVTFWGLKDDYSWLRSFYGKNDWPLLFFEDYSAKPAYWAVIEASGVTTSSPTPTPTPTPTPTVTATPTPT…	TTGAGAGTTTGATCCTGGCTCAGGACGAACGCTGGCGGCGTGCCTAACGCATGCAAGTCGAGCGGAGGTAGCTATGAAGGTGATGAGCTGGAGTGGCTACCTTAGCGGCGGACGGGTGAGTAACACGTGAGCAACCTACCCTCAGCACGGGGATAACAGCTCGAAAGGGCTGCTAATACCCGATGGGACCACGGCATCGCATGATGTTGTGGTGAAAGGGTAGCTTTTGAGGCTATACCGGCTGGGGATGGGCTCGCGGCCCATCAGCTAGTTGGTGGGGTAACGGCCTACCAAGGCGACGACGGGTAGCCGGCCTGAGAGGGTGTACGGCCACAGTGGGACTGAGACACGGCCCACACTCCTACGGGAGGCAGCAGCGGGGAATCTTGCGCAATGGGC…	Bacteria;Firmicutes;Clostridia;Thermoanaerobacterales;Thermoanaerobacterales Family III. Incertae Sedis;Caldicellulosiruptor;Caldicellulosiruptor danielii	1540
632348	Caldicellulosiruptor kronotskyensis 2002	Cellulase., Cellulose 1,4-beta-cellobiosidase	CP002330.1	ATGAAGCGTTACAGAAGAATTATTGCCATGGTTGTAACCTTCATATTTATTTTAGGAGTGATATATGGGGTTAAACCATGGCAGGAGGTTAAAGCTGGTTCATTTAACTATGGGGAAGCTTTACAAAAAGCTATTATGTTTTACGAATTTCAAATGTCTGGTAAACTTCCGAGTTGGGTACGCAACAACTGGCGTGGCGATTCAGCATTGAAGGATGGTCAAGACAATGGACTTGATTTGACAGGTGGTTGGTTTGATGCAGGTGATCATGTCAAGTTTAACCTTCCAATGTCATACACTGGTACAATGTTGTCATGGGCTGTGTATGAGTACAAAGATGCTTTTGTTAAGAGTGGTCAATTGGAACATATCTTAAATCAAATCGAATGGGTTAATGAC…	ADQ45727.1	MKRYRRIIAMVVTFIFILGVIYGVKPWQEVKAGSFNYGEALQKAIMFYEFQMSGKLPSWVRNNWRGDSALKDGQDNGLDLTGGWFDAGDHVKFNLPMSYTGTMLSWAVYEYKDAFVKSGQLEHILNQIEWVNDYFVKCHPSKYVYYYQVGDGSKDHAWWGPAEVMQMERPSFKVTQSSPGSTVVAETAASLAAASIVLKDRNPTKAATYLQHAKDLYEFAEITKSDAGYTAANGYYNSWSGFYDELSWAAVWLYLATNDSTYLTKAESYVQNWPKISGSNTIDYKWAHCWDDVHNGAALLLAKITGKDIYKQIIESHLDYWTTGYNGERIKYTPKGLAWLDQWGSLRYATTTAFLAFVYSDWVGCPSTKKEIYRKFGESQIDYALGSAGRSFVVGFGTN…	AGAGTTTGATCCTGGCTCAGGACGAACGCTGGCGGCGTGCCTAACGCATGCAAGTCGAGCGGAGATGGTGGTTGAAGGTGATGAGCTGGAGGCTGCCATCTTAGCGGCGGACGGGTGAGTAACACGTGAGCAACCTACCCTCAGCACGGGGATAACAGCTCGAAAGGGCTGCTAATACCCGATGGGACCACGGCATCGCATGATGTTGTGGTGAAAGGGTGGATGTAAGGTCCATTCCGGCTGGGGATGGGCTCGCGGCCCATCAGCTAGTTGGTGGGGTAACGGCCTACCAAGGCGACGACGGGTAGCCGGCCTGAGAGGGTGTACGGCCACAGTGGGACTGAGACACGGCCCACACTCCTACGGGAGGCAGCAGCGGGGAATCTTGCGCAATGGGCG…	Bacteria;Firmicutes;Clostridia;Thermoanaerobacterales;Thermoanaerobacterales Family III. Incertae Sedis;Caldicellulosiruptor;Caldicellulosiruptor kronotskyensis	1533
632348	Caldicellulosiruptor kronotskyensis 2002	Cellulose 1,4-beta-cellobiosidase	CP002330.1	ATGCGAAGGGGTATAGCGTTATTTATTGCAATTATCTTTTTATGTACAGTGATGTATAGCTTAACTTTTCTAGTAATGGCAGAGAGTATTGTCACCACTCAAAAATACATTTGGAAAAATGTAAAAATTGAAGGTGGCGGCGGTTTTATTACGGGAATAGTTTTTAATCCTAAAGAAAAAAACTTAGTTTATGTAAGAACAGATATTGGCGGTGCTTACAGAAGTACAGATGGTGGCAATACGTGGACACAGCTCATGAACTGGGTAAGCTTTGATGAGTGGAATTTATTAGGCGTAGAAAGTATAGCAACAGATCCTGTTGATCCAAATCGACTCTACATTGCTGCTGGTACTTACACTAATAGTTGGACAAATATGAATGGGGTCCTTTTACGTTCA…	ADQ45737.1	MRRGIALFIAIIFLCTVMYSLTFLVMAESIVTTQKYIWKNVKIEGGGGFITGIVFNPKEKNLVYVRTDIGGAYRSTDGGNTWTQLMNWVSFDEWNLLGVESIATDPVDPNRLYIAAGTYTNSWTNMNGVLLRSKDKGNTFERTPLPFKLGGNMPGRNMGERLAIDPNNNNILYLGTREGNGLWKSIDYGVTWKKVENFPNPGTYVEDPNCPYDYLNHITGVVWVVFDPTSGKPGEGSKVIYVGVADKNTSIYYTKDGGQTWEALPGQPTGLLPQHAKLSSDGMLYITYSNTQGPYNGDYGEVWRYNTKTGEWKNISPMPAKDTYFGYGGLAVDAQNPKVVMVAALSSWWPDTYIWRSTDGGETWKCIWEWAGYPNRTLHYTMDISAAPWLNFGITNPIP…	AGAGTTTGATCCTGGCTCAGGACGAACGCTGGCGGCGTGCCTAACGCATGCAAGTCGAGCGGAGATGGTGGTTGAAGGTGATGAGCTGGAGGCTGCCATCTTAGCGGCGGACGGGTGAGTAACACGTGAGCAACCTACCCTCAGCACGGGGATAACAGCTCGAAAGGGCTGCTAATACCCGATGGGACCACGGCATCGCATGATGTTGTGGTGAAAGGGTGGATGTAAGGTCCATTCCGGCTGGGGATGGGCTCGCGGCCCATCAGCTAGTTGGTGGGGTAACGGCCTACCAAGGCGACGACGGGTAGCCGGCCTGAGAGGGTGTACGGCCACAGTGGGACTGAGACACGGCCCACACTCCTACGGGAGGCAGCAGCGGGGAATCTTGCGCAATGGGCG…	Bacteria;Firmicutes;Clostridia;Thermoanaerobacterales;Thermoanaerobacterales Family III. Incertae Sedis;Caldicellulosiruptor;Caldicellulosiruptor kronotskyensis	1533
632348	Caldicellulosiruptor kronotskyensis 2002	Cellulose 1,4-beta-cellobiosidase	CP002330.1	ATGATGAAGAAATTAGTTAAAATTATAGCTCACGTGGTATTGATTACATTTGTAGCAGGTGTTTGTTTGTTTGGTGCGATGAGTTATTATCCAATTGAAACCAAAGCAGCACCTGACTGGAGCATTCCAAGTTTGTATGAGAGTTATAAGAATGATTTTAGGATAGGTGTAGCAATACCTGCAAAATGTTTGAGCAACGATACAGACAGGAGGATGGTATTAAAACATTTTAACAGTATAACAGCAGAGAATGAAATGAAGCCAGAAAGTTTATTAGCTGGGCAAACAAGTACAGGTCTAAATTACAGATTTAGCACTGCTGATGCCTTTGTAAACTTTGCGAATACGAACAATATAGGAATTAGAGGACATACTTTAGTATGGCACAGCCAGACGCCT…	ADQ45729.1	MMKKLVKIIAHVVLITFVAGVCLFGAMSYYPIETKAAPDWSIPSLYESYKNDFRIGVAIPAKCLSNDTDRRMVLKHFNSITAENEMKPESLLAGQTSTGLNYRFSTADAFVNFANTNNIGIRGHTLVWHSQTPDWFFKDSSGQRLTKDALLARLKQYIYDVVGRYKGKVYAWDVVNEAIDENQSDGYRRSTWYEICGPEYIEKAFIWAHEADPNAKLFYNDYNTEISKKRDFIYNMVKNLKSKGIPIHGIGMQCHINVNWPSVSEIENSIKLFSSIPGIEIHITELDMSLYNYGSSENYSTPPQDLLQKQAQKYKELFTMLKKYTNVVKCVTFWGLKDDYSWLRSFNGKNDWPLLFFEDYSAKPAYWAVIEASGTSTTPAPTTTITPTPTPTSTATPTP…	AGAGTTTGATCCTGGCTCAGGACGAACGCTGGCGGCGTGCCTAACGCATGCAAGTCGAGCGGAGATGGTGGTTGAAGGTGATGAGCTGGAGGCTGCCATCTTAGCGGCGGACGGGTGAGTAACACGTGAGCAACCTACCCTCAGCACGGGGATAACAGCTCGAAAGGGCTGCTAATACCCGATGGGACCACGGCATCGCATGATGTTGTGGTGAAAGGGTGGATGTAAGGTCCATTCCGGCTGGGGATGGGCTCGCGGCCCATCAGCTAGTTGGTGGGGTAACGGCCTACCAAGGCGACGACGGGTAGCCGGCCTGAGAGGGTGTACGGCCACAGTGGGACTGAGACACGGCCCACACTCCTACGGGAGGCAGCAGCGGGGAATCTTGCGCAATGGGCG…	Bacteria;Firmicutes;Clostridia;Thermoanaerobacterales;Thermoanaerobacterales Family III. Incertae Sedis;Caldicellulosiruptor;Caldicellulosiruptor kronotskyensis	1533
632516	Caldicellulosiruptor lactoaceticus 6A	glycoside hydrolase family 48	CP003001.1	ATGAAGAAGTATAAGAAATTAATATGTTTTATTTTAGTTGGCATGATGTTATGTCAAATTTTAATTGTTGGTAATTTCGTTCCAGGAAGAGCTGAAGTTCTTTCACAAAAATATGTATGGAAGAATGTTAAAATTGAAGGCGGAGGGGGCTTTATTACTGGGATAGTATACAATCCGAAAGAGAAAAATTTAGTATATGTGAGAACTGACATTGGAGGAGCATACAGAAGCGATGATGGAGGAAATACGTGGACTCAACTTATGAATTGGGTTAGTTATGATGAGTGGAATTTATTGGGTGTTGAGAGCATTGCAACAGATCCAGTAGATCCGAATAGATTATACATTGCAGCAGGAACATATACAAATAGTTGGACAAGTATGAATGGAGCAATTCTT…	AEM72711.1	MKKYKKLICFILVGMMLCQILIVGNFVPGRAEVLSQKYVWKNVKIEGGGGFITGIVYNPKEKNLVYVRTDIGGAYRSDDGGNTWTQLMNWVSYDEWNLLGVESIATDPVDPNRLYIAAGTYTNSWTSMNGAILISQDKGNSFEKVPLPFKLGGNMPGRNMGERLAIDPNNNSILYLGTREGNGLWKSTDYGRTWAKVTNFPNPGTYIEDPNDPNDYLNHITGVVWVIFDPTSGEPGKGSKRIFVGVADKTTSIYWTNDGGNTWEAVPGQPTGLLPQRAKLSPEGILYITYSNTQGPYNGDYGEVWRYNIKTGEWKNISPRPAKDTYFGYGGLAIDMQNPKTIMVAALSSWWPDTYIWRSTDGGETWKCIWEWDGYPNRKLYYNMDISAAPWLNFGVTNP…	AGAGTTTGATCCTGGCTCAGGACGAACGCTGGCGGCGTGCCTAACGCATGCAAGTCGAGCGGAGATGGTAGCTGAAGGTGATGAGCTGGAAGCTATCATCTTAGCGGCGGACGGGTGAGTAACACGTGAGCAACCTACCCTCAGCACGGGGATAACAGCTCGAAAGGGCTGCTAATACCCGATGGGACCACGGCATCGCATGGTGCTGTGGTGAAAGGGTAGCCGGAGAGGCTATGCCGGCTGGGGATGGGCTCGCGGCCCATCAGCTAGTTGGTGGGGTAACGGCCTACCAAGGCGACGACGGGTAGCCGGCCTGAGAGGGTGTACGGCCACAGTGGGACTGAGACACGGCCCACACTCCTACGGGAGGCAGCAGCGGGGAATCTTGCGCAATGGGCG…	Bacteria;Firmicutes;Clostridia;Thermoanaerobacterales;Thermoanaerobacterales Family III. Incertae Sedis;Caldicellulosiruptor;Caldicellulosiruptor lactoaceticus	1532
1387555	Caldicellulosiruptor morganii	endoglucanase	NZ_LACO01000001.1	ATGAGACGTTTCAGAAAAGTAAGTGCGATGGTGGTAGCGCTCATTTTTATTCTGGTTATGTTTACGGGCGTTATGCCATTGCAGAAGGCACAGGCGGGTGCCTACAATTATGGTGAAGCTTTGCAAAAGGCTATAATGTTCTATGAATTCCAGATGTCAGGTAAACTGCCAAGCTGGATAAGAAACAACTGGCGTGGTGACTCTGGACTTAAAGATGGGCAAGACAATGGACTTGATTTAACAGGTGGCTGGTATGATGCTGGTGATCATGTTAAGTTTAATTTGCCAATGTCATACACAGCAGCAATGTTGTCGTGGGCAGTATATGAATACAAAGATGCATTTGTTAAAAGCGGACAATTGGACTGGATATTGAAACAGATTGAATGGGCAAACGAC…	WP_082054592.1	MRRFRKVSAMVVALIFILVMFTGVMPLQKAQAGAYNYGEALQKAIMFYEFQMSGKLPSWIRNNWRGDSGLKDGQDNGLDLTGGWYDAGDHVKFNLPMSYTAAMLSWAVYEYKDAFVKSGQLDWILKQIEWANDYFVKCHPSKYVYYYQVGDGSKDHAWWGPAEVMQMERPSFKVTQSSPGSAVVAETAASLAAASIVLRDTNPTKAATYLQHAKDLYEFAEVTKSDAGYTAANGYYNSWSGFYDELSWAGAWLYLATNDSTYLSKAESYVQNWPKLQGSTTVDYKWAHCWDDVHNGAALLLAKITGKDTYKQIIESNLDYWTTGYNGQRIRYTPKGLAWLDQWGSLRYATTQAFLAFVYSDWSGCPASKKDTYRKFGESQIDYALGSAGRSFVVGFGTN…	TTTGAGAGTTTGATCTTGGCTCAGGACGAACGCTGGCGGCGTGCCTAACGCATGCAAGTCGAGCGGAGGTAGCTATGAAGGGTAACCGGATTAGCTACCTTAGCGGCGGACGGGTGAGTAACACGTGAGTAACCTGCCCCCAGCACGGGGATAACAGCTCGAAAGGGCTGCTAATACCCGATAGGACCACGGCATCGCATGATGCTGTGGTGAAAGGAGGAATCCGGCTGGGGATGGGCTCGCGGCCCATCAGCTAGTTGGTGGGGTAACGGCCCACCAAGGCTACGACGGGTAGCCGGCCTGAGAGGGTGGTCGGCCACAGTGGGACTGAGACACGGCCCACACTCCTACGGGAGGCAGCAGCGGGGAATCTTGCGCAATGGGCGAAAGCCTGACGCA…	Bacteria;Firmicutes;Clostridia;Thermoanaerobacterales;Thermoanaerobacterales Family III. Incertae Sedis;Caldicellulosiruptor;Caldicellulosiruptor morganii	1529
1387555	Caldicellulosiruptor morganii	glycoside hydrolase	NZ_LACO01000001.1	ATGAAAAAGAGAGTTTTAAGGTTTGTTTCCCGGCTCATACTGGCAGTGTTTATTATGAGCATAAGCTTAGTGGGATCAATGAGTTATTTTCCTGTAAAGACCGAAGCTGCACCTGACTGGAGTATACCGAGTTTATGCGAGAGTTATAAGAATGATTTTAAGATAGGAGTAGCGATACCTGCGAGATGTTTGAGCAATGATACGGACAAGCGAATGGTATTGAAGCATTTTAACAGTATTACAGCAGAGAATGAGATGAAGCCTGAAAGTTTATTGGCAGGGCAGACAAGCACTGGATTGAGTTACAGATTTAGCACAGCTGATACGTTTGTTAACTTTGCAAACACGAACAATATAGGGATTAGAGGGCATACACTGGTATGGCACAATCAAACACCT…	WP_082054594.1	MKKRVLRFVSRLILAVFIMSISLVGSMSYFPVKTEAAPDWSIPSLCESYKNDFKIGVAIPARCLSNDTDKRMVLKHFNSITAENEMKPESLLAGQTSTGLSYRFSTADTFVNFANTNNIGIRGHTLVWHNQTPDWFFRNSSGQMLSKDALLARLKQYIYDVVGRYKGKVYAWDVVNEAIDENQPDGYRRSTWYQICGPEYIEKAFIWAHEADPNAKLFYNDYNTEISKKRDFIYNMVKNLKSKGVPIHGIGMQSHINVNWPSVSEIENSIKLFSSIPGIEIHITELDMSLYNYGSNENYSTPPQDLLQKQAQKYKDIFTMLRKYKGIVTCVTFWGLKDDYSWLNSSSKRDWPLLFFEDYSAKPAYWSVIEAAGASASPSPTSTVTPTPTTTATPRPTST…	TTTGAGAGTTTGATCTTGGCTCAGGACGAACGCTGGCGGCGTGCCTAACGCATGCAAGTCGAGCGGAGGTAGCTATGAAGGGTAACCGGATTAGCTACCTTAGCGGCGGACGGGTGAGTAACACGTGAGTAACCTGCCCCCAGCACGGGGATAACAGCTCGAAAGGGCTGCTAATACCCGATAGGACCACGGCATCGCATGATGCTGTGGTGAAAGGAGGAATCCGGCTGGGGATGGGCTCGCGGCCCATCAGCTAGTTGGTGGGGTAACGGCCCACCAAGGCTACGACGGGTAGCCGGCCTGAGAGGGTGGTCGGCCACAGTGGGACTGAGACACGGCCCACACTCCTACGGGAGGCAGCAGCGGGGAATCTTGCGCAATGGGCGAAAGCCTGACGCA…	Bacteria;Firmicutes;Clostridia;Thermoanaerobacterales;Thermoanaerobacterales Family III. Incertae Sedis;Caldicellulosiruptor;Caldicellulosiruptor morganii	1529
1387555	Caldicellulosiruptor morganii	hypothetical protein	NZ_LACO01000001.1	ATGGGCAAAGTACCTAAAATGAAAAGATTTTTATCTTTTCTTTTTGTAATGGCTATAATAACAATGATCCTATCGCCAGGAGTCATTTCAGTAGCTCAAGAATCATCGGATCAGTACGCAAAAATATATTTTGCAAACAACAAATACTATTTATTCAACAATACATGGGGTTCGAGTTCAGCGGGATCGGGCTGGTGGTCAAAAATATTCTTTAATTCATATAATGAAAGTACGTATCAGGCAGATATGGGATGGAGCTTTAGCTACGCAAATGTAAACCCTGACTCAGTGAAAGCATATCAATCAATTGTATGTGGATGGCACTGGACAAATGGTTGTGGGACAGGAACAGGATTACCTGTACAGATAGCATCTAAAAAAAGCATAAATACTTCTATT…	WP_082054593.1	MGKVPKMKRFLSFLFVMAIITMILSPGVISVAQESSDQYAKIYFANNKYYLFNNTWGSSSAGSGWWSKIFFNSYNESTYQADMGWSFSYANVNPDSVKAYQSIVCGWHWTNGCGTGTGLPVQIASKKSINTSIAYEITGAESSRLNFAYDIWLYNSSQPNSNTTPTDEIMIWLNRWGGPNPIGSKVATFNIAGATWDLYEGYNTWKVYSFVRTSGVSSASFDIMEFLNTLVQQRGLDASKYVISVEVGTEVFYGNASVKITNYSVNVGTSNSTPTPTPTAAPTTTPTPAPSGGVVKIDTSDLVGINHAHCWYRDKLDVALRGIRSWGANSVRIVLSNGYRWTKIPANEVANIISLSRTLGFKAIVLEVHDTTGYGEDGAACSLAQAVEYWKEIKSVLDG…	TTTGAGAGTTTGATCTTGGCTCAGGACGAACGCTGGCGGCGTGCCTAACGCATGCAAGTCGAGCGGAGGTAGCTATGAAGGGTAACCGGATTAGCTACCTTAGCGGCGGACGGGTGAGTAACACGTGAGTAACCTGCCCCCAGCACGGGGATAACAGCTCGAAAGGGCTGCTAATACCCGATAGGACCACGGCATCGCATGATGCTGTGGTGAAAGGAGGAATCCGGCTGGGGATGGGCTCGCGGCCCATCAGCTAGTTGGTGGGGTAACGGCCCACCAAGGCTACGACGGGTAGCCGGCCTGAGAGGGTGGTCGGCCACAGTGGGACTGAGACACGGCCCACACTCCTACGGGAGGCAGCAGCGGGGAATCTTGCGCAATGGGCGAAAGCCTGACGCA…	Bacteria;Firmicutes;Clostridia;Thermoanaerobacterales;Thermoanaerobacterales Family III. Incertae Sedis;Caldicellulosiruptor;Caldicellulosiruptor morganii	1529
608506	Caldicellulosiruptor obsidiansis OB47	Cellulase., Cellulose 1,4-beta-cellobiosidase	CP002164.1	ATGCAGCGTTACAGAAGAATTATTGCAATGGTTGTAACCTTCATATTTATTTTAGGAGTGGTATATGGGGTTAAACCATGGCAGGAGGTTCGGGCTGGTTCATTTAACTATGGGGAAGCTTTACAAAAAGCTATTATGTTCTACGAATTTCAAATGTCTGGTAAACTTCCAAGTTGGGTACGCAACAACTGGCGTGGCGACTCAGCATTAAAAGATGGTCAAGACAATGGACTTGATTTGACAGGTGGTTGGTTTGACGCAGGTGATCACGTCAAGTTTAACCTTCCAATGTCATACACTGGTACAATGTTGTCATGGGCAGTGTATGAATACAAAGATGCATTTGTCAAGAGTGGTCAATTGGAACATATCTTAAACCAAATCGAATGGGTTAATGAC…	ADL42953.1	MQRYRRIIAMVVTFIFILGVVYGVKPWQEVRAGSFNYGEALQKAIMFYEFQMSGKLPSWVRNNWRGDSALKDGQDNGLDLTGGWFDAGDHVKFNLPMSYTGTMLSWAVYEYKDAFVKSGQLEHILNQIEWVNDYFVKCHPSKYVYYYQVGDGSKDHAWWGPAEVMQMERPSFKVTQSSPGSTVVAETAASLAAASIVLKDRNPTKAATYLQHAKDLYEFAEVTKSDSGYTAANGYYNSWSGFYDELSWAAVWLYLATNDSTYLTKAESYVQNWPKISGSNTIDYKWAHCWDDVHNGAALLLAKITGKDTYKQIIEMHLDYWTTGYNGERIKYTPKGLAWLDQWGSLRYATTTAFLAFVYSDWAGCPSTKKETYRKFGESQIDYALGSAGRSFVVGFGTN…	AGAGTTTGATCCTGGCTCAGGACGAACGCTGGCGGCGTGCCTAACGCATGCAAGTCGAGCGGGGATGCTAAGTGGAGAGGGGGAACTCTTGAAGCTTAGCATCTTAGCGGCGGACGGGTGAGTAACACGTGAGCAACCTACCCTCAGCACGGGGATAACAGCTCGAAAGGGCTGCTAATACCCGATGGGACCACGTCATCGCATGGTGATGTGGTGAAAGGGTAGCCGGAGAGGCTATACCGGCTGGGGATGGGCTCGCGGCCCATCAGCTAGTTGGTGGGGTAACGGCCTACCAAGGCGACGACGGGTAGCCGGCCTGAGAGGGTGACCGGCCACAGTGGGACTGAGACACGGCCCACACTCCTACGGGAGGCAGCAGCGGGGAATCTTGCGCAATGG…	Bacteria;Firmicutes;Clostridia;Thermoanaerobacterales;Thermoanaerobacterales Family III. Incertae Sedis;Caldicellulosiruptor;Caldicellulosiruptor obsidiansis	1535
608506	Caldicellulosiruptor obsidiansis OB47	Cellulose 1,4-beta-cellobiosidase	CP002164.1	ATGCGAAGGGGTATAGCGTTATTTATTGCAATTATCTTTTTATGCACAACTATGTATGGCTTAATCATTCCAGTTAGGGCGGAGAGTGTAGTCACTACTCAAAAGTACATTTGGAAAAATGTAAAGATTGAGGGTGGTGGCGGTTTTATTACAGGAATAGTTTTCAATCCTAAAGAAAAGAACCTAGTTTATGTAAGAACAGATATTGGTGGCGCTTATAGAAGTACAGATGGTGGGAATACATGGACTCAGCTTATGAATTGGGTAAGCTATGATGAGTGGAATTTGTTAGGTGTGGAGAGTATTGCCACTGACCCTGTTGATCCAAATCGACTGTATATTGCTGCAGGTACCTATACAAATAGTTGGACAAATATGAATGGGGTTCTTTTACGTTCA…	ADL42945.1	MRRGIALFIAIIFLCTTMYGLIIPVRAESVVTTQKYIWKNVKIEGGGGFITGIVFNPKEKNLVYVRTDIGGAYRSTDGGNTWTQLMNWVSYDEWNLLGVESIATDPVDPNRLYIAAGTYTNSWTNMNGVLLRSKDKGNTFERTPLPFKLGGNMPGRNMGERLAIDPNNNSILYLGTREGNGLWKSTDYGVTWKKVENFPNPGTYVEDPNCPYDYLNHITGIVWVVFDPTSGKPGEGSKVIYVGVADKNTSIYYTKDGGQTWEALPGQPTGLLPQHAKLSSDGMLYITYSNTQGPYNGDDGEVWRYNTKTGEWKNISPMPAKDTYFGYGGLAVDAQNPKVVMVAALSSWWPDTYIWRSTDGGETWKCIWEWAGYPNRTLHYTMDISAAPWLNFGITNPIP…	AGAGTTTGATCCTGGCTCAGGACGAACGCTGGCGGCGTGCCTAACGCATGCAAGTCGAGCGGGGATGCTAAGTGGAGAGGGGGAACTCTTGAAGCTTAGCATCTTAGCGGCGGACGGGTGAGTAACACGTGAGCAACCTACCCTCAGCACGGGGATAACAGCTCGAAAGGGCTGCTAATACCCGATGGGACCACGTCATCGCATGGTGATGTGGTGAAAGGGTAGCCGGAGAGGCTATACCGGCTGGGGATGGGCTCGCGGCCCATCAGCTAGTTGGTGGGGTAACGGCCTACCAAGGCGACGACGGGTAGCCGGCCTGAGAGGGTGACCGGCCACAGTGGGACTGAGACACGGCCCACACTCCTACGGGAGGCAGCAGCGGGGAATCTTGCGCAATGG…	Bacteria;Firmicutes;Clostridia;Thermoanaerobacterales;Thermoanaerobacterales Family III. Incertae Sedis;Caldicellulosiruptor;Caldicellulosiruptor obsidiansis	1535
351627	Caldicellulosiruptor saccharolyticus DSM 8903	glycoside hydrolase, family 48	CP000679.1	ATGCAGCGTTACAGAAGAATTATTGCAATGGTTGTAACCTTTTTATTTATTTTAGGAGTGGTATATGGGGTTAAACCATGGCAGGAGGCTAGGGCTGGTTCGTTTAACTATGGGGAAGCATTACAAAAAGCTATCATGTTTTACGAATTTCAAATGTCTGGTAAACTTCCGAATTGGGTACGCAACAACTGGCGTGGTGATTCAGCATTAAAGGATGGTCAAGACAATGGGCTTGATTTGACAGGTGGATGGTTCGATGCAGGTGATCATGTCAAATTTAACCTTCCAATGTCGTATACTGGCACAATGTTGTCATGGGCAGCATATGAGTACAAAGATGCGTTTGTTAAGAGCGGCCAATTGGAACATATCTTAAACCAAATCGAGTGGGTTAATGAC…	ABP66690.1	MQRYRRIIAMVVTFLFILGVVYGVKPWQEARAGSFNYGEALQKAIMFYEFQMSGKLPNWVRNNWRGDSALKDGQDNGLDLTGGWFDAGDHVKFNLPMSYTGTMLSWAAYEYKDAFVKSGQLEHILNQIEWVNDYFVKCHPSKYVYYYQVGDGGKDHAWWGPAEVMQMERPSFKVTQSSPGSAVVAETAASLAAASIVLKDRNPTKAATYLQHAKDLYEFAEVTKSDSGYTAANGYYNSWSGFYDELSWAAVWLYLATNDSTYLTKAESYVQNWPKISGSNIIDYKWAHCWDDVHNGAALLLAKITDKDTYKQIIESHLDYWTTGYNGERIKYTPKGLAWLDQWGSLRYATTTAFLAFVYSDWSGCPTGKKETYRKFGESQIDYALGSTGRSFVVGFGTN…	AGAGTTTGATCCTGGCTCAGGACGAACGCTGGCGGCGTGCCTAACGCATGCAAGTCGAGCGGAGATGGTGGTTGAAGGTGATGAGCTGGAGGCTGCCATCTTAGCGGCGGACGGGTGAGTAACACGTGAGCAACCTACCCCCAGCACGGGGATAACAGCTCGAAAGGGCTGCTAATACCCGATGGGACCACGTCATCGCATGGTGATGTGGTGAAAGGGTAGCCGGGGAGGCTATACTGGCTGGGGATGGGCTCGCGGCCCATCAGCTAGTTGGTGGGGTAACGGCCTACCAAGGCGACGACGGGTAGCCGGCCTGAGAGGGTGTACGGCCACAGTGGGACTGAGACACGGCCCACACTCCTACGGGAGGCAGCAGCGGGGAATCTTGCGCAATGGGCG…	Bacteria;Firmicutes;Clostridia;Thermoanaerobacterales;Thermoanaerobacterales Family III. Incertae Sedis;Caldicellulosiruptor;Caldicellulosiruptor saccharolyticus	1539
53366	Catellatospora citrea	cellulose 1,4-beta-cellobiosidase	NZ_RAPR01000001.1	ATGAGTTTCCGCACGTTGAGGCGTCGCGTCGCGCTGGTCGCGGTCGGCGCCATGGTCGTGGTCACGGGGGCGACGATCGCGTCCCCGGCCCACGCCGCCGTGTCCTGCCAGGTGACCTATACGAAAGCCTGGGACAACGGCAGCGGCTTCGGCGCCAACATCAACATCACCAACACCGGTGACCCGCTGACCAGCTGGTCACTGACCTGGACCTGGCCTGGCAACCAGGGCGGCATCCAGGGCTGGTCGGCCAACTACAGCCAGTCCGGGCAGAACGTCACCGCGACGAACCTGTCCTACAACGGCAACCTGGCCACGGGCGCGTCGACCGGCATCGGGTTCAACGGCTCGTACAGCGGCACGAACACGAACCCGTCGAACTTCGCGATCAACGGGGTC…	WP_120315472.1	MSFRTLRRRVALVAVGAMVVVTGATIASPAHAAVSCQVTYTKAWDNGSGFGANINITNTGDPLTSWSLTWTWPGNQGGIQGWSANYSQSGQNVTATNLSYNGNLATGASTGIGFNGSYSGTNTNPSNFAINGVSCGGTTPTVSLVVSPTSVSVPEGGTATYAVRLSAQPSGNVTVATTAGSGDTNLTVSSGASLTFTTSNWNTNQIVTLAAAEDSDTSNGTRPFTVASSGLTSVTVNATEADNDTVTPQSLVVSSTAVSVPEGSTGTYTVRLAAQPSGNVTVTNTAGSGDTNLTVSSGASLTFTTSNWSTPQTVTLAAAEDSDTANGTRPITVASSGLTSVTVTATEADNDTVTPQSLVVTPTSVNVPEGSTAVYAVRLAAQPSGNVTVTNTAGSGDTN…	TTGGAGAGTTTGATCCTGGCTCAGGACGAACGCTGGCGGCGTGCTTAACACATGCAAGTCGAGCGGAAAGGCCTTTCGGGGTACTCGAGCGGCGAACGGGTGAGTAACACGTGAGTAACCTGCCCCTGGCTTTGGGATAACCATCGGAAACGGTGGCTAATACCGAATATTCACTGCGGACCGCATGGTCTGTTGTGGAAAGTTTTTCGGCTGGGGATGGGCTCGCGGCCTATCAGCTTGTTGGTGGGGTGATGGCCTACCAAGGCTTTGACGGGTAGCCGGCCTGAGAGGGCGACCGGCCACACTGGGACTGAGACACGGCCCAGACTCCTACGGGAGGCAGCAGTGGGGAATATTGCACAATGGGCGGAAGCCTGATGCAGCGACGCCGCGTGAGGG…	Bacteria;Actinobacteria;Actinobacteria;Micromonosporales;Micromonosporaceae;Catellatospora;Catellatospora citrea	1524
53366	Catellatospora citrea	cellulose 1,4-beta-cellobiosidase	NZ_RAPR01000001.1	ATGCGCCGAAGCGGCACCACCGTCCTCAGCGACGGTCCGCACAGGTTCCCCGCCGGGACGAGGTCCCGGCACATTCGCGAGGAGATCGTCTTGTTGTACCCACTGCGGCGTTCCCGCCCCAGTCTGCTGCGGCGCCTCGGCGCCGTCGCCACCGCGGCGCTGGTCGCCGGCGGCGGCCTGGTGGTGGCGGCGAGCCCGGCCCAGGCCGCAGTCGCCTGCGAGGTCGTCTACACCGCCAACCCCTGGACCGAGGCCCCCGGCTCGGGCGGCTTCACCGCCAACCTCACCCTGAAGAACCTCGGTGACCCGTGGACGAGCTGGACGCTCGGCTTCACGCTGCCCTCCGGGCAGACCGTCACCCTGCCCGGCTGGTCGGCGAACTACGCCGTGTCCGGCCAG…	WP_120318173.1	MRRSGTTVLSDGPHRFPAGTRSRHIREEIVLLYPLRRSRPSLLRRLGAVATAALVAGGGLVVAASPAQAAVACEVVYTANPWTEAPGSGGFTANLTLKNLGDPWTSWTLGFTLPSGQTVTLPGWSANYAVSGQNVTATNLGYNGNVPTNGSTGIGFNGRWSGTYASPTSFTINGTACTGANPAPTVSITAPANNTHYTAPASFTIAATAADTSPGTVSKVEFYRDGLLLGSDTASPYTWDVSALPVGTYVFQAKATDNGGASATANTTVVVDASVAPKVLVNAASTAAVSVPEGGTSTFKVKLSAAPSANLTVAVARTAGDTDVSVSTGATLTFSTTNWGTEQTVTLAAAQDADNASGSATITASATGYDPGVVTATEADDEVNVYTQRFIEQYNKIKN…	TTGGAGAGTTTGATCCTGGCTCAGGACGAACGCTGGCGGCGTGCTTAACACATGCAAGTCGAGCGGAAAGGCCTTTCGGGGTACTCGAGCGGCGAACGGGTGAGTAACACGTGAGTAACCTGCCCCTGGCTTTGGGATAACCATCGGAAACGGTGGCTAATACCGAATATTCACTGCGGACCGCATGGTCTGTTGTGGAAAGTTTTTCGGCTGGGGATGGGCTCGCGGCCTATCAGCTTGTTGGTGGGGTGATGGCCTACCAAGGCTTTGACGGGTAGCCGGCCTGAGAGGGCGACCGGCCACACTGGGACTGAGACACGGCCCAGACTCCTACGGGAGGCAGCAGTGGGGAATATTGCACAATGGGCGGAAGCCTGATGCAGCGACGCCGCGTGAGGG…	Bacteria;Actinobacteria;Actinobacteria;Micromonosporales;Micromonosporaceae;Catellatospora;Catellatospora citrea	1524
479433	Catenulispora acidiphila DSM 44928	glycoside hydrolase family 48	CP001700.1	ATGACCAAAAAGTTGTCGCGCAGACAATTCGCGACCGCGGCCGGCGGAGCCGTCCTGGCGTCGGCCGTCGCACCGTCCATGTCGCGGGCGGCGAGTGTCGCCCCGGCCGCGGCCTCGGCCGCCACGGATGCCTACACCCAGCAGTTCCTGACCCAGTACAAGAAGATCAAGGACCCGGCGAACGGCTACTTCAGCGCGCAGGGGATCCCGTACCACAGTGTGGAGACGCTGATCGTCGAGGCGCCGGACTACGGGCACCAGACGACCTCGGAGGCGTTCAGCTTCTGGATGTGGCTGGAGGCGACGTACGGCCGGGTGACCGGTGACTGGACGGCGTTCAACAACGCCTGGACGACGGCCGAGCACTACATCATCCCGCAGCACGTCGATCAGCCGAGC…	ACU72508.1	MTKKLSRRQFATAAGGAVLASAVAPSMSRAASVAPAAASAATDAYTQQFLTQYKKIKDPANGYFSAQGIPYHSVETLIVEAPDYGHQTTSEAFSFWMWLEATYGRVTGDWTAFNNAWTTAEHYIIPQHVDQPSNSSYNPNSPATYAPEWPDPSSYPSPLNTSVSVGQDPLANELTSTYGTSDIYGMHWLMDVDNKYGYGNTPGTGGEAGPSATGPSYINSYQRGAAESVWKTIPQPTTDLFNYGGPNGYLDLFVAQSGSYSKQWKYTTAPDADARAIQAAYWAYRWASAQGAQGQIAASVAKAAKMGDFLRYSLFDKYFKQIGNCTNASSCAAGTGRGSEHYLLAWYYAWGGAEPGGGWAWRIGDGAAHQGYQNPLAVWAMTNIAALTPMSPTAKSDWT…	AGAGTTTGATCCTGGCTCAGGACGAACGCTGGCGGCGTGCTTAACACATGCAAGTCGAACGGTGAACCGCTTTCGGGCGGGGATCAGTGGCGAACGGGTGAGTAACACGTGGGTAACCTGCCCTCCACTCTGGGATAACTCCGGGAAACCGGGGCTAATACCGGATACGACTCGAGGCGGCATCGCCTCGGGTGGAAAGTTTTTCGGTGGAGGATGGACCCGCGGCCTATCAGCTTGTTGGTGGGGTAACGGCCTACCAAGGCGATGACGGGTAGCCGGCCTGAGAGGGCGACCGGCCACACTGGGACTGAGACACGGCCCAGACTCCTACGGGAGGCAGCAGTGGGGAATATTGCACAATGGGCGAAAGCCTGATGCAGCGACGCCGCGTGAGGGATG…	Bacteria;Actinobacteria;Actinobacteria;Catenulisporales;Catenulisporaceae;Catenulispora;Catenulispora acidiphila	1507
33876	Catenuloplanes japonicus	cellulose 1,4-beta-cellobiosidase	NZ_JNXY01000009.1	ATGAGATTTCGGCTCGGCAGGAGACGGCTGGCGATGACCGCCGCCGGCGTGCTGGTGGCCGGCGGGCTGGCGACCATACCGGTCAGCAGTGCGTTCGCGGCGACCGCCTGTGACGTCGTCTACACCACCAATGACTGGAACAACGGCTTCACGGCCAGCGTCACGCTCAAGAACGTCGGCGACCCGGTGACCAGCTGGAACCTCGGCTGGACGTTCCCGGGCAACCAGCAGATCACCAACGGCTGGTCCGCGAGGTACAGCCAGAGCGGGCAGAACGTCACCGCGACCAACGAGGCGTGGAACGGCAGCCTGGCCACCGGCGCGTCCGTGACGCTGGGCTTCAACGCGAGCTACAGCGGCACCAACGCCAAGCCGGCCTCGTTCACGCTGAACGGCAGC…	WP_033340499.1	MRFRLGRRRLAMTAAGVLVAGGLATIPVSSAFAATACDVVYTTNDWNNGFTASVTLKNVGDPVTSWNLGWTFPGNQQITNGWSARYSQSGQNVTATNEAWNGSLATGASVTLGFNASYSGTNAKPASFTLNGSPCNGAVNQAPAVTLTSPADGATFAAPATVNLAATATDADGTIAKVEFYRNGLLINTDTAAPYAYSSTGLPAGSYTVQAKAYDNAGLTSTDDAAFTVTGSSANSIVTPATLQVAEGSSSALNVKLSAAPTGNVSVALAKTGDADLTLGASTATLTTSNWSTGVNVPVNAAEDADSTNGTATVTASATGYTSSVTTVTETDNDGGTNPGGVYGEEFLALYNKIKAPANGYFSPEGVPYHSVETLLVEAPDHGHETTSEAFSYWLFLEA…	GTTGGAGAGTTTGATCCTGGCTCAGGACGAACGCTGGCGGCGTGCTTAACACATGCAAGTCGAGCGGAAAGGCCCTTCGGGGTACTCGAGCGGCGAACGGGTGAGTAACACGTGAGTAACCTGCCCTAGACTTTGGGATAACCCTCGGAAACGGGGGCTAATACCGGATACTCCTTCCTTCTCGCATGGGATGGTCGGGAAAGTTTTTCGGTCTGGGATGGACTCGCGGCCTATCAGCTTGTTGGTGGGGTAATGGCCTACCAAGGCGACGACGGGTAGCCGGCCTGAGAGGGCGACCGGCCACACTGGGACTGAGACACGGCCCAGACTCCTACGGGAGGCAGCAGTGGGGAATATTGCACAATGGGCGGAAGCCTGATGCAGCGACGCCGCGTGAGG…	Bacteria;Actinobacteria;Actinobacteria;Micromonosporales;Micromonosporaceae;Catenuloplanes;Catenuloplanes japonicus	1524
1708	Cellulomonas fimi	exoglucanase B	NZ_LR134387.1	ATGTCGTCAACGACCCGCCGGCGATCCGCCTGGGTGGCAGCAGCCACCGTAGGCGTCTCGTCGTTCTTGGCGGTCGCCGGGATCACCCCCGCGATCGCCGCGGCCGGAGCGGGACAACCCGCCACGGTCACCGTCCCCGCGGCCTCCCCGGTCCGCGCCGCCGTGGACGGCGAGTACGCGCAGCGGTTCCTCGCGCAGTACGACAAGATCAAGGACCCCGCCAACGGGTACTTCAGCGCGCAGGGCATCCCGTACCACGCCGTCGAGACCCTCATGGTGGAGGCGCCCGACTACGGCCACGAGACGACGTCCGAGGCGTACTCCTACTGGCTGTGGCTCGAGGCGCTCTACGGCCAGGTCACCCAGGACTGGGCACCGCTCAACCACGCCTGGGACACC…	WP_013772537.1	MSSTTRRRSAWVAAATVGVSSFLAVAGITPAIAAAGAGQPATVTVPAASPVRAAVDGEYAQRFLAQYDKIKDPANGYFSAQGIPYHAVETLMVEAPDYGHETTSEAYSYWLWLEALYGQVTQDWAPLNHAWDTMEKYMIPQSVDQPTNSFYNPNSPATYAPEFNHPSSYPSQLNSGISGGTDPIGAELKATYGNADVYQMHWLADVDNIYGFGATPGAGCTLGPTATGTSFINTFQRGPQESVWETVPQPSCEEFKYGGKNGYLDLFTKDASYAKQWKYTSASDADARAVEAVYWANQWATEQGKAADVAATVAKAAKMGDYLRYTLFDKYFKKIGCTSPTCAAGQGREAAHYLLSWYMAWGGATDTSSGWAWRIGSSHAHFGYQNPLAAWALSTDPKL…	TTTACGGAGAGTTTGATTCTGGCTCAGGACGAACGCTGGCGGCGTGCTTAACACATGCAAGTCGAACGGTGATGACAGGGCTTGCTCTGTCTGATCAGTGGCGAACGGGTGAGTAACACGTGAGCAACCTGCCCCTGACTCTGGGATAACGACCGGAAACGGTCGCTAATACCGGATATGAGACGTACAGGCATCTGTTGCGTCTGGAAAGTTTTTCGGTCAGGGATGGGCTCGCGGCCTATCAGCTTGTTGGTGGGGTAACGGCCTACCAAGGCGACGACGGGTAGCCGGCCTGAGAGGGCGACCGGCCACACTGGGACTGAGACACGGCCCAGACTCCTACGGGAGGCAGCAGTGGGGAATATTGCACAATGGGCGAAAGCCTGATGCAGCGACGCC…	Bacteria;Actinobacteria;Actinobacteria;Micrococcales;Cellulomonadaceae;Cellulomonas;Cellulomonas fimi	1529
590998	Cellulomonas fimi ATCC 484	glycoside hydrolase family 48	CP002666.1	ATGTCGTCAACGACCCGCCGGCGATCCGCCTGGGTGGCAGCAGCCACCGTAGGCGTCTCGTCGTTCTTGGCGGTCGCCGGGATCACCCCCGCGATCGCCGCGGCCGGAGCGGGACAACCCGCCACGGTCACCGTCCCCGCGGCCTCCCCGGTCCGCGCCGCCGTGGACGGCGAGTACGCGCAGCGGTTCCTCGCGCAGTACGACAAGATCAAGGACCCCGCCAACGGGTACTTCAGCGCGCAGGGCATCCCGTACCACGCCGTCGAGACCCTCATGGTGGAGGCGCCCGACTACGGCCACGAGACGACGTCCGAGGCGTACTCCTACTGGCTGTGGCTCGAGGCGCTCTACGGCCAGGTCACCCAGGACTGGGCACCGCTCAACCACGCCTGGGACACC…	AEE47513.1	MSSTTRRRSAWVAAATVGVSSFLAVAGITPAIAAAGAGQPATVTVPAASPVRAAVDGEYAQRFLAQYDKIKDPANGYFSAQGIPYHAVETLMVEAPDYGHETTSEAYSYWLWLEALYGQVTQDWAPLNHAWDTMEKYMIPQSVDQPTNSFYNPNSPATYAPEFNHPSSYPSQLNSGISGGTDPIGAELKATYGNADVYQMHWLADVDNIYGFGATPGAGCTLGPTATGTSFINTFQRGPQESVWETVPQPSCEEFKYGGKNGYLDLFTKDASYAKQWKYTSASDADARAVEAVYWANQWATEQGKAADVAATVAKAAKMGDYLRYTLFDKYFKKIGCTSPTCAAGQGREAAHYLLSWYMAWGGATDTSSGWAWRIGSSHAHFGYQNPLAAWALSTDPKL…	AGAGTTTGATTCTGGCTCAGGACGAACGCTGGCGGCGTGCTTAACACATGCAAGTCGAACGGTGATGACAGGGCTTGCTCTGTCTGATCAGTGGCGAACGGGTGAGTAACACGTGAGCAACCTGCCCCTGACTCTGGGATAACGACCGGAAACGGTCGCTAATACCGGATATGAGACGTACAGGCATCTGTTGCGTCTGGAAAGTTTTTCGGTCAGGGATGGGCTCGCGGCCTATCAGCTTGTTGGTGGGGTAACGGCCTACCAAGGCGACGACGGGTAGCCGGCCTGAGAGGGCGACCGGCCACACTGGGACTGAGACACGGCCCAGACTCCTACGGGAGGCAGCAGTGGGGAATATTGCACAATGGGCGAAAGCCTGATGCAGCGACGCCGCGTGAG…	Bacteria;Actinobacteria;Actinobacteria;Micrococcales;Cellulomonadaceae;Cellulomonas;Cellulomonas fimi	1510
446466	Cellulomonas flavigena DSM 20109	glycoside hydrolase family 48	CP001964.1	ATGTCCTCAAGCACCCGACGGCGTGCCGTCAGAGCGGCCTGGGCCGTCCTGACAGCCACGTCGCTCGTGGCCGTGGGCGGCGCACAGGCCGCCGTCGCTCTCTCGGGGCCGACCTCCCAGGTCGCCCCCGCGGCGGTGACGGTCGACGCCGAGTACGCGAAGCGGTTCCTCGAGCAGTACGACAAGATCAAGGACCCCGCCAACGGGTACTTCAGCCCTCAGGGCATCCCCTACCACGCCGTCGAGACCCTCATGGTCGAGGCCCCGGACTACGGGCACATGACGACCTCCGAGGCCTACTCCTACTGGATCTGGCTCGAGGCCCTCTACGGCCAGGCCACCGGTGAGTGGCAGCCGCTCAACGAGGCGTGGAAGAACCTCGAGACGTACATGATCCCC…	ADG75987.1	MSSSTRRRAVRAAWAVLTATSLVAVGGAQAAVALSGPTSQVAPAAVTVDAEYAKRFLEQYDKIKDPANGYFSPQGIPYHAVETLMVEAPDYGHMTTSEAYSYWIWLEALYGQATGEWQPLNEAWKNLETYMIPQKEDQPTNSFYRADAPASYASEYDHPSKYPSQIGSSGSVGRDPIAAELKQAYGTDDIYQMHWLGDVDNIYGFGAAPGPGCALGPDQEGMSLVNTFQRGPQESVWETVPHPTCDDFSFGGPNGYLDLFTGDASYAKQWKYTSASDADARAIEAVYWANKWATEQGKASQIADTVAKASKLGDYLRYTLFDKYFKQIGCTSPSCPAGTGKDSAHYLLSWYMAWGGATDTNAGWAWRISSSHAHMGYQNPFAAWALANDSKLTPKGSTA…	AGAGTTTGATTCTGGCTCAGGACGAACGCTGGCGGCGTGCTTAACACATGCAAGTCGAACGGTGAAGGTCAGCTTGCTGACCGGATCAGTGGCGAACGGGTGAGTAACACGTGAGCAACCTACCCTTCACTCTGGGATAAGCCTTGGAAACGAGGTCTAATACCGGATACGAGACGCACGGGCATCTGTAGCGTCTGGAAAGATTTATCGGTGGGGGATGGGCTCGCGGCCTATCAGCTTGTTGGTGGGGTAATGGCCTACCAAGGCGACGACGGGTAGCCGGCCTGAGAGGGCGACCGGCCACACTGGGACTGAGACACGGCCCAGACTCCTACGGGAGGCAGCAGTGGGGAATATTGCACAATGGGCGCAAGCCTGATGCAGCGACGCCGCGTGCGG…	Bacteria;Actinobacteria;Actinobacteria;Micrococcales;Cellulomonadaceae;Cellulomonas;Cellulomonas flavigena	1508
593907	Cellulomonas gilvus ATCC 13127	glycoside hydrolase family 48	CP002665.1	ATGTCCTCAACGACCCGACGACGCACCGCCTGGGTGGCCCTGGCCACCCTGAGCGTGTCGTCATTCCTGGCGGCCGCGGGCTCCCCCGCGACCGCCGCGCCCGCGGGGGGCGGCCTGCCCACCACGGTGACCGTCCCGGCCGCCTCCCCCGTGCGCGCCGCGGTGGACGGCGAGTACGCGCAGCGCTTCCTCGCGCAGTACGACAAGATCAAGGACCCGGCCAACGGGTACTTCTCGCCGCAGGGCATCCCGTACCACTCCGTCGAGACCCTCATCGTCGAGGCGCCCGACTACGGCCACGAGACCACGTCCGAGGCGTACTCGTACTGGATCTGGCTCGAGGCGCTGTACGGGCAGGTGACGCAGGACTGGGCACCGCTCAACCACGCCTGGGACACC…	AEI13168.1	MSSTTRRRTAWVALATLSVSSFLAAAGSPATAAPAGGGLPTTVTVPAASPVRAAVDGEYAQRFLAQYDKIKDPANGYFSPQGIPYHSVETLIVEAPDYGHETTSEAYSYWIWLEALYGQVTQDWAPLNHAWDTMEKNMIPASVDQPTNSFYNPNSPATYASEYNHPSQYPSQLSSGTSVGKDPIANELKATYGTSDIYQMHWLADVDNVYGFGVTPGPGCEMGPSATGTSFINTFQRGPQESVWETVPQPSCEEFKYGGKNGFLDLFTGDASYAKQWKYTSASDADARAVEAIYWANKWATEQGKQADVAAVVAKAAKMGDYLRYTLFDKYFKTIGCTSPSCPAGSNRDSAHYLLSWYMAWGGATDANAGWAWRIGSSQAHFGYQNPLAAYALSTDPAL…	AGAGTTTGATTCTGGCTCAGGACGAACGCTGGCGGCGTGCTTAACACATGCAAGTCGAACGGTGAAGACCAGCTTGCTGGTTGGATCAGTGGCGAACGGGTGAGTAACACGTGAGCAACCTGCCCCTGACTCTGGGATAAGCCTTGGAAACGAGGTCTAATACCGGATATGACACTGTCACGCATGTGGTGGTGTGGAAAGAATTTCGGTTGGGGATGGGCTCGCGGCCTATCAGCTTGTTGGTGGGGTGATGGCCTACCAAGGCGACGACGGGTAGCCGGCCTGAGAGGGCGACCGGCCACACTGGGACTGAGACACGGCCCAGACTCCTACGGGAGGCAGCAGTGGGGAATATTGCACAATGGGCGCAAGCCTGATGCAGCGACGCCGCGTGAGGGA…	Bacteria;Actinobacteria;Actinobacteria;Micrococcales;Cellulomonadaceae;Cellulomonas;Cellulomonas gilvus	1506
76862	Cellulomonas iranensis	exoglucanase	NZ_NFZP01000094.1	ATGACCTCACCCACCCGACGGCGCGCCGTCAGAGCGGCCTGGGCCGTCCTGACGAGCGTGACGCTCGTGGCCGCGGGCGGCGCGCAGGCCGCCTCCGCGCTGTCCGGCGGCGGGCCGGCCCCGGCCGCCGCCATCGTCAGCGACGAGTACAAGACGCGGTTCCTCGAGCAGTACGAGAAGATCAAGGACCCGGCCAACGGGTACTTCAGCGCGCAGGGCATCCCGTACCACGCGGTCGAGACCCTCATGGTCGAGGCGCCCGACTACGGGCACGAGACGACGTCGGAGACGTACTCCTACTGGATCTGGCTCGAGGCCCTCTACGGGCAGGCCACCGGCGAGTGGGCACCGCTCAACGCCGCGTGGAAGAACCTCGAGACGTACATGATCCCGCAGAAT…	WP_087510197.1	MTSPTRRRAVRAAWAVLTSVTLVAAGGAQAASALSGGGPAPAAAIVSDEYKTRFLEQYEKIKDPANGYFSAQGIPYHAVETLMVEAPDYGHETTSETYSYWIWLEALYGQATGEWAPLNAAWKNLETYMIPQNEDQPTNASYDASKPATYAAEYNHPSNYPSQLSSGVSVGRDPLAAELRSTYSSPDIYQMHWLGDVDNVYGFGAAPGPGCQLGPSHQGMSLINTFQRGPQESVWETIPQPTCDDFTSGGRNGFLDIFTGDASYAKQWKYTSASDADARAIEAVYWANKWATEQGKQAQVAETVAKASKMGDYLRYTLFDKYFKQIGCTSPSCPAGSNRESAHYLLSWYMAWGGALDTSSPWSWRISSSHAHFGYQNPFAAWALANDPALTPKSPTAKS…	CATTCACGGAGAGTTTGATTCTGGCTCAGGACGAACGCTGGCGGCGTGCTTAACACATGCAAGTCGAACGGTGAACCCCAGCTTGCTGGGGGGATCAGTGGCGAACGGGTGAGTAACACGTGAGTAACCTGCCCTTCACTCTGGGATAAGCCTTGGAAACGGGGTCTAATACCGGATACGAGACGCACGGGCATCTGTAGCGTCTGGAAAGATTTATCGGTGAAGGATGGACTCGCGGCCTATCAGCTTGTTGGTGGGGTAATGGCCTACCAAGGCGACGACGGGTAGCCGGCCTGAGAGGGCGACCGGCCACACTGGGACTGAGACACGGCCCAGACTCCTACGGGAGGCAGCAGTGGGGAATATTGCACAATGGGCGCAAGCCTGATGCAGCGACGC…	Bacteria;Actinobacteria;Actinobacteria;Micrococcales;Cellulomonadaceae;Cellulomonas;Cellulomonas iranensis	1529
1295626	Cellulomonas sp. B6	exoglucanase	NZ_LNTD01000215.1	ATGACCTCACCCACCCGACGGCGCGCCGTCAGAGCGGCCTGGGCCGTCCTGACGAGCGTGACGCTCGTGGCCGCGGGCGGCGCCCAGGCCGCGTCCGCGCTGTCCGGAGGCGGTCCGGCCCCGGCCGCCGCCACCGTCAGCGACGAGTACAAGCAGCGGTTCCTCGAGCAGTACGAGAAGATCAAGGACCCGGCCAACGGGTACTTCAGCGCGCAGGGCATCCCGTACCACGCGGTCGAGACGCTCATGGTCGAGGCGCCCGACTACGGGCACGAGACGACGTCCGAGACGTACTCCTACTGGATCTGGCTCGAGGCCCTCTACGGGCAGGCCACCGGCGAGTGGGCACCGCTCAACGCCGCGTGGAAGAACCTCGAGACGTACATGATCCCGCAGAAG…	WP_062103874.1	MTSPTRRRAVRAAWAVLTSVTLVAAGGAQAASALSGGGPAPAAATVSDEYKQRFLEQYEKIKDPANGYFSAQGIPYHAVETLMVEAPDYGHETTSETYSYWIWLEALYGQATGEWAPLNAAWKNLETYMIPQKEDQPTNASYDASKPATYAAEYNHPSNYPSQLSSGVSVGRDPLAAELRSTYNSPDIYQMHWLGDVDNVYGFGAAPGPGCQLGPSHQGMSLINTFQRGPQESVWETIPQPTCDDFTSGGRNGFLDIFTGDASYAKQWKYTSASDADARAIEAVYWANKWATEQGKQAQVAETVAKAAKMGDYLRYTLFDKYFKQIGCTSPSCPAGSNRESAHYLLSWYMAWGGALDTSSPWSWRISSSHAHFGYQNPFAAWALANDPALTPKSPTAKA…	CATTCACGGAGAGTTTGATTCTGGCTCAGGACGAACGCTGGCGGCGTGCTTAACACATGCAAGTCGAACGGTGAACCTCAGCTTGCTGGGGGGATCAGTGGCGAACGGGTGAGTAACACGTGAGTAACCTGCCCTTCACTCTGGGATAAGCCTTGGAAACGGGGTCTAATACCGGATACGAGACGCACGGGCATCTGTAGCGTCTGGAAAGATTTATCGGTGGAGGATGGACTCGCGGCCTATCAGCTTGTTGGTGGGGTAATGGCCCACCAAGGCGACGACGGGTAGCCGGCCTGAGAGGGCGACCGGCCACACTGGGACTGAGACACGGCCCAGACTCCTACGGGAGGCAGCAGTGGGGAATATTGCACAATGGGCGCAAGCCTGATGCAGCGACGC…	Bacteria;Actinobacteria;Actinobacteria;Micrococcales;Cellulomonadaceae;Cellulomonas;Cellulomonas sp. B6	1529
1346710	Cellulomonas sp. FA1	exoglucanase	NZ_LBMY01000001.1	ATGACCTCACCCACCCGACGGCGCGCCGTCAGAGCGGCCTGGGCCGTCCTGACGAGCGTGACGCTCGTGGCCGCGGGCGGCGCGCAGGCCGCCTCCGCGCTGTCCGGCGGCGGGCCGGCCCCGGCCGCCGCCATCGTCAGCGACGAGTACAAGACGCGGTTCCTCGAGCAGTACGAGAAGATCAAGGACCCGGCCAACGGGTACTTCAGCGCGCAGGGCATCCCGTACCACGCGGTCGAGACCCTCATGGTCGAGGCGCCCGACTACGGGCACGAGACGACGTCGGAGACATACTCCTACTGGATCTGGCTCGAGGCCCTCTACGGGCAGGCCACCGGCGAGTGGGCACCGCTCAACGCCGCGTGGAAGAACCTCGAGACGTACATGATCCCGCAGAAG…	WP_046529316.1	MTSPTRRRAVRAAWAVLTSVTLVAAGGAQAASALSGGGPAPAAAIVSDEYKTRFLEQYEKIKDPANGYFSAQGIPYHAVETLMVEAPDYGHETTSETYSYWIWLEALYGQATGEWAPLNAAWKNLETYMIPQKEDQPTNASYDASKPATYAAEYNHPSNYPSQLSSGVSVGRDPLAAELRSAYGSPDIYQMHWLGDVDNVYGFGAAPGPGCQLGPSHQGMSLINTFQRGPQESVWETIPQPTCDDFTSGGRNGFLDIFTGDASYAKQWKYTSASDADARAIEAVYWANKWATEQGKQAQVAETVAKASKMGDYLRYTLFDKYFKQIGCTSPSCPAGSNRESAHYLLSWYMAWGGALDTSSPWSWRISSSHAHFGYQNPFAAWALANDPALTPKSPTAKS…	CATTCACGGAGAGTTTGATTCTGGCTCAGGACGAACGCTGGCGGCGTGCTTAACACATGCAAGTCGAACGGTGAACCTCAGCTTGCTGGGGGGATCAGTGGCGAACGGGTGAGTAACACGTGAGTAACCTGCCCTTCACTCTGGGATAAGCCTTGGAAACGGGGTCTAATACCGGATACGAGACGCACGGGCATCTGTAGCGTCTGGAAAGATTTATCGGTGGAGGATGGACTCGCGGCCTATCAGCTTGTTGGTGGGGTAATGGCCTACCAAGGCGACGACGGGTAGCCGGCCTGAGAGGGCGACCGGCCACACTGGGACTGAGACACGGCCCAGACTCCTACGGGAGGCAGCAGTGGGGAATATTGCACAATGGGCGCAAGCCTGATGCAGCGACGC…	Bacteria;Actinobacteria;Actinobacteria;Micrococcales;Cellulomonadaceae;Cellulomonas;Cellulomonas sp. FA1	1529
1855324	Cellulomonas sp. KH9	exoglucanase	NZ_FOSE01000001.1	ATGTCCTCAAGCACCCGACGGCGTGCCGTCAGAGCGGCCTGGGCCGTCCTGACCGCCACGACGCTCGTGGCCGCAGGCGGCATACAGGCCGCCCAGGCGCTCTCCGGCTCGACGTCGCAGGCAGCGGTCCCCGCTGCCGTGGCGGTCGACTCCGAGTACGCGCAGCGGTTCCTCGAGCAGTACGAGAAGATCAAGGACCCCGCCAACGGGTACTTCAGCCCGCAGGGCATCCCGTACCACGCGGTCGAGACCCTCATGGTCGAGGCCCCGGACTACGGGCACATGACCACGTCGGAGGCGTACAGCTACTGGATCTGGCTCGAGGCCCTGTACGGGCAGGCCACCGGTGACTGGGACCCGCTGAACGAGGCGTGGACCAACATGGAGACGTACATGATC…	WP_089797993.1	MSSSTRRRAVRAAWAVLTATTLVAAGGIQAAQALSGSTSQAAVPAAVAVDSEYAQRFLEQYEKIKDPANGYFSPQGIPYHAVETLMVEAPDYGHMTTSEAYSYWIWLEALYGQATGDWDPLNEAWTNMETYMIPQQADQPTNSFYKADAPASYASEYNHPSNYPSQIGSSGSVGKDPIAAELRATYGNNDIYQMHWLGDVDNIYGFGAAPGPGCQLGPDHEGMSLVNTFQRGPQESVWETVPHPTCDDFTYGGPNGYLDLFTGDASYAKQWKYTSASDADARAVEAVYWANKWATEQGKAADVASVVTKAAKLGDYLRYTLFDKYFKTIGCTSPSCPAGTGKDSAHYLLSWYMAWGGATDTSSGWAWRIGSSHAHFGYQNPFAAWALSNDPKLTPKSAT…	CATTCACGGAGAGTTTGATTCTGGCTCAGGACGAACGCTGGCGGCGTGCTTAACACATGCAAGTCGAACGGTGAAGGTCAGCTTGCTGACCGGATCAGTGGCGAACGGGTGAGTAACACGTGAGCAACCTACCCTTCACTCTGGGATAAGCCTTGGAAACGAGGTCTAATACCGGATACGAGACGCACGGGCATCTGTAGCGTCTGGAAAGATTTATCGGTGGGGGATGGGCTCGCGGCCTATCAGCTTGTTGGTGGGGTAATGGCCTACCAAGGCGACGACGGGTAGCCGGCCTGAGAGGGCGACCGGCCACACTGGGACTGAGACACGGCCCAGACTCCTACGGGAGGCAGCAGTGGGGAATATTGCACAATGGGCGAAAGCCTGATGCAGCGACGC…	Bacteria;Actinobacteria;Actinobacteria;Micrococcales;Cellulomonadaceae;Cellulomonas;Cellulomonas sp. KH9	1529
1736339	Cellulomonas sp. Leaf334	exoglucanase	NZ_LMOO01000008.1	ATGTCCTCATCGACCCGACGGCGAGCTGCCTGGGTGGCCACGGCCACCCTGAGCGCAGCATCGCTGCTGGCCATCTGCGGGGTCTCTCCCGCGACGGCCGCACCAGCGCCGGCGACGTTCGTCGTCCCGGCATCCTCCATGGTCAAGGCCCCCATCAAGGCCGCCGTGGCCGACGGGGAGTACGCCCAGCGGTTCCTCACGCAGTACGAGAAGATCAAGGACCCGGCCAACGGCTACTTCAGCGCGCAGGGCATCCCGTACCACTCCGTCGAGACCCTCATCGTCGAGGCTCCCGACTACGGCCACGCGACGACGTCGGAGGCCTACTCCTTCTGGATCTGGCTCGAGGCGCTGTACGGCCAGACCACGGGCGACTGGGCGCCGATCAACAACGCCTGG…	WP_056593574.1	MSSSTRRRAAWVATATLSAASLLAICGVSPATAAPAPATFVVPASSMVKAPIKAAVADGEYAQRFLTQYEKIKDPANGYFSAQGIPYHSVETLIVEAPDYGHATTSEAYSFWIWLEALYGQTTGDWAPINNAWATMEKYMIPQTVDQPTNSFYNPNSPATYASEYDHPSKYPSQLSSGVTVGKDPIADELKSTYGTPDIYQMHWLADVDNKYGFGATPGTGCELGPTATGSSFINTFQRGEQESVWETVPQPSCEEFKYGGKNGFLDLFTGDASYSKQWKYTSASDADARAVEAVYWANKWATEQGKQADVASIVTKAAKMGDYLRYTLFDKYFKTIGCTSPSCPAGTGKDSAHYLLSWYLAWGGALDTSAGWAWRVSSSHAHMGYQNPLAAYALSTDS…	CATTTACGGAGAGTTTGATTCTGGCTCAGGACGAACGCTGGCGGCGTGCTTAACACATGCAAGTCGAACGGTGATGGCCAGCTTGCTGGTCTGATCAGTGGCGAACGGGTGAGTAACACGTGAGCAACCTACCCTTCACTCTGGGATAAGCCCTGGAAACGGGGTCTAATACCGGATATGAGACGTACAGGCATCTGTAGCGTCTGGAAAGATTTATCGGTGGGGGATGGGCTCGCGGCCTATCAGCTTGTTGGTGGGGTAGTGGCCTACCAAGGCGACGACGGGTAGCCGGCCTGAGAGGGCGACCGGCCACACTGGGACTGAGACACGGCCCAGACTCCTACGGGAGGCAGCAGTGGGGAATATTGCACAATGGGCGCAAGCCTGATGCAGCGACGC…	Bacteria;Actinobacteria;Actinobacteria;Micrococcales;Cellulomonadaceae;Cellulomonas;Cellulomonas sp. Leaf334	1530
1736362	Cellulomonas sp. Leaf395	exoglucanase	NZ_LMQI01000004.1	ATGTCCTCATCGACCCGACGGCGAACTGCCTGGGTGGCCACGGCCACCTTGAGCGCAGCTTCGCTGCTGGCCATCTGCGGGGTCTCACCCGCGATGGCCGCCTCCGCCCCCGCGACGGTGGTCGTCCCGGCCGCCGCGCCCGTCAAGGCCGCCGTGGCCGACGGCGAGTACGCCCAGCGCTTCCTTGCGCAGTACAAGAAGATCAAGGACCCCGCCAACGGCTACTTCAGCGCGCAGGGCATCCCGTACCACTCCGTCGAGACCCTCATCGTCGAGGCCCCCGACTACGGCCACGAGACGACGTCGGAGGCGTACTCCTACTGGCTCTGGCTCGAGGCGCTCTACGGCCAGTTCACCGAGGACTGGGGCCCGCTGAACGACGCGTGGGCGACCATGGAG…	WP_056025867.1	MSSSTRRRTAWVATATLSAASLLAICGVSPAMAASAPATVVVPAAAPVKAAVADGEYAQRFLAQYKKIKDPANGYFSAQGIPYHSVETLIVEAPDYGHETTSEAYSYWLWLEALYGQFTEDWGPLNDAWATMEKYMIPTSADQPTNSFYNPNSPATYASEFNHPSSYPSQLNNGVTSGKDPIGAELKATYGNADVYGMHWLADVDNKYGFGATPGAGCELGPTATGTSYINTFQRGPQESVWETIPQPSCEEFKYGGPNGYLDLFTKDASYAKQWKYTNAPDADARAVEAVYWANQWATEQGKAADVAATVAKAAKMGDYLRYALFDKYFKAVGCTSPSCPAGSGKESAHGLLSWYYAWGGALDSSAGWAWRIGSSHAHFGYQNPLAAWVLSTDPALTP…	ATTAACGGAGAGTTTGATTCTGGCTCAGGACGAACGCTGGCGGCGTGCTTAACACATGCAAGTCGAACGGTGATGGCCAGCTTGCTGGTCTGATCAGTGGCGAACGGGTGAGTAACACGTGAGCAACCTACCCCAGACTCTGGAATAACCATGGGAAACGATGGCTAATACCGGATACGAGACACACGCGCATGTGTGGTGTCTGGAAAGATTTATCGGTCTGGGATGGGCTCGCGGCCTATCAGCTTGTTGGTGGGGTAGTGGCCTACCAAGGCGACGACGGGTAGCCGGCCTGAGAGGGCGACCGGCCACACTGGGACTGAGATACGGCCCAGACTCCTACGGGAGGCAGCAGTGGGGAATATTGCACAATGGGCGCAAGCCTGATGCAGCGACGCC…	Bacteria;Actinobacteria;Actinobacteria;Micrococcales;Cellulomonadaceae;Cellulomonas;Cellulomonas sp. Leaf395	1530
2293719	Cellulomonas sp. NEAU-TCZ24	exoglucanase	NZ_QWKP01000046.1	ATGTCCTCACCGACCCGCCGGCGATTCGCCTGGGTGGCTGCGGCCACCCTGGGCGCGTCGTCGCTCATGGCGGCCTGCCTCGTCCAACCCGCGATGGCCGCGCCCGCACCCGCGAGCCCGGCCGTCACGATCCAGCTCCCCGGTGCCGCACCCCTGGCCGTCGCCGCGGCCGCCGACGGGGAGTACACGCAGCGCTTCCTGACGATGTACTCGAAGATCAAGGACTCCGCGAACGGCTACTTCAGCGCGCAGGGCATCCCCTACCATTCGGTCGAGACCCTCATCGTCGAGGCGCCCGACTACGGCCACGAGACGACGTCCGAGGCGTACTCGTACTGGGTGTGGCTCGAGGCCCTCTACGGCCAGGTCACGCAGGACTGGGCGCCGCTGAACCACGCG…	WP_118765607.1	MSSPTRRRFAWVAAATLGASSLMAACLVQPAMAAPAPASPAVTIQLPGAAPLAVAAAADGEYTQRFLTMYSKIKDSANGYFSAQGIPYHSVETLIVEAPDYGHETTSEAYSYWVWLEALYGQVTQDWAPLNHAWDTLEKYMIPTSADQPTNSFYNPNSPATYASEFNTPDKYPSALNSGVASGKDPIGAELKSTYGNADVYGMHWLADVDNKYGFGATPGAGCELGPTATGTSYINTFQRGPQESVWETVPQPSCEEFKYGGKNGYLDLFTQDSSYAKQWKYTNAPDADARAIEAVYWANKWATEQGKQAQIAGTVAKAAKMGDYLRYALFDKYFKTVGCTSPSCPAGTGKESEHGLLSWYYAWGGALDTSAGWAWRIGSSHAHFGYQNPLAAWVLSTD…	TTAACGGAGAGTTTGATTCTGGCTCAGGACGAACGCTGGCGGCGTGCTTAACACATGCAAGTCGAACGGTGATGGCCAGCTTGCTGGTCTGATCAGTGGCGAACGGGTGAGTAACACGTGAGCAACCTGCCCTTCACTCTGGGATAACCACGGGAAACGGTGGCTAATACCGGATACGAGACGTACCTGCATGGGTGGCGTCTGGAAAGATTTATCGGTGGAGGATGGGCTCGCGGCCTATCAGCTTGTTGGTGGGGTAATGGCCTACCAAGGCGACGACGGGTAGCCGGCCTGAGAGGGCGACCGGCCACACTGGGACTGAGACACGGCCCAGACTCCTACGGGAGGCAGCAGTGGGGAATATTGCACAATGGGCGCAAGCCTGATGCAGCGACGCCG…	Bacteria;Actinobacteria;Actinobacteria;Micrococcales;Cellulomonadaceae;Cellulomonas;Cellulomonas sp. NEAU-TCZ24	1528
2485188	Cellulomonas sp. PhB150	exoglucanase	NZ_RKHX01000004.1	ATGTCCTCATCGACCCGCCGGCGGTTCGCCTGGGTGGCTACGGCCACCCTGAGCGCGTCGTCACTCATGGCGGCCTGCCTGATCCAACCCGCGATGGCCGCACCCGCACCCGCAGTCGCGGGCCCGGCCGTCACCATCCAGCTGCCGGGCTCCGCCCCTCTGGCCGTCACCGCGGCGGCCGACGGGGAGTACACGCAGCGCTTCCTGACGATGTACGACAAGATCAAGGACCCCGCCAACGGCTACTTCAGCGCGCAGGGCATCCCGTACCACTCCGTCGAGACCCTCATCGTCGAGGCGCCCGACTACGGCCACGAGACCACGTCCGAGGCCTACTCGTACTGGCTGTGGCTCGAGGCGCTCTACGGCCAGGTCACGCAGGACTGGGCCCCGCTGAAC…	WP_123372368.1	MSSSTRRRFAWVATATLSASSLMAACLIQPAMAAPAPAVAGPAVTIQLPGSAPLAVTAAADGEYTQRFLTMYDKIKDPANGYFSAQGIPYHSVETLIVEAPDYGHETTSEAYSYWLWLEALYGQVTQDWAPLNHAWDTLEKYMIPTSADQPTNSFYNPNSPATYASEYNTPDKYPSALNSGVKSGVDPIATELKTTYGTSDIYGMHWLADVDNKYGFGATPGAGCELGPTATGTSYINTFQRGPQESVWETVPQPSCEEFKYGGKNGYLDLFTQDSSYAKQWKYTNAPDADARSVEAVYWANKWATEQGKQAEIAGTVAKAAKMGDYLRYALFDKYFKTVGCTSPSCPAGTGKDSEHGLLSWYYAWGGALDSSAGWAWRIGSSHAHFGYQNPLAAWVLS…	TTAACGGAGAGTTTGATTCTGGCTCAGGACGAACGCTGGCGGCGTGCTTAACACATGCAAGTCGAACGGTGACGACCAGCTTGCTGGTCTGATCAGTGGCGAACGGGTGAGTAACACGTGAGCAACCTGCCCTTCACTCTGGGATAACCACGGGAAACGGTGGCTAATACCGGATACGAGACGTACCTGCATGGGTGGCGTCTGGAAAGATTTATCGGTGAAGGATGGGCTCGCGGCCTATCAGCTTGTTGGTGGGGTAATGGCCTACCAAGGCGACGACGGGTAGCCGGCCTGAGAGGGCGACCGGCCACACTGGGACTGAGACACGGCCCAGACTCCTACGGGAGGCAGCAGTGGGGAATATTGCACAATGGGCGCAAGCCTGATGCAGCGACGCCG…	Bacteria;Actinobacteria;Actinobacteria;Micrococcales;Cellulomonadaceae;Cellulomonas;Cellulomonas sp. PhB150	1528
2003551	Cellulomonas sp. PSBB021	exoglucanase	NZ_CP021430.1	ATGTCCTCTTCGACCCGACGGCGACACGCCTGGGTGGCTCTCGCCGCCCTGAGCGTGTCGTCACTCCTGGCGGCCGGGATCACTCCCGCTGCTGCCGCGACCGGCGGGGGCGCACTGCCCTCGACGGTCTCCGTCCCCGCGGCGTCGCCACTGCGCGCCGCCGTCGACGGGGAGTACGCGCAGCGCTTCCTGGAGCAGTACGACAAGATCAAGGACCCGGCCAACGGGTACTTCTCCCCGCAGGGCATCCCGTACCACTCCGTCGAGACCCTCATCGTCGAGGCGCCGGACTACGGGCACGAGACGACGTCCGAGGCCTACTCCTACTGGATCTGGCTCGAGGCGCTGTACGGCCAGGTGACGGGCGACTGGGCGCCGCTGAACCACGCGTGGGACACC…	WP_094180894.1	MSSSTRRRHAWVALAALSVSSLLAAGITPAAAATGGGALPSTVSVPAASPLRAAVDGEYAQRFLEQYDKIKDPANGYFSPQGIPYHSVETLIVEAPDYGHETTSEAYSYWIWLEALYGQVTGDWAPLNHAWDTMEKYMIPGSVDQPTNSFYNPASPATYASEYNHPSQYPSQLSSGTSVGTDPIANELKSTYGTSDIYQMHWLADVDNVYGFGVTPGAGCELGPTATGTSFINTFQRGPQESVWETVPQPSCEEFKYGGKNGFLDLFTGDASYAKQWKYTSASDADARAVEAVYWANKWATEQGKQAQVAATVAKAAKMGDYLRYTLFDKYFKTIGCTSPSCPAGSGKNSAHYLLSWYMAWGGATDTSAGWAWRIGSSHAHFGYQNPLAAYALSTDPAL…	ATTGACGGAGAGTTTGATTCTGGCTCAGGACGAACGCTGGCGGCGTGCTTAACACATGCAAGTCGAACGGTGAAGACCAGCTTGCTGGTTGGATCAGTGGCGAACGGGTGAGTAACACGTGAGCAACCTGCCCTTCACTCTGGGATAAGCCCTGGAAACGGGGTCTAATACCGGATATGACATTCCTGCGCATGTGGGGGTGTGGAAAGATTTATCGGTGGGGGATGGGCTCGCGGCCTATCAGCTTGTTGGTGGGGTGATGGCCTACCAAGGCGACGACGGGTAGCCGGCCTGAGAGGGCGACCGGCCACACTGGGACTGAGACACGGCCCAGACTCCTACGGGAGGCAGCAGTGGGGAATATTGCACAATGGGCGCAAGCCTGATGCAGCGACGCCG…	Bacteria;Actinobacteria;Actinobacteria;Micrococcales;Cellulomonadaceae;Cellulomonas;Cellulomonas sp. PSBB021	1527
1736459	Cellulomonas sp. Root137	exoglucanase	NZ_LMFG01000001.1	ATGTCCTCATCGACCCGACGGCGATCTGCCTGGGTGGCCACGGCCACCCTGAGCGCAGCATCGCTGCTGGCCATCTGCGGGATCCAGCCCGCCATGGCCGCCGGCCCGGCCACCATCACGGTGCCGGCCGCCTCGCCCGTCAAGGCCGCCGTGGCCGACGGCGAGTACACCCAGCGGTTCCTCACCATGTACGACAAGCTCAAGGACCCGGCGAACGGGTACTTCAGCCCCCAGGGCATCCCGTACCACTCCGTCGAGACCCTCATCGTCGAGGCGCCCGACTACGGCCACGAGACGACGTCGGAGGCGTACTCCTACTGGGTGTGGCTCGAGGCGCTCTACGGCCAGGTCACCGAGGACTGGGCCCCGTTCAACCACTCGTGGGACACGCTCGAGAAG…	WP_056087684.1	MSSSTRRRSAWVATATLSAASLLAICGIQPAMAAGPATITVPAASPVKAAVADGEYTQRFLTMYDKLKDPANGYFSPQGIPYHSVETLIVEAPDYGHETTSEAYSYWVWLEALYGQVTEDWAPFNHSWDTLEKYMIPTSADQPTNSFYNPNSPATYASEFNHPSSYPSQLNSGVTSGKDPIGAELKATYGNSDVYGMHWLADVDNKYGFGATPGAGCELGPTATGTSYINTFQRGPQESVWETVPQPSCEEFKYGGTNGYLDLFTKDASYAKQWKYTNAPDADARAVEAVYWANQWATAQGKQAQIAGTVAKAAKMGDYLRYALFDKYFKAVGCTSPSCPAGSGKESAHGLLSWYYAWGGALDSSAGWAWRIGSSHAHFGYQNPLAAWVLSTDPALTPK…	ATTTACGGAGAGTTTGATTCTGGCTCAGGACGAACGCTGGCGGCGTGCTTAACACATGCAAGTCGAACGGTGATGGCCAGCTTGCTGGTCTGATCAGTGGCGAACGGGTGAGTAACACGTGAGCAACCTACCCCAGACTCTGGAATAACCATGGGAAACGATGGCTAATACCGGATACGAGACGCACACGCATGTGTGGTGTCTGGAAAGATTTATCGGTCTGGGATGGGCTCGCGGCCTATCAGCTTGTTGGTGGGGTAGTGGCCTACCAAGGCGACGACGGGTAGCCGGCCTGAGAGGGCGACCGGCCACACTGGGACTGAGATACGGCCCAGACTCCTACGGGAGGCAGCAGTGGGGAATATTGCACAATGGGCGCAAGCCTGATGCAGCGACGCC…	Bacteria;Actinobacteria;Actinobacteria;Micrococcales;Cellulomonadaceae;Cellulomonas;Cellulomonas sp. Root137	1529
1736546	Cellulomonas sp. Root485	exoglucanase	NZ_LMFC01000003.1	ATGTCCTCATCGACCCGACGGCGAACTGCCTGGGTGGCCACGGCCACCCTGAGCGCAGCTTCGCTGCTGGCCATCTGCGGGGTTCAGCCCGCGATGGCCGCCACACCGGCCGCTCTCCCGGCCGCCGTACCTGCCGCGGTCGCGGCTGCGACGCCGACCGGCGAGTACGCGCAGCGGTTCCTCGCGCAGTACAACAAGATCAAGGATCCAGCCAACGGCTACTTCAGCGCGCAGGGCATCCCGTACCACTCCGTCGAGACCCTCATCGTCGAGGCTCCCGACTACGGCCACGAGACGACGTCGGAGGCGTACTCCTACTGGGTGTGGCTCGAGGCCCTCTACGGCCAGTTCACCGAGGACTGGGCCCCGCTCAACAACGCGTGGGACACCCTCGAGAAG…	WP_055920541.1	MSSSTRRRTAWVATATLSAASLLAICGVQPAMAATPAALPAAVPAAVAAATPTGEYAQRFLAQYNKIKDPANGYFSAQGIPYHSVETLIVEAPDYGHETTSEAYSYWVWLEALYGQFTEDWAPLNNAWDTLEKYMIPTSADQPTNSFYNPNSPATYASEFNHPSSYPSQLNSGVTSGKDPIGAELKSTYGNSDIYGMHWLADVDNKYGFGATPGAGCELGPTATGTSYINTFQRGPQESVWETIPQPSCEEFKYGGPNGFLDLFTKDASYAKQWKYTNAPDADARAIEAVYWANQWATAQGKQSQVAGTVAKAAKMGDYLRYALFDKYFKAIGCTSPSCPAGSGKESSLGLLSWYYAWGGALDSSAGWAWRIGSSHAHFGYQNPLAAWVLSTDAALTPK…	ATTTACGGAGAGTTTGATTCTGGCTCAGGACGAACGCTGGCGGCGTGCTTAACACATGCAAGTCGAACGGTGATGGCCAGCTTGCTGGTCTGATCAGTGGCGAACGGGTGAGTAACACGTGAGCAACCTACCCCAGACTCTGGAATAACCATGGGAAACGATGGCTAATACCGGATACGAGACGCACACGCATGTGTGGTGTCTGGAAAGATTTATCGGTCTGGGATGGGCTCGCGGCCTATCAGCTTGTTGGTGGGGTAGTGGCCTACCAAGGCGACGACGGGTAGCCGGCCTGAGAGGGCGACCGGCCACACTGGGACTGAGATACGGCCCAGACTCCTACGGGAGGCAGCAGTGGGGAATATTGCACAATGGGCGCAAGCCTGATGCAGCGACGCC…	Bacteria;Actinobacteria;Actinobacteria;Micrococcales;Cellulomonadaceae;Cellulomonas;Cellulomonas sp. Root485	1529
1689271	Cellulomonas timonensis	exoglucanase	NZ_FCOT01000011.1	ATGCTGCCCTCCCCGCCCGGCGCGCAGGACGACACAGCAGATCGCGCTCGTCCGTCCGGCGCGCGCCCGTGCGCGTCGGCAGCGTGTCTCGCAGTCCGCGCCCTCCGGCCTTTCTCCGGAGGGCGGCTGCGCGTCCTCCGGAGAAAGGGAACTCTCGTGTCTCGACACACCCGTCGACGCTCGCCCTGGCTGGCCTTGGCCGCCGGGGGCGCGGCGTCGTGCGTCGCCTGGGCGGGGATCGGGCCCGCGTTCGCGGCGCCACCCGCACCAGCCGCGGTCGTCGCCGCAGCGCCTGTGAAAACCGCGGTGACCACCGCGTCCACCGAGTACGCACAGCGCTTCCTGGACCTCTACAACGAGATCCACGACCCCGCGAACGGCTACTTCAGCCCGCAGGGC…	WP_082812700.1	MLPSPPGAQDDTADRARPSGARPCASAACLAVRALRPFSGGRLRVLRRKGTLVSRHTRRRSPWLALAAGGAASCVAWAGIGPAFAAPPAPAAVVAAAPVKTAVTTASTEYAQRFLDLYNEIHDPANGYFSPQGIPYHSIETLIVEAPDYGHETTSEAYSFWMWLEASYGQVTGDWEPFNAAWTTMEKYMIPQAADQPTNSFYDPSKPATYAAEYDHPSKYPSQINSGVASGVDPIGAELKSTYGTSDVYGMHWIADVDNKYGFGGSPGGGCNTGPASTGTSYINTFQRGTQESVWETITQPSCDNFKYGGTNGYLDLFTKDASYAKQWKYTNAPDADARAIEAAYWAHTWATAQGNESKIAATVAKAAKMGDYLRYSLFDKYFKKIGCTAPSCAAGTGR…	TCTACGGAGAGTTTGATTCTGGCTCAGGACGAACGCTGGCGGCGTGCTTAACACATGCAAGTCGAACGGTGATGACAGGGCTTGCCTTGTCTGATCAGTGGCGAACGGGTGAGTAACACGTGAGTAACCTGCCCTTGACTCTGGAATAACCGCGGGAAACGGCGGCTAATACCGGATACGAGACGCACAGGCATCTGTAGCGTCTGGAAAGATTTATCGGTCAAGGATGGGCTCGCGGCCTATCAGCTTGTTGGTGGGGTGAAGGCCTACCAAGGCGACGACGGGTAGCCGGCCTGAGAGGGCGACCGGCCACACTGGGACTGAGATACGGCCCAGACTCCTACGGGAGGCAGCAGTGGGGAATATTGCACAATGGGCGCAAGCCTGATGCAGCGACGC…	Bacteria;Actinobacteria;Actinobacteria;Micrococcales;Cellulomonadaceae;Cellulomonas;Cellulomonas timonensis	1531
1710	Cellulosimicrobium cellulans	exoglucanase	NZ_CP021383.1	ATGCCACGCACGTCCCGGCGCGCAGCGCCACCACCCACCGCCCCGCACGCGCGAGCCGCGCGGGGGCGGCGTACGACGGCCGCCGCGCTCGCCGCGGGCGTCGTGCTCGCGGCCCTCGCCGCGGTCCCGCCGGCGAGCGCCGACCCTGCGGCACCACGGTCCACGTCGACGGCGGGCACGGCCGTGGCGCTCGTCGACGGCGAGTACACGCAGCGGTTCCTCGAGCTGTACGCGAAGGTCCACGACCCCGCGAACGGCTACTTCTCGCCCCAGGGCATCCCGTACCACGCGGTCGAGACGCTCATGGTGGAGGCGCCGGACTACGGGCACGAGACGACGTCGGAGGCGTACTCCTTCTGGCTGTGGCTCGAGACGTCGTACGGTCAGGTGACCGGTGAC…	WP_087471670.1	MPRTSRRAAPPPTAPHARAARGRRTTAAALAAGVVLAALAAVPPASADPAAPRSTSTAGTAVALVDGEYTQRFLELYAKVHDPANGYFSPQGIPYHAVETLMVEAPDYGHETTSEAYSFWLWLETSYGQVTGDWEPFNHAWDTLEAYMIPTTENQPTNGAYDPAKPATYAPEFNHPSQYPSQLDTSVSVGTDPIAAELRSTYGTPEVYGMHWLADVDNVYGFGAAPGSSTLLGPDHEGTSYINTFQRGPQESVWETVPQPSIDDFSYGGENGYLDLFTGDASYAKQWKYTNAPDADARAVEAAYWANKFATEQGQPEAVADTVGKASKMGDYLRYALFDKYFKTPGCESTSCAAGSGRSSAHYLLSWYYAWGGALDTSGPWAWRIGSSHAHFGYQNPMA…	TTTTACGGAGAGTTTGATCCTGGCTCAGGACGAACGCTGGCGGCGTGCTTAACACATGCAAGTCGAACGATGAAGCCCAGCTTGCTGGGTGGATTAGTGGCGAACGGGTGAGTAACACGTGAGTAACCTGCCCCTGACTTCGGGATAACTCCGGGAAACCGGGGCTAATACCGGATATGAGCTACCCTCGCATGGGGGTGGTTGGAAAGTTTTTCGGTCAGGGATGGGCTCGCGGCCTATCAGCTTGTTGGTGGGGTGATGGCCTACCAAGGCGACGACGGGTAGCCGGCCTGAGAGGGCGACCGGCCACACTGGGACTGAGACACGGCCCAGACTCCTACGGGAGGCAGCAGTGGGGAATATTGCACAATGGGCGCAAGCCTGATGCAGCGACGCCGC…	Bacteria;Actinobacteria;Actinobacteria;Micrococcales;Promicromonosporaceae;Cellulosimicrobium;Cellulosimicrobium cellulans	1532
264251	Cellulosimicrobium funkei	exoglucanase	NZ_JNBQ01000045.1	ATGCCACGCACGTCCCGGCGCGCAGCGCCACCACCCACCGCCCCGCACGCGCGAGCCGCACGGGGACGGCGCACGACGGCGGCCGCGCTCGCCGTCGGCGTCGCGCTCGCGGCGCTCGCCACCGTCCCCCCGGCGAGCGCCGACCCCGCGGAGCCCCGGTCCACGACGGCGGGGACGGCCGCGGCGCTCGTCGACGGCGAGTACACGCAGCGCTTCCTGGAGCTGTACGCGAAGATCCACGACCCCGCGAACGGCTACTTCTCCCCGCAGGGCATCCCGTACCACGCGGTCGAGACGCTCATGGTCGAGGCGCCGGACTACGGGCACGAGACGACGTCGGAGGCGTACTCCTTCTGGCTGTGGCTCGAGACGTCGTACGGCCAGGTGACCGGCGACTGG…	WP_047234453.1	MPRTSRRAAPPPTAPHARAARGRRTTAAALAVGVALAALATVPPASADPAEPRSTTAGTAAALVDGEYTQRFLELYAKIHDPANGYFSPQGIPYHAVETLMVEAPDYGHETTSEAYSFWLWLETSYGQVTGDWEPFNHAWDTLEAYMIPTTENQPTNGAYNPAKPATYAPEFNHPSRYPSQLDTSVSVGSDPIAAELRSTYGTPEVYGMHWLADVDNVYGFGAAPGSSTLLGPDHEGTSYINTFQRGPQESVWETVPQPSIDDFSFGGRNGYLDLFTGDASYAKQWKYTNAPDADARAVEAAYWANKFATEQGQPEAVADTVGKASKMGDYLRYALFDKYFKTPGCESTSCAAGSGRSSAHYLLSWYYAWGGALDTSGPWAWRIGSSHAHFGYQNPMAA…	ATTTACGGAGAGTTTGATCCTGGCTCAGGACGAACGCTGGCGGCGTGCTTAACACATGCAAGTCGAACGATGATGCCCAGCTTGCTGGGTGGATTAGTGGCGAACGGGTGAGTAACACGTGAGTAACCTGCCCTTGACTTCGGGATAACTCCGGGAAACCGGGGCTAATACCGGATATGAGCTACCTTCGCATGGGGGTGGTTGGAAAGTTTTTCGGTCAGGGATGGGCTCGCGGCCTATCAGCTTGTTGGTGGGGTGATGGCCTACCAAGGCGACGACGGGTAGCCGGCCTGAGAGGGCGACCGGCCACACTGGGACTGAGACACGGCCCAGACTCCTACGGGAGGCAGCAGTGGGGAATATTGCACAATGGGCGAAAGCCTGATGCAGCGACGCCGC…	Bacteria;Actinobacteria;Actinobacteria;Micrococcales;Promicromonosporaceae;Cellulosimicrobium;Cellulosimicrobium funkei	1530
2022661	Cellvibrionaceae bacterium AOL6	hypothetical protein	NZ_NOXC01000001.1	ATGGAGTCTTATATGAATAATGCTGTCAAGCCAAGTCGACGTCGCAAAGCGGTGCGGCACCTGTTTCGCTCTCTGGGGCTGGCAACCGCGATCTGCGCGATCAATGCCCAGGCCAACATCTATGAAGATCGCTTCCACGAGTTACGCGATGAAATCTACAACCCGGAAAACGGCTTTCTCAGTGCAGATGGTGGCCCCTACCACGCGATCGAAACACTCAATGTGGAGGCACCGGATCACGGTCACCAATCCACCTCCGAGGCCTATTCCTACATTCTTTGGCTCGAAGCCGTTCACGGTCGTTTGACCGGAGACTGGCAACCCTTGGTGGATGCGTGGACCCTGATTGAAGAACACATCATTCCCACCTCAGAAATGCAGCCGGGTGCGAGTAACTAC…	WP_111987425.1	MESYMNNAVKPSRRRKAVRHLFRSLGLATAICAINAQANIYEDRFHELRDEIYNPENGFLSADGGPYHAIETLNVEAPDHGHQSTSEAYSYILWLEAVHGRLTGDWQPLVDAWTLIEEHIIPTSEMQPGASNYDPSSPATYIPESGDPSGYPGPLLPTVPVGEDPVSAELAQTYGTWEIYGMHWLLDMDNVYGYGNLGDGVSTPSYINTFQRGEQESVWETVTHPSWEDFTWGNDYGFLQLFVDEEAPAEQWRYTNAPDADARAVQVMYWALQWMDEQGVDPEQVAPGLMAKAAKMGDYLRLAMFDKYFKAMGTDDPMDPAGSGYDSAHYLMSWYYSWGGPIDTSQSWGFRIGASHVHFGYQNPMAGYALTQIPELEPASPNAVRDWGISLERTLEFYQ…	TAAACTGAAGAGTTTGATCATGGCTCAGATTGAACGCTGGCGGCAGGCCTAACACATGCAAGTCGAGCGAGAAAGCCTTCGGGTGAGTACAGCGGCGGACGGGTGAGTAATGCATGGGAATCTGCCTGGTAGTGGGGGACAACAGTTGGAAACGACTGCTAATACCGCATACGCCCTACGGGGGAAAGTGGGGGACCTTCGGGCCTCACGCTACCAGATGAGCCCATGTCAGATTAGCTAGTTGGTGGGGTAAAGGCCTACCAAGGCGACGATCTGTAGCTGGTCTGAGAGGATGATCAGCCACACTGGGACTGAGACACGGCCCAGACTCCTACGGGAGGCAGCAGTGGGGAATATTGCACAATGGGGGAAACCCTGATGCAGCCATGCCGCGTGTGT…	Bacteria;Proteobacteria;Gammaproteobacteria;Cellvibrionales;Cellvibrionaceae;NA;Cellvibrionaceae bacterium AOL6	1534
1488	Clostridium acetobutylicum	endoglucanase	NZ_CP030018.1	ATGTTAAAGATAAGTAAGAATTTTAAAAAAATAATGGCTGTAGCTCTTACATCTACAGTTATATTTGGTTCTCTATCTGGATTATTAACTAATAAAGTTGCAGCTGCTACAACTACAGATTCATCCTTAAAAGTAGATAATGCGTATACTCAAAGATTTGAAACAATGTACAATAAAATGCATGATGCTAATAATGGATATTTCAGTAAAGATGGTGTTCCATATCACTCAGTTGAAACCTTTATGGTTGAGGCACCTGATTATGGTCATGAAACTACAAGTGAAGCTTTCAGTTATTATATGTGGCTTGAAGCAATGCAGGGAAAAATCACAGGAAACTTTAGTGGAGTGAATACCGCATGGGATACAGCTGAAAAGTATATGATTCCATCACACCAA…	WP_010964229.1	MLKISKNFKKIMAVALTSTVIFGSLSGLLTNKVAAATTTDSSLKVDNAYTQRFETMYNKMHDANNGYFSKDGVPYHSVETFMVEAPDYGHETTSEAFSYYMWLEAMQGKITGNFSGVNTAWDTAEKYMIPSHQDQPGMDRYNASSPATYSPEWEDPSKYPSRMDQGAAKGQDPISDELKSAYGTSDMYGMHWLMDVDNWYGFGNHEDGTSKNVYINTYQRGEQESVFETVPQPCWDAFKYGGKNGYLDLFTGDNSYAKQAKYTDAPDADARAIQATYEAAQAAKEDGVDLSSIVGKASKMGDYLRYAMFDKYFRKIGNSTQAGNGKDSMHYLLSWYYAWGGSQNNDWSWKIGCSHSHFGYQNPLTAWVLSTDSQFKPKSATGATDWAKSLTTQVDFYQW…	TTTTAAATTGAGAGTTTGATCCTGGCTCAGGACGAACGCTGGCGGCGTGCTTAACACATGCAAGTCGAGCGGGGAACTTCGGTTCCCAGCGGCGGACGGGTGAGTAACACGTGGGTAACCTACCTCATAGTGGGGAATAGCCTTTCGAAAGGAAGATTAATACCGCATAATACTCGAGAATCGCATGATTCTTGAGCCAAAGGATTTATTCGCTATGAGATGGACCCGCGGCGCATTAGCTTGTTGGTGAGGTAACGGCTCACCAAGGCTTCGATGCGTAGCCGACCTGAGAGGGTGATCGGCCACATTGGAACTGAGACACGGTCCAGACTCCTACGGGAGGCAGCAGTGGGGAATATTGCACAATGGGGGAAACCCTGATGCAGCAACGCCGCGTGA…	Bacteria;Firmicutes;Clostridia;Clostridiales;Clostridiaceae;Clostridium;Clostridium acetobutylicum	1512
1488	Clostridium acetobutylicum	endoglucanase	NZ_JRWL01000006.1	ATGTTAAAGATAAGTAAGAATTTTAAAAAAATAATGGCTGTAGCCCTTACATTTACAGTTATATTTGGTTCTCTATCTGGATTATTAACTAATAAAGTTGCAGCTGCTACAACTACAGATTCATCCTTAAAAGTAGATAATGCGTATACTCAAAGATTTGAAACAATGTACAATAAAATGCATGATGCTAATAATGGATATTTCAGTAAAGATGGTGTTCCATATCACTCAGTTGAAACCTTTATTGTTGAGGCACCTGATTATGGTCATGAAACTACAAGTGAAGCTTTCAGTTATTATATGTGGCTTGAAGCAATGCAGGGAAAAATCACAGGAAACTTTAGTGGAGTGAATACCGCATGGGATACAGCTGAAAAGTATATGATTCCATCACACCAA…	WP_034584210.1	MLKISKNFKKIMAVALTFTVIFGSLSGLLTNKVAAATTTDSSLKVDNAYTQRFETMYNKMHDANNGYFSKDGVPYHSVETFIVEAPDYGHETTSEAFSYYMWLEAMQGKITGNFSGVNTAWDTAEKYMIPSHQDQPGMDRYNASSPATYSPEWEDPSMYPSRMDQGAPKGQDPISDELKSAYGTSDMYGMHWLMDVDNWYGFGNHEDGTSKNVYINTYQRGEQESVFETVPQPCWDAFKYGGKNGYLDLFTGDNSYAKQAKYTDAPDADARAIQATYEAAQAAKEDGVDLSSIVGKASKMGDYLRYAMFDKYFRKIGNSTQAGNGKDSMHYLLSWYYAWGGSQNNDWSWKIGCSHSHFGYQNPLTAWVLSTDSQFKPKSATGATDWAKSLTTQVDFYQW…	TTTTAAATTGAGAGTTTGATCCTGGCTCAGGACGAACGCTGGCGGCGTGCTTAACACATGCAAGTCGAGCGGGGAACTTCGGTTCCCAGCGGCGGACGGGTGAGTAACACGTGGGTAACCTACCTCATAGTGGGGAATAGCCTTTCGAAAGGAAGATTAATACCGCATAATACTCGAGAATCGCATGATTCTTGAGCCAAAGGATTTATTCGCTATGAGATGGACCCGCGGCGCATTAGCTTGTTGGTGAGGTAACGGCTCACCAAGGCTTCGATGCGTAGCCGACCTGAGAGGGTGATCGGCCACATTGGAACTGAGACACGGTCCAGACTCCTACGGGAGGCAGCAGTGGGGAATATTGCACAATGGGGGAAACCCTGATGCAGCAACGCCGCGTGA…	Bacteria;Firmicutes;Clostridia;Clostridiales;Clostridiaceae;Clostridium;Clostridium acetobutylicum	1512
272562	Clostridium acetobutylicum ATCC 824	processive endoglucanase	NC_003030.1	ATGTTAAAGATAAGTAAGAATTTTAAAAAAATAATGGCTGTAGCTCTTACATCTACAGTTATATTTGGTTCTCTATCTGGATTATTAACTAATAAAGTTGCAGCTGCTACAACTACAGATTCATCCTTAAAAGTAGATAATGCGTATACTCAAAGATTTGAAACAATGTACAATAAAATGCATGATGCTAATAATGGATATTTCAGTAAAGATGGTGTTCCATATCACTCAGTTGAAACCTTTATGGTTGAGGCACCTGATTATGGTCATGAAACTACAAGTGAAGCTTTCAGTTATTATATGTGGCTTGAAGCAATGCAGGGAAAAATCACAGGAAACTTTAGTGGAGTGAATACCGCATGGGATACAGCTGAAAAGTATATGATTCCATCACACCAA…	NP_347547.1	MLKISKNFKKIMAVALTSTVIFGSLSGLLTNKVAAATTTDSSLKVDNAYTQRFETMYNKMHDANNGYFSKDGVPYHSVETFMVEAPDYGHETTSEAFSYYMWLEAMQGKITGNFSGVNTAWDTAEKYMIPSHQDQPGMDRYNASSPATYSPEWEDPSKYPSRMDQGAAKGQDPISDELKSAYGTSDMYGMHWLMDVDNWYGFGNHEDGTSKNVYINTYQRGEQESVFETVPQPCWDAFKYGGKNGYLDLFTGDNSYAKQAKYTDAPDADARAIQATYEAAQAAKEDGVDLSSIVGKASKMGDYLRYAMFDKYFRKIGNSTQAGNGKDSMHYLLSWYYAWGGSQNNDWSWKIGCSHSHFGYQNPLTAWVLSTDSQFKPKSATGATDWAKSLTTQVDFYQW…	TTTAAATTGAGAGTTTGATCCTGGCTCAGGACGAACGCTGGCGGCGTGCTTAACACATGCAAGTCGAGCGGGGAACTTCGGTTCCCAGCGGCGGACGGGTGAGTAACACGTGGGTAACCTACCTCATAGTGGGGAATAGCCTTTCGAAAGGAAGATTAATACCGCATAATACTCGAGAATCGCATGATTCTTGAGCCAAAGGATTTATTCGCTATGAGATGGACCCGCGGCGCATTAGCTTGTTGGTGAGGTAACGGCTCACCAAGGCTTCGATGCGTAGCCGACCTGAGAGGGTGATCGGCCACATTGGAACTGAGACACGGTCCAGACTCCTACGGGAGGCAGCAGTGGGGAATATTGCACAATGGGGGAAACCCTGATGCAGCAACGCCGCGTGAG…	Bacteria;Firmicutes;Clostridia;Clostridiales;Clostridiaceae;Clostridium;Clostridium acetobutylicum	1510
991791	Clostridium acetobutylicum DSM 1731	processive endoglucanase	CP002660.1	ATGTTAAAGATAAGTAAGAATTTTAAAAAAATAATGGCTGTAGCTCTTACATCTACAGTTATATTTGGTTCTCTATCTGGATTATTAACTAATAAAGTTGCAGCTGCTACAACTACAGATTCATCCTTAAAAGTAGATAATGCGTATACTCAAAGATTTGAAACAATGTACAATAAAATGCATGATGCTAATAATGGATATTTCAGTAAAGATGGTGTTCCATATCACTCAGTTGAAACCTTTATGGTTGAGGCACCTGATTATGGTCATGAAACTACAAGTGAAGCTTTCAGTTATTATATGTGGCTTGAAGCAATGCAGGGAAAAATCACAGGAAACTTTAGTGGAGTGAATACCGCATGGGATACAGCTGAAAAGTATATGATTCCATCACACCAA…	AEI33201.1	MLKISKNFKKIMAVALTSTVIFGSLSGLLTNKVAAATTTDSSLKVDNAYTQRFETMYNKMHDANNGYFSKDGVPYHSVETFMVEAPDYGHETTSEAFSYYMWLEAMQGKITGNFSGVNTAWDTAEKYMIPSHQDQPGMDRYNASSPATYSPEWEDPSKYPSRMDQGAAKGQDPISDELKSAYGTSDMYGMHWLMDVDNWYGFGNHEDGTSKNVYINTYQRGEQESVFETVPQPCWDAFKYGGKNGYLDLFTGDNSYAKQAKYTDAPDADARAIQATYEAAQAAKEDGVDLSSIVGKASKMGDYLRYAMFDKYFRKIGNSTQAGNGKDSMHYLLSWYYAWGGSQNNDWSWKIGCSHSHFGYQNPLTAWVLSTDSQFKPKSATGATDWAKSLTTQVDFYQW…	TTTAAATTGAGAGTTTGATCCTGGCTCAGGACGAACGCTGGCGGCGTGCTTAACACATGCAAGTCGAGCGGGGAACTTCGGTTCCCAGCGGCGGACGGGTGAGTAACACGTGGGTAACCTACCTCATAGTGGGGAATAGCCTTTCGAAAGGAAGATTAATACCGCATAATACTCGAGAATCGCATGATTCTTGAGCCAAAGGATTTATTCGCTATGAGATGGACCCGCGGCGCATTAGCTTGTTGGTGAGGTAACGGCTCACCAAGGCTTCGATGCGTAGCCGACCTGAGAGGGTGATCGGCCACATTGGAACTGAGACACGGTCCAGACTCCTACGGGAGGCAGCAGTGGGGAATATTGCACAATGGGGGAAACCCTGATGCAGCAACGCCGCGTGAG…	Bacteria;Firmicutes;Clostridia;Clostridiales;Clostridiaceae;Clostridium;Clostridium acetobutylicum	1510
863638	Clostridium acetobutylicum EA 2018	putative processive endoglucanase family 48, secreted	CP002118.1	ATGTTAAAGATAAGTAAGAATTTTAAAAAAATAATGGCTGTAGCTCTTACATCTACAGTTATATTTGGTTCTCTATCTGGATTATTAACTAATAAAGTTGCAGCTGCTACAACTACAGATTCATCCTTAAAAGTAGATAATGCGTATACTCAAAGATTTGAAACAATGTACAATAAAATGCATGATGCTAATAATGGATATTTCAGTAAAGATGGTGTTCCATATCACTCAGTTGAAACCTTTATGGTTGAGGCACCTGATTATGGTCATGAAACTACAAGTGAAGCTTTCAGTTATTATATGTGGCTTGAAGCAATGCAGGGAAAAATCACAGGAAACTTTAGTGGAGTGAATACCGCATGGGATACAGCTGAAAAGTATATGATTCCATCACACCAA…	ADZ19962.1	MLKISKNFKKIMAVALTSTVIFGSLSGLLTNKVAAATTTDSSLKVDNAYTQRFETMYNKMHDANNGYFSKDGVPYHSVETFMVEAPDYGHETTSEAFSYYMWLEAMQGKITGNFSGVNTAWDTAEKYMIPSHQDQPGMDRYNASSPATYSPEWEDPSKYPSRMDQGAAKGQDPISDELKSAYGTSDMYGMHWLMDVDNWYGFGNHEDGTSKNVYINTYQRGEQESVFETVPQPCWDAFKYGGKNGYLDLFTGDNSYAKQAKYTDAPDADARAIQATYEAAQAAKEDGVDLSSIVGKASKMGDYLRYAMFDKYFRKIGNSTQAGNGKDSMHYLLSWYYAWGGSQNNDWSWKIGCSHSHFGYQNPLTAWVLSTDSQFKPKSATGATDWAKSLTTQVDFYQW…	TTTAAATTGAGAGTTTGATCCTGGCTCAGGACGAACGCTGGCGGCGTGCTTAACACATGCAAGTCGAGCGGGGAACTTCGGTTCCCAGCGGCGGACGGGTGAGTAACACGTGGGTAACCTACCTCATAGTGGGGAATAGCCTTTCGAAAGGAAGATTAATACCGCATAATACTCGAGAATCGCATGATTCTTGAGCCAAAGGATTTATTCGCTATGAGATGGACCCGCGGCGCATTAGCTTGTTGGTGAGGTAACGGCTCACCAAGGCTTCGATGCGTAGCCGACCTGAGAGGGTGATCGGCCACATTGGAACTGAGACACGGTCCAGACTCCTACGGGAGGCAGCAGTGGGGAATATTGCACAATGGGGGAAACCCTGATGCAGCAACGCCGCGTGAG…	Bacteria;Firmicutes;Clostridia;Clostridiales;Clostridiaceae;Clostridium;Clostridium acetobutylicum	1510
94868	Clostridium algidixylanolyticum	exoglucanase	NZ_MCIA01000015.1	ATGATGCATAAGGATTTATTTAAAGGTAACAAGCTAACTTGCCAGGTTCATGTTCATGCTTTTTTAACCAGAGAAAGGAGAAAACGTATTGCTAAGCTATTGATAGCAGCTATGGTTTTACCTAGCATTCTATCTACAGGCTTCGGACCTTCGATGCAAAGTCATGCAGCCGAAAGCAAAGCAAAAGCGACAGCAACAGACGAATATCAAAACCGATTTTTAGAACTAAGAGAGGATATTACAGATCCGAAAAATGGGTATTTCAGCCCGAAGGGGATTCCATACCATTCTGTTGAGACATTGAATGTGGAGGCTCCGGATTATGGACATGTAACTACCAGTGAAGCTTTTAGTTATTATATATGGCTGGAGGCTATGTATGGTAAATTCTCAGGAGAT…	WP_120196788.1	MMHKDLFKGNKLTCQVHVHAFLTRERRKRIAKLLIAAMVLPSILSTGFGPSMQSHAAESKAKATATDEYQNRFLELREDITDPKNGYFSPKGIPYHSVETLNVEAPDYGHVTTSEAFSYYIWLEAMYGKFSGDFNEFKTAWDKAETYMIPTEKDQPESSMSKYSASKPATYAPEFELPDKYPAPLNSGAAVGVDPINSDLVSTYGKGTMYGMHWLLDVDNWYGFGSRADGVTSPSYINTFQRGKEESVFETVPQPCWDAMKFGGKNGYLDLFTGDSNYAAQFKYTDAPDADARAIQATYWADEWAKDHGVNLGTYDKKASKMGDYLRYSMFDKYFRKIGSPTVAGTGYDAATYLMSWYYAWGGGVNADWSWKIGSSHNHFGYQNPMAAWILSEDSKLKP…	TTAATTTGAGAGTTCGATCCTGGCTCAGGATGAACGCTGGCGGCGTGCTTAACACATGCAAGTCGAGCGAAGCGATTTTAAGGAAGCCTTCGGGTGGAATTAAAATTGACTTAGCGGCGGACGGGTGAGTAACGCGTGGGTAACCTGCCTCATACAGGGGGATAACAGTTAGAAATGACTGCTAATACCGCATAAGCGCACAGTGCTGCATAGCACAGTGTGAAAAACTCCGGTGGTATGAGATGGACCCGCGTCTGATTAGGTAGTTGGTGAGGTAACGGCCCACCAAGCCGACGATCAGTAGCCGACCTGAGAGGGTGACCGGCCACATTGGGACTGAGACACGGCCCAAACTCCTACGGGAGGCAGCAGTGGGGAATATTGGACAATGGGGGAAAC…	Bacteria;Firmicutes;Clostridia;Clostridiales;Lachnospiraceae;Lachnoclostridium;Clostridium algidixylanolyticum	1540
253257	Clostridium amygdalinum	exoglucanase	NZ_OAOF01000002.1	ATGATAAATAAAGAGTTATTAAAAGAGTCCACAGACATCTACCAGGAAAGGTTCCTGGAATTATGGGAGAAACTGCACGATTCCGAAAACGGATATTTCAGTTCGAAAGGAATTCCTTATCACTCGATAGAAACTTTGATGGTAGAAGCACCTGACTATGGTCATGTTACTACCAGTGAAACGTTGAGCTATTATATCTGGCTCGAGGCTATGTACGGAAAGTTTACCGGTGATTTTTCCGGATTTAAAGAAGCCTGGGATATTGCAGAAACTTATATGATTCCAACCGAAAAAGACCAGCCAAATAGCAGTATGTCCGGATACAATCCCAGTAAACCAGCAACCTATGCACCGGAATGGGAGCTTCCAAGTCTTTATCCCGCAAAATTGGACACTGGT…	WP_097002804.1	MINKELLKESTDIYQERFLELWEKLHDSENGYFSSKGIPYHSIETLMVEAPDYGHVTTSETLSYYIWLEAMYGKFTGDFSGFKEAWDIAETYMIPTEKDQPNSSMSGYNPSKPATYAPEWELPSLYPAKLDTGAAVGKDPIYNELKSAYGTSTIYGMHWLLDADNWYGFGRRGDGVSEPSYINTFQRGREESTWETIPQPCWDDMHFGGKNGFLDLFTGDSSYAKQFKYTNAPDADARAIQATYWADKWASEYGVDLGNYIGKASKMGDYLRYAMFDKYFRKIGSPNAAGSGYDAAHYLLCWYYAWGGGVNANWSWIIGCSHSHFGYQNPMAAWILSQDEEFKPISPNGANDWEKSLERQLEFYQWLQSEEGGIAGGVSNSNNGRYESWPSKTATFYGM…	TGACTGAGCGGCGGACGGGTGAGTAACGCGTGGGTAACCTGCCTCATACAGGGGGATAACAGTTGGAAACGACTGCTAATACCGCATAAGCGCACAGTGCTGCATAGCACAGTGTGAAAAACTCCGGTGGTATGAGATGGACCCGCGTCTGATTAGGTAGTTGGTGGGGTAACGGCCCACCAAGCCGACGATCAGTAGCCGACCTGAGAGGGTGACCGGCCACATTGGGACTGAGACACGGCCCAAACTCCTACGGGAGGCAGCAGTGGGGAATATTGGACAATGGGGGAAACCCTGATCCAGCGACGCCGCGTGAGTGAAGAAGTGTTTCGGCATGTAAAGCTCTATCAGCAGGGAAGAAAATGACGGTACCTGACTAAGAAGCCCCGGCTAACTACG…	Bacteria;Firmicutes;Clostridia;Clostridiales;Lachnospiraceae;Lachnoclostridium;Clostridium amygdalinum	1334
1551	Clostridium aurantibutyricum	endoglucanase	NZ_LZYW01000057.1	ATGTTAAAGATAAGTAAGAATTTTAAGAAAATAATGGCTGTAGCTCTTACATCTACAGTTATATTTGGTTCATTATCTGGAGTATTAACTAGTAAAGTAGCAGCAGCAACAACTGATACTGCTTTAAAAGTAAATAATGCATATACTCAAAGATTTGAAACAATGTACAATAAAATGCATGATTCAAAAAATGGATACTTCAGCCAAGATGGCGTTCCATATCACTCAGTTGAAACCTTTATGGTAGAAGCACCAGATTATGGTCATGAAACTACCAGTGAAGCCTTCAGTTATTATATGTGGCTTGAATCAATGCAGGGAAAATTAACAGGAAACTTTAATGGAGTAGGAACTGCATGGGATACAGCTGAAAAGTATATAATTCCATCACATCAAGAT…	WP_077851408.1	MLKISKNFKKIMAVALTSTVIFGSLSGVLTSKVAAATTDTALKVNNAYTQRFETMYNKMHDSKNGYFSQDGVPYHSVETFMVEAPDYGHETTSEAFSYYMWLESMQGKLTGNFNGVGTAWDTAEKYIIPSHQDQPGMGRYNPSSPATYAPEWEDPSQYPARMDQGAAKGQDPISDELKNTYGTSDMYGMHWLMDVDNWYGFGNHADGTSRNSYINTYQRGEQESVFETIPQPCWDAFKYGGKNGYLDLFTGDNSYAKQAKYTDAPDADARAIQATYEAAQAAKQDGVDLSSVIGKASKMGDYLRYAMFDKYFRKIGNSTQAGNGKDSMHYLLSWYYAWGGSQNDDWSWKIGCSHSHFGYQNPFTAWILSTDDSFKPKSATGASDWGKSLTTQVDFYQWL…	TTTTAAATTGAGAGTTTGATCCTGGCTCAGGACGAACGCTGGCGGCGTGCTTAACACATGCAAGTCGAGCGGGGAACTTCGGTTCCCAGCGGCGGACGGGTGAGTAACACGTGGGTAACCTGCCTCATAGTGGGGAATAGCCTTCCGAAAGGAAGATTAATACCGCATAATACTCGGAAATCACATGATTTCTGAGCCAAAGGATTTATTCGCTATGAGATGGACCCGCGGCGCATTAGCTTGTTGGTGAGGTAACGGCTCACCAAGGCTTCGATGCGTAGCCGACCTGAGAGGGTGATCGGCCACATTGGAACTGAGACACGGTCCAGACTCCTACGGGAGGCAGCAGTGGGGAATATTGCACAATGGGGGAAACCCTGATGCAGCAACGCCGCGTGA…	Bacteria;Firmicutes;Clostridia;Clostridiales;Clostridiaceae;Clostridium;Clostridium aurantibutyricum	1512
1216932	Clostridium bornimense	endoglucanase	NZ_HG917869.1	ATGTCAGAAAAAATAAAAAAAGAATATAAAGACCGTTTTATAGATCTGTGGGAAAAAATACACGATGAAAAAAATGGATATTTTAAAAAATTTGATGTAGATGGTAAATCATTAAAAGTTCCTTATCATTCAATAGAAACTTTAATATGTGAAGCACCTGACTATGGTCATGAAACTACTAGTGAAGCTTTTAGTTATTATATATGGCTTGAAGCTATGTATGGTAAGCTTACAGGAGATTTTGATAGTTTTAAAGATTCATGGGCATCAACTGAAGCATTTATAATTCCTCATGGCAAAGGGCAAAATGGTATTGAAGCTTATAATCCTAGTAGTCCTGCCACATTAGCAAATGAATATCCAACTCCAGATAAGTATCCTACTAAGCTACAATTCGGC…	WP_084485597.1	MSEKIKKEYKDRFIDLWEKIHDEKNGYFKKFDVDGKSLKVPYHSIETLICEAPDYGHETTSEAFSYYIWLEAMYGKLTGDFDSFKDSWASTEAFIIPHGKGQNGIEAYNPSSPATLANEYPTPDKYPTKLQFGASVGQDPINYELKNAYGSSEMYGMHWLLDVDNWYGYGDDTAPVYINTFQRGPMESVWRTIPHPSIEEFKWGGQNGFLDLFTGDNSYAKQWRYTIAPDADARAIQATYWADAWAKEQGENVDEEVSKSSKMGDYLRYSMFDKYFKNIGVGSDSPSNTSQHYLLSWYYSWGGGLEANWAWKIGCSHNHFGYQNPMTAWILTNVDNFKPKSSNGVSDWKKSLERQLEFYQWLQSSEGAIAGGATNSYMTEDGSYQKYPSDLPTFYGMVY…	TTTTAAATTGAGAGTTTGATCCTGGCTCAGGACGAACGCTGGCGGCGTGCTTAACACATGCAAGTCGAGCGAACAAAGCTCCTTCGGGAGTGGAGTTAGCGGCGGACGGGTGAGTAACACGTGGGTAACCTGCCTTATAGAGGGGGATAGCCTTCCGAAAGGAAGATTAATACCGCATAAGAAGTAGAAGTCGCATGGCTTTAGCTTTAAAGGAGCAATCCGCTATAAGATGGACCCGCGGCGCATTAGCTAGTTGGTGAGGTAACGGCTCACCAAGGCGACGATGCGTAGCCGACCTGAGAGGGTGATCGGCCACATTGGAACTGAGACACGGTCCAGACTCCTACGGGAGGCAGCAGTGGGGAATATTGCACAATGGGCGAAAGCCTGATGCAGCAA…	Bacteria;Firmicutes;Clostridia;Clostridiales;Clostridiaceae;Clostridium;Clostridium bornimense	1524
29343	Clostridium cellulosi	exoglucanase	NZ_LM995447.1	ATGAGAAGGTCAATCATCAAAAAGGCCAGCGTTGTAGTCGCAGGCGCTGTCCTGGTCTCGATGATGTCGGCAATAACGCCGGCTGTAAGGGTTTCAGCAGCGGATGATGGGACCTACAAGGCGAAGTTCATGGAACTTTACAACAAGATCCATGACGCAAAAAATGGTTACTTCAGCCCTCAAGGTATCCCCTACCACTCGATTGAAACACTTATGTGTGAAGCGCCGGATTACGGCCATGAGACCACAAGTGAGACTTTCAGCTATTATCTCTGGCTGGAAGCGATGGCGGATAGCTTCACTGGCGACTGGTCATCCTTTAATACCGCTTGGGATACACTTGAAAAGTACATAATCCCAAACGATCAGGACCAGCTCGAAACCAGCATGAGCAGGTAT…	WP_052659889.1	MRRSIIKKASVVVAGAVLVSMMSAITPAVRVSAADDGTYKAKFMELYNKIHDAKNGYFSPQGIPYHSIETLMCEAPDYGHETTSETFSYYLWLEAMADSFTGDWSSFNTAWDTLEKYIIPNDQDQLETSMSRYNAAKPATYAPEGDLPSDYPSPLDSSAPVGTDPIHNELQSTYGTSLMYGMHWLLDTDNWYGYGRRGDGKSTPSYINTYQRGPEESCWETITQPCWDDFSFGGKNGYLDLFTGDSSYAKQFKYTIASDADARAIQATYDAMLWSDDNGASIANNIGRASKLGDYLRYSMFDKYFRKIGKPSEAGTGYDACHYLLSWYYAWGGALDGGWSWKIGCSHVHFGYQNPLAAWVLSNTSEFKPKSPNGANDWKTSLQRQIELYQWLQSAEGAI…	CGATATATTAGAGAGTTTGATCCTGGCTCAGGACGAACGCTGGCGGCGCGCCTAACACATGCAAGTCGAGCGGAGATAGTACTTCGGTTCTATCTTAGCGGCGGACGGGTGAGTAACGCGTGAGCAACCTGCCCTTGAGCGGGGGATAGCGTCTGGAAACGGACGGTAATACCGCATAATGTACGTTGGAGGCATCTCCGATGTACCAAAGGAGAAATCCACTCAAGGATGGGCTCGCGTCCGATTAGGTAGTTGGTGAGGTAATGGCCCACCAAGCCTGCGATCGGTAGCCGGACTGAGAGGTTGTACGGCCACATTGGGACTGAGACACGGCCCAGACTCCTACGGGAGGCAGCAGTGGGGGATATTGCACAATGGAGGAAACTCTGATGCAGCGAC…	Bacteria;Firmicutes;Clostridia;Clostridiales;Ruminococcaceae;NA;Clostridium cellulosi	1520
573061	Clostridium cellulovorans 743B	glycoside hydrolase family 48	CP002160.1	ATGAGAAAAAGATTAAATAAGATCGTTGCTGTTGCTTTAACTGCAACAACTATATCATCAGTAGCAGCTACTGTTAATACAGCTCAAGTTTCAGCTGCACCAGTAGTGCCAAATAATGAGTATGTTCAACACTTTAAGGATATGTACGCTAAGATCCATAATGCAAACAATGGATACTTCAGTGATGAAGGAATACCTTATCACGCAGTTGAAACATTAATGGTTGAAGCACCAGACTATGGTCATGAAACTACAAGTGAAGCTTTCAGTTACTATATGTGGCTTGAAGCTATGAACGCTAAGCTTACTGGAGATTTCTCAGGATTCAAAAAAGCTTGGGATGTAACTGAAAAGTACATAATTCCAGGTGAGACTGATCAACCAAGCGCAAGTATGAGC…	ADL52519.1	MRKRLNKIVAVALTATTISSVAATVNTAQVSAAPVVPNNEYVQHFKDMYAKIHNANNGYFSDEGIPYHAVETLMVEAPDYGHETTSEAFSYYMWLEAMNAKLTGDFSGFKKAWDVTEKYIIPGETDQPSASMSNYDPNKPATYAAEHPDPSMYPSQLQFGAAVGKDPLYNELKSTYGTSQVYGMHWLLDVDNWYGFGGATSTSPVYINTFQRGVQESCWETVPQPCKDEMKYGGRNGFLDLFTGDSQYATQFKYTNAPDADARAVQATYYAQLAAKEWGVDISSYVAKSTKMGDFLRYSFFDKYFRKVGNSTQAGTGYDSAQYLLNWYYAWGGGISSNWSWRIGSSHNHFGYQNPMAAWILSNTSDFKPKSPNAATDWNNSLKRQIEFYQWLQSAEGGI…	AGAGTTTGATCCTGGCTCAGGACGAACGCTGGCGGCGTGCTTAACACATGCAAGTCGAGCGATGAAGCCCTTCGGGGTGGATTAGCGGCGGACGGGTGAGTAACACGTGGGCAACCTGCCTTATAGAGGGGGATAGCCTTCCGAAAGGAAGATTAATACCGCATAAAATGCAATTCTCGCATGAGAGATGTATCAAAGGAGCAATCCGCTATAAGATGGGCCCGCGGCGCATTAGCTAGTTGGTGAGGTAACGGCTCACCAAGGCGACGATGCGTAGCCGACCTGAGAGGGTGATCGGCCACATTGGAACTGAGACACGGTCCAGACTCCTACGGGAGGCAGCAGTGGGGAATATTGCACAATGGGGGAAACCCTGATGCAGCAACGCCGCGTGAGTGA…	Bacteria;Firmicutes;Clostridia;Clostridiales;Clostridiaceae;Clostridium;Clostridium cellulovorans	1503
642492	Clostridium lentocellum DSM 5427	Cellulose 1,4-beta-cellobiosidase	CP002582.1	ATGAATAAGAGAAAAACGATGGGGCTTATGAGTGCTTTATTAGTTGGAGCACAATGTTTAACTCCACTTAGTGTTTTTGCAGCGGCAAATACACCTGTGGTTGTACCAGAATCGACGAATGTGTATGAACAGAGATTTTTAGACCTGTATGAGGATATTAAAGATAATAGTAATGGCTATTTTAGTCCACAGGGCGTACCTTATCACTCTATTGAAACATTAATGGTTGAAGCACCTGACCATGGACATGAATCAACTAGTGAAACAGCTAGCTATTATGTTTGGTTAGAAGCTATGAATGGTAAATTCACAGGAGACTTTAGTGGTCTTAAAGAAGCTTGGAATGTTATTGAAAAATATTATATTCCAACAGATTTAGATCAACCAGGTCAAACAGAT…	ADZ85351.1	MNKRKTMGLMSALLVGAQCLTPLSVFAAANTPVVVPESTNVYEQRFLDLYEDIKDNSNGYFSPQGVPYHSIETLMVEAPDHGHESTSETASYYVWLEAMNGKFTGDFSGLKEAWNVIEKYYIPTDLDQPGQTDYNPNSPATYASEYPLPDYYPSQLQFGLPVGTDPIANELKSTYGTSKIYGMHWLIDGDNFYGYGRRGDGVSAPSYINTFQRGEQESTWETIPQPSWEDFKWGGKSGFLPFFTGDANYSKQWRYTNAPDADARLVQAMYWAKDWAEEQGQNIDTYVAKASKMGDYLRYAMFDKYFMKIGAQGKTPGQGYEAAHYLMSWYYAWGGGLDANWSWRIGSSHNHFGYQSPMAAWVLSTDSDMIPKSPNAKRDWAKSLDRQIEFYQWLQSAEG…	AGAGTTTGATCCTGGCTCAGGATGAACGCTGGCGGCGTGCTTAACACATGCAAGTCGAACGAAGTGATAGGAGCTTGCTCCTAGAACTTAGTGGCGGACGGGTGAGTAACGCGTGGGTAACCTGCCCTATGCAGGGGGATAACGTTTGGAAACGAACGCTAATACCGCATAAACTATGGACAATCGCATGATTGTTATAGTAAAGATTTTATCGGCATAGGATGGACCCGCGTTGGATTAGCTAGTTGGTGAGATAACAGCCCACCAAGGCGACGATCCATAGCCGGCCTGAGAGGGTGAACGGCCACATTGGGACTGAGACACGGCCCAAACTCCTACGGGAGGCAGCAGTGGGGAATATTGCACAATGGGCGCAAGCCTGATGCAGCGACGCCGCGT…	Bacteria;Firmicutes;Clostridia;Clostridiales;Lachnospiraceae;Cellulosilyticum;Cellulosilyticum lentocellum	1521
29364	Clostridium polysaccharolyticum	hypothetical protein	NZ_FOHN01000019.1	ATGTTTAATCAAAAATTAAAAAGGGCAATATGTGTAATGGGAACTGCAGCTATGCTTGCAACTTCTATCGTACCAAATGTATCAGCTGCAACTACAGCAAAAGCTGCTAAAAGTAATAGTAAATACGCACAGAGATTTTTAGATATTTATAATACAGTAAAAGATGATGCTTCAGGATATTTCGATGAAAATGGTGTTCCTTACCATTCAGTTGAAACATTAATGGTAGAAGCTCCTGATCAGGGACATGAATCCACATCAGAAGCAGCTTCCTACTTAATCTGGTTAGAAGCTATGAAAGGTGCTGTTACAGGTGATTATTCAGAATTAGCAGATGCTTGGGACGTTGTAGAAAATTACTACATTCCTACATCAAAAGATCAGCCTGGCCAGACAGAT…	WP_092478406.1	MFNQKLKRAICVMGTAAMLATSIVPNVSAATTAKAAKSNSKYAQRFLDIYNTVKDDASGYFDENGVPYHSVETLMVEAPDQGHESTSEAASYLIWLEAMKGAVTGDYSELADAWDVVENYYIPTSKDQPGQTDYNTSSPATYASEYEDVTKYPSQLVSGAAVGSDPIANELKSAYGNPYIYGMHWLIDVDNFYGFGLRGNKNSTKPVYINTYQRGREESCFETVPQPCWDDLKNGGPNGYLDLFTKDNGYSAQWKYTNAPDADARLIQAMYGARDAAEEDGVNISNLTAKTAKLGDYLRYSMFDKYFREIGSPKKAGSGRSSQHYLLSWYYAWGGSTTQSWSWRIGCSHSHFGYQSPFAAFACSQDSDFIGKASTGKSDWTKSLQRQKELYTWLQSDDG…	TTTATTGAGAGTTTGATCCTGGCTCAGGATGAACGCTGGCGGCGTGCTTAACACATGCAAGTCGAACGAAGCACTTGAATGGATTCCTTCGGGAGGAAGTTCTTGTGACTGAGTGGCGGACGGGTGAGTAACGCGTGGGTAACCTGCCTCATACAGGGGGATAACAGCTGGAAACGGCTGCTAATACCGCATAACCCGATAGGGCCGCATGGCCCGGACGGAAAAGAATTATCGGTATGAGATGGACCCGCGTCTGATTAGCTAGTTGGAGGGGTAACGGCCCACCAAGGCGACGATCAGTAGCCGGCTTGAGAGAGTGACCGGCCACATTGGGACTGAGACACGGCCCAAACTCCTACGGGAGGCAGCAGTGGGGAATATTGCACAATGGGGGAAACC…	Bacteria;Firmicutes;Clostridia;Clostridiales;Lachnospiraceae;Lachnoclostridium;Clostridium polysaccharolyticum	451
29367	Clostridium puniceum	endoglucanase	NZ_LZZM01000099.1	ATGATAAAAGCAAAATTAAAAATAATAGTTGCATCCATTATGTGTTCAGCAATGTGTTTTACATCTGTATTTAGTAGTGCAGCTATAGCGGCGACTACTGAAAATGCAACAGCTGCTACAACTCAAGCGGATGATGAGTATCAAAAACGTTTTATGAGCTTATGGGGAAAAATTCATGATTCAGACAATGGTTACTTTAGAGAAATTACTGACAATGGTAAAACATTAAAGGTACCATATCATTCAATTGAAACAATGATGTGTGAAGCACCAGACTATGGTCATGAAACAACTAGTGAAGCTTATAGTTACTATATGTGGCTTGAGGCTATGTATGGAAAATTTACAGGTAACTGGTCAGAATTTGAACAAGCATGGGACTCAGCAGATAAATATATT…	WP_077846710.1	MIKAKLKIIVASIMCSAMCFTSVFSSAAIAATTENATAATTQADDEYQKRFMSLWGKIHDSDNGYFREITDNGKTLKVPYHSIETMMCEAPDYGHETTSEAYSYYMWLEAMYGKFTGNWSEFEQAWDSADKYIIPGSKDQPGMNSYNPNSPATLANEYLSTNKYPSKLQFGAPVGRDPISDELKNAYGTGDMYGMHWLLDVDNWYGYGNRGDASSTAPSYINTFQRGADESVWETVPQPSYEMFKWGGKNGYLDLFTGDNNYSKQWRYTNAPDADARAIQATYWADEWAKTQGKDVTKYVSKASKMGDYLRYSMFDKYFKPMGIGSNNQLNTSQSYLMSWYYAWGGSANSDWSWKIGASHNHFGYQNPMTAWIMSEDSDFKPKSANGQSDWDKSLDRQL…	TTTTAATTGAGAGTTTGATCCTGGCTCAGGACGAACGCTGGCGGCGTGCTTAACACATGCAAGTCGAGCGATGAAGTTCCTTCGGGAATGGATTAGCGGCGGACGGGTGAGTAACACGTGGGTAACCTGCCTCATAGAGGGGAATAGCCTTTCGAAAGGAAGATTAATACCGCATAAGATTGTAGTTTCGCATGAAACAGCAATTAAAGGAGTAATCCGCTATGAGATGGACCCGCGTCGCATTAGCTAGTTGGTGAGGTAACGGCTCACCAAGGCGACGATGCGTAGCCGACCTGAGAGGGTGATCGGCCACATTGGGACTGAGACACGGCCCAGACTCCTACGGGAGGCAGCAGTGGGGAATATTGCACAATGGGGGAAACCCTGATGCAGCAACGC…	Bacteria;Firmicutes;Clostridia;Clostridiales;Clostridiaceae;Clostridium;Clostridium puniceum	1520
84029	Clostridium roseum	endoglucanase	NZ_LZYU01000006.1	ATGTTAAAGATAAGTAAGAATTTTAAGAAAATAATGGCTGTAGCTCTTACATCTACAGTTATATTTGGTTCATTATCTGGAGTATTAACTAGTAAAGTAGCAGCAGCAACAACTGATACTGCTTTAAAAGTAAATAATGCATATACTCAAAGATTTGAAACAATGTACAATAAAATGCATGATTCAAAAAATGGATACTTCAGCCAAGATGGCGTTCCATATCACTCAGTTGAAACCTTTATGGTAGAAGCACCAGATTATGGTCATGAAACTACCAGTGAAGCCTTCAGTTATTATATGTGGCTTGAATCAATGCAGGGAAAATTAACAGGAAACTTTAATGGAGTAGGAACTGCATGGGATACAGCTGAAAAATATATAATTCCATCACATCAAGAT…	WP_077832421.1	MLKISKNFKKIMAVALTSTVIFGSLSGVLTSKVAAATTDTALKVNNAYTQRFETMYNKMHDSKNGYFSQDGVPYHSVETFMVEAPDYGHETTSEAFSYYMWLESMQGKLTGNFNGVGTAWDTAEKYIIPSHQDQPGMGRYDASKPATYAPEWEDPSQYPAKLDTGAVRGQDPISDELKNTYGTSDMYGMHWLMDVDNWYGFGNHADGTSRNSYINTYQRGEQESVFETIPQPCWDAFKYGGKNGYLDLFTGDNSYAKQAKYTDAPDADARAIQATYEAAQAAKQDGVDLSSVIGKASKMGDYLRYAMFDKYFRKIGNSTQAGNGKDSMHYLLSWYYAWGGSQNDDWSWKIGCSHSHFGYQNPFTAWILSTDDSFKPKSATGASDWGKSLTTQVDFYQWL…	TTTTAAATTGAGAGTTTGATCCTGGCTCAGGACGAACGCTGGCGGCGTGCTTAACACATGCAAGTCGAGCGGGGAACTTCGGTTCCCAGCGGCGGACGGGTGAGTAACACGTGGGTAACCTGCCTCATAGTGGGGAATAGCCTTCCGAAAGGAAGATTAATACCGCATAATACTCGGAAATCACATGATTTCTGAGCCAAAGGATTTATTCGCTATGAGATGGACCCGCGGCGCATTAGCTTGTTGGTGAGGTAACGGCTCACCAAGGCTTCGATGCGTAGCCGACCTGAGAGGGTGATCGGCCACATTGGAACTGAGACACGGTCCAGACTCCTACGGGAGGCAGCAGTGGGGAATATTGCACAATGGGGGAAACCCTGATGCAGCAACGCCGCGTGA…	Bacteria;Firmicutes;Clostridia;Clostridiales;Clostridiaceae;Clostridium;Clostridium roseum	1512
36745	Clostridium saccharoperbutylacetonicum	endoglucanase	NZ_CP016087.1	ATGATAAAAGCAAAGTTAAAGATATTAGTTGCATCTGTTATGTGTTCAGCAATTTGTTTAACACCGTTCTTCAATACTGCAGCTATGGCTGCTACTACAGCTCAAAATGCTTCGACAGCTCAAACTGATGAATATCAACAACGTTTCATGACTATGTGGGGGAAAATTCATGATTCTAAGAATGGATATTTTAAGAACTTTACTGATGGGGGAACAACTTTAAAAGTACCATATCATTCAGTTGAAACATTTATGTGTGAAGCACCAGATTATGGACATGAAACAACAAGTGAAGCGTATAGTTATTATATGTGGCTTGAAGCTATGTATGGAAAATTCACAGGTAACTGGAATGAATTTAAAAATGCATGGGATTCAGCAGATAAATATATTATTCCT…	WP_077361848.1	MIKAKLKILVASVMCSAICLTPFFNTAAMAATTAQNASTAQTDEYQQRFMTMWGKIHDSKNGYFKNFTDGGTTLKVPYHSVETFMCEAPDYGHETTSEAYSYYMWLEAMYGKFTGNWNEFKNAWDSADKYIIPHGQDQAGMNAYNPNSPATLANEYPTINKYPSKLLFGTPVGKDPINNELKNAYGSGEMYGMHWLLDVDNWYGYGNRGDANSNAPAYINTFQRGSEESVWKTVPQPSYETFKWGGKNGYLDLFTGDNNYSKQWRYTDAPDADARAIQATYWADEWAKTQGKDVSQYVSKASKMGDYLRYSMFDKYFKPIGVGADQQTEASGQHYLLSWYYAWGGGAGGDWSWKIGCSHNHFGYQNPMTAWVMSKDADFKPKSSGGASDWNKSLDRQLE…	TTTTTATTGAGAGTTTGATCCTGGCTCAGGACGAACGCTGGCGGCGTGCTTAACACATGCAAGTCGAGCGATGAAGTTCCTTCGGGAATGGATTAGCGGCGGACGGGTGAGTAACACGTGGGTAACCTGCCTCATAGAGGGGAATAGCCTTTCGAAAGGAAGATTAATACCGCATAAGATTGTAGTACCGCATGGTGCAGCAATTAAAGGAGTAATCCGCTATGAGATGGACCCGCGTCGCATTAGCTAGTTGGTGAGGTAACGGCTCACCAAGGCGACGATGCGTAGCCGACCTGAGAGGGTGATCGGCCACATTGGGACTGAGACACGGCCCAGACTCCTACGGGAGGCAGCAGTGGGGAATATTGCACAATGGGGGAAACCCTGATGCAGCAACGC…	Bacteria;Firmicutes;Clostridia;Clostridiales;Clostridiaceae;Clostridium;Clostridium saccharoperbutylacetonicum	1518
931276	Clostridium saccharoperbutylacetonicum N1-4(HMT)	endoglucanase A	CP004121.1	ATGATAAAAGCAAAGTTAAAGATATTAGTTGCATCTGTTATGTGTTCAGCAATTTGTTTAACACCGTTATTCAATACTGCAGCTATGGCTGCTACTACAGCTCAAAATGCTTCGACAACTCAAACTGATGAATATCAACAACGTTTCATGACTATGTGGGGAAAAATTCATGATTCTAAGAATGGATATTTTAAGAACTTTACTGATGGGGGAACAACTTTAAAAGTACCATATCATTCAGTTGAAACATTTATGTGTGAAGCACCAGATTATGGACATGAAACAACAAGTGAAGCGTATAGTTATTATATGTGGCTTGAAGCTATGTATGGAAAATTCACAGGTAACTGGAATGAATTTAAAAATGCATGGGATTCAGCAGATAAATATATTATTCCT…	AGF55628.1	MIKAKLKILVASVMCSAICLTPLFNTAAMAATTAQNASTTQTDEYQQRFMTMWGKIHDSKNGYFKNFTDGGTTLKVPYHSVETFMCEAPDYGHETTSEAYSYYMWLEAMYGKFTGNWNEFKNAWDSADKYIIPHGQDQAGMNAYNPNSPATLANEYPTINKYPSKLLFGTPVGKDPINNELKNAYGSGEMYGMHWLLDVDNWYGYGNRGDANSNAPAYINTFQRGSEESVWKTVPQPSYETFKWGGKNGYLDLFTGDNNYSKQWRYTDAPDADARAIQATYWADEWAKTQGKDVSQYVSKASKMGDYLRYSMFDKYFKPIGVGADQQTEASGQHYLLSWYYAWGGGAGGDWSWKIGCSHNHFGYQNPMTAWVMSKDADFKPKSSGGASDWNKSLDRQLE…	AGAGTTTGATCCTGGCTCAGGACGAACGCTGGCGGCGTGCTTAACACATGCAAGTCGAGCGATGAAGTTCCTTCGGGAATGGATTAGCGGCGGACGGGTGAGTAACACGTGGGTAACCTGCCTCATAGAGGGGAATAGCCTTTCGAAAGGAAGATTAATACCGCATAAGATTGTAGCACCGCATGGTGCAGCAATTAAAGGAGTAATCCGCTATGAGATGGACCCGCGTCGCATTAGCTAGTTGGTGAGGTAACGGCTCACCAAGGCGACGATGCGTAGCCGACCTGAGAGGGTGATCGGCCACATTGGGACTGAGACACGGCCCAGACTCCTACGGGAGGCAGCAGTGGGGAATATTGCACAATGGGGGAAACCCTGATGCAGCAACGCCGCGTGAGT…	Bacteria;Firmicutes;Clostridia;Clostridiales;Clostridiaceae;Clostridium;Clostridium saccharoperbutylacetonicum	1501
1163671	Clostridium sp. 12(A)	exoglucanase	NZ_JAGI01000002.1	ATGATACATAAGGAATTATTTAAAGGCAATAGGCCAACTTGTAAGGTTCATGTTCATGCTTTCTTAACCAGAGAGAGGAGGAAACGAATCGCTAAGCTTTTGATAGCAGCTATGGTGTTACCGAGCATGCTGACCACAGGCTTTGGACCAGCGATGCAAAGTAATGCAGCAGAAAGTAAGGCAAAAGGCACAGACGAATATCAAAACAGGTTCCTGGAACTAAGAGAAGATATTGTGGATCCGGAAAATGGGTATTTCAGCTCTAAGGGGATTCCATACCATTCTATTGAGACTTTGAACGTGGAAGCTCCTGATTATGGACATGTTACTACCAGTGAAGCGTTCAGCTATTATATTTGGCTGGAGGCTATGTATGGTAAATTCTCAGGAGATTTCAAC…	WP_024835187.1	MIHKELFKGNRPTCKVHVHAFLTRERRKRIAKLLIAAMVLPSMLTTGFGPAMQSNAAESKAKGTDEYQNRFLELREDIVDPENGYFSSKGIPYHSIETLNVEAPDYGHVTTSEAFSYYIWLEAMYGKFSGDFNEFKTAWDKAETYMIPTDKDQPDSSMSKYQASKPATYAPEFELPDKYPAPLNSGAAVGVDPINSDLVSTYGKGTMYGMHWLLDVDNWYGFGSRADGVTAPSYINTFQRGKEESVFETVPQPCWDAMKFGGKNGYLDLFTGDSNYAAQFKYTDAPDADARAIQATYWADEWAKDHGVNLGTYNKKASKMGDYLRYAMFDKYFRKIGAPTVAGTGYDAAHYLMSWYYAWGGGVNADWSWKIGCSHNHFGYQNPMAAWILSENNDLKPQS…	TTTGATTTGAGAGTTCGATCCTGGCTCAGGATGAACGCTGGCGGCGTGCTTAACACATGCAAGTCGAGCGAAGCATTTTAAAGGAAGTTTTCGGATGGAATTTAGAATGACTTAGCGGCGGACGGGTGAGTAACGCGTGGGTAACCTGCCTCATACAGGGGGATAACAGTTAGAAATGACTGCTAATACCGCATAAGCGCACAGTGCTGCATAGTACAGTGTGAAAAACTCCGGTGGTATGAGATGGACCCGCGTCTGATTAGGTAGTTGGTGAGGTAACGGCCCACCAAGCCGACGATCAGTAGCCGACCTGAGAGGGTGACCGGCCACATTGGGACTGAGACACGGCCCAAACTCCTACGGGAGGCAGCAGTGGGGAATATTGGACAATGGGGGAAA…	Bacteria;Firmicutes;Clostridia;Clostridiales;Clostridiaceae;Clostridium;Clostridium sp. 12(A)	1542
755731	Clostridium sp. BNL1100	endoglucanase	NC_016791.1	ATGAGTAAGAATTTTAAAAGAGTAGGAGCAGTTGCAGTTGCTGCTGCAATGTCATTATCAATAATGACAACAACAAGCATAAATGCAGCAGCAAGTCCTGTAAACAAGGTGTACCAGGATCGTTTCGAATCCATGTACAGCAAGATTAAAAATACTTCAAACGGATATTTCAGTCCTGAGGGAATTCCGTACCACTCAGTAGAAACATTAATGGTAGAAGCTCCTGACTATGGACATGTTACCACAAGTGAAGCTATGTCCTACTATATGTGGTTGGAAGCAATGCATGGAAGATTTTCCGGAGATTTTACAGGCTTTGATAAGTCTTGGTCAGTTGCTGAAAAGTATTTGATCCCGACAGAACAGGATCAACCTAATGTAAGTATGAGCAAGTATGAT…	WP_014313402.1	MSKNFKRVGAVAVAAAMSLSIMTTTSINAAASPVNKVYQDRFESMYSKIKNTSNGYFSPEGIPYHSVETLMVEAPDYGHVTTSEAMSYYMWLEAMHGRFSGDFTGFDKSWSVAEKYLIPTEQDQPNVSMSKYDPNKPATYAPEFQDPSKYPSPLDTSQPVGKDPINSQLTSAYGTSMMYGMHWILDVDNWYGFGQRGDGTTRPSYINTFQRGEQESTWETIPQPCWDAHKFGGQYGFLDLFTKDTGTPAKQFKYTNAPDADARAIQATYWADQWAKEQGKSVSTDVGKASKMGDYLRYSFFDKYFRKIGQPSQAGTGYDAAHYLLSWYYAWGGGVDSNWAWIIGSSHNHFGYQNPFAAWVLSTDASFKPKSSNGATDWAKSLDRQLEFYQWLQSSEGAI…	TTAATTTGAGAGTTTGATCCTGGCTCAGGACGAACGCTGGCGGCGTGCCTAACACATGCAAGTCGAGCGGAGTTACCTTTAGCACTGAGTATTCTTAATTATTTGATGCTGGCCGACAGCGTCATGCAAAAACAACCTTAATAAATTATTTAATTAGAGTTTTTGCATCACGCGTTTTATCAAAGTGTCAACACATAATATAGAAGAGAATGTTCAGTGCTGAAGGTAACTTAGCGGCGGACGGGTGAGTAACGCGTGGGCAACCTGCCTGTTACAGGGGGATAACACAGGGAAACTTGTGCTAATACCGCATAATACAGCGAGAAAGCATTTTCTTGTTGTCAAAGGAGCAATCCGGTAACAGATGGGCCCGCGTCCAATTAGCTAGTTGGTGATGTA…	Bacteria;Firmicutes;Clostridia;Clostridiales;Clostridiaceae;Clostridium;Clostridium sp. BNL1100	1657
2320868	Clostridium sp. CT4	exoglucanase	CP025746.1	ATGAAAAAGAAGATTGGTCTACTAGTCACCATGGTAATGACTCTGTCGGCTGTTACAGCTTCTGGAGGAGGTTTTACTAAGACCAGCACTGCAAAAGCTGCAACACTAAGCGAATACCAACAAAGATTCTCAACACTCTACAACAAGATTCATGACTCAAAGAACGGTTACTTCAGTCCACTGGGGATTCCTTATCATTCAGTTGAAACCCTTATGGTTGAAGCACCTGATTATGGACACGAAACCACCAGTGAAGCTATGAGCTATTATACTTGGATTGAAGCTATGAATGGTAGATTCACAGGCAATTGGAATGGATTAACTAAAGCTTGGGATACTATGGAAAAGTATATGATCCCAACTCATGATGATCAACCAACCAATTCCACTTACGATCCA…	QAA33059.1	MKKKIGLLVTMVMTLSAVTASGGGFTKTSTAKAATLSEYQQRFSTLYNKIHDSKNGYFSPLGIPYHSVETLMVEAPDYGHETTSEAMSYYTWIEAMNGRFTGNWNGLTKAWDTMEKYMIPTHDDQPTNSTYDPNKPATYAGEYETPDKYPSQLQPSVPVGKDPIANELKAAYGTSDIYGMHWLLDTDNWYGYGTRADGKTAPSYINTFQRGKQESVWETVPQPSWDEMKFGGKNGYLDLFTGDSSYSKQWKYTNAPDADARVVQAMYSADNWAKEQGVDLSSLVQKSSKMGDYLRYSFFDKYFKKIGSQDINSAATGYDSSSYLMSWYYAWGGGVGSNWSWRIGSSHDHFGYQNPLAAWVLSTNSDFKPKSTNGATDWGKSLNRQLEFYQWLQSSEGAI…	TTTAAATTGAGAGTTTGATCCTGGCTCAGGACGAACGCTGGCGGCGTGCCTAACACATGCAAGTCGAGCGGAGAAAGTTCTTCGGAACTTTCTTAGCGGCGGACGGGTGAGTAACACGTGGGTAACCTGCCTTATAGAGGGGGATAGCCTTCCGAAAGGAAGATTAATACCGCATAACATTTTCGTTTCGCATGAAATGAAAATCAAAGGAGCAATCCGCTATAAGATGGACCCGCGGTGCATTAGCTAGTTGGTGAGGTAATGGCTCACCAAGGCGACGATGCGTAGCCGACCTGAGAGGGTGATCGGCCACATTGGAACTGAGATACGGTCCAGACTCCTACGGGAGGCAGCAGTGGGGAATATTGCACAATGGGGAAACCCTGATGCGAGCAACGC…	Bacteria;Firmicutes;Clostridia;Clostridiales;Clostridiaceae;Clostridium;Clostridium sp. CT4	1528
1761781	Clostridium sp. DSM 8431	hypothetical protein	NZ_FPBY01000051.1	ATGATTAAAGCAAGATTTAAATTGATGTTAGCAGCAGCTTTAAGCGCAGGTTTCTTAGTTACACCTTTATTAACTGATACAGCAAGCGCAACTCAATACAAGGACAGATTCTTAGAATTAAGAGAGAATCTTAATGATCCTTCAAATGGATACTATAGACAAATGGATAATGGATTAAAGATTCCATATCACAGCCGTGAAACTTTCCTTTGTGAAGGTCCTGACTATGGTCATGAAACTACAAGTGAAACTTATAGTTACTATGTATGGCTAGAAGCTATGTATGGTAAATTTACAGGTGACTGGACTCAATTCAGTGATGCTTGGAAATCACTTGAAACTTATATAATTCCACAAGATAAGGATCAACCAAATAATGATGCATATAAGGCAGACGAT…	WP_090012427.1	MIKARFKLMLAAALSAGFLVTPLLTDTASATQYKDRFLELRENLNDPSNGYYRQMDNGLKIPYHSRETFLCEGPDYGHETTSETYSYYVWLEAMYGKFTGDWTQFSDAWKSLETYIIPQDKDQPNNDAYKADDPADYAEEFLSTSKYPTECNGQTHVGKDTLSQELKSTYKTDNIYGMHWLLDTDNWYGYGTHGEDGSSGYTQDGEPVFINTYQRGANESAFKTVTHPSWDDCKTYGAGDKAGFLKLFNGSDTHQWRYTIASDADARAIQATYWADKWSKDDNEGQSQVTADVAKATKLGDYLRYSMFDKYFRAIGCQDNAYASGTNKHYLLGWYYSWGADTDFEQSWNGSWAWRIGCSHNHFGYQNPMAAWILSNDNADNGTKDFTSKTKTGKQDWTQ…	NA	Bacteria;Firmicutes;Clostridia;Clostridiales;Clostridiaceae;Clostridium;Clostridium sp. DSM 8431	2
1449050	Clostridium sp. KNHs205	exoglucanase	NZ_JNLE01000003.1	ATGTTACACAAAAAGTTATTGGAACGTGGTAATCATCAACATTGGCTTGGGAAAAAAGGCAGGAGTTTTTTAAAGGGTGCTATCGTTACTGCAGCCATTCTTGGGATTCTTTCAACCTCTTTTATGCCAAGTAATTACACCAGTGCTTCGCAAATAGCGCCAACAAGTACGGACACCTATCAGGATAGATTCTTAGAGTTATGGGGAGATATTACAGATCCTGATAATGGTTATTTTAGTCCTCAGGGGATTCCTTATCATTCTATTGAGACACTAATTGTGGAAGCACCGGATTACGGTCACGTAACTACCAGTGAAGCAATGAGCTATTATATGTGGCTTGAAGCCATGTATGGCAAATTCACCGGTGATTTTTCCGGCTTCAAGAAAGCCTGGGAT…	WP_081848643.1	MLHKKLLERGNHQHWLGKKGRSFLKGAIVTAAILGILSTSFMPSNYTSASQIAPTSTDTYQDRFLELWGDITDPDNGYFSPQGIPYHSIETLIVEAPDYGHVTTSEAMSYYMWLEAMYGKFTGDFSGFKKAWDVAETYIIPTEADQPNSSMSKYNASKPATYAPEWELTSLYPAQLDFNAAVGSDPINNDLVSTYGTNTIYGMHWLLDVDNWYGYGRRGDGVSTPSYINTFQRGREESTWETIPQPSWDAMNFGGKNGYLDLFTGDSNYASQFKYTNAPDADARAVQATYWADQWADEVGVNLGTYKGKASKMGDYLRYSMFDKYFRKIGSPTVAGTGYDSASYLLSWYYAWGGGISSNWAWKIGSSHNHFGYQNPMAAYILSEEADFKPASANGATDW…	TTTAATTTGAGAGTTTGATCCTGGCTCAGGATGAACGCTGGCGGCGTGCTTAACACATGCAAGTCGAACGGAGTTTATAAGCGGAAGTCTTCGGATGGAAGCTTATGAACTTAGTGGCGGACGGGTGAGTAACGCGTGGGTAACCTGCCTTACACAGGGGGATAACAGCCGGAAACGGCTGCTAATACCGCATAAGCGCACAGTGCTGCATGGTACCGTGTGAAAAGATTTTATCGGTGTAAGATGGACCCGCGTCTGATTAGCTAGTTGGTGGGGTAACGGCCTACCAAGGCAACGATCAGTAGCCGGCTTGAGAGAGTGAACGGCCACATTGGGACTGAGACACGGCCCAAACTCCTACGGGAGGCAGCAGTGGGGAATATTGCACAATGGGGGAAA…	Bacteria;Firmicutes;Clostridia;Clostridiales;Clostridiaceae;Clostridium;Clostridium sp. KNHs205	1562
1805471	Clostridium sp. Marseille-P2415	endoglucanase	NZ_LT732526.1	ATGAAGAAAGCCTCAAGAATTACCATTACAGCAATGCTTATACTTGGGATGCTATCAACATCATTTATGCCTGTAATGTCAGCAGAAGCTTCCGAAAAACCTGCAGCAGCTTCAGAAGAGAGTACAGACCCCTATCAGAAAAGATTCATGGAACTATGGGAGGAACTTCATGATCCTGAAAACGGATATTTCAGTCCGCAGGGAATCCCTTATCATTCCATAGAAACTCTGATGGTGGAAGCACCGGATTACGGTCATGTGACCACCAGTGAAGCGATGAGTTATTATATGTGGCTTGAGGCTATGTATGGCAAGTTTACCGGTGATTTCTCCGGATTTGAAGAAGCCTGGGATATTGCGGAAACTTATATGATTCCAACGGAAAAAGACCAGCCGAAC…	WP_077613329.1	MKKASRITITAMLILGMLSTSFMPVMSAEASEKPAAASEESTDPYQKRFMELWEELHDPENGYFSPQGIPYHSIETLMVEAPDYGHVTTSEAMSYYMWLEAMYGKFTGDFSGFEEAWDIAETYMIPTEKDQPNSSMSQYNASKPATYAPEWELPSLYPAQLDFGAATGTDPIHNELVSAYGTSTMYGMHWLLDVDNWYGFGSRGDGVSTPSYINTFQRGREESTWETIPQPCWDDMKSGGNNGYLDLFTGDSNYAEQFKYTDAPDADARAVQATYWADQWADEYGVDLGTYTGKAGKMGDYLRYSMFDKYFHKIGSPSTVGTGYDAAHYLLSWYYAWGGGTNANWAWKIGCSHSHFGYQNPMAAWVLSQDDEFKPLSRNGASDWGKSLDRQLEFYQWLQ…	TTATAATATGAGAGTTCGATCCTGGCTCAGGATGAACGCTGGCGGCGTGCTTAACACATGCAAGTCGAGCGAAGCAATTTGAATGAAGTTTTCGGATGGATTTTAAATTGACTGAGCGGCGGACGGGTGAGTAACGCGTGGGTAACCTGCCTCATACAGGGGGATAACAGTTGGAAACGACTGCTAATACCGCATAAGCGCACAGTGCTGCATGGCACGGTGCGAAAAACTCCGGTGGTATGAGATGGACCCGCGTCTGATTAGGTAGTTGGTGAGGTAACGGCCCACCAAGCCGACGATCAGTAGCCGACCTGAGAGGGTGACCGGCCACATTGGGACTGAGACACGGCCCAAACTCCTACGGGAGGCAGCAGTGGGGAATATTGGACAATGGGGGAA…	Bacteria;Firmicutes;Clostridia;Clostridiales;Clostridiaceae;Clostridium;Clostridium sp. Marseille-P2415	1543
1805471	Clostridium sp. Marseille-P2415	exoglucanase	NZ_LT732526.1	ATGCGCAAAGAATTATTAAAATGCAGTTATTTTAAAGACTGTAAAAAAGGAAGGAAAGCTGCTTCCCAAATACCTGCAGGAGCTTCCAAAGAGAGTACAGACACCTATCAGGAAAGATTCATGGAACTATGGAAGGAAATCCATGATCCTGAAAACGGATATTTCAGTTCCCAGGGAATCCCTTATCATTCCATAGAAACTCTGATGGTAGAAGCGCCGGATTACGGTCATGTTACTACCAGTGAAGCCTTGAGCTATTATATGTGGCTTGAAGCCATGTATGGTAAATTTACCGGTGATTTCTCCGGATTTAAAAAAGCCTGGGACATTACGGAAACTTATATGATTCCAACGGAACAAGACCAGCCGAACAGCAGCATGGCTCAGTATAGTGCCGGC…	WP_077610946.1	MRKELLKCSYFKDCKKGRKAASQIPAGASKESTDTYQERFMELWKEIHDPENGYFSSQGIPYHSIETLMVEAPDYGHVTTSEALSYYMWLEAMYGKFTGDFSGFKKAWDITETYMIPTEQDQPNSSMAQYSAGKPATYAPEWELPSLYPAQLDFGAAVGADPIHNELVSAYGTSTIYGMHWLLDVDNWYGFGKRGDGVSTPSYINTFQRGRQESTWETIPQPCWEDMKFGGRNGYLDLFTGDSNYAKQFKYTNAPDADARAVQATYWADQWAGEYNIDLDTYDGKAIKMGDYLRYAMFDKYFRKIGSSSTAGKGYDAAHYLLSWYYAWGGGVNANWAWKISCSHSHFGYQNPMAAWILSQDDEFKPLSQNGAKDWGKSLDRQLEFYQWLQSAEGAIAGG…	TTATAATATGAGAGTTCGATCCTGGCTCAGGATGAACGCTGGCGGCGTGCTTAACACATGCAAGTCGAGCGAAGCAATTTGAATGAAGTTTTCGGATGGATTTTAAATTGACTGAGCGGCGGACGGGTGAGTAACGCGTGGGTAACCTGCCTCATACAGGGGGATAACAGTTGGAAACGACTGCTAATACCGCATAAGCGCACAGTGCTGCATGGCACGGTGCGAAAAACTCCGGTGGTATGAGATGGACCCGCGTCTGATTAGGTAGTTGGTGAGGTAACGGCCCACCAAGCCGACGATCAGTAGCCGACCTGAGAGGGTGACCGGCCACATTGGGACTGAGACACGGCCCAAACTCCTACGGGAGGCAGCAGTGGGGAATATTGGACAATGGGGGAA…	Bacteria;Firmicutes;Clostridia;Clostridiales;Clostridiaceae;Clostridium;Clostridium sp. Marseille-P2415	1543
1805471	Clostridium sp. Marseille-P2415	exoglucanase	NZ_LT732526.1	ATGAAGAAAGCCTCAAGAATTACCATTACAGCAATGCTTATACTTGGGATGCTATCAACATCATTTATGCCTGTAATGTCAGCAGAAGCTTCCGAAAAACCTGCAGCAGCTTCAGAAGAGAGTACAGACCCCTATCAGAAAAGATTCATGGAACTATGGGAGGAACTTCATGATCCTGAAAACGGATATTTCAGTCCGCAGGGAATCCCTTATCATTCCATAGAAACTCTGATGGTGGAAGCACCGGATTACGGTCATGTGACCACCAGTGAAGCGATGAGTTATTATATGTGGCTTGAGGCTATGTATGGCAAGTTTACCGGTGATTTCTCCGGATTTGAAGAAGCCTGGGATATTGCGGAAACTTATATGATTCCAACGGAAAAAGACCAGCCGAAC…	WP_077613328.1	MKKASRITITAMLILGMLSTSFMPVMSAEASEKPAAASEESTDPYQKRFMELWEELHDPENGYFSPQGIPYHSIETLMVEAPDYGHVTTSEAMSYYMWLEAMYGKFTGDFSGFEEAWDIAETYMIPTEKDQPNSSMSQYNASKPATYAPEWELPSLYPAQLDFGAATGTDPIHNELVSAYGTSTMYGMHWLLDVDNWYGFGSRGDGVSTPSYINTFQRGREESTWETIPQPCWDDMKSGGNNGYLDLFTGDSNYAEQFKYTDAPDADARAVQATYWADQWADEYGVDLGTYTGKAGKMGDYLRYSMFDKYFHKIGSPSTVGTGYDAAHYLLSWYYAWGGGTNANWAWKIGCSHSHFGYQNPMAAWVLSQDDEFKPLSRNGASDWGKSLDRQLEFYQWLQ…	TTATAATATGAGAGTTCGATCCTGGCTCAGGATGAACGCTGGCGGCGTGCTTAACACATGCAAGTCGAGCGAAGCAATTTGAATGAAGTTTTCGGATGGATTTTAAATTGACTGAGCGGCGGACGGGTGAGTAACGCGTGGGTAACCTGCCTCATACAGGGGGATAACAGTTGGAAACGACTGCTAATACCGCATAAGCGCACAGTGCTGCATGGCACGGTGCGAAAAACTCCGGTGGTATGAGATGGACCCGCGTCTGATTAGGTAGTTGGTGAGGTAACGGCCCACCAAGCCGACGATCAGTAGCCGACCTGAGAGGGTGACCGGCCACATTGGGACTGAGACACGGCCCAAACTCCTACGGGAGGCAGCAGTGGGGAATATTGGACAATGGGGGAA…	Bacteria;Firmicutes;Clostridia;Clostridiales;Clostridiaceae;Clostridium;Clostridium sp. Marseille-P2415	1543
759821	Clostridium sp. PI-S10-A1B	exoglucanase	NZ_QOHO01000028.1	ATGCAAAAACAATTATTAAAAGAGCCCACAGACGCTTATCAGAAAAGGTTCCTGGAATTATGGGAGATACTGCACGATTCTGCAAACGGATATTTCAGTCCGCAGGGAGTCCCTTATCACAGCATAGAAACTCTGATGGTAGAAGCTCCCGACTACGGTCATGTAACTACCAGTGAAACGTTAAGCTATTATATCTGGCTCGAAGCCATGTATGGCAAATTTACCGGTGATTTTTCCGGTTTTCAAAAAGCATGGGATATTGCAGAAACCTATATTATCCCAACAGAAAAAGATCAGCCCAATAGCAGTATGTCTGGATATAACGCCAGTAAACCCGCCACCTATGCGCCTGAATGGGAGCTGCCAAGTCTTTATCCCGCTAAATTGGATTCTGGCGCA…	WP_117416863.1	MQKQLLKEPTDAYQKRFLELWEILHDSANGYFSPQGVPYHSIETLMVEAPDYGHVTTSETLSYYIWLEAMYGKFTGDFSGFQKAWDIAETYIIPTEKDQPNSSMSGYNASKPATYAPEWELPSLYPAKLDSGAAVGSDPIYNDLKSTYGTSVIYGMHWLLDADNWYGFGRRGDGKSAPSYINTFQRGREESTWETIPQPCWDDMHFGGRNGFLDLFTGDSNYAKQFKYTDAPDADARAIQATYWADQWASEYGVDLGTYIGKASKMGDYLRYAMFDKYFRKIGSSTAAGTGYDAAHYLLSWYYAWGGGVNANWSWVIGCSHSHFGYQNPMAAWILSQDDEFKPISRNGASDWSKSLERQLEFYQWLQSDEGGIAGGVSNSNNGRYESWPSKTATFYGMG…	TTAATTTGAGAGTTCGATCCTGGCTCAGGATGAACGCTGGCGGCGTGCTTAACACATGCAAGTCGAGCGAAGCAGTTTTAAGGAAGTTTTCGGATGGAATTAAAATTGACTGAGCGGCGGACGGGTGAGTAACGCGTGGGTAACCTGCCTCATACAGGGGGATAACAGTTGGAAACGACTGCTAATACCGCATAAGCGCACAGTGCTGCATGGCACGGTGTGAAAAACTCCGGTGGTATGAGATGGACCCGCGTCTGATTAGGTAGTTGGTGGGGTAACGGCCCACCAAGCCGACGATCAGTAGCCGACCTGAGAGGGTGACCGGCCACATTGGGACTGAGACACGGCCCAAACTCCTACGGGAGGCAGCAGTGGGGAATATTGGACAATGGGGGAAAC…	Bacteria;Firmicutes;Clostridia;Clostridiales;Clostridiaceae;Clostridium;Clostridium sp. PI-S10-A1B	1540
759821	Clostridium sp. PI-S10-A1B	exoglucanase	NZ_QOHO01000071.1	ATGATAAGAAAAGAGTTATTTAAACGTAATTCAGTTACATCGGATAAACCAAACCAGGCAGCCAATAATACTGCAAAAAGCGCAGATGAATATCAAAAAAGATTTATGGAACTTTGGGGAGACATTAAGGATCCGAAAAATGGGTATTTCAGTAACAAGGGCATTCCATATCATTCTGTTGAGACTTTGATTGTAGAAGCTCCGGATTATGGACATGTAACTACAAGTGAAGCTTTCAGCTATTATATGTGGCTGGAAGCCATGTATGGAAAATTCACAGGAGATTTCAGCGGTTTCAAAACAGCCTGGGATAAAGCAGAAGCCTACATGATTCCAACGGAAAAAGACCAGCCCGAATCCAGCATGAGGAAATATACGGCTGACAAGCCTGCTACTTAT…	WP_117418937.1	MIRKELFKRNSVTSDKPNQAANNTAKSADEYQKRFMELWGDIKDPKNGYFSNKGIPYHSVETLIVEAPDYGHVTTSEAFSYYMWLEAMYGKFTGDFSGFKTAWDKAEAYMIPTEKDQPESSMRKYTADKPATYAPEWELPSLYPAQLNFGAAVGSDPINSDLATAYGSNTMYGMHWLLDVDNWYGFGSRGDGVSTPSYINTFQRGEQESTWETIPQPCWETMKYGGRNGYLDLFTGDSSYSKQFKYTDAPDADARAIQAAYWADKWAEEYGVDLGTYNSKASKMGDYLRYAMFDKYFRKIGSPAAAGTGYDAAHYLLSWYYAWGGGVGSDWAWKIGDSHNHFGYQNPMAAWILSEVEDFKPLSPKGASDWKLSLNRQLEFYQWLQTSEGAIAGGASNSH…	TTAATTTGAGAGTTCGATCCTGGCTCAGGATGAACGCTGGCGGCGTGCTTAACACATGCAAGTCGAGCGAAGCAGTTTTAAGGAAGTTTTCGGATGGAATTAAAATTGACTGAGCGGCGGACGGGTGAGTAACGCGTGGGTAACCTGCCTCATACAGGGGGATAACAGTTGGAAACGACTGCTAATACCGCATAAGCGCACAGTGCTGCATGGCACGGTGTGAAAAACTCCGGTGGTATGAGATGGACCCGCGTCTGATTAGGTAGTTGGTGGGGTAACGGCCCACCAAGCCGACGATCAGTAGCCGACCTGAGAGGGTGACCGGCCACATTGGGACTGAGACACGGCCCAAACTCCTACGGGAGGCAGCAGTGGGGAATATTGGACAATGGGGGAAAC…	Bacteria;Firmicutes;Clostridia;Clostridiales;Clostridiaceae;Clostridium;Clostridium sp. PI-S10-A1B	1540
2419778	Cohnella sp. M2MS4P-1	cellulose 1,4-beta-cellobiosidase	NZ_RBZM01000006.1	ATGTCTCAAGGCATCTACCGGAAAGGATTGATATGGTGGATCGCGGCAGCCATGCTTATTTCGGCGTATGCAAGCTTGTGGGCAGCGCCGAAGGAAGCTTCCGCCGCAACCGTTTACGAGACGAGATTTTTACAGCTGTACAACCAGATCAAAAACCCGGCGAACGGCTATTTCTCTCCGGAAGGAATTCCTTATCATTCCATCGAGACGCTGCTCAGCGAAGCGCCCGATTACGGCCATATGTCGACGTCGGAGGCCTACAGCTACTGGCTGTGGCTGGAGGCGCTTTACGGCAGATACACGGGGGACTGGACCAAGCTGGAAGCGGCATGGAACAACATGGAGAAGTACATTATCCCGATTAACGAGGGTGACGGCGCGGAAGAACAACCGACGATG…	WP_120977909.1	MSQGIYRKGLIWWIAAAMLISAYASLWAAPKEASAATVYETRFLQLYNQIKNPANGYFSPEGIPYHSIETLLSEAPDYGHMSTSEAYSYWLWLEALYGRYTGDWTKLEAAWNNMEKYIIPINEGDGAEEQPTMNYYNPSSPATYAAEKPFPDQYPSQLSGQYAPGSDPLDAELKATYGNNQTYLMHWLIDVDNWYGYGNLLNPSHTATYVNTFQRGEQESVFEAITHPSQDNKSFGKTNEGFMSLFTGESAAPAAQWKYTDATDADARAVQVMYWAKQMGFNNTTILNKAKKMGDYLRYGMFDKYFEQIGSASNGTPTPGSGKNSDMYLLAWYTAWGGGLGSNGNWAWRIGSSHAHQAYQNPVAAYALGTTAGGLAPSSATGQTDWNTSLTRQLEFYNW…	TTATGGAGAGTTTGATCCTGGCTCAGGACGAACGCTGGCGGCGTGCCTAATACATGCAAGTCGAACGAATCTAGAAGTTAGCTTGCTAACTTCTAGGTTAGTGGCGGACGGGTGAGTAACACGTAGGCAACCTGCCCCTAAGATCGGGATAACATTCGGAAACGAATGCTAAGACCGGATACATAAGTTGATCGCATGGTCGGCTTAGGAAACACGGTGCAAGCTGTGGCTTAGGGATGGGCCTGCGGCGCATTAGCTAGTTGGTGGGGTAACGGCTCACCAAGGCGACGATGCGTAGCCGACCTGAGAGGGTGAACGGCCACACTGGGACTGAGACACGGCCCAGACTCCTACGGGAGGCAGCAGTAGGGAATCTTCCACAATGGGCGAAAGCCTGAT…	Bacteria;Firmicutes;Bacilli;Bacillales;Paenibacillaceae;Cohnella;Cohnella sp. M2MS4P-1	1013
130796	Crossiella equi	cellulose 1,4-beta-cellobiosidase	NZ_MUMG01000142.1	ATGAGATCCCGTGCGCTTTCCCGGCGATGGCGAGCCGGACCACTGCCCGCCGCACTCGCCACCGCGCTGGCCGGGGCGGTGGCGCTCCCGCTGGGCGCGCTGCCCGCGGCCGCCGCCCCCTCGGTGGCCTGCACCGTGGTGTACCAGGTGACCAACGAGTGGGACACCGGCTTCAGCGCCGCCGCCACCATCCGCAACGAGGGCGAGGCCCTGGACGGCTGGCGGCTCACCTGGACCTTCCCCGACGGCCAGCGGGTCAGCAACGGCTGGAACGGCGTGTTCAGCCAACAGGGCGCGGTGGTCACCGTGGCCAACCCGGACTGGGGCCGGGTGCTGCCCGCCGGCGGCAGCACCCAGGTCAACTTCAACGCCGACAAGGGCGCGGCCAACCGCCCGCCC…	WP_086784152.1	MRSRALSRRWRAGPLPAALATALAGAVALPLGALPAAAAPSVACTVVYQVTNEWDTGFSAAATIRNEGEALDGWRLTWTFPDGQRVSNGWNGVFSQQGAVVTVANPDWGRVLPAGGSTQVNFNADKGAANRPPTDFAVNGVRCTGANRAPSVALTSPADGSTFTAPASIALAAEAADTDGTVSKVEFFAGTTPVGTATAAPWRVNWTGATAGAYSVTARATDDKGATTVSNPVAVRVLGAPAVLATPGAVSVRQGDSVKVGVKLASAPAGEVTATVTRTGSADLTATPATLRFTPQNWNTAQQLTIAAADNGGALGEARFTIAAAGHTAATVTAKELSKDTSSYAAAFLAQYNKIKDPAAGYFRRFGELLVPYHSVETLVVEAPDHGHQTTSEAFSYYL…	CATTGATGGAGAGTTTGATCCTGGCTCAGGACGAACGCTGGCGGCGTGCTTAACACATGCAAGTCGAGCGGTAAGGCCCTTCGGGGTACACGAGCGGCGAACGGGTGAGTAACACGTGGGTAATCTGCCCTGCACTCTGGGATAAGCCCGGGAAACTGGGTCTAATACCGGATACGACCTTCGAGGGCATCTTCGAGGGTGGAAAGTTCCGGCGGTGCAGGATGGGCCCGCGGCCTATCAGCTTGTTGGTGGGGTAATGGCCTACCAAGGCGACGACGGGTAGCCGGCCTGAGAGGGCGACCGGCCACACTGGGACTGAGACACGGCCCAGACTCCTACGGGAGGCAGCAGTGGGGAATATTGCGCAATGGGCGAAAGCCTGACGCAGCGACGCCGCGT…	Bacteria;Actinobacteria;Actinobacteria;Pseudonocardiales;Pseudonocardiaceae;Crossiella;Crossiella equi	1528
43	Cystobacter fuscus	exoglucanase	NZ_CP022098.1	ATGTTCTTGAAGCCTGTCAAAGCAGCGATGACGCGTGCCCTCTGTCTGGCCATCGCGGCGACCGTTCCCGCGCAAGCGGTTGCGGCCAGCCCCCGGCCCGCGCCCGTGCGCACGCTGTCCAAGGCGCTCGCGGGTGAGTCTTCCGCCTATACGCAGCGCTTCCTGGATCAGTACAACAAGATCAAGGATCCGGCGAACGGGTACTTCAGCCCCAAGGGCGTGCCCTATCACTCCATCGAGACGCTGATGGTGGAGGCGCCGGACCACGGTCACGAGACCACCTCGGAGGCCTACGGCTATTGGCTGTGGCTGGAGGCGGTGTATGGCCAGGTGACGGGGGACTGGGCGCCCTTCAACGCCGCCTGGGCCAACATGGAGAAGTACATCATCCCCTCGCAC…	WP_095989674.1	MFLKPVKAAMTRALCLAIAATVPAQAVAASPRPAPVRTLSKALAGESSAYTQRFLDQYNKIKDPANGYFSPKGVPYHSIETLMVEAPDHGHETTSEAYGYWLWLEAVYGQVTGDWAPFNAAWANMEKYIIPSHADQPTNQYYNASKPATYAAEWDLPKQYPSQLRPEVAVGNDPIAAELQAAYGTSDIYGMHWLLDVDNWYGYGRCGDGTTSPSYINTFQRGSQESVWETVPHPSCDTFAWGKSGHGFLSLFTGDANYSRQWRYTNAPDADARAVQAAYWAHIWAKEQGKEAQVADAVKKAAKMGDYLRYSMFDKYFKRIGDCIGETNCPAGSGKNSMHYLLSWYYSWGGAVDTSAGWAWRIGSSHNHFGYQNPMAAYVLSSTSFLRPLSATGAADWAT…	TTCAATTGGAGAGTTTGATCCTGGCTCAGAACGAACGCTGGCGGCGTGCCTAACACATGCAAGTCGAGCGCGAATGGAGCAATCCTAGTAGAGCGGCGCACGGGTGCGTAACACGTGGATAATCTGCCTGGGTGTCTGGGATAACCAGTCGAAAGATTGGCTAATACCGGATAAGCCCCCGGGAGCTTCGGCTCTTGAGGGAAAAGGTGGCCTCTGTATACAAGCTATCACATCCAGATGAGTCCGCGGCCCATCAGCTAGTTGGCGGGGTAATGGCCCACCAAGGCGACGACGGGTAGCTGGTCTGAGAGGACGATCAGCCACACTGGAACTGAGACACGGTCCAGACTCCTACGGGAGGCAGCAGTGGGGAATTTTGCGCAATGGGCGAAAGCCTGA…	Bacteria;Proteobacteria;Deltaproteobacteria;Myxococcales;Archangiaceae;Cystobacter;Cystobacter fuscus	1541
35754	Dactylosporangium aurantiacum	cellulose 1,4-beta-cellobiosidase	NZ_JNYJ01000045.1	ATGACCACCCGGAAACACCGCTGGCTACGAACGGCGTCCGTCGGCCTGCTGGCCGCCGGCTCGCTGTTCGCCCTGCCGGCCGGGATCGCACACGCCGCCACCGGCTGTTCGGTCACCTATTCAGTCCGCAGCCAATGGTCGAACGGTTTCACCGGCGACCTGATCGTGAAGAACCTCGGCGACCCGCTGTCCAGCTGGAACGTCAGCTGGACGTTCGCCGGCAACCAGCGGCTGCAGCAGAGCTGGAACGGCGACTTCACCCAGTCCGGCAGCCAGGTCACGATCCGCAACGCGCCCTGGAACGGCAGCCTGCCGAGCAACGGGACCGTCAACCCGGGCTTCAACGCCAGCTACAGCGGCACGAACGTGGACCCGACGAGCTTCTCGCTCAACGGCGTC…	WP_033364252.1	MTTRKHRWLRTASVGLLAAGSLFALPAGIAHAATGCSVTYSVRSQWSNGFTGDLIVKNLGDPLSSWNVSWTFAGNQRLQQSWNGDFTQSGSQVTIRNAPWNGSLPSNGTVNPGFNASYSGTNVDPTSFSLNGVACTGPNQSPSVAITAPAANTRYTAPASIPITATASDPDAGDSIAKVEFYHDGLLLGTDTTSPYNYTWTGVPSQTAAYQLQAKAYDSKGAVTTSTAVPVFVDPFVGPSIVATPSPLTVPEGGSTALSVKLNQAPTANVTVAVARTGDTDITASPASLTFTASNWNVAQVVTVAAAQDTDTTNGAATINLTASGWASAAVPANESDDDVAGGVYVQRFLEQYQKLHSNGYFSPEGVPYHSVETLVVEAPDWGHETTSEAFSFWLWLEA…	TTGGAGAGTTTGATCCTGGCTCAGGACGAACGCTGGCGGCGTGCTTAACACATGCAAGTCGAGCGGAAAGGCCCTTCGGGGTACTCGAGCGGCGAACGGGTGAGTAACACGTGAGTAACCTGCCCTAGGCTTTGGGATAACCCTCGGAAACGGGGGCTAATACCGGATATTCATTCTCGGCGGCATCGTCGGGTGTGGAAAGTTTTTTCGGCCTGGGATGGGCTCGCGGCCTATCAGCTTGTTGGTGGGGTGATGGCCTACCAAGGCGACGACGGGTAGCCGGCCTGAGAGGGCGACCGGCCACACTGGGACTGAGACACGGCCCAGACTCCTACGGGAGGCAGCAGTGGGGAATATTGCACAATGGGCGGAAGCCTGATGCAGCGACGCCGCGTGAGG…	Bacteria;Actinobacteria;Actinobacteria;Micromonosporales;Micromonosporaceae;Dactylosporangium;Dactylosporangium aurantiacum	1522
915059	Flammeovirga pacifica	PKD domain-containing protein	NZ_JRYR02000001.1	ATGGAAGGTACTGATTTCGTTTTAGTGTCTAAAACAGGTACTTTCTCTGTATACTTTAGTAATTCAGCTACTGCTCCAAATTGTGGAGGCGCTGTTGCTGCTGCGTCTTCAATGAGAAGTATGTCTTTAATGGCTACTTCAGATTGTTCATTTGGAGCTCCTCAAGCTGGAGCATTTGAATCTACAGGACATACAGCTTATAAAAATATTTATGTATTAGGAGGGGGAGGACCTGATTTGAGTAATATGAGAGATTTTACAATCAATTGGGATTTAGCAAATAAAGGATTGTATCAATTCTCATTCAATTCAAAAAATGGTCAACCAAGTTGGTATGTTGATTTATTAAGTAAGGTGACTTCATCATTAGATGTAGCTGAACCTAGTGTAAGTATTTCT…	WP_084812261.1	MEGTDFVLVSKTGTFSVYFSNSATAPNCGGAVAAASSMRSMSLMATSDCSFGAPQAGAFESTGHTAYKNIYVLGGGGPDLSNMRDFTINWDLANKGLYQFSFNSKNGQPSWYVDLLSKVTSSLDVAEPSVSISGSGITGFDGDYWVTSDQDNFVMVSKTGGFTIYFSTTSTAPDCDGGTNPPNENTPPVANIFADATVGNIPFVVSFDGSSSTDVDGDTLSYAWDFGDGNVGEGVSATHTYTIVGDYDVTLTVSDTKGGSDQAIITISAKKDDVIVNPPTTDNEYIQRFVEMRSKYLDPKNGYFSPEGSPHHSVETLIVEAPDHGHESTSELYSYWMWLEAMHGRITGDWEPLQEVWRKTEQFIIPTAEDQPTNSAYDPSSPAAYAPEFAEPNLYPAPL…	TTTTTACAACGGAGAGTTTGATCCTGGCTCAGGATGAACGCTAGCGGCAGGCCTAATACATGCAAGTCGAGGGGTAACATGATTTGCTTGCAAATTGATGACGACCGGCGCACGGGTGCGTAACGCGTATATAACTTGCCTCGTACTGGAGAATAGCCCGAAGAAATTCGGATTAATGCTCCATGGTATCATAAGACAGCATTGTTTAATGATTAAAGATTTATCGGTACGAGATGGATATGCGTCCCATTAGCTAGTTGGTGTAGGTAACGGCTCACCAAGGCGACGATGGGTAGGGGTTCTGAGAGGAAGGTCCCCCACACTGGCACTGAGATACGGGCCAGACTCCTACGGGAGGCAGCAGTAGGGAATATTGGTCAATGGAGGCAACTCTGAACC…	Bacteria;Bacteroidetes;Cytophagia;Cytophagales;Flammeovirgaceae;Flammeovirga;Flammeovirga pacifica	1416
2494373	Flammeovirga sp. L12M1	PKD domain-containing protein	CP034562.1	ATGAAATTTATTTCTAAGTTAGGTGTAGTATTTCTACTGCATTTATCTTGTTTAAATCTGTATGCCCAACAATTTAATTATGGGGAAGCATTACAGAAATCTCTCTTTTTCTACGAAGCACAACAATCTGGAGAACTACCTGAATGGAATAGGGTAAGTTGGCGAGATGATTCTGCTTTAATGGATGGCGCAGATGTAGGGCACGATCTTACCGGTGGTTGGTACGATGCAGGTGACCATGTTAAATTTGGTTTCCCGATGGCTTACAGTGTTACTGTACTTGCTTGGGGAGCAATAGAATATGAGGATGCTTATGCTCAAAGTGGGCAATTACCAATTATAAAAAGAAATCTTCGTTTTGTCTTAGATTATCTGATAAAGTGCCATACAGCACCAAAT…	AZQ61593.1	MKFISKLGVVFLLHLSCLNLYAQQFNYGEALQKSLFFYEAQQSGELPEWNRVSWRDDSALMDGADVGHDLTGGWYDAGDHVKFGFPMAYSVTVLAWGAIEYEDAYAQSGQLPIIKRNLRFVLDYLIKCHTAPNELYGQVGAGGPDHAYWGSSEVMTMDRPAYKIDTSKPGTDLAAETAAAMAASSILFKDNDPAYSTLLLQHAKQLYEFADNYRGVYSEAIPDAAGFYRSFSGYQDELVWGAAWLYRATNETAFLTKAEAEYQLLSNEGQSDEKAYGWGLAWDDKSYGAYILMAELTGKEEYKQDAERHLDYWTDGYNGDRITYSPGGQAHLVTWGSLRHSSNTSFLAFVYSDKITTSKKAKYHDFAVRQINYALGDNPINRSFMVGFGNNPANNPHHR…	GGAGAGTTTGATCCTGGCTCAGGATGAACGCTAGCGGCAGGCCTAATACATGCAAGTCGAGGGGTAACAGGAGTGCTTGCACTTGCTGACGACCGGCGCACGGGTGCGTAACGCGTATATAACTTGCCTTTGTCTGGAAGATAGCCCGGAGAAATCCGGATTAATATTCCATGGTATCTTAAGCTCGCATGAGTTAAAGATTAAAGATTTATCGGACAGAGATGGATATGCGTCCCATTAGCTAGTTGGTAAGGTAACGGCTTACCAAGGCAACGATGGGTAGGGGTTCTGAGAGGAAGGTCCCCCACACTGGCACTGAGATACGGGCCAGACTCCTACGGGAGGCAGCAGTAGGGAATATTGGGCAATGGAGGCAACTCTGACCCAGCTATGCCGCGT…	Bacteria;Bacteroidetes;Cytophagia;Cytophagales;Flammeovirgaceae;Flammeovirga;Flammeovirga sp. L12M1	1520
1191459	Flammeovirga sp. MY04	Glycoside hydrolase family 48	CP003560.1	TTGGATTTAACCGGTGGTTGGTACGATGCAGGAGACCATGTTAAATTTGGTTTCCCTATGGCGTTTAGTGTCACCGCTTTAGCCTGGGGAGTTGTGGAGTATGAAGATGCTTACAGACAAAGTGGTCAGTTAGATGTAATGAAGCGTAATCTTCGTTTCGTTACTGACTATTTTATAAAGTGTCATACTGGTCCAACAGAGTTCTACGGTCAAGTAGGTGCAGGTGGTCCTGACCATGCCTATTGGGGTTCTCCAGAGGTAATGACAATGGCTCGTCCAGCATACAAAATTGATGCTGCGAACCCTGGTTCTGACCTTGCTGCAGAAACAGCAGCGGCAATGGCTGCTTGTAGCATCGTTTTTAAAGATTCAGATCCTGCATACAGTGCATTACTTTTA…	ANQ48824.1	MDLTGGWYDAGDHVKFGFPMAFSVTALAWGVVEYEDAYRQSGQLDVMKRNLRFVTDYFIKCHTGPTEFYGQVGAGGPDHAYWGSPEVMTMARPAYKIDAANPGSDLAAETAAAMAACSIVFKDSDPAYSALLLQHAEELYSFADNYRGVYSESITDASGFYRSFSGYQDELVWGAAWLYKATGNADYLAKAELEYPLLSNEGQSDLKAYKWGLAWDDKAYGIYVLMSELTGKAEYKADAERHLDYWTDGYAGDRIPYSPGGQAHLMQWGSLRHSSNTALVAFIYSDRVATTPEKKAKYHDFAVNQINYALGDNPINRSFMVGYGNNPAYNPHHRSAHGAWANNLLNNPIDPSHTLYGALVGGPGEPNDQFVDDRSDYVANEVACDYNACFTGALARMYQ…	GGAGAGTTTGATCCTGGCTCAGGATGAACGCTAGCGGCAGGCCTAATACATGCAAGTCGAGGGGTAACATGATCTGCTTGCAGATTGATGACGACCGGCGCACGGGTGCGTAACGCGTATATAACTTGCCTCATACTGGAGAATAGCCCGGAGAAATTCGGATTAATGCTCCATAGTATTATAAAGTAGCATCGCTTAATAATTAAAGATTTATCGGTATGAGATAGATATGCGTCCCATTAGCTAGTTGGTGCAGGTAACGGCTCACCAAGGCGACGATGGGTAGGGGTTCTGAGAGGAAGGTCCCCCACACTGGCACTGAGATACGGGCCAGACTCCTACGGGAGGCAGCAGTAGGGAATATTGGTCAATGGAGGCAACTCTGAACCAGCCATGCCG…	Bacteria;Bacteroidetes;Cytophagia;Cytophagales;Flammeovirgaceae;Flammeovirga;Flammeovirga sp. MY04	1516
1382345	Flammeovirga sp. OC4	hypothetical protein	NZ_JTAM01000004.1	ATGTTGGGTACAATACTATTATTGTGCCTTGCTACTAACAATCTCAGGGCACAACAATTTAACTATGGAGAGGCCCTTCAAAAATCTCTCTTTTTCTATGAAGCACAACAATCTGGAAAATTACCCGAATGGAACAGGGTGACATGGAGAGACGATTCAGCATTAGACGATGGCTCTGATGTAGGATTAGACCTCACGGGTGGCTGGTATGATGCCGGCGATCATGTGAAATTTGGTTTCCCGATGGCCTTTAGTGTTACTACACTGGCATGGGGAGTTGTAGAATACGAAGATGCTTACAGACAAAGTGGGCAATTAGAAATAATGAAAAGGAATCTTCGTTTCGTTACTGACTATTTTATAAAATGTCATACTGGCCCTACTGAGTTTTATGGTCAA…	WP_082026402.1	MLGTILLLCLATNNLRAQQFNYGEALQKSLFFYEAQQSGKLPEWNRVTWRDDSALDDGSDVGLDLTGGWYDAGDHVKFGFPMAFSVTTLAWGVVEYEDAYRQSGQLEIMKRNLRFVTDYFIKCHTGPTEFYGQVGAGGPDHAYWGSPEVMTMARPAYKIDAANPGSDLAGETAAAMAACSIVFKDSDPAYSALLLQHAEELYAFADNYRGVYSESITDAAGFYRSFSGYQDELVWGAAWLYKATGKTTYLDKAESEYTNLSNEGQSTLKAYKWGLAWDDKAYGIYVLMSELTGKEEYKTDAERHLDYWTDGFEGDRIPYSPGGQAHLMQWGSLRHSSNTALIAFIYSDNVTTTPEKKAKYHDFAVKQVNYALGDNPINRSFMVGFGNNPAYNPHHRSAH…	TTTTTACAATGGAGAGTTTGATCCTGGCTCAGGATGAACGCTAGCGGCAGGCCTAATACATGCAAGTCGAGGGGTAACGAGTTCTGCTTGCAGAATGTCGACGACCGGCGCACGGGTGCGTAACGCGTATACAACTTACCTTTATCTGGAGGATAGCCCGGAGAAATTCGGATTAATACTCCATAGTATTATAAAGTAGCATTGCTTAATAATTAAAGATTTATCGGATAGAGATAGGTATGCGTCCCATTAGCTAGTTGGTGCAGGTAACGGCTCACCAAGGCGACGATGGGTAGGGGTTCTGAGAGGAAGGTCCCCCACACTGGCACTGAGATACGGGCCAGACTCCTACGGGAGGCAGCAGTAGGGAATATTGGTCAATGGAGGCAACTCTGAACC…	Bacteria;Bacteroidetes;Cytophagia;Cytophagales;Flammeovirgaceae;Flammeovirga;Flammeovirga sp. OC4	793
1775430	Flammeovirga sp. SJP92	hypothetical protein	NZ_LQAQ01000093.1	ATGTTGGGTGCAATAATATTTTTGTATCTGGCTACTAACAATCTATGGGCACAGGAATTTAATTATGGAGAAGCCCTTCAGAAATCTCTCTTTTTTTATGAAGCACAACAGTCCGGAAAGTTACCTGATTGGAACAGGGTTACTTGGAGAGATGATTCGGCATTAGATGATGGATCCGATGTTGGCTTAGATTTAACCGGCGGTTGGTATGACGCTGGTGATCACGTGAAGTTCGGCTTCCCAATGGCATTTAGTGTTACAGCCCTTGCATGGGGTGTAGTAGAATATGAAGATGCCTACAGACAAAGTGGACAATTAGAAATAATGAAACGTAATCTTCGTTTCGTTACTGACTATTTTATAAAATGTCATACTGGACCAACTGAGTTTTATGGACAA…	WP_062618661.1	MLGAIIFLYLATNNLWAQEFNYGEALQKSLFFYEAQQSGKLPDWNRVTWRDDSALDDGSDVGLDLTGGWYDAGDHVKFGFPMAFSVTALAWGVVEYEDAYRQSGQLEIMKRNLRFVTDYFIKCHTGPTEFYGQVGAGGPDHAYWGSPEVMTMARPAYKIDAANPGSDLAGETAAAMAACSIVFKDSDPAYSALLLQHAEELYAFADNYRGVYSESITDAAGFYRSFSGYQDELVWGAAWLYKATGNTTYLDKAESEYTNLSNEGQSTLKAYKWGLAWDDKAYGIYVLMSELTGKEEYKADAERHLDYWTDGFEGDRIPYSPGGQAHLMQWGSLRHSSNTALVAFIYSDRVATTAAKKAKYHDFAVKQINYALGDNPINRSFMVGFGNNPAYNPHHRSAH…	TACAATGGAGAGTTTGATCCTGGCTCAGGATGAACGCTAGCGGCAGGCCTAATACATGCAAGTCGAGGGGTAACGAGTTCTGCTTGCAGAATGTCGACGACCGGCGCACGGGTGCGTAACGCGTATACAACTTACCTTTATCTGGAGGATAGCCCGGAGAAATTCGGATTAATACTCCATAGTATTATAAGACAGCATTGTTTAATAATTAAAGATTTATCGGATAAAGATAGGTATGCGTCCCATTAGCTAGTTGGTGCAGGTAACGGCTCACCAAGGCGACGATGGGTAGGGGTTCTGAGAGGAAGGTCCCCCACACTGGCACTGAGATACGGGCCAGACTCCTACGGGAGGCAGCAGTAGGGAATATTGGTCAATGGAGGCAACTCTGAACCAGCC…	Bacteria;Bacteroidetes;Cytophagia;Cytophagales;Flammeovirgaceae;Flammeovirga;Flammeovirga sp. SJP92	1528
1803846	Flavivirga eckloniae	hypothetical protein	NZ_CP025791.1	ATGAAAAAAAATATAAAACGAAGCAAAACAAATACGCCCTTTTGGCGAGATATTTTAACATTGATAGTGTTTGCATTATCAATGGCACCGAACACATATGCGCAAAATTGTACATTCAATACACCACTCCCTAACGCGTTACCAAATATAAACACGGCCTTTCAAAACATTTACGTTTTAGGAACCGGTGGACCAAATTTGGATAACATCACCATTTTTACCATTAATTGGGATTTGAATAACAATGGGTTGTATCAATTCTCAATCAACACAAACAATGGCACACCAAATTGGTATGTCGATTTAAGAAGTAGCTTAACACACAGTTTTAATACTGCACAACCAGATGCCACTTTTTCGGGTACTGGAATTGCTGGTTTAGATGGCGATTATTGGGTA…	WP_102754037.1	MKKNIKRSKTNTPFWRDILTLIVFALSMAPNTYAQNCTFNTPLPNALPNINTAFQNIYVLGTGGPNLDNITIFTINWDLNNNGLYQFSINTNNGTPNWYVDLRSSLTHSFNTAQPDATFSGTGIAGLDGDYWVTIDAGNFVMVSKTGGFTLYFSALPTAPDCGSTSNVDGGVITGGPFNFTVGDNIDDFATGIGLSGNIGQSSQWIITDGINNILALPTSPDLVNFDTQSPGTALIWHLSYNGTVGGVTVGNNTSAITGDFDLSNSISVTKTDPNGCPNCPPIDNLYIDRFIEIRNEFYDPANGYFSADGSPHHSIETLIVEAPDYGHESTSELYSYWLWLEAMNGRITKNWTPLANVWNAIEQFIIPTNADQPTNSAYNPANPAAYASEFPLPNDYPA…	ACGATGAAGAGTTTGATCCTGGCTCAGGATGAACGCTAGCGGCAGGCCTAACACATGCAAGTCGAGGGGTAACATTGGTGCTTGCACCAGATGACGACCGGCGCACGGGTGCGTAACGCGTATACAATCTGCCCCGTACTGGGGGATAGCCTTTAGAAATGAAGATTAATACCCCATAGTACTGCAGCCCCGCCTGGGGCCGCAGTTAAAGGTTACGGTACGGGATGAGTATGCGTCCTATTAGCTAGATGGTGTGGTAACGGCACACCATGGCAACGATAGGTAGGGGCCCTGAGAGGGGGATCCCCCACACTGGTACTGAGACACGGACCAGACTCCTACGGGAGGCAGCAGTGAGGAATATTGGACAATGGAGGCAACTCTGATCCAGCCATGCCG…	Bacteria;Bacteroidetes;Flavobacteriia;Flavobacteriales;Flavobacteriaceae;Flavivirga;Flavivirga eckloniae	1520
1416533	Fontibacillus phaseoli	cellulose 1,4-beta-cellobiosidase	NZ_QPJW01000003.1	ATGAAAAGATCGAACGTGTTCAGGAAACCCCTCTCACTCGCATTGACCGCGGCTTTACTATTTTCCCTAATGACCGGTGTATTCGGGGCCGGCGCTCCCAAAGCGATGGCCGCCTCCACGGAGGAAACCCGCTTTCTGCAGCTTTACGATCAGCTTAAAGATCCCGCTAGCGGATATTTTTCTCCCGAAGGCATTCCCTATCACGCCGTTGAAACCTTGATGAGCGAAGCCCCGGACTACGGGCATATGACGACTTCCGAAGCTTACAGCTACTGGATGTGGCTGGAAGTACTATATGGCTACTATACGGGAGACTGGAGCAAGCTGGAAGAGGCATGGGATAACATGGAGAAATATATTATCCCGGTAAATGAAGGCGACGGAAAAGAAGAACAGCCT…	WP_114496430.1	MKRSNVFRKPLSLALTAALLFSLMTGVFGAGAPKAMAASTEETRFLQLYDQLKDPASGYFSPEGIPYHAVETLMSEAPDYGHMTTSEAYSYWMWLEVLYGYYTGDWSKLEEAWDNMEKYIIPVNEGDGKEEQPTMSYYNPNSPATYAAEYNQPDKYPSQLSGQYAAGRDPLDTELKATYGNNQTYLMHWLVDVDNWYGFGNLLNPSHTAAYVNTFQRGEQESVWEAVPHPSQDDKSFGKPGEGFMTLFTKESNAPAAQWRYTNATDADARAIQAMYWAKELGYDNEVYLQKAEKMGDYLRYGMYDKYFQQIGSASDGSPSAGTGKNAAHYLMAWYTAWGGGLGNTGNWAWRIGASHAHQGYQNVVAAYALSDPEGGLIPSSPTAGQDWATSLKRQLEFY…	TTTATTGGAGAGTTTGATCCTGGCTCAGGACGAACGCTGGCGGCGTGCCTAATACATGCAAGTCGAGCGGACTTGATGGAGAGCTTGCTCTCCGGATAGTTAGCGGCGGACGGGTGAGTAACACGTAGGTAACCTGCCTGTAAGACTGGGATAACTACCGGAAACGGTAGCTAATACCGGATAATTTATTTCTTCGCATGGAGAGATAATGAAAGACGGTTCTGATCTAATCAGGGCTGTCACTTACGGATGGGCCTGCGGCGCATTAGCTAGTTGGTGGGGTAACGGCTCACCAAGGCGACGATGCGTAG	Bacteria;Firmicutes;Bacilli;Bacillales;Paenibacillaceae;Fontibacillus;Fontibacillus phaseoli	311
1965019	Geofilum rhodophaeum	T9SS C-terminal target domain-containing protein	NZ_MWUJ01000002.1	ATGAAAAAGAGAAAAAGTGCAGGGTTATTATTGGCGGGCGCTCTATTGATGAGCGGCGGCAGTTTTGCCCAAGAGAACAAGTACACCCAAAGGTTTTTGGATTTGTATGAAAAGATTTACGACCCGGCCAACGGTTATTTCAGTGCCGACGGAGTGCCTTACCACTCGGTGGAAACCCTCATGTGTGAGGCGCCCGACCACGGCCATGAAACCACCAGTGAGGCCTATTCTTACTGGATTTGGCTCGATGCCATGTATGGCGGTATAACCGGAGATTGGCAGGCGCTTGAAAACTCGTGGGACAAGATGGAGCGCTTCGCCATTCCCACTGAAGATTTGCAGCCTACCACCGGGGGCTACAACCCTAATGCGCCGGCCACCTTTGCCGGAGAGCATCCG…	WP_088653556.1	MKKRKSAGLLLAGALLMSGGSFAQENKYTQRFLDLYEKIYDPANGYFSADGVPYHSVETLMCEAPDHGHETTSEAYSYWIWLDAMYGGITGDWQALENSWDKMERFAIPTEDLQPTTGGYNPNAPATFAGEHPLPDFYPSPLESGVPVGQDPVSPDLTATYGSNIYGMHWLFDLDNFYGYGNKGDGVSTPSYINTFQRGEQESVWETVPHPSWEDFTWGSDDGTGFLKLFVAEDAAPAKQWRYTNAPDADARVVQAMYWASLFAQEQGHNPSELLPLDKASKMGDFIRLAMFDKYFKPIGVENKMGQGGSGYESAHYLLSWYYAWGGPLEPQGWAWRIGCSHAHFGYQNPVAAYALSQVNELKPISANGVRDWGRSLDRQIEFYTWLQSADGAIAGGAT…	TTCTACAACGAAGAGTTTGATCCTGGCTCAGGATGAACGCTAGCGACAGGCCTAACACATGCAAGTCGAGGGGTAACAGGGGCTTCGGCCCGCTGACGACCGGCGCACGGGTGAGTAACGCGTATGCAACCTACCTGTAACTGGGGGATAGCTCCCTGAAAGGGGAATTAACACCGCATAAGACCACGCTATCACATGGTAAAGTGGTAAAATATTTATAGGTTACAGATGGGCATGCGTGACATTAGTTAGTTGGCGGGGTAACGGCCCACCAAGACTACGATGTCTAGGGGTTCTGAGAGGAAGGTCCCCCACACTGGTACTGAGACACGGACCAGACTCCTACGGGAGGCAGCAGTGAGGAATATTGGTCAATGGACGCAAGTCTGAACCAGCCAT…	Bacteria;Bacteroidetes;Bacteroidia;Marinilabiliales;Marinilabiliaceae;Geofilum;Geofilum rhodophaeum	1530
1076443	Glycomyces artemisiae	cellulose 1,4-beta-cellobiosidase	NZ_PVTJ01000004.1	CTGGCCCCGCCGCGCCGGCGGGGCCGTCGATGGCGCCGGACGGCGGCGGTGGCGCTGCCGCTCGCGCTCGTCGGCGCCTTCACCGCGGTGGCCGCGCCGTCGGCCTTCGCCGCCCAGTACTGCGGCGGCGTCCAGTACAACGTCGTCTCGTCCTGGGGCTCGGGCTTCCAGGCCAACGTGGTCATCACCGCGGGCACGGCGGGCCTCAACGGCTGGGACCTCGAATGGGAGTTCCCGGCGGGCACCACCGTCTCCAGCGCGTGGAACGTCGACTGGCACCAGAGCGGCCGCACCTTCACCGGCGGCGACGTCGGCTGGAACGGCTCGATCGCCGCGGGCCAGAACAAAGAGGTCTTCGGCTTCATCGGGGCAGGCCCCTCCACCGCGCCGACGGGGATC…	WP_106364381.1	MAPPRRRGRRWRRTAAVALPLALVGAFTAVAAPSAFAAQYCGGVQYNVVSSWGSGFQANVVITAGTAGLNGWDLEWEFPAGTTVSSAWNVDWHQSGRTFTGGDVGWNGSIAAGQNKEVFGFIGAGPSTAPTGIKVNGESCDGSEEPVEPELEVSRANVVVDAGSTASVEVGFSAATEAAATVTTTRTSGSTDLSVSSGGSLSFAAGDVNPKPIVFSAAAGAEPGESAVFTVASPGYASKTVTVTVADIGEVTQNEERFLAMYDQLTGADSPYLHETGVPYHSVEELIVEAPDYGHETTSEALSYLQWLEAAYGQVTGDWSGYNESWDITEQYAIPDLNPTAYNPSSPASYAPESDSVEDYPTQLDFNASVGTDPLGQELRNTYGNNQVYGMHWILDVDN…	TTTGTTGGAGAGTTTGATCCTGGCTCAGGACGAACGCTGGCGGCGTGCTTCACACATGCAAGTCGAACGGAAAGGCCCGCTTGCGGGTGCTCGAGTGGCGAACGGGTGAGTAACACGTGGGTAACCTGCCCCCATCTCTGGGATAACCGTTGGAAACGGCGGCTAATACCGGATACGACCTGGCTCCGCATGGTGCTGGGTGGAAAGTTTTTGCGGTTGGGGAGGGGCCCGCGGCCTATCAGCTGGTTGGTGCGGTGATGGCGCACCAAGGCTTTGACGGGTAGCCGGCCTGAGAGGGCGGTCGGTCACATTGGGACTGAGATACGGCCCAGACTCCTACGGGAGGCAGCAGTGGGGAATTTTGCACAATGGGCGGAAGCCTGATGCAGCGACGCCGCG…	Bacteria;Actinobacteria;Actinobacteria;Glycomycetales;Glycomycetaceae;Glycomyces;Glycomyces artemisiae	1541
2200759	Glycomyces dulcitolivorans	cellulose 1,4-beta-cellobiosidase	NZ_QFRW01000304.1	ATGGAAACCGACAACCTGGCCCCGCCGCGCCGGCGGGGCCGTCGATGGCGCAGGACGGCGGCGGTCACGCTGCCGCTCGCGCTCGTCGGCACGTTCGCCGCGGTGGCCGCGCCGTCGGCCTTCGCCGCCCAGTACTGCGGCGGCGTCCAGTACAACGTCGTCTCCAGCTGGGGCTCGGGCTTCCAGGCCAACGTCGTCCTCACCGCGGGGACGGCCGGGCTCAACGGCTGGGACCTCGAATGGGACTTCCCGGCCGGCACCACCGTCCAGAACGCGTGGAACGTGGGATGGAGCCAGAGCGGCACCCACTTCACCGGTGCCGACGTCGGCTGGAACGGGACCATCGCGGCCGGCCAGAGCCGCGAGGTCTTCGGCTTCATCGGCGCCGGCCCCACGACC…	WP_112139524.1	METDNLAPPRRRGRRWRRTAAVTLPLALVGTFAAVAAPSAFAAQYCGGVQYNVVSSWGSGFQANVVLTAGTAGLNGWDLEWDFPAGTTVQNAWNVGWSQSGTHFTGADVGWNGTIAAGQSREVFGFIGAGPTTAPTGISVNGESCSGSEEPVEPELEVSRANVVVDAGATASVDVGFSAATTAASTVTTTRTSGSTDLTVSQGASLSFAAGDTNTKPVTFAAASGAEAGETATFTVSSPGYSPLQVVVTVADLGEVTQNEERFLEMYDQLTGADSPYLHETGVPYHSVEELIVEAPDYGHETTSEALSYLHWLEAAYGQVTGDWSGYNESWDITEQYAIPDLNPSAYNPSSPASYAPESGSVTDYPTQLDFNASVGVDPLGQELRNTYGSNQVYGMHWI…	TTTTCGGAGAGTTTGATCCTGGCTCAGGACGAACGCTGGCGGCGTGCCTAATACATGCAAGTCGAGCGGACAGAAGGGAGCTTGCTCCCGGATGTTAGCGGCGGACGGGTGAGTAACACGTGGGTAACCTGCCTGTAAGACTGGGATAACTCCGGGAAACCGGAGCTAATACCGGATAGTTCCTTGAACCGCATGGTTCAAGGATGAAAGACGGTTTCGGCTGTCACTTACAGATGGACCCGCGGCGCATTAGCTAGTTGGTGAGGTAACGGCTCACCAAGGCGACGATGCGTAGCCGACCTGAGAGGGTGATCGGCCACACTGGGACTGAGACACGGCCCAGACTCCTACGGGAGGCAGCAGTAGGGAATCTTCCGCAATGGACGAAAGTCTGACGGA…	Bacteria;Actinobacteria;Actinobacteria;Glycomycetales;Glycomycetaceae;Glycomyces;Glycomyces dulcitolivorans	1551
1407559	Glycomyces fuscus	cellulose 1,4-beta-cellobiosidase	NZ_NYMS01000003.1	TCAGGAACCGTCGCCGAACAACTCGCCGTGGGTGGCGAGGGCTGTGGCCACGTCCACCTGCGCCCAGAAGCGGTGGTAGGTGAACTCGGGCACCGGCCCCCCGTCGAGGTACTCCTCGACCTGGGGCCAGTTCGGGTCGTCCTCGTAGAAGGACCGGATGGACAGGAACGTCGAGTCGGAGTCGATCGGGTCCCCGTTGGGCATCTGGCCGGTCCACCCCTCGGGGATGTAGAGGCCGCCGTCGGGGGAGCCGAACGCGTCGTCGAAGCGGGCGTAGTCGGCCCGCGTCTCGGGAACGGCGACGCCCAGGTCGTCCTGGTGGGCCAGGAGGGCGTCGAGCAGGCCCTCTGCCGTCTCGCGGGACTCGGCGTCACCGGTGGCGGCGGCGTAGTGCATGAG…	WP_097632155.1	MTTPRPGPRRTARWRRPAPALFGAVLLAALLPAAPAQAAPVCSVDYQLNDWGSGFTAEVSVTNEAASVSNWTLGWEFSGNQRITNSWSAQVSQSGSSVTAQGPSWAPGLASGQTATFGFQATYSGSNAAPTGFTLNGLDCAGEDPEPEDPALVVDPDSLTLEPGGEASFDVALSEAPAEDVAVSVERTSGSESLSVASGASLAFGDDDWDTPQEVTVASSGDGTGEAAQAEFTVSAEGYDPVVVTARELSGASSAYEEEFLAQYDKIKDPDSGYFREFDGLLVPYHSVETLIVEAPDHGHATTSEAYSYYLWLEATYGRITGDWEPFNSAWESMEAFIIPGTADQPTNGSYDPSSPATYIPESLDPSDYPMALDQGVEAGQDPLAQELSSAYGTDEVYG…	CAGAGTTTGATCCTGGCTCAGGACGAACGCTGGCGGCGTGCTTCACACATGCAAGTCGAACGGAAAGGCCTGCCCTTTGGGGTGGGTGCTCGAGTGGCGAACGGGTGAGTAACACGTGGGTGACCTGTCCCTGGCTCTGGGATAACCGTTGGAAACGGCGGCTAATACCGGATGTGACTGCTGGATGCATGTTCAGTGGTGGAAAGCTTTGGCGGCTGGGGTGGGGCTCGCGGCCTATCAGCTGGTTGGTGGGGTGATGGCCTACCAAGGCGGTGACGGGTAGCCGGCCTGAGAGGGCGGTCGGTCACATTGGGACTGAGATACGGCCCAGACTCCTACGGGAGGCAGCAGTGGGGAATTTTGCACAATGGGCGGAAGCCTGATGCAGCGACGCCGCGT…	Bacteria;Actinobacteria;Actinobacteria;Glycomycetales;Glycomycetaceae;Glycomyces;Glycomyces fuscus	1532
58114	Glycomyces harbinensis	hypothetical protein	NZ_FNAD01000009.1	ATGGATCTCGACACTCCGGCCCCGCCGGCCAGGCGGCGCCGATGGCGCCGCGCCGCGGCGGTGACGCTGCCGGTCGCCCTCGTCGGCACCTTCGCAGCCGTGGCCGCACCCCAGGCGTTCGCCGCGCAGTACTGCGGCGGCCTCGAATACAAGGTCGTCTCCAGCTGGGGCTCAGGCTTCCAGGCCAACGTCATCCTCACCGCGGGCGACGCGGGCCTCAGCGGCTGGGACATCGAATGGGACTTCCCGGCCGGCACCAGCGTGACCAGCGCGTGGAACGTCGACTGGAGCCAGAGCGGCACCGGCTTCACCGGCTCTGACGTCGGCTGGAACGGCACGGTCGCCGCCGGACAGACCCGCGAGGTCTTCGGCTTCATCGGCTCGGGCCCGGCCACCGCG…	WP_091037141.1	MDLDTPAPPARRRRWRRAAAVTLPVALVGTFAAVAAPQAFAAQYCGGLEYKVVSSWGSGFQANVILTAGDAGLSGWDIEWDFPAGTSVTSAWNVDWSQSGTGFTGSDVGWNGTVAAGQTREVFGFIGSGPATAPTGITVNGESCDGSEEPVEPELEVSRANVVVDAGSTASIDVGFSAATTAAATVTTSRTSGSTDLTVASGGSLAFAAGATATKPVTFSASANAEPGESAVFTVSAPGYDPLPVTVTVADLGEVTQNEERFLTLYDQLAGADSPYLHETGVPYHSVEELIVEAPDYGHETTSEALSYLMWLEAAYGQVTGDWSGYNNAWDVTEQYAIPDLNPTNYDPNSPASYAPEADSVDAYPTQIDFDAPVGTDPLGAELRSTYGNNQIYGMHWIL…	TTTTTGTTGGAGAGTTTGATCCTGGCTCAGGACGAACGCTGGCGGCGTGCTTCACACATGCAAGTCGAACGGAAAGGCCCGCTTGCGGGTACTCGAGTGGCGAACGGGTGAGTAACACGTGGGTAACCTGCCCCCATCTCTGGGATAACCGTTGGAAACGGCGGCTAATACCGGATACGACCATTGCCTGCATGGGTGATGGTGGAAAGTTTTTGCGGTTGGGGAGGGGCCCGCGGCCTATCAGCTGGTTGGTGGGGTGATGGCCTACCAAGGCGTTGACGGGTAGCCGGCCTGAGAGGGCGGTCGGTCACATTGGGACTGAGATACGGCCCAGACTCCTACGGGAGGCAGCAGTGGGGAATTTTGCACAATGGGCGCAAGCCTGATGCAGCGACGCCG…	Bacteria;Actinobacteria;Actinobacteria;Glycomycetales;Glycomycetaceae;Glycomyces;Glycomyces harbinensis	1543
380244	Glycomyces sambucus	hypothetical protein	NZ_FNGF01000003.1	ATGGAAACCGACAACCTGGCTCCGCCGCGCCGGCGGGGCCGTCGATGGCGCCGGACGGCCGCGGTCACGCTGCCCCTCGCGCTCGTCGGCACGTTCGCAGCGGTGGCCGCGCCGTCGGCCTTCGCCGCCCAGTACTGCGGCGGCGTCCAGTACAACGTCGTCTCCTCGTGGGGCTCGGGCTTCCAGGCCAACGTCGTCCTCACCGCGGGGACCGCCGGGCTCAACGGCTGGGACATCGAATGGGACTTCCCGGCCGGCACCACCGTCTCCAGCGCGTGGAACGTGGGCTGGAGCCAGAGCGGGCGCACCTTCACCGGCTCCGACGTGGGCTGGAACGGGAACATCGCGGCCAACCAGAGCCGCGAGGTCTTCGGCTTCATCGGCGCCGGCCCCTCCACC…	WP_091049280.1	METDNLAPPRRRGRRWRRTAAVTLPLALVGTFAAVAAPSAFAAQYCGGVQYNVVSSWGSGFQANVVLTAGTAGLNGWDIEWDFPAGTTVSSAWNVGWSQSGRTFTGSDVGWNGNIAANQSREVFGFIGAGPSTAPTGITVNGESCDGAEEPVEPELEVDRANVVVDAGSTSAIEVGFSAATTAAHTVTTTRTSGSTDLTVSSGASLSFAAGDTNPKPVTFAAAAGAEPGESAVFTVASSGYSPVQVTVTVADLGEVTQNEERFLAMYDQLTGADSPYLHETGVPYHSVEELIVEAPDYGHETTSEALSYLQWLEAAYGQVTGDWSGYNESWDITEEYAIPGLNPTSYNPASPASYAPESGDITDYPTQLDFNASVGADPLGQELRSTYGNNQIYGMHWI…	TTTTTGTTGGAGAGTTTGATCCTGGCTCAGGACGAACGCTGGCGGCGTGCTTCACACATGCAAGTCGAACGGAAAGGCCCGCTTGCGGGTACTCGAGTGGCGAACGGGTGAGTAACACGTGGGTAACCTGCCCCCATCTCTGGGATAACCGTTGGAAACGGCGGCTAATACCGGATACGACCACCTTCCGCATGGTTGGTGGTGGAAAGTTTTTGCGGTTGGGGAGGGGCCCGCGGCCTATCAGCTGGTTGGTGGGGTGATGGCCTACCAAGGCGTTGACGGGTAGCCGGCCTGAGAGGGCGGTCGGTCACATTGGGACTGAGATACGGCCCAGACTCCTACGGGAGGCAGCAGTGGGGAATTTTGCACAATGGGCGCAAGCCTGATGCAGCGACGCCG…	Bacteria;Actinobacteria;Actinobacteria;Glycomycetales;Glycomycetaceae;Glycomyces;Glycomyces sambucus	1543
58116	Glycomyces tenuis	hypothetical protein	NZ_KL571703.1	ATGGAACTCGATAACCCGGCACCGCCGCCGAGGCGACGCCGCCGATGGCGCCGCGGCGCCGCGATCGGCCTGCCGATCGCCCTGGTCGGCGCACTCGGCGCGATCACCGCACCCCAGGCGTTCGCCGCCGAATACTGCGGCGGCGTGGACTACCAAGTCGTCTCCAGCTGGAACGGCGGCTTCCAAGCCAACGTCTCCCTCACCGCGGGCACCGCCGGCCTCGACGGCTGGGACGTCGAATGGGACTTCCCGGCCGGCACCCAGGTCACCTCCGCATGGAACGTCGACTGGAACCAGAGCAGCGGCCACTTCACCGGCTCCGACGTCGGATGGAACGGCACCATCGCAGCCGGCGACACCCGCGAGGTCTTCGGGTTCATCGGCTCGGGCGACGCCACC…	WP_026930238.1	MELDNPAPPPRRRRRWRRGAAIGLPIALVGALGAITAPQAFAAEYCGGVDYQVVSSWNGGFQANVSLTAGTAGLDGWDVEWDFPAGTQVTSAWNVDWNQSSGHFTGSDVGWNGTIAAGDTREVFGFIGSGDATVPTGFTVNGESCDGDDDPDPTEPELTVSRANLVLDAGSSVSFDVGFTAELTEDVEVTTTHSGGTTDIGVSEGASLNFGPDNWEDPQEVTIAAADGIEGSATFTVAADGFEPVEVTATVSDLGDVTQNEDRFLTLYDQLTGTDSPYLHESGVPYHSVEELIVEAPDYGHQTTSEALSYLMWLEASYGQITGDWDPYNQSWNTVEEYAIPDMNPTNYNPSSPATYAPEADSPDQYPTQLDFDVPVGEDPLADELASTYGTNQIYGMHW…	TTTTGGTTGGAGAGTTTGATCCTGGCTCAGGACGAACGCTGGCGGCGTGCTTCACACATGCAAGTCGAACGGAAAGGCCCAGCTTGCTGGGTGCTCGAGTGGCGAACGGGTGAGTAACACGTGGGTAACCTGCCCCCATCTTCGGGATAACCGTTGGAAACGACGGCTAATACCGGATACGACTGCCGGTCGCATGACCTGGTGGTGGAAAGCTTTTGTGGTTGGGGAGGGGCTCGCGGCCTATCAGCTGGTTGGTGGGGTGATGGCCTACCAAGGCGGTGACGGGTAGCCGGCCTGAGAGGGCGGTCGGTCACATTGGGACTGAGATACGGCCCAGACTCCTACGGGAGGCAGCAGTGGGGAATTTTGCACAATGGGCGGAAGCCTGATGCAGCGACG…	Bacteria;Actinobacteria;Actinobacteria;Glycomycetales;Glycomycetaceae;Glycomyces;Glycomyces tenuis	1546
2038139	Glycomyces xiaoerkulensis	cellulose 1,4-beta-cellobiosidase	NZ_PGGV01000016.1	ATGACTTGGGAGCGCTTCCTTGTCTGGGTCCGATTCGTTCCACCCGCGTCATATGGGGCCGATGGCAAGCTTCAAGCGCTCCCATCAAAACCGGACATTTCCGACCAGCTCTCAGGAGTAAGCACAATGGAACTCGACAATCTGGCCCCGCCGTCCCGGCGTCGGCGATGGCGCAAGGGCGCCATGATCGGGCTGCCGGTCGCCCTGGTGGGCACCCTGGGGGCCGTCGCGGCCCCGCAGGCGTTCGCCAGCGACCACTGCGAGGTCGACTACCGCGTGGTCAACAGCTGGGGCGGCGGCTTCCAGGCCGCCGTCGACATCACCGCCGGCAGCGGCGGCCTCGACGGCTGGACCGTCGAGTGGGACTTCCCCAGCGGTACCGGGGTCTCCTCCGCGTGG…	WP_100445025.1	MTWERFLVWVRFVPPASYGADGKLQALPSKPDISDQLSGVSTMELDNLAPPSRRRRWRKGAMIGLPVALVGTLGAVAAPQAFASDHCEVDYRVVNSWGGGFQAAVDITAGSGGLDGWTVEWDFPSGTGVSSAWNVDYSTSGDHFTGSDVGWNGSIAAGQTREVFGFIGSGSTDTPTGFAVNGEACEGVDDPDPTDPEPTDPELDVSPTDLTVEAGSSAGFDVGFSEELDGAVDVTTTRTGGSTDLSVAAGGSLSFDSSNWDSPQTVTIAASEGAEGSATFAVQADGFDPIEVSVSVFDPGEVSDNEQRFLDLYGQLTGSDSPYLHESGVPYHSVEKLIVEAPDYGHQTTSEAMSYLMWLEAAYGDVTGDWGPYNQSWETTEQYMIPDMNPTNYDPSDPA…	TGGTTGGAGAGTTTGATCCTGGCTCAGGACGAACGCTGGCGGCGTGCTTCACACATGCAAGTCGAACGGAAAGGCCTGCCTTTGGGTGGGTACTCGAGTGGCGAACGGGTGAGTAACACGTGGGTGACCTGTCCCTGGCTCTGGGATAACCGTTGGAAACGGCGGCTAATACCGGATGTGACTGCTGGATGCATGTTCAGTGGTGGAAAGCTTTGGCGGCTGGGGTGGGGCTCGCGGCCTATCAGCTGGTTGGTGGGGTGATGGCCTACCAAGGCGGTGACGGGTAGCCGGCCTGAGAGGGCGGTCGGTCACATTGGGACTGAGATACGGCCCAGACTCCTACGGGAGGCAGCAGTGGGGAATTTTGCACAATGGGCGGAAGCCTGATGCAGCGACGCC…	Bacteria;Actinobacteria;Actinobacteria;Glycomycetales;Glycomycetaceae;Glycomyces;Glycomyces xiaoerkulensis	1547
1280390	Gorillibacterium massiliense	cellulose 1,4-beta-cellobiosidase	NZ_CBQR020000166.1	ATGGACGTTTCGTACCAGAGAAAACGGAACCTCTCCAAACTCGCGAAGCTGGCGCTCATTGCTGTGCTGATGTTCACCACGGTTGTTCAACTTCTGTTCGCCGATCAGCATAAAGCAAGCGCCGCATCCACCAACCAAACACGTTTTTTGACCTTGTACAATCAGATTAAAAATTCGTCCAACGGTTACTTTTCCGCAGAGGGCATTCCTTACCATTCCGTTGAAACGCTGATCAGCGAAGCGCCTGATTATGGTCACATGACTACATCGGAGGCCTATAGCTATTGGCTGTGGCTGGAAACGATGTATGGCTATTACACCGGAGATTGGACGAAGCTTGAAAAGGCTTGGGACAGCATGGAGAAATATATCATTCCCGTCAACGAAGGGGATGGTGTT…	WP_040952801.1	MDVSYQRKRNLSKLAKLALIAVLMFTTVVQLLFADQHKASAASTNQTRFLTLYNQIKNSSNGYFSAEGIPYHSVETLISEAPDYGHMTTSEAYSYWLWLETMYGYYTGDWTKLEKAWDSMEKYIIPVNEGDGVEEQPTMSKYNPSSPATYAPEHPYPDQYPAQFGGKPVGSDPLDTELKATYGNNQTYLMHWLLDVDNWYGFGNTLNPSHTAAYVNTFQRGEQESVWEAVTHPSQDKFTFGKSGEGFVSLFVGGTPSQQWRYTDATDADGRAVQVMYLAKQLGYSNTTYLDKAKKMGDYLRYGMYDKYFDKIGSASTGSPTAGSGKNSSDYLMGWYTAWGGGLGANGSGDWAWRIGSSHVHQAYQNPFMAYALANDLAPTSPTAKTDWSTSLQRELEFY…	TGGAGAGTTTGATCCTGGCTCAGGACGAACGCTGGCGGCGTGCCTAATACATGCAAGTCGAGCGGATCTTGTCCTTCGGGATAAGGTTAGCGGCGGACGGGTGAGTAACACGTAGGCAACCTGCCGATAAGACTGGGATAACCTCCGGAAACGGAAGCTAAGACCGGATACGTTGATTTCTCGCATGAGAGGATCATGGAAAGACGGAGCAATCTGTCACTTATCGATGGGCCTGCGGCGCATTAGCTAGTAGGTGGGGTAATGGCTCACCTAGGCGACGATGCGTAGCCGACCTGAGAGGGTGAACGGCCACACTGGGACTGAGACACGGCCCAGACTCCTACGGGAGGCAGCAGTAGGGAATCTTCGGCAATGGACGCAAGTCTGACCGAGCAACGC…	Bacteria;Firmicutes;Bacilli;Bacillales;Paenibacillaceae;Gorillibacterium;Gorillibacterium massiliense	1553
1689269	Gorillibacterium timonense	cellulose 1,4-beta-cellobiosidase	NZ_LN881724.1	ATGAAGAAGAAAAAGCTTCGCACCGGTCTTGCCCTCGTTCTCAGTTCCGCACTTCTTCTGACGGGATTCGCTGGCTTGCGTCCGCAAAAAGCGGTGGCGGCCGAGACCGAATACCAGACCCGATTCATGCAAATGTACAACCAGATTAAGAACCCGGCTAACGGATACTTTTCTCCTGAAGGCATTCCCTACCACTCCATTGAAACCCTGCTCAGCGAGGCGCCCGATTACGGCCATATGAGCACATCGGAAGCTTACAGTTATTGGCTGTGGATGGAGACGTTGTACGGGCACTACACCGGAGATTGGACCAAGCTCGAAGCGGCTTGGGACAACATGGAAAAGTATATCATTCCGGTGAATGAAGGAGACGGCAAGGAAGAACAGCCGACCATGAGC…	WP_058304392.1	MKKKKLRTGLALVLSSALLLTGFAGLRPQKAVAAETEYQTRFMQMYNQIKNPANGYFSPEGIPYHSIETLLSEAPDYGHMSTSEAYSYWLWMETLYGHYTGDWTKLEAAWDNMEKYIIPVNEGDGKEEQPTMSFYNPNSPATYAAEKPQPDQYPSQLSGQFAAGKDPIDAELKATYGNNQTYLMHWLIDVDNWYGYGNLLNPSHTVTYVNTYQRGEQESVWETVPHPSQDNKTFGKTGEGFMSLFTKESQAPSAQWRYTNASDADARVVQVMYWAKKMGYNNATYLNKAKKMGDFLRYDMYDKYFQKVGSASGGTPTAGTGKDSNMYLMAWYTAWGGGLGENGSGNWAWRIGASHAHQGYQNPVAAYALSQSAGGLIPSSATAQTDWNASLKRQLEFYT…	CTTTTATGGAGAGTTTGATCCTGGCTCAGGACGAACGCTGGCGGCGTGCCTAATACATGCAAGTCGAGCGGAGTTTACTTGAATCTTCGGATGAAGGTAAGCTTAGCGGCGGACGGGTGAGTAACACGTAGGCAACCTGCCCTCAAGACTGGGATAACCTCCGGAAACGGAAGCTAAGACCGGATACGTTCTTTCTGCCGCATGGTGGGGAGAAGAAAAGCGGAGCAATCTGCTACTTGAGGATGGGCCTGCGGCGCATTAGCTAGTAGGTGAGGTAATGGCTCACCTAGGCGACGATGCGTAGCCGACCTGAGAGGGTGAACGGCCACACTGGGACTGAGACACGGCCCAGACTCCTACGGGAGGCAGCAGTAGGGAATCTTCGGCAATGGACGAAAG…	Bacteria;Firmicutes;Bacilli;Bacillales;Paenibacillaceae;Gorillibacterium;Gorillibacterium timonense	1569
349521	Hahella chejuensis KCTC 2396	RTX toxins and related Ca2+-binding protein	CP000155.1	ATGGACTTAACGTTCAAGAAAAGACCATTGAAGGGGATGCTGCTGCCTATCGCCGCAGCGGTTAGCTTCGCTACTTTCTGCTCTCACGCCCAGGCCAGCGCGGAAGAGTATAACGAGCGCTTTATGGAGATGTGGAACAAGATCCACGATCCGGCCAATGGCTACTTCAGCGCCGACGGCGGCCCTTATCATTCAGTGGAGACCCTGATCGTCGAAGCGCCTGATCATGGCCATGAATCAACCAGTGAAGCCTATTCCTACTTTCTGCTGCTGGAAGCCTACTACGGTAAAGTGACCGGCGACTGGAGCAAGCTGCGCAACGCCTGGGCGAAGATGGAAGAGCACATCATTCCCACCCAGGAAATGCAGCCGACCAATAATTTCTACAACCCCTCCAAG…	ABC29272.1	MDLTFKKRPLKGMLLPIAAAVSFATFCSHAQASAEEYNERFMEMWNKIHDPANGYFSADGGPYHSVETLIVEAPDHGHESTSEAYSYFLLLEAYYGKVTGDWSKLRNAWAKMEEHIIPTQEMQPTNNFYNPSKPASYAAEHAQPSGYPSQLEFGVPVGEDPISAKLAQTYGSWDVYGMHWLLDMDNIYGYGNLGDGVSTPSYINTFQRGEQESVWETVTHPSWESFKWGGPNGFLPLFTKDNNYSRQWRYTNAPDADARAVQVMYWAYQWIKEQGKDPEQEVPGLMAKAAKMGDYLRLAMFDKYFKKMGTQDKNAQGGKGYESAHYLMSWYYAWGGAADANAGWAFRIGSSHVHFGYQNPIAAMALSEFDPLKPRTPGATEDWATGLKRSMEFYTWLQS…	AAACTGAAGAGTTTGATCATGGCTCAGATTGAACGCTGGCGGCAGGCTTAACACATGCAAGTCGAGCGGTAACAGTCCTTCGGGAGCTGACGAGCGGCGGACGGGTGAGTAAAGCATAGGAATCTGCCTGTTAGAGGGGGATAGCCCGGGGAAACTCGGATTAATACCGCATACGCCCTACGGGGGAAAGCAGGGGATCTTCGGACCTTGCGCTAACAGATGAGCCTATGTCGGATTAGCTAGTTGGTAGGGTAAGAGCCTACCAAGGCGACGATCCGTAACTGGTCTGAGAGGATGATCAGTCACACTGGAACTGAGACACGGTCCAGACTCCTACGGGAGGCAGCAGTGGGGAATATTGGACAATGGGGGCAACCCTGATCCAGCCATGCCGCGTGT…	Bacteria;Proteobacteria;Gammaproteobacteria;Oceanospirillales;Hahellaceae;Hahella;Hahella chejuensis	1535
1628392	Hahella sp. KA22	hypothetical protein	CP035490.1	ATGGACTTAACGTTCAAGAAAAGACCATTGAAGGGGATGCTGCTGCCTATCGCCGCAGCGGTCAGTTTCGCCACTTTCTGTTCTCACGCCCAGGCCAGCGCGGAAGAATATAATGAGCGCTTTATGGAGATGTGGAACAAAATCCACGATCCGGCCAACGGCTACTTCAGCGCTGACGGCGGTCCCTACCATTCGGTAGAGACGCTTATCGTCGAGGCGCCGGACCATGGCCATGAGTCCACCAGTGAAGCCTATTCTTACTTTCTGTTGCTGGAAGCCTACTACGGTAAAGTGACTGGCGACTGGAGCAAGCTGCGCAACGCCTGGGAAAAAATGGAAGAGCAGATCATTCCCACCCATGACATGCAGCCGACCAACAATTTTTATAATCCGTCCAAG…	QAY55111.1	MDLTFKKRPLKGMLLPIAAAVSFATFCSHAQASAEEYNERFMEMWNKIHDPANGYFSADGGPYHSVETLIVEAPDHGHESTSEAYSYFLLLEAYYGKVTGDWSKLRNAWEKMEEQIIPTHDMQPTNNFYNPSKPAAYAAEHPLPSGYPSQLEFGVPVGEDPISAKLAQTYGTWDVYGMHWLLDMDNIYGYGNLGDGVSTPSYINTFQRGEQESVWETVTHPSWESFKWGGPNGFLPLFTKDNNYSKQWRYTNAPDADARAVQVMYWAYQWIKEQGKDPEQEIPGLVAKAAKMGDYLRLAMFDKYFKKMGTQDKNAQGGRGYESAHYLMSWYYAWGGAADPNAGWAFRIGSSHVHFGYQNPIAAMALSEFDPMKPKTPGATDDWATGLKRSMEFYTWLQS…	TAAACTGAAGAGTTTGATCATGGCTCAGATTGAACGCTGGCGGCAGGCTTAACACATGCAAGTCGAGCGGTAACAGTCCTTCGGGAGCTGACGAGCGGCGGACGGGTGAGTAATGCATAGGAATCTGCCTGTTAGAGGGGGATAGCCCGGGGAAACTCGGATTAATACCGCATACGCCCTACGGGGGAAAGCAGGGGATCTTCGGACCTTGCGCTAACAGATGAGCCTATGTCGGATTAGCTAGTTGGTAGGGTAAGAGCCTACCAAGGCGACGATCCGTAACTGGTCTGAGAGGATGATCAGTCACACTGGAACTGAGACACGGTCCAGACTCCTACGGGAGGCAGCAGTGGGGAATATTGGACAATGGGGGCAACCCTGATCCAGCCATGCCGCGTG…	Bacteria;Proteobacteria;Gammaproteobacteria;Oceanospirillales;Hahellaceae;Hahella;Hahella sp. KA22	1537
28444	Herbidospora cretacea	cellulose 1,4-beta-cellobiosidase	NZ_BBXG01000027.1	ATGGCGATACGTGCTTATCGCAAACGTGCCCTGTGGGCGGCCGTGCTGGCCGTCTGCACAGGTGCCGTCACGTTGGTCGCGCAACCGGCGTCCGCCGCCGTGACGTGCGACGTGACGTACGTGACCAACGACTGGAACACCAGCCCCACCCAGGGCGGCTTCACCGCCAACATCACCGTGCGGAACACCGGCGACGCCCTGAGCAGCTGGAACCTGGGGTTCACCTTCCCCAACTCCGGCCAGCGGGTGCAGCAGGGCTGGTCGGCGAACTGGACCCAGTCGGGCGCCAACGTCACTGCCACCAACATGCCGTGGAACGGTTCCCTGGCGAGCGGCGCGACCCTCTCGCTCGGCTTCAACGGGACCTGGAGCGGGAGCAACCCCAAGCCGACCAGCTTC…	WP_082802073.1	MAIRAYRKRALWAAVLAVCTGAVTLVAQPASAAVTCDVTYVTNDWNTSPTQGGFTANITVRNTGDALSSWNLGFTFPNSGQRVQQGWSANWTQSGANVTATNMPWNGSLASGATLSLGFNGTWSGSNPKPTSFRVNNVVCGGTPSPSPSPSPSPSPSPSPSPSPSPSPSPSPSPSPSPSPQPDGFVRITPTSLLVAEGGSASAGVSLSLQPTSNVTVTVAKASGGDADLTAAPTSLTFTPSNWNVAQNVVVSAAQDADATAGTARFNLSTSGGGVFYFSSALDATEADDDGTQTGSEYVQRFTSLYNKIHDPANGYFSPEGVPYHSVETFMVEAPDHGHETTSEAYSYYLWLEAVYGQVTGDWTKFNAAWASMERYIIPSTQDQPTNSFYNASSPATYA…	TTTGGAGAGTTTGATCCTGGCTCAGGACGAACGCTGGCGGCGTGCTTAACACATGCAAGTCGAGCGGAAAGGCCCTTCGGGGTACTCGAGCGGCGAACGGGTGAGTAACACGTGAGTAACCTGCCCCTGACTCTGGGATAAGCCTGGGAAACTGGGTCTAATACCGGATATGACACACGATGGCATCGTCTGTGTGTGGAAAGTTTTTTCGGTCAGGGATGGGCTCGCGGCCTATCAGCTTGTTGGTGGGGTAGTGGCCTACCAAGGCGACGACGGGTAGCCGGCCTGAGAGGGCGACCGGCCACACTGGGACTGAGACACGGCCCAGACTCCTACGGGAGGCAGCAGTGGGGAATATTGCGCAATGGGCGGAAGCCTGACGCAGCGACGCCGCGTGGG…	Bacteria;Actinobacteria;Actinobacteria;Streptosporangiales;Streptosporangiaceae;Herbidospora;Herbidospora cretacea	1526
28444	Herbidospora cretacea	hypothetical protein	NZ_BBXG01000008.1	ATGAGACCTCCAGCTCCACCACCCAGATTCCGGCTGCGGTCATGGCGGTTCCGCGTCACGGCGGTGTTCACCGCCCTCGTGGCGGCCGTCGCGCTCGCCACCGTTCCGACCCTCCCCGCCAACGCCGCCATCGCGTGCCAGGTGACCTACGCCAAGCAGTGGGACAACGGCTCCGGCTTCGGCTCCAACATCACGATCCAGAACCTCGGCGACGCGGTCAGCCCGTGGCGGCTGACCTACACCTGGCCGGGCAACCAGACCGTGCAGCAGGGCTGGAACGGCACCTGGTCCCAGTCGGGCGCGAACGTGACGGTCGTCGCGCCGTCGTGGGCCCAGAACCTCGCCTCCGGCGGGAACGTCGGGATCGGCTTCAACGGCCAGTACAGCGGCGCCAACACC…	WP_082801643.1	MRPPAPPPRFRLRSWRFRVTAVFTALVAAVALATVPTLPANAAIACQVTYAKQWDNGSGFGSNITIQNLGDAVSPWRLTYTWPGNQTVQQGWNGTWSQSGANVTVVAPSWAQNLASGGNVGIGFNGQYSGANTNPTSFSLNGTVCNGPNPSPSPSPSPTPQALIVTPTTVSVPEGGTATYSVRLQAQPTSNVTVTSTAGSGDTSLTVSSGASLTFTTSNWATAQNVTLAAAQDSDSTNGSRTITVASSGLTSVNVTANEADDDPGTTQSLVVSPTALTVPEGNTAIFSVRLAIAPTSNVTVTTTAASGGDADLTATGGTSLTFTPSNFATAQNVTLSAAQDTDSVNGSRTFTVASTGLTSVAVTATEADDENTSNAYITEFQTQYNKLKASASGYLSPE…	TTTGGAGAGTTTGATCCTGGCTCAGGACGAACGCTGGCGGCGTGCTTAACACATGCAAGTCGAGCGGAAAGGCCCTTCGGGGTACTCGAGCGGCGAACGGGTGAGTAACACGTGAGTAACCTGCCCCTGACTCTGGGATAAGCCTGGGAAACTGGGTCTAATACCGGATATGACACACGATGGCATCGTCTGTGTGTGGAAAGTTTTTTCGGTCAGGGATGGGCTCGCGGCCTATCAGCTTGTTGGTGGGGTAGTGGCCTACCAAGGCGACGACGGGTAGCCGGCCTGAGAGGGCGACCGGCCACACTGGGACTGAGACACGGCCCAGACTCCTACGGGAGGCAGCAGTGGGGAATATTGCGCAATGGGCGGAAGCCTGACGCAGCGACGCCGCGTGGG…	Bacteria;Actinobacteria;Actinobacteria;Streptosporangiales;Streptosporangiaceae;Herbidospora;Herbidospora cretacea	1526
28444	Herbidospora cretacea	hypothetical protein	NZ_JODQ01000007.1	ATGGCGATACGTGCTTATCGCAAACGCGCCCTGTGGGCGGCCGCGCTGGCCGTCTGCACGGCCGCCGTCACATTGGTCGCACAACCGGCGTCCGCCGCCGTGACCTGCGACGTGACGTACGTGACGAACGACTGGACGACCAGCCCCGGCAACGGCGGTTTCACCGCCAACATCACGGTGCGCAACACCGGCGACGCCCTGAGCAACTGGAACCTGGGCTTCAGCTTCCCCAACTCCGGCCAGCGCGTGCAGCAGGGCTGGTCGGCGAACTGGACCCAGTCGGGCGCCAACGTCACCGCCACCAACATGCCGTGGAACGGCTCGCTGGCGAGCGGCGCGACCCTCTCCCTGGGCTTCAACGGGACCTGGACCGGCAGCAACCCCAAGCCGACGAGCTTC…	WP_030454147.1	MAIRAYRKRALWAAALAVCTAAVTLVAQPASAAVTCDVTYVTNDWTTSPGNGGFTANITVRNTGDALSNWNLGFSFPNSGQRVQQGWSANWTQSGANVTATNMPWNGSLASGATLSLGFNGTWTGSNPKPTSFRVNNVVCGGSPSPSPSPSPSPSPSPSPSPSPSPSPSPSPSPSPSPSPQPDGFVRIAPTSVLVAEGGSATAAVSLSLQPTSNVTVTVSKQSGGDADLTAAPTTLTFTPANWNVAQNLTVSAAQDADSTSGTARFNLSTSGGGVFYFSSALDATEADDDGTTPGNEYIQRFTTLYNKIHDPANGYFSPEGVPYHSVETFMVEAPDHGHETTSEAYSYYLWLEAVYGQVTGDWTKFNNAWASMERYIIPSTQDQPTNSFYNANSPATYA…	TTTGGAGAGTTTGATCCTGGCTCAGGACGAACGCTGGCGGCGTGCTTAACACATGCAAGTCGAGCGGAAAGGCCCTTCGGGGTACTCGAGCGGCGAACGGGTGAGTAACACGTGAGTAACCTGCCCCTGACTCTGGGATAAGCCTGGGAAACTGGGTCTAATACCGGATATGACACACGATGGCATCGTCTGTGTGTGGAAAGTTTTTTCGGTCAGGGATGGGCTCGCGGCCTATCAGCTTGTTGGTGGGGTAGTGGCCTACCAAGGCGACGACGGGTAGCCGGCCTGAGAGGGCGACCGGCCACACTGGGACTGAGACACGGCCCAGACTCCTACGGGAGGCAGCAGTGGGGAATATTGCGCAATGGGCGGAAGCCTGACGCAGCGACGCCGCGTGGG…	Bacteria;Actinobacteria;Actinobacteria;Streptosporangiales;Streptosporangiaceae;Herbidospora;Herbidospora cretacea	1526
28444	Herbidospora cretacea	hypothetical protein	NZ_JODQ01000007.1	ATGAGACCCCCACCCAGACTCCGGCCGCGGTCGTGGCGGTTCCGCGCCACGGCGGTGTTCGCCGCAGTGGCGGCGGCCGTCGCGCTCGCCACGTTCCCGACCCTCCCCGCCAACGCCGCCATCGCGTGCCAGGTGACCTACGCCAAGCAGTGGGACAACGGCTCCGGCTTCGGCGCCAACATCTCCATCCAGAACCTCGGCGACGCGGTCAGCCCGTGGCGGCTGACCTACACGTGGCCGGGCAACCAGACCGTGCAGCAGGGCTGGAACGGCACCTGGTCGCAGTCGGGCGCGAACGTGACGGTCGTCGCGCCGTCGTGGGCGCAGAACCTGGCCTCCGGCGCGAACCTCGGCATCGGCTTCAACGGCCAGTACAGCGGGACCAACACCAACCCGACC…	WP_051760375.1	MRPPPRLRPRSWRFRATAVFAAVAAAVALATFPTLPANAAIACQVTYAKQWDNGSGFGANISIQNLGDAVSPWRLTYTWPGNQTVQQGWNGTWSQSGANVTVVAPSWAQNLASGANLGIGFNGQYSGTNTNPTSFSLNGTVCNGPNPSPSPSPSPTPQALVVTPTTVSVPEGGTATYSVRLQAQPTSNVTVTSTAGSGDTNLTVSSGGSLTFTSANWATPQNVTLAAAQDSDSTNGSRTITVASSGLASVNVTANEADDAPGTTQSLVVSPTALTVPEGNTAIFGVRLAIAPTSNVTVTTSGGSGDTDLTVTGGASLTFTPSNYATVQNVTLSAAQDADSTNGTRTFTVASTGLTSVAVTATEADDENTTNAYITEFQTQYNKLKASASGYLSPEGIPY…	TTTGGAGAGTTTGATCCTGGCTCAGGACGAACGCTGGCGGCGTGCTTAACACATGCAAGTCGAGCGGAAAGGCCCTTCGGGGTACTCGAGCGGCGAACGGGTGAGTAACACGTGAGTAACCTGCCCCTGACTCTGGGATAAGCCTGGGAAACTGGGTCTAATACCGGATATGACACACGATGGCATCGTCTGTGTGTGGAAAGTTTTTTCGGTCAGGGATGGGCTCGCGGCCTATCAGCTTGTTGGTGGGGTAGTGGCCTACCAAGGCGACGACGGGTAGCCGGCCTGAGAGGGCGACCGGCCACACTGGGACTGAGACACGGCCCAGACTCCTACGGGAGGCAGCAGTGGGGAATATTGCGCAATGGGCGGAAGCCTGACGCAGCGACGCCGCGTGGG…	Bacteria;Actinobacteria;Actinobacteria;Streptosporangiales;Streptosporangiaceae;Herbidospora;Herbidospora cretacea	1526
295585	Herbidospora daliensis	cellulose 1,4-beta-cellobiosidase	NZ_BBXF01000001.1	ATGGCGATACGTGCTTATCGCAAACGCGCGCTGTGGGCGGCCATGCTGGCCGTCTGCACGGCCGCTGTGACCTTGGTCGCGCAACCCGCGTCCGCCGCCGTGACCTGCGACGTGACGTACACGACCAACGACTGGACGACCAGTCCCGGCACCGGCGGCTTCACCGCGAACATCACGGTGCGGAACACCGGCGACGCCCTGAGCAGCTGGAACTTCGGTTTCACCTTCCCCAACTCCGGCCAGCGCGTCTCGCAGGGCTGGTCGGCGAACTGGACCCAGTCGGGCGCCAACGTCACCGCCACCAACATGCCGTGGAACGGCTCGCTGCCGAGCGGCCAGAGCCTCTCGCTGGGCTTCAACGGGACCTGGAGTGGAAGCAACCCCAAGCCGACGAGCTTC…	WP_083973792.1	MAIRAYRKRALWAAMLAVCTAAVTLVAQPASAAVTCDVTYTTNDWTTSPGTGGFTANITVRNTGDALSSWNFGFTFPNSGQRVSQGWSANWTQSGANVTATNMPWNGSLPSGQSLSLGFNGTWSGSNPKPTSFRVNNVVCGGTVSPSPSPSPSPSPSPSPSPSPSPSPSPSPSPSPSPSPQPDGYIAVSPTSVLVSEGGTATSGISLSYRPNSNVTVTVSKATGGDADLTAAPTSLTFTPSNWNVPQTVTVSAAQDSDSTGGTARFNFSANGGGIFYFSSILDATEADDDGTTPGNEYIQRFTTLYNKIHDPANGYFSPEGVPYHSVETFLVEAPDHGHETTSEAYSYYLWLEAVYGQVTGDWSKFNTAWASMERYIIPSSQDQPTNSFYNASSPATYA…	TTGGAGAGTTTGATCCTGGCTCAGGACGAACGCTGGCGGCGTGCTTAACACATGCAAGTCGAGCGGAAAGGCCCTTCGGGGTACTCGAGCGGCGAACGGGTGAGTAACACGTGAGTAACCTGCCCCTGACTCTGGGATAAGCCTGGGAAACTGGGTCTAATACCGGATGTGACGTCTTCCGGCATCGGATGGACGTGGAAAGTTTTTTCGGTCAGGGATGGACTCGCGGCCTATCAGCTTGTTGGTGGGGTAGTGGCCTACCAAGGCGACGACGGGTAGCCGGCCTGAGAGGGCGACCGGCCACACTGGGACTGAGACACGGCCCAGACTCCTACGGGAGGCAGCAGTGGGGAATATTGCGCAATGGGCGAAAGCCTGACGCAGCGACGCCGCGTGGGG…	Bacteria;Actinobacteria;Actinobacteria;Streptosporangiales;Streptosporangiaceae;Herbidospora;Herbidospora daliensis	1525
295585	Herbidospora daliensis	hypothetical protein	NZ_BBXF01000001.1	ATGAGACCCCCACCCAGACTCCGGCCGCGGTCGTGGCGGTTCCGCGCCACGGCCGTGTTCGCCGCGGTGGCGGCGGCCGTCGCGCTCGCCACCTTCCCGACCCTCCCCGCCAGCGCCGCCATCGCGTGCCAGGTGACCTACGCCAAGCAGTGGGACAACGGTTCCGGCTTCGGCGCCAACATCTCCATCCAGAACCTCGGCGACGCGGTCAGCCCGTGGCGCCTGACCTACACCTGGCCGGGCAACCAGACGGTGCAGCAGGGCTGGAACGGCACCTGGTCGCAGTCGGGCTCGAACGTGACGGTCGTCGCCCCGTCGTGGGCGCAGAGCCTGGGCACCGGCGCGAACGTCGGGGTCGGCTTCAACGGCCAGTACTCCGGCACCAACACCAACCCGTCG…	WP_062428677.1	MRPPPRLRPRSWRFRATAVFAAVAAAVALATFPTLPASAAIACQVTYAKQWDNGSGFGANISIQNLGDAVSPWRLTYTWPGNQTVQQGWNGTWSQSGSNVTVVAPSWAQSLGTGANVGVGFNGQYSGTNTNPSTFSLNGTVCNGPNPSPSPSPSPSPQALLVTPTTVSVPEGGTATYSVRLQAQPSSNVTVTSTAGSGDTSLTVSSGSSLTFTSSNWATAQTVTLAAAQDSDSTNGSRTIAVASSGLTSVSVTANEVDDDPGTTQSLIVSPTALQVPEGNTAIFGVRLAIAPSSNVTVTTTASSSGDADLTATAGTSLTFTPSNYATAQNVTLSAAQDSDSTNGSRTFTVASSGLSSVAVTATEADDENTSNAYITEFQTQYNKLKSSASGYLSPEGIP…	TTGGAGAGTTTGATCCTGGCTCAGGACGAACGCTGGCGGCGTGCTTAACACATGCAAGTCGAGCGGAAAGGCCCTTCGGGGTACTCGAGCGGCGAACGGGTGAGTAACACGTGAGTAACCTGCCCCTGACTCTGGGATAAGCCTGGGAAACTGGGTCTAATACCGGATGTGACGTCTTCCGGCATCGGATGGACGTGGAAAGTTTTTTCGGTCAGGGATGGACTCGCGGCCTATCAGCTTGTTGGTGGGGTAGTGGCCTACCAAGGCGACGACGGGTAGCCGGCCTGAGAGGGCGACCGGCCACACTGGGACTGAGACACGGCCCAGACTCCTACGGGAGGCAGCAGTGGGGAATATTGCGCAATGGGCGAAAGCCTGACGCAGCGACGCCGCGTGGGG…	Bacteria;Actinobacteria;Actinobacteria;Streptosporangiales;Streptosporangiaceae;Herbidospora;Herbidospora daliensis	1525
688067	Herbidospora mongoliensis	cellulose 1,4-beta-cellobiosidase	NZ_BBXD01000011.1	ATGGCGATACGTGCCTATCGCAAACGTGCCCTGTGGGCGGCCGTGGTGGCCCTCTGCACGGGTGCCGTGACCATGGTCGCGCAACCGGCGTCCGCCGCCGTGACGTGCGACGTGACGTACGTGACCAATGACTGGACCACCAGCCCCGGCCAAGGCGGATTCACCGCCAACGTCACGGTCAGGAACACCGGCGACGCTCTGAGCAGCTGGAACCTGGGCTTCACCTTCCCCAACTCCGGCCAGCGCGTCACTCAGGGCTGGTCGGCGAACTGGACCCAGTCGGGCGCCAACGTCACGGCGGCCAACATGCCGTGGAACAACTCCCTCCCGAGCGGCGCGACCCTGTCGCTGGGCTTCAACGGGACCTGGTCCGGGAGCAACCCCAAGCCCACCAGCTTC…	WP_083958249.1	MAIRAYRKRALWAAVVALCTGAVTMVAQPASAAVTCDVTYVTNDWTTSPGQGGFTANVTVRNTGDALSSWNLGFTFPNSGQRVTQGWSANWTQSGANVTAANMPWNNSLPSGATLSLGFNGTWSGSNPKPTSFRVNNVVCGGVPSPSPSPSPSPSPSPSPSPSPSPSPSPSPSPSPSPSPQPDGFVRVSPTSVLVPEGGSATAGVSLSLQPNSNVTVSLSKATGGDADLTTASTTLTFTPSNWNVPQIVTVSAAQDSDTTGGTARWSLSTNGGGVWYFSSFLDATEADDDGTPGNQYVERFTSLYNKIHDPANGYFSPEGVPYHSVETLLVEAPDHGHETTSEAYSYYLWLEAVYGQVTGDWSKFNTAWASMERYIIPSTQDQPTNSFYNASSPATYAG…	TTGGAGAGTTTGATCCTGGCTCAGGACGAACGCTGGCGGCGTGCTTAACACATGCAAGTCGAGCGGAAAGGCCCTTCGGGGTACTCGAGCGGCGAACGGGTGAGTAACACGTGAGTAACCTGCCCCTGACTCTGGGATAAGCCTGGGAAACTGGGTCTAATACCGGATATGACGTCTTCTCGCATGAGATGGATGTGGAAAGTTTTTCGGTCAGGGATGGACTCGCGGCCTATCAGCTTGTTGGTGGGGTAGTGGCCTACCAAGGCGACGACGGGTAGCCGGCCTGAGAGGGCGACCGGCCACACTGGGACTGAGACACGGCCCAGACTCCTACGGGAGGCAGCAGTGGGGAATATTGCGCAATGGGCGAAAGCCTGACGCAGCGACGCCGCGTGGGGG…	Bacteria;Actinobacteria;Actinobacteria;Streptosporangiales;Streptosporangiaceae;Herbidospora;Herbidospora mongoliensis	1524
688067	Herbidospora mongoliensis	cellulose 1,4-beta-cellobiosidase	NZ_BBXD01000024.1	ATGGCGGTGTTCACCGCTTTGGTGGCGTCCGTCGCGCTCGCCACAATCCCCACCCTTCCCGCCAACGCCGCCATCGCGTGCCAGGTGACCTACTCCAAGCAGTGGGACAACGGCAGCGGCTTCGGCGCCAACATCTCGATCCAGAACCTCGGCGACGCGGTCAGCCCGTGGCGGCTCACCTACACCTGGCCGGGCAACCAGACCGTCCAGCAGGGCTGGAACGCCACCTGGTCGCAGTCGGGCGCGAACGTCACGGTCGTCGCACCGTCGTGGGCGCAGAACCTGGCCACCGGCGCGAGCGTCGGGATCGGCTTCAACGGCGGGTACAGCGGCACCAACACCAACCCCACCTCGTTCTCGCTGAACGGAACGGTCTGCAACGGGCCGAACCCGTCGCCG…	WP_083959021.1	MAVFTALVASVALATIPTLPANAAIACQVTYSKQWDNGSGFGANISIQNLGDAVSPWRLTYTWPGNQTVQQGWNATWSQSGANVTVVAPSWAQNLATGASVGIGFNGGYSGTNTNPTSFSLNGTVCNGPNPSPSPSPSPTPQALVVTPTTVSVPEGGTATYSVRLQAQPTSNVTVTSTAGSGDTNLTVSSGASLTFTTSNWATAQNVTLAAAQDSDSVNGSRTIAVASSGLAGISVTANEADDDSGTTQSLVVSPTALTVPEGNTAIFGVRLAIAPTSNVTVTTTAASSGDTNLTVTGGASLTFTPANYATTQNVTLSAAQDSDSTNGTRTFNVASTGLTSVAVTATEADDESTANAYITEFQTQYNKLKASASGYLSPEGIPYHSVETLLVEAPDHGH…	TTGGAGAGTTTGATCCTGGCTCAGGACGAACGCTGGCGGCGTGCTTAACACATGCAAGTCGAGCGGAAAGGCCCTTCGGGGTACTCGAGCGGCGAACGGGTGAGTAACACGTGAGTAACCTGCCCCTGACTCTGGGATAAGCCTGGGAAACTGGGTCTAATACCGGATATGACGTCTTCTCGCATGAGATGGATGTGGAAAGTTTTTCGGTCAGGGATGGACTCGCGGCCTATCAGCTTGTTGGTGGGGTAGTGGCCTACCAAGGCGACGACGGGTAGCCGGCCTGAGAGGGCGACCGGCCACACTGGGACTGAGACACGGCCCAGACTCCTACGGGAGGCAGCAGTGGGGAATATTGCGCAATGGGCGAAAGCCTGACGCAGCGACGCCGCGTGGGGG…	Bacteria;Actinobacteria;Actinobacteria;Streptosporangiales;Streptosporangiaceae;Herbidospora;Herbidospora mongoliensis	1524
564415	Herbidospora sakaeratensis	cellulose 1,4-beta-cellobiosidase	NZ_BBXC01000008.1	ATGGCGATACGTGCTTATCGCAAACGCGCGCTGTGGGCGGCCATGCTGGCCGTCTGCACGGCCGCCGTGACCCTGGTCGCGCAACCCGCGTCCGCCGCCGTGACCTGCGACGTGACGTACACGACCAACGACTGGACGACCAGCCCCGGCAACGGCGGCTTCACCGCGAACATCACGGTGCGCAACACCGGCGACGCCCTGAGCAGCTGGAACCTCGGCTTCACCTTCCCCAACTCCGGCCAGCGGGTGTCTCAGGGCTGGTCGGCGAACTGGACCCAGTCGGGCGCCAACGTCACCGCCACCAACATGCCGTGGAACGGCTCGCTGCCGAGCGGCGCCAGCCTCTCGCTGGGCTTCAACGGGACCTGGACTGGAAGCAACCCCAAGCCGACGAGCTTC…	WP_083976232.1	MAIRAYRKRALWAAMLAVCTAAVTLVAQPASAAVTCDVTYTTNDWTTSPGNGGFTANITVRNTGDALSSWNLGFTFPNSGQRVSQGWSANWTQSGANVTATNMPWNGSLPSGASLSLGFNGTWTGSNPKPTSFRVNNVVCGGTPSPSPSPSPSPSPSPSPSPSPSPSPSPSPSPSPSPQPDGYVVVAPTSVLVSEGGTATAGISLSFRPNSNVTVSVSKQSGGDADLTAAPTSLTFTPSNWNVPQTVTVSAAQDADSTGGTARFSFSTSGGGVFYFSSVLDATEADDDGTTPGNEYIQRFTTLYNKIHDPANGYFSPEGVPYHSVETFLVEAPDHGHETTSEAYSYYLWLEAVYGQVTGDWSKFNTAWASMERYIIPSTQDQPTNSFYNASSPATYAGE…	TTGGAGAGTTTGATCCTGGCTCAGGACGAACGCTGGCGGCGTGCTTAACACATGCAAGTCGAGCGGAAAGGCCCTTCGGGGTACTCGAGCGGCGAACGGGTGAGTAACACGTGAGTAACCTGCCCCTGACTCTGGGATAAGCCTGGGAAACTGGGTCTAATACCGGATATGACGTCTTCCGGCATCGGATGGACGTGGAAAGTTTTTTCGGTCAGGGATGGGCTCGCGGCCTATCAGCTTGTTGGTGGGGTAGTGGCCTACCAAGGCGACGACGGGTAGCCGGCCTGAGAGGGCGACCGGCCACACTGGGACTGAGACACGGCCCAGACTCCTACGGGAGGCAGCAGTGGGGAATATTGCGCAATGGGCGGAAGCCTGACGCAGCGACGCCGCGTGGGG…	Bacteria;Actinobacteria;Actinobacteria;Streptosporangiales;Streptosporangiaceae;Herbidospora;Herbidospora sakaeratensis	1525
564415	Herbidospora sakaeratensis	hypothetical protein	NZ_BBXC01000023.1	ATGAGACCCCCACCCAGACTCCGGCCTCGGTCGTGGCGTTTCCGCGCCACGGCCGTCTTCGCCGCGGTGGCGGCGGCCGTCGCGCTCGCCACCTTCCCGACCCTCCCCGCCAGCGCCGCCATCGCGTGCCAGGTGACCTACGCCAAGCAGTGGGACAACGGTTCCGGCTTCGGCGCCAACATCTCCATCCAGAACCTCGGCGACGCGGTCAGCCCCTGGCGGCTGACCTACACGTGGCCCGGCAACCAGACCGTGCAGCAGGGCTGGAACGGCACCTGGTCGCAGTCGGGCGCGAACGTGACGGTCGTCGCGCCGTCGTGGGCGCAGAACCTCGGCAGCGGCGCGAACGTCGGGATCGGCTTCAACGGCCAGTACAGCGGCACCAACACCAACCCGGCC…	WP_062341613.1	MRPPPRLRPRSWRFRATAVFAAVAAAVALATFPTLPASAAIACQVTYAKQWDNGSGFGANISIQNLGDAVSPWRLTYTWPGNQTVQQGWNGTWSQSGANVTVVAPSWAQNLGSGANVGIGFNGQYSGTNTNPASFSLNGTVCNGPNPSPSPSPSPTPQALVVTPTTVNVPEGGTATYSVRLQAQPSSNVTVTSTAGSGDTNLTVSSGASLTFTSSNWATAQTVTLAAAQDSDSTNGSRTIAVASSGLTSVSVTANEVDDDPGTTQSLVVSPTAVTVPEGNTAIFGVRLAIAPTSNVTVTTTAGSGDADLTATAGTSLTFTPSNYATAQNVTLSAAQDSDSTNGSRTFTVASTGLSSVAVTATEADDENTSNAYITEFQTQYNKLKSSASGYLSPEGIPY…	TTGGAGAGTTTGATCCTGGCTCAGGACGAACGCTGGCGGCGTGCTTAACACATGCAAGTCGAGCGGAAAGGCCCTTCGGGGTACTCGAGCGGCGAACGGGTGAGTAACACGTGAGTAACCTGCCCCTGACTCTGGGATAAGCCTGGGAAACTGGGTCTAATACCGGATATGACGTCTTCCGGCATCGGATGGACGTGGAAAGTTTTTTCGGTCAGGGATGGGCTCGCGGCCTATCAGCTTGTTGGTGGGGTAGTGGCCTACCAAGGCGACGACGGGTAGCCGGCCTGAGAGGGCGACCGGCCACACTGGGACTGAGACACGGCCCAGACTCCTACGGGAGGCAGCAGTGGGGAATATTGCGCAATGGGCGGAAGCCTGACGCAGCGACGCCGCGTGGGG…	Bacteria;Actinobacteria;Actinobacteria;Streptosporangiales;Streptosporangiaceae;Herbidospora;Herbidospora sakaeratensis	1525
354426	Herbidospora yilanensis	cellulose 1,4-beta-cellobiosidase	NZ_BBXE01000014.1	ATGGCGATACGCGCTTATCGCAAACGCGCCCTGTGGGCGGCCGCGCTGGCCGTCTGCACGGCCGCCGTGACCTTGGTCGCGCAACCGGCGTCCGCCGCCGTGACGTGCGATGTGACCTACACGACGAACGACTGGACGACCAGCCCCGGCAACGGCGGCTTCACCGCGAACATCACGGTGCGGAACACCGGCGACGCCCTGAGCAGCTGGAACCTGGGCTTCACCTTCCCCAACTCCGGCCAGCGCGTCCAGCAGGGCTGGTCGGCGAACTGGACCCAGTCGGGCGCCAACGTCACGGCCACCAACATGCCGTGGAACGGCTCCCTGGCGAGCGGCGCGACCCTCTCCCTGGGCTTCAACGGGACCTGGAGCGGGAGCAACCCCAAGCCGACGAGCTTC…	WP_083949522.1	MAIRAYRKRALWAAALAVCTAAVTLVAQPASAAVTCDVTYTTNDWTTSPGNGGFTANITVRNTGDALSSWNLGFTFPNSGQRVQQGWSANWTQSGANVTATNMPWNGSLASGATLSLGFNGTWSGSNPKPTSFRVNNVVCGGSPSPSPSPSPSPSPSPSPSPSPSPSPSPSPSPSPQPDGFVRVAPTSVLVPEGGSATAAVSLSLQPTSNVTVTVSKQSGGDADLTAAPTTLTFTPANWNVTQNVTVSAAQDADTTGGTARFNLSTSGGGVFYFSSTLDATEADDDGTTPGNEYIQRFTSLYNKIHDPANGYFSPEGVPYHSVETFMVEAPDHGHETTSEAYSYYLWLEAVYGQVTGDWTKFNNAWASMERYIIPSTQDQPTNSFYNASSPATYAGEFD…	TTGGAGAGTTTGATCCTGGCTCAGGACGAACGCTGGCGGCGTGCTTAACACATGCAAGTCGAGCGGAAAGGCCCTTCGGGGTACTCGAGCGGCGAACGGGTGAGTAACACGTGAGTAACCTGCCCCTGACTCTGGGATAAGCCTGGGAAACTGGGTCTAATACCGGATACGACACTCTTCGGCATCGGATGGGTGTGGAAAGTTTTTTCGGTTGGGGATGGGCTCGCGGCCTATCAGCTTGTTGGTGGGGTAGTGGCCTACCAAGGCGACGACGGGTAGCCGGCCTGAGAGGGCGACCGGCCACACTGGGACTGAGACACGGCCCAGACTCCTACGGGAGGCAGCAGTGGGGAATATTGCGCAATGGGCGGAAGCCTGACGCAGCGACGCCGCGTGGGG…	Bacteria;Actinobacteria;Actinobacteria;Streptosporangiales;Streptosporangiaceae;Herbidospora;Herbidospora yilanensis	1525
354426	Herbidospora yilanensis	hypothetical protein	NZ_BBXE01000024.1	ATGAGACCCCCACCCAGACCCCGGCCGCGGTCGTGGCGGTTCCGCGCCACGGCCGTGTTCGCCGCAGTGGCGGCGGCCGTCGCGCTCGCCACGTTCCCCACCCTCCCCGCCAACGCCGCCATCGCGTGCCAGGTGACCTACGCCAAGCAGTGGGACAACGGCTCCGGCTTCGGCGCCAACATCTCGATCCAGAACCTCGGCGACCCGGTCAGCCCGTGGCGGCTGACCTACACGTGGCCGGGCAACCAGACCGTGCAGCAGGGCTGGAACGGCACCTGGTCGCAGTCGGGCGCGAACGTGACCGTCGTCGCGCCGTCGTGGGCGCAGAACCTGGCCTCCGGTGCGAACGTCGGCATCGGCTTCAACGGCCAGTACAGCGGCACCAACACCAACCCGACC…	WP_062349706.1	MRPPPRPRPRSWRFRATAVFAAVAAAVALATFPTLPANAAIACQVTYAKQWDNGSGFGANISIQNLGDPVSPWRLTYTWPGNQTVQQGWNGTWSQSGANVTVVAPSWAQNLASGANVGIGFNGQYSGTNTNPTSFSLNGTVCNGPNPSPSPSPSPTPQALLVTPTTVSVPEGGTATYSVRLQAQPTSNVTVTSTAGSGDTNLTVSSGASLTFTSSNWATPQNVTLAAAQDADSVNGSRTITVASSGLAGVNVTANEADDDPGTTQSLVVSPTALTVPEGNTAIFGVRLAIAPTSNVTVTTSAGSGDGDLTVTGGASLTFTPSNYATVQNVTLSAAQDADSANGSRTFTVASTGLTSVAVTATEADDESTTNAYITEFQTQYNKLKASASGYLSPEGIPY…	TTGGAGAGTTTGATCCTGGCTCAGGACGAACGCTGGCGGCGTGCTTAACACATGCAAGTCGAGCGGAAAGGCCCTTCGGGGTACTCGAGCGGCGAACGGGTGAGTAACACGTGAGTAACCTGCCCCTGACTCTGGGATAAGCCTGGGAAACTGGGTCTAATACCGGATACGACACTCTTCGGCATCGGATGGGTGTGGAAAGTTTTTTCGGTTGGGGATGGGCTCGCGGCCTATCAGCTTGTTGGTGGGGTAGTGGCCTACCAAGGCGACGACGGGTAGCCGGCCTGAGAGGGCGACCGGCCACACTGGGACTGAGACACGGCCCAGACTCCTACGGGAGGCAGCAGTGGGGAATATTGCGCAATGGGCGGAAGCCTGACGCAGCGACGCCGCGTGGGG…	Bacteria;Actinobacteria;Actinobacteria;Streptosporangiales;Streptosporangiaceae;Herbidospora;Herbidospora yilanensis	1525
1564487	Herbinix hemicellulosilytica	exoglucanase	NZ_CVTD020000024.1	ATGAAAAAAGGATTTAAGAAAAGAATTTCATGGGTACTGGTTTTATCACTTCTTTTGGGTTTTGTGACACAACTTTCCCTGGGACAAAAGCAGCTTACGGCTTATGCTGCTTCTGACAATCCATACAAACAAAGGTTCCTTGAAATATGGGAAGAACTTCACGACCCTGCTAACGGATATTTCAGTTCTCACGGGATACCTTATCATTCCATTGAAACATTGATTATAGAAGCGCCTGACTATGGACATGTTACAACCAGCGAAGCCATGAGTTATTATCTCTGGCTTGAAGCTATGTACGGTAAATTTACCGGTGATTTCTCTTATTTTAATAAAGCATGGGAAACCATCGAAAAGTACATGATACCTACCGAACAGGATCAGCCTAACAGAAGTATG…	WP_103203479.1	MKKGFKKRISWVLVLSLLLGFVTQLSLGQKQLTAYAASDNPYKQRFLEIWEELHDPANGYFSSHGIPYHSIETLIIEAPDYGHVTTSEAMSYYLWLEAMYGKFTGDFSYFNKAWETIEKYMIPTEQDQPNRSMARYNPSSPATYAPEWEEPNLYPAQLDFSAPVGTDPIHNELVSAYGTNTLYGMHWLLDVDNWYGFGRRADGTSSPSYINTFQRGSQESVWETIPQPCWDDMTMGGRNGYLDLFTGDSQYAAQFKYTNAPDADARAIQATYWAYQWAKEYGIDLSENVKRASKMGDYLRYAMFDKYFRKIGDSKQAGTGYDAAHYLLSWYYAWGGGITADWAWIIGCSHAHFGYQNPMAAWILANDPAFKPASTNGARDWAESLDRQLEFYQWLQSAE…	TTAAACATGAGAGTTTGATCCTGGCTCAGGATGAACGCTGGCGGCGTGCCTAACACATGCAAGTCGAACGGGGTTATCGTGATGAAGTCTTCGGATGGAATTACGATAACCTAGTGGCGGACGGGTGAGTAACGCGTGGGTAACCTGCCCCATACAGGGGGATAACAGCCGGAAACGGCTGCTAAAACCGCATAAGCGCACACCGGCGCATGCCGGAGTGTGAAAATGTATGCCGAAAGGTATGCAGGTATGGGATGGGCCCGCGTCTGATTAGCTAGTTGGTGAGGTAACGGCTCACCAAGGCGACGATCAGTAGCCGGCTTGAGAGAGTGACCGGCCACATTGGGACTGAGACACGGCCCAAACTCCTACGGGAGGCAGCAGTGGGGAATATTGCAC…	Bacteria;Firmicutes;Clostridia;Clostridiales;Lachnospiraceae;Herbinix;Herbinix hemicellulosilytica	1555
1679721	Herbinix luporum	endoglucanase	NZ_LN879430.1	ATGAGAAAAAGATTTAAAAAAATTGGTGCTATGCTACTTGCAACCACCTTATCCTTAAGCTTTGGGGCCTCTTCCTTAGCCTTTGCTGCAAATGGAGAGGTTAATGAGGAGTATAAGAAACGTTTTGAGGTAATGTATAGCAAAATTAAAGATAGAAGTAACGGATATTTTAGTGAAGACGGTGTACCTTATCATTCCATTGAAACTTTATTAGTAGAGGCACCGGATTACGGACATGTTACTACCAGTGAGGCCATGAGTTTCTATATTTGGCTAGAGGCTATGAATGGTAAATTCAGCGGGGATTTTTCAGGTTTCCAAGAAGCTTGGGATACTACTGAGAAGTATTTAATTCCCTCGGAAAAGGATCAACCAAATAGCAGTATGAGTAGATATAAC…	WP_058258585.1	MRKRFKKIGAMLLATTLSLSFGASSLAFAANGEVNEEYKKRFEVMYSKIKDRSNGYFSEDGVPYHSIETLLVEAPDYGHVTTSEAMSFYIWLEAMNGKFSGDFSGFQEAWDTTEKYLIPSEKDQPNSSMSRYNPNDPATYAPEWETPEKYPAKLDFDAPVGRDPINQELVSTYGTNMIYGMHWLLDVDNWYGYGLRGDGTSKNSYINTFQRGEQESTWETIPQPCYDIMNFGGKNGYLDLFTGDDSYAKQFKYTNAPDADARAIQATYWANKWAKENGANISNYVQKAAKMGDYLRYSFFDKYFRKIGSPSTAGSGYDSAHYLLSWYYAWGGGIESDWAWIIGCSHNHFGYQNPFAAYALSTDPDLIPKSRNAKNDWAKSLDRQIEFYQWLQSAEGAIA…	TTAAACATGAGAGTTTGATCCTGGCTCAGGATGAACGCTGGCGGCGTGCCTAACACATGCAAGTCGAACGGAGTTTATATTATGAAGTCTTCGGATGAATTGATATAAACTTAGTGGCGGACGGGTGAGTAACGCGTGGGTAACCTGCCTCATACAGGGGGATAACAGCCGGAAACGGTTGCTAAAACCGCATAAGCGCACAGCAGCGCATGCTGCAGTGTGAAAATATTTTATAGGTATGAGATGGGCCCGCGTCTGATTAGCTAGTTGGTGAGGTAACTGCTCACCAAGGCGACGATCAGTAGCCGGCTTGAGAGAGTGACCGGCCACATTGGGACTGAGACACGGCCCAAACTCCTACGGGAGGCAGCAGTGGGGAATATTGCACAATGGGGGAAA…	Bacteria;Firmicutes;Clostridia;Clostridiales;Lachnospiraceae;Herbinix;Herbinix luporum	1543
1679721	Herbinix luporum	exoglucanase	NZ_LN879430.1	ATGAAGAAAAAAAGCTTTAGAAAAGTAATATCGTCTGTACTAGCTTTGACCTTATTACTAAGTTTTGTGTCTCATTTGACATTAAAAGGTGGCGTATCTGCAGCCACTTCATCCGAAGATCTTTATAAGCAGAGATTCCTTGAGTTATGGGAAGAACTTCATGATCCTGCTAACGGGTATTTTAGTTCCCATGGGATACCTTATCATTCAATCGAAACTATGATTGTTGAAGCTCCGGATTATGGCCATGTTACTACCAGTGAGGCCATGAGCTATTATCTTTGGCTTGAGGCCTTATATGGAAAGTTCACAGGGGATTTTTCATATTTTGAAAAGGCCTGGGATATTCTCGAAAAATATATGATACCTAGTGAAGAGGATCAGCCTAATAGAAGTATG…	WP_058258121.1	MKKKSFRKVISSVLALTLLLSFVSHLTLKGGVSAATSSEDLYKQRFLELWEELHDPANGYFSSHGIPYHSIETMIVEAPDYGHVTTSEAMSYYLWLEALYGKFTGDFSYFEKAWDILEKYMIPSEEDQPNRSMARYNPSSPATYAPEWEEPSMYPAQLDFNAPVGVDPIYNELVRAYGTNTIYGMHWLLDVDNWYGYGRRADGKSSPSYINTFQRGSQESTWETIPQPCWDDLTMGGRNGYLDLFTGDSQYSAQFKYTNAPDADARAVQATYWANVWAKEHGVDISDEVAKATKMGDYLRYSMFDKYFRKIGDSKQAGTGYDSAHYLMSWYYAWGGGITADWSWIIGSSHNHAGYQNPMAAWILSNDSEFKPKSENGARDWGKSLERQLEFYQWLQSAE…	TTAAACATGAGAGTTTGATCCTGGCTCAGGATGAACGCTGGCGGCGTGCCTAACACATGCAAGTCGAACGGAGTTTATATTATGAAGTCTTCGGATGAATTGATATAAACTTAGTGGCGGACGGGTGAGTAACGCGTGGGTAACCTGCCTCATACAGGGGGATAACAGCCGGAAACGGTTGCTAAAACCGCATAAGCGCACAGCAGCGCATGCTGCAGTGTGAAAATATTTTATAGGTATGAGATGGGCCCGCGTCTGATTAGCTAGTTGGTGAGGTAACTGCTCACCAAGGCGACGATCAGTAGCCGGCTTGAGAGAGTGACCGGCCACATTGGGACTGAGACACGGCCCAAACTCCTACGGGAGGCAGCAGTGGGGAATATTGCACAATGGGGGAAA…	Bacteria;Firmicutes;Clostridia;Clostridiales;Lachnospiraceae;Herbinix;Herbinix luporum	1543
316274	Herpetosiphon aurantiacus DSM 785	glycoside hydrolase family 48	CP000875.1	ATGTCTCGGCACTATTACGCCCGAGGGGCGATGCTGTTAGCGCTGCTAACGATGATTGGTGGCCTGTTGACCACCCAGAATGCCAAGCCAACCGCCGCCGCTGCCAGTTGTGTGGTCACCTATCGCATTCCCAACGATTGGGGCAGTGGCTTCCTCGGCGATGTTAATATTCAAAATAATGGTGCAGCCATCAGTAGCTGGACGGTTGGCTGGAGTTTCGCTGGCAATCAGCAAATTACCAACCTCTGGAGTGGGATTGTAACCCAAACTGGCAACCAAGTAAGCGTGCGTAACGCAGGCTGGAACGGCACGATCAGCAGTGGTGGTGCAGTCAACTTTGGCTTCCAAGGAACCTACAGCGGTGCTAATGCAATCCCAACGGTGTTTACATTAAATGGT…	ABX02947.1	MSRHYYARGAMLLALLTMIGGLLTTQNAKPTAAAASCVVTYRIPNDWGSGFLGDVNIQNNGAAISSWTVGWSFAGNQQITNLWSGIVTQTGNQVSVRNAGWNGTISSGGAVNFGFQGTYSGANAIPTVFTLNGVVCGETNPNPTATTPPTATTRPTNTVVVPTNTPRATNTTVPPTNTAVPPTSTTRPTNTAVPPTATNGPTSTPRPTNTPTVVPPTSTPTQPGDDTYDQRFLEMYAELKNPANGYFSPEGVPYHSIETLIVEAPDYGHETTSEAYSYWLWLEAMYGEATGNWQPLADAWRNMEMYIIPTSQDQPSSGSYNANSPATYAGEWELPSQYPSQLQTNVSVGQDPIAAELRSAYGTSDVYGMHWLLDVDNWYGYGRRGDGTSKPSYINTFQR…	CGAGTTTGATCCTGGCTCAGGACGAACGCTGGCGGCGTGCCTAATGCATGCAAGTCGAACGCATTCTTCGGAATGAGTGGCGCACGGCTGAGGAACACGTGACTAACCTACCCCGGTGTGGGGGATAACGGGTCGAAAGACTCGCTAATCCCGCATACGATCCGCCTCGGCGGAGGAAAGCCGTAAGGCGCACTGGGCGGGGGTCGCGTCCCATTAGATAGTTGGTGTGGTAATGGCGCACCAAGTCGATGATGGGTCTCTGGTCTGAGAGGACGACCAGACAGATTGGGACTGAGACACGGCCCAAACTCCTACGGGGGGCAGCAGCAAGGAATTTTCGGCAATGGGCGCAAGCCTGACCGAGCAACGCCGCGTGGAGGATGACGGCTCTTGGGTTGT…	Bacteria;Chloroflexi;Chloroflexia;Herpetosiphonales;Herpetosiphonaceae;Herpetosiphon;Herpetosiphon aurantiacus	1475
70996	Herpetosiphon geysericola	endoglucanase	NZ_LGKP01000022.1	ATGTTGTTAGCGCTGCTAACAATGATTGGTGGCTTATTAACCACCCATAATGCCAAGCCAACCGCCGCTGCTGCCAGTTGTGTTGTCACCTATCGCGTTCCCAATCAATGGGGCAATGGCTTCTTAGGTGATGTCAACATTCAGAATAATGGCGCAGCCCTCAGTAGCTGGACGCTCAGCTGGACGTTTGCTGGCAATCAGCAAATTAGCAACCTCTGGAACGGAGTTGTCAGCCAAACCGGTAACCAAGTGACGGTCAGCAACGCTGGCTGGAACGGGGCAATTAGCAGCGGTGGCGCTGTTAACGTTGGGTTCCAAGGTACCTACAGCGGAGCTAACGCCCTGCCAACCGTGTTTACCTTAAATGGCGTGGTTTGTGGTGAAAACACCCCAACCCCA…	WP_083469930.1	MLLALLTMIGGLLTTHNAKPTAAAASCVVTYRVPNQWGNGFLGDVNIQNNGAALSSWTLSWTFAGNQQISNLWNGVVSQTGNQVTVSNAGWNGAISSGGAVNVGFQGTYSGANALPTVFTLNGVVCGENTPTPTSGPTNTSVPPTATTRPTNTVVVPPTNTAVPPTATTRPTNTTVPPTATNGPTSTPRPTNTPTVVPPTSTPTLPGDDTYDQRFLELYAELKNPANGYFSAEGVPYHSIETLIVEAPDYGHETTSEAYSYWLWLEAMYGEATGNWQPLADAWRNMEMYIIPTSQDQPSSGSYNANSPATYAGEWELPSQYPSQLQTNVSVGQDPIAAELRSAYGTSDVYGMHWLLDVDNWYGYGRRGDGTSKPSYINTFQRGAQESVWETVPHPSWES…	TTGTCGGCGAGTTTGATCCTGGCTCAGGACGAACGCTGGCGGCGTGCCTAATGCATGCAAGTCGAACGCATTCTTCGGAATGAGTGGCGCACGGCTGAGGAACACG	Bacteria;Chloroflexi;Chloroflexia;Herpetosiphonales;Herpetosiphonaceae;Herpetosiphon;Herpetosiphon geysericola	106
2094568	Herpetosiphon llansteffanense	endoglucanase	NZ_PUBZ01000103.1	ATGTCTCGGCACTATTATGCCCGAGGGGCGATGTTGTTAGCGCTGCTAACAATGATTGGTGGTCTGCTGACCACCCAAAATGCCAAACCAACCGCCGCCGCTGCCAGTTGTGTTGTCACGTATCGCGTTCCCAATGATTGGGGCAGTGGCTTCCTCGGCGATGTTAATATTCAGAATAATGGCGCTGCGCTCAGTAGCTGGACGGTTGGCTGGACGTTTGCTGGCAACCAGCAAATTACCAACCTTTGGAGTGGCGTTGTAACCCAGACCGGCCAAAATGTCAGCGTCAGCAACGCTGGCTGGAATGGCTCAATCGGCAGCGGTGGCGCTGTAAACTTTGGGTTCCAAGGAACCTACAGCGGAGCTAATGCCCTGCCAACCGTGTTTACGTTAAATGGT…	WP_110516170.1	MSRHYYARGAMLLALLTMIGGLLTTQNAKPTAAAASCVVTYRVPNDWGSGFLGDVNIQNNGAALSSWTVGWTFAGNQQITNLWSGVVTQTGQNVSVSNAGWNGSIGSGGAVNFGFQGTYSGANALPTVFTLNGVVCGETNPNPTATVPPTNTTVPPTATTRPTNTVVVPPTNTAVPPTATTRPTNTAVPPTATNGPTSTPRPTNTPTVVPPTSTPTIPGDDTYDQRFLELYAELKNPVNGYFSPEGVPYHSIETLIVEAPDYGHETTSEAYSYWLWLEAMYGEATGNWQPLADAWRNMEMYIIPTSQDQPSSGSYNANSPATYAGEWEQPNLYPSQLQTNVSVGQDPIAAELRSAYGTSDVYGMHWLLDVDNWYGYGRRGDGTSKPSYINTFQRGAQES…	CGGCGAGTTTGATCCTGGCTCAGGACGAACGCTGGCGGCGTGCCTAATGCATGCAAGTCGAACGCATTCTTCGGAATGAGTGGCGCACGGCTGAGGAACACGTGACTAACCTACCCCGGTGTGGGGGATAACGGGTCGAAAGACTCGCTAATCCCGCATACGATATCCTTTGGATAGGAAAGCCGCAAGGCGCACTGGGCGGGGGTCGCGTCCCATTAGGTTGTTGGTGTGGTAATGGCGCACCAAGCCGATGATGGGTCTCTGGTCTGAGAGGACGACCAGACAGATTGGGACTGAGACACGGCCCAAACTCCTACGGGGGGCAGCAGCAAGGAATTTTCGGCAATGGGCGCAAGCCTGACCGAGCAACGCCGCGTGGAGGATGACGGCTCTTGGGTT…	Bacteria;Chloroflexi;Chloroflexia;Herpetosiphonales;Herpetosiphonaceae;Herpetosiphon;Herpetosiphon llansteffanense	1480
720554	Hungateiclostridium clariflavum DSM 19732	Cellulose binding domain-containing protein	CP003065.1	ATGAGAATATTTGAAATACCAAGGAGAAGAAACAGATTTATAGCTTTGGTAACAATTTTTATTACATTCTGTATAATACTCGTAATTTACAATAAAAATGCCAAAAACACTTTTAACAATAATCCCGATAAAAAGAACTCTCCCACATCAAAGTCTCAAAATTCCACAGTATATGCCGACAGATTCCTGGAGCTGTTTAATGATATTCAAACCAAAGGATATTTGAGTGAAGAAGGAATCCCATACCATTCCATTGAAACATTGTTGGTTGAAGCACCTGATTATGGTCATCAGACCACAAGTGAAGCCTTCAGTTACATGGTTTGGCTGGGTGCAACCTATGGCAAATTGACGGGAGACTGGTCTTATTATAAAAATGCATGGGATTTAACCGAAAAA…	AEV69573.1	MRIFEIPRRRNRFIALVTIFITFCIILVIYNKNAKNTFNNNPDKKNSPTSKSQNSTVYADRFLELFNDIQTKGYLSEEGIPYHSIETLLVEAPDYGHQTTSEAFSYMVWLGATYGKLTGDWSYYKNAWDLTEKYIIPDAQKDQPGVDTYSPNSPAQYAPEGDTPNDYPITGAANAPTGIDPIAESLASAYGSKAIYQMHWLLDVDNFYKFGNHGDGTSRCSYINTYQRGPEESVWETVPHPSWEDFKWGEGEKGGFLNLFGNFGQPAKQWRYTSASDADARQVQASYWAYLWAKEQGVEGELSEYTDKAAKMGDYLRYTFFDKYFRPIGVQDSSAAGTGYDSCHYLLSWYMSWGGDIGGAWSWRIGSSHCHQGYQNLVAAYALSQEPALKPKAQGSQED…	GTGCCAACACAAAAAGGAGCTGAGTATTGAATGTTGAATGCAGGATAGCGGCGGACGGGTGAGTAACGCGTGGGTAATCTGCCTCACACAGGGGGATAACACTGGGAAACTAGTGCTAATACCGCATAACATAACGAGGTGGCATCACTTTGTTATCAAAGGAGCAATCCGGTGTGAGATGAGCCCGCGTCCGATTAGCTAGTTGGTGAGGTAACGGCTCACCAAGGCGACGATCGGTAGCCGAACTGAGAGGTTGATCGGCCACATTGGGACTGAGACACGGCCCAGACTCCTACGGGAGGCAGCAGTGGGGAATATTGCGCAATGGGGGAAACCCTGACGCAGCAACGCCGCGTGAAGGAAGAAGGTCTTCGGATTGTAAACTTCTTTGGTTGGGGA…	Bacteria;Firmicutes;Clostridia;Clostridiales;Hungateiclostridiaceae;Hungateiclostridium;Hungateiclostridium clariflavum	1367
720554	Hungateiclostridium clariflavum DSM 19732	dockerin-like protein	CP003065.1	ATGAAAAAAACTGCAATGTTTTTATTGGCTTTTGCTTTATTGGCATCGTCTATTCAGCCGGCAGCAAAGGTAAAAGCTGACTCTGACACTTTTAAAGACAGATTTAATTACATGTATAACAAAATTCATGATCCGGCAAATGGATACTTTGACTCTGAAGGTATACCTTATCACTCAGTTGAGACACTGTGTGTTGAAGCGCCTGATTACGGTCATGAATCAACCAGTGAAGCTGCAAGTTATTATGCATGGTTGGAAGCTGTAAATGGAAAACTTAACGGAAAATGGTCTGGTTTGACAGAAGCTTGGAATGTAGTTGAAAAATATTTCATTCCATCAGAGTCAATCCAGAAGGGTATGAACAGATATAACCCATCTTCTCCTGCCGGTTATGCTGAT…	AEV70443.1	MKKTAMFLLAFALLASSIQPAAKVKADSDTFKDRFNYMYNKIHDPANGYFDSEGIPYHSVETLCVEAPDYGHESTSEAASYYAWLEAVNGKLNGKWSGLTEAWNVVEKYFIPSESIQKGMNRYNPSSPAGYADEFPLPDDYPAQIQSNVTVGQDPIHQELVSAYNTYAMYGMHWLVDVDNWYGYGTGTNCTFINTYQRGEQESVFETVPHPSIEEFKYGGRQGFSDLFTAGETQPKWAFTIASDADGRLIQVQYWANKWAKEQGQNLSTLNAKAAKLGDYLRYSMFDKYFMKIGAQGKTPASGYDSCHYLLAWYYAWGGAIAGDWSWKIGCSHVHWGYQAPLAAYALANDPDLKPKSANGAKDWNSSFKRQVELYAWLQSAEGAIAGGVTNSVGGQYKS…	GTGCCAACACAAAAAGGAGCTGAGTATTGAATGTTGAATGCAGGATAGCGGCGGACGGGTGAGTAACGCGTGGGTAATCTGCCTCACACAGGGGGATAACACTGGGAAACTAGTGCTAATACCGCATAACATAACGAGGTGGCATCACTTTGTTATCAAAGGAGCAATCCGGTGTGAGATGAGCCCGCGTCCGATTAGCTAGTTGGTGAGGTAACGGCTCACCAAGGCGACGATCGGTAGCCGAACTGAGAGGTTGATCGGCCACATTGGGACTGAGACACGGCCCAGACTCCTACGGGAGGCAGCAGTGGGGAATATTGCGCAATGGGGGAAACCCTGACGCAGCAACGCCGCGTGAAGGAAGAAGGTCTTCGGATTGTAAACTTCTTTGGTTGGGGA…	Bacteria;Firmicutes;Clostridia;Clostridiales;Hungateiclostridiaceae;Hungateiclostridium;Hungateiclostridium clariflavum	1367
1677857	Hungateiclostridium saccincola strain GGR1	endoglucanase	NZ_CP025197.1	ATGAAAGGGGAAGAAGTGAGAATGAAAAGAAAAATTTCAATTCTGCTAGCAGTAATTATGATTGTCAGTATTATGACACCTATTACGTCATTTGCAGAAATTAGAAGAACATCTGAGCACAAGCCTTATAACCACACAAAGAGTGGGGCATCATACAAGGACTTGTTCTTAGAGCTTCATGAAGACATTACAAACAGCGGCTACTACAGCCCAGACGAAGGTATTCCTTACCACTCAATTGAAACAATGCTTGCTGAGGCACCTGACTATGGACATGTTACAACCAGTGAAGCATTAAGTTACTATGTTTGGTTAGAAGCTGTTTATGGAAAATTCACAGGAGACTGGTCACGTTTCAACAAATCATGGGATGTGCTTGAATACTTAATTCCTAGTGAC…	WP_101303493.1	MKGEEVRMKRKISILLAVIMIVSIMTPITSFAEIRRTSEHKPYNHTKSGASYKDLFLELHEDITNSGYYSPDEGIPYHSIETMLAEAPDYGHVTTSEALSYYVWLEAVYGKFTGDWSRFNKSWDVLEYLIPSDSIQQAGMRNYNPSSPATYAAEHELPDYYPSQLEFDKPVGSDPVHNDLTSAYGPSIYLMHWLMDVDNWYGFGRGTEATFINTFQRGEQESTWETIPHPSIEEFKYGGPNGFLDLFTIDNSYSTQWRFTNAPDAEARTIQGVYWANKYAKEQGKQSQIRTVVEKATKMGDFVRNNFFDKYFYEIGSAQNDGNPTPGTGYNSAHYLLAWYTAWGGGIQYDWSWKIGCSHAHFGYQSPFLAWIMSTQSDFAPKSANGKRDWETSLERQLE…	TTTTATTAGAGGGTTTGATCCTGGCTCAGGATGAACGCTGGCGGCGTGCCTAACACATGCAAGTCGAGCGGGGTATACGGAGCAGCTTGCTGCACTGTAGACCTAGCGGCGGACGGGTGAGTAACGCGTGGGTAACCTGCCTTACACAGGGGGATAACACTGGGAAACCAGTGCTAATACCGCATAACATCATTTTATGGCATCATGAAATGATCAAAGGAGAAATCCGGTGTAAGATGGGCCCGCGTCCGATTAGCTAGTTGGTGAGGTAATGGCTCACCAAGGCAGCGATCGGTAGCCGGACTGAGAGGTTGGCCGGCCACATTGGGACTGAGACACGGCCCAGACTCCTACGGGAGGCAGCAGTGGGGAATATTGCGCAATGGGGGGAACCCTGAC…	Bacteria;Firmicutes;Clostridia;Clostridiales;Hungateiclostridiaceae;Hungateiclostridium;Hungateiclostridium saccincola	1533
1677857	Hungateiclostridium saccincola strain A7	endoglucanase	NZ_NEMB01000003.1	ATGAAAGGGGAAGAAGTGAGAATGAAAAGAAAAATTTCAATTCTGCTAGCAGTAATTATGATTGTCAGTATTATGACACCTATTACGTCATTTGCAGAAATTAGAAGAACATCTGAGCACAAGCCTTATAACCACACAAAGAGTGGGGCATCATACAAGGACTTGTTCTTAGAGCTTCATGAAGACATTACAAACAGCGGCTACTACAGCCCAGACGAAGGTATTCCTTACCACTCAATTGAAACAATGCTTGCTGAGGCACCTGACTATGGACATGTTACAACCAGTGAAGCATTAAGTTACTATGTTTGGTTAGAAGCTGTTTATGGAAAATTCACAGGAGACTGGTCACGTTTCAACAAATCATGGGATGTGCTTGAATACTTAATTCCTAGTGAC…	WP_105367686.1	MKGEEVRMKRKISILLAVIMIVSIMTPITSFAEIRRTSEHKPYNHTKSGASYKDLFLELHEDITNSGYYSPDEGIPYHSIETMLAEAPDYGHVTTSEALSYYVWLEAVYGKFTGDWSRFNKSWDVLEYLIPSDSIQQAGMRNYNPSSPATYAAEHELPDYYPSQLEFDKPVGSDPVHNDLTSAYGPSIYLMHWLMDVDNWYGFGRGTEATFINTFQRGEQESTWETIPHPSIEEFKYGGPNGFLDLFTIDNSYSTQWRFTNAPDAEARTIQGVYWANKYAKEQGKQSQIRTVVEKATKMGDFVRNNFFDKYFYEIGSAQNGNPTPGTGYNSAHYLLAWYTAWGGGIQYDWSWKIGCSHAHFGYQSPFLAWVMSTQSDFAPKSANGKRDWETSLERQLEF…	TTTTATTAGAGGGTTTGATCCTGGCTCAGGATGAACGCTGGCGGCGTGCCTAACACATGCAAGTCGAGCGGGGTATACGGAGCAGCTTGCTGCACTGTAGACCTAGCGGCGGACGGGTGAGTAACGCGTGGGTAACCTGCCTTACACAGGGGGATAACACTGGGAAACCAGTGCTAATACCGCATAACATCATTTTATGGCATCATGAAATGATCAAAGGAGAAATCCGGTGTAAGATGGGCCCGCGTCCGATTAGCTAGTTGGTGAGGTAATGGCTCACCAAGGCAGCGATCGGTAGCCGGACTGAGAGGTTGGCCGGCCACATTGGGACTGAGACACGGCCCAGACTCCTACGGGAGGCAGCAGTGGGGAATATTGCGCAATGGGGGGAACCCTGAC…	Bacteria;Firmicutes;Clostridia;Clostridiales;Hungateiclostridiaceae;Hungateiclostridium;Hungateiclostridium saccincola	1533
1138384	Hungateiclostridium thermocellum AD2	Cellulose 1,4-beta-cellobiosidase	CP013828.1	ATGAAATTAAGATACAAGGTAAGGCGAAGAAGAAGGATTATTACATGCTGCGGCATAATTGCCGCCGTTATCGTTGTTTCAACTCTGATAATCACAATCAAAAACAGCTTTAAACCTTCCAGACAATCATCCAATTCAAATGTTACATATTCCAAAGAAAATGTTCAATCAGTCTATTCCGACAGGTTTATAGCTCTTTTTGAAGACATCCAGAAACAAGGTTATCTCAGCGAAGAAGGAATTCCGTACCATTCCATAGAAACACTTTTGGTGGAAGCTCCGGACTATGGACATCTCACTACCAGTGAAGCCATGAGCTACATGGTCTGGCTCGGAGCAACCTACGGGAAACTTACCGGTGACTGGACATATTTTAAAGATGCATGGGACAAGACAGAA…	ALX09176.1	MKLRYKVRRRRRIITCCGIIAAVIVVSTLIITIKNSFKPSRQSSNSNVTYSKENVQSVYSDRFIALFEDIQKQGYLSEEGIPYHSIETLLVEAPDYGHLTTSEAMSYMVWLGATYGKLTGDWTYFKDAWDKTEQYIIPDPERDQPGVNSYIPTQPAQYAPEADSPEKYPTPGDINAPTGIDPIADELASTYGTKAIYQMHWLLDVDNWYGYGNHGDGTSRCSYINTYQRGSGESVWETIPHPSWEDFRWGQVNNGGFLKLFGNFGEPVRQWRYTSASDADARQIQATYWAYLWSKEQGKEKELQPYFEKAAKMGDYLRYTFFDKYFRPIGVQDSGRAGTGYDSCHYLLSWYASWGGDINGTWSWRIGSSHCHQGYQNPMAAYALAKESIFTPKSKNAKK…	AGAGTTTGATCCTGGCTCAGGACGAACGCTGGCGGCGTGCCTAACACATGCAAGTCGAGCGGGGATATACGGAAGGTTTACCGGAAGTATATCCTAGCGGCGGACGGGTGAGTAACGCGTGGGTAACCTACCTCATACAGGGGGATAACACAGGGAAACCTGTGCTAATACCGCATAATATAACGGGGCGGCATCGTCCTGTTATCAAAGGAGAAATCCGGTATGAGATGGGCCCGCGTCCGATTAGCTAGTTGGTGAGGTAACGGCTCACCAAGGCGACGATCGGTAGCCGAACTGAGAGGTTGGTCGGCCACATTGGGACTGAGACACGGCCCAGACTCCTACGGGAGGCAGCAGTGGGGAATATTGCGCAATGGGGGAAACCCTGACGCAGCAACG…	Bacteria;Firmicutes;Clostridia;Clostridiales;Hungateiclostridiaceae;Hungateiclostridium;Hungateiclostridium thermocellum	1516
1138384	Hungateiclostridium thermocellum AD2	glycoside hydrolase family 48	CP013828.1	ATGGAGAGAATGGTAAAAAGCAGAAAGATTTCTATTCTGTTGGCAGTTGCAATGCTGGTATCCATAATGATACCCACAACTGCATTCGCAGGTCCTACAAAGGCACCTACAAAAGATGGGACATCTTATAAGGATCTTTTCCTTGAACTCTACGGAAAAATTAAAGATCCTAAGAACGGATATTTCAGCCCAGACGAGGGAATTCCTTATCACTCAATTGAAACATTGATCGTTGAAGCGCCGGACTACGGTCACGTTACTACCAGTGAGGCTTTCAGCTATTATGTATGGCTTGAAGCAATGTATGGAAATCTCACAGGCAACTGGTCCGGAGTAGAAACAGCATGGAAAGTTATGGAGGATTGGATAATTCCTGACAGCACAGAGCAGCCGGGTATG…	ALX09761.1	MERMVKSRKISILLAVAMLVSIMIPTTAFAGPTKAPTKDGTSYKDLFLELYGKIKDPKNGYFSPDEGIPYHSIETLIVEAPDYGHVTTSEAFSYYVWLEAMYGNLTGNWSGVETAWKVMEDWIIPDSTEQPGMSSYNPNSPATYADEYEDPSYYPSELKFDTVRVGSDPVHNDLVSAYGPNMYLMHWLMDVDNWYGFGTGTQATFINTFQRGEQESTWETIPHPSIEEFKYGGPNGFLDLFTKDRSYARQWRYTNAPDAEGRAIQAVYWANKWAKEQGKGSAVASVVSKAAKMGDFLRNDMFDKYFMKIGAQDKTPATGYDSAHYLMAWYTSWGGGIGASWAWKIGCSHAHFGYQNPFQGWVSATQSDFAPKSSNGKRDWTTSYKRQLEFYQWLQSAEG…	AGAGTTTGATCCTGGCTCAGGACGAACGCTGGCGGCGTGCCTAACACATGCAAGTCGAGCGGGGATATACGGAAGGTTTACCGGAAGTATATCCTAGCGGCGGACGGGTGAGTAACGCGTGGGTAACCTACCTCATACAGGGGGATAACACAGGGAAACCTGTGCTAATACCGCATAATATAACGGGGCGGCATCGTCCTGTTATCAAAGGAGAAATCCGGTATGAGATGGGCCCGCGTCCGATTAGCTAGTTGGTGAGGTAACGGCTCACCAAGGCGACGATCGGTAGCCGAACTGAGAGGTTGGTCGGCCACATTGGGACTGAGACACGGCCCAGACTCCTACGGGAGGCAGCAGTGGGGAATATTGCGCAATGGGGGAAACCCTGACGCAGCAACG…	Bacteria;Firmicutes;Clostridia;Clostridiales;Hungateiclostridiaceae;Hungateiclostridium;Hungateiclostridium thermocellum	1516
203119	Hungateiclostridium thermocellum ATCC 27405	Cellulose 1,4-beta-cellobiosidase	CP000568.1	ATGAAATTAAGATACAAGGTAAGGCGAAGAAGAAGGATTATTACATGCTGCGGCATAATTGCCGCCGTTATCGTTGTTTCAACTCTGATAATCACAATCAAAAACAGCTTTAAACCTTCCAGACAATCATCCAATTCAAATGTTACATATTCCAAAGAAAATGTTCAATCAGTCTATTCCGACAGGTTTATAGCTCTTTTTGAAGACATCCAGAAACAAGGTTATCTCAGCGAAGAAGGAATTCCGTACCATTCCATAGAAACACTTTTGGTGGAAGCTCCGGACTATGGACATCTCACTACCAGTGAAGCCATGAGCTACATGGTCTGGCTCGGAGCAACCTACGGGAAACTTACCGGTGACTGGACATATTTTAAAGATGCATGGGACAAGACAGAA…	ABN51312.1	MKLRYKVRRRRRIITCCGIIAAVIVVSTLIITIKNSFKPSRQSSNSNVTYSKENVQSVYSDRFIALFEDIQKQGYLSEEGIPYHSIETLLVEAPDYGHLTTSEAMSYMVWLGATYGKLTGDWTYFKDAWDKTEQYIIPDPERDQPGVNSYIPTQPAQYAPEADSPEKYPTPGDINAPTGIDPIADELASTYGTKAIYQMHWLLDVDNWYGYGNHGDGTSRCSYINTYQRGSGESVWETIPHPSWEDFRWGQVNNGGFLKLFGNFGEPVRQWRYTSASDADARQIQATYWAYLWSKEQGKEKELQPYFEKAAKMGDYLRYTFFDKYFRPIGVQDSGRAGTGYDSCHYLLSWYASWGGDINGTWSWRIGSSHCHQGYQNPMAAYALAKESIFTPKSKNAKK…	AGAGTTTGATCCTGGCTCAGGACGAACGCTGGCGGCGTGCCTAACACATGCAAGTCGAGCGGGGATATACGGAAGGTTTACCGGAAGTATATCCTAGCGGCGGACGGGTGAGTAACGCGTGGGTAACCTACCTCATACAGGGGGATAACACAGGGAAACCTGTGCTAATACCGCATAATATAACGGGGCGGCATCGTCCTGTTATCAAAGGAGAAATCCGGTATGAGATGGGCCCGCGTCCGATTAGCTGGTTGGTGAGGTAACGGCTCACCAAGGCGACGATCGGTAGCCGAACTGAGAGGTTGGTCGGCCACATTGGGACTGAGACACGGCCCAGACTCCTACGGGAGGCAGCAGTGGGGAATATTGCGCAATGGGGGAAACCCTGACGCAGCAACG…	Bacteria;Firmicutes;Clostridia;Clostridiales;Hungateiclostridiaceae;Hungateiclostridium;Hungateiclostridium thermocellum	1521
203119	Hungateiclostridium thermocellum ATCC 27405	glycoside hydrolase family 48	CP000568.1	ATGGTAAAAAGCAGAAAGATTTCTATTCTGTTGGCAGTTGCAATGCTGGTATCCATAATGATACCCACAACTGCATTCGCAGGTCCTACAAAGGCACCTACAAAAGATGGGACATCTTATAAGGATCTTTTCCTTGAACTCTACGGAAAAATTAAAGATCCTAAGAACGGATATTTCAGCCCAGACGAGGGAATTCCTTATCACTCAATTGAAACATTGATCGTTGAAGCGCCGGACTACGGTCACGTTACTACCAGTGAGGCTTTCAGCTATTATGTATGGCTTGAAGCAATGTATGGAAATCTCACAGGCAACTGGTCCGGAGTAGAAACAGCATGGAAAGTTATGGAGGATTGGATAATTCCTGACAGCACAGAGCAGCCGGGTATGTCTTCTTAC…	ABN53296.1	MVKSRKISILLAVAMLVSIMIPTTAFAGPTKAPTKDGTSYKDLFLELYGKIKDPKNGYFSPDEGIPYHSIETLIVEAPDYGHVTTSEAFSYYVWLEAMYGNLTGNWSGVETAWKVMEDWIIPDSTEQPGMSSYNPNSPATYADEYEDPSYYPSELKFDTVRVGSDPVHNDLVSAYGPNMYLMHWLMDVDNWYGFGTGTRATFINTFQRGEQESTWETIPHPSIEEFKYGGPNGFLDLFTKDRSYAKQWRYTNAPDAEGRAIQAVYWANKWAKEQGKGSAVASVVSKAAKMGDFLRNDMFDKYFMKIGAQDKTPATGYDSAHYLMAWYTAWGGGIGASWAWKIGCSHAHFGYQNPFQGWVSATQSDFAPKSSNGKRDWTTSYKRQLEFYQWLQSAEGGIA…	AGAGTTTGATCCTGGCTCAGGACGAACGCTGGCGGCGTGCCTAACACATGCAAGTCGAGCGGGGATATACGGAAGGTTTACCGGAAGTATATCCTAGCGGCGGACGGGTGAGTAACGCGTGGGTAACCTACCTCATACAGGGGGATAACACAGGGAAACCTGTGCTAATACCGCATAATATAACGGGGCGGCATCGTCCTGTTATCAAAGGAGAAATCCGGTATGAGATGGGCCCGCGTCCGATTAGCTGGTTGGTGAGGTAACGGCTCACCAAGGCGACGATCGGTAGCCGAACTGAGAGGTTGGTCGGCCACATTGGGACTGAGACACGGCCCAGACTCCTACGGGAGGCAGCAGTGGGGAATATTGCGCAATGGGGGAAACCCTGACGCAGCAACG…	Bacteria;Firmicutes;Clostridia;Clostridiales;Hungateiclostridiaceae;Hungateiclostridium;Hungateiclostridium thermocellum	1521
637887	Hungateiclostridium thermocellum DSM 1313	Cellulose 1,4-beta-cellobiosidase	CP002416.1	ATGAAATTAAGATACAAGGTAAGGCGAAGAAGAAGGATTATTACATGCTGCGGCATAATTGCCGCCGTTATCGTTGTTTCAACTCTGATAATCACAATCAAAAACAGCTTTAAACCTTCCAGACAATCATCCAATTCAAATGTTACATATTCCAAAGAAAATGTTCAATCAGTCTATTCCGACAGGTTTATAGCTCTTTTTGAAGACATCCAGAAACAAGGTTATCTCAGCGAAGAAGGAATTCCGTACCATTCCATAGAAACACTTTTGGTGGAAGCTCCGGACTATGGACATCTCACTACCAGTGAAGCCATGAGCTACATGGTCTGGCTCGGAGCAACCTACGGGAAACTTACCGGTGACTGGACATATTTTAAAGATGCATGGGACAAGACAGAA…	ADU75201.1	MKLRYKVRRRRRIITCCGIIAAVIVVSTLIITIKNSFKPSRQSSNSNVTYSKENVQSVYSDRFIALFEDIQKQGYLSEEGIPYHSIETLLVEAPDYGHLTTSEAMSYMVWLGATYGKLTGDWTYFKDAWDKTEQYIIPDPERDQPGVNSYIPTQPAQYAPEADSPEKYPTPGDINAPTGIDPIADELASTYGTKAIYQMHWLLDVDNWYGYGNHGDGTSRCSYINTYQRGSGESVWETIPHPSWEDFRWGQVNNGGFLKLFGNFGEPVRQWRYTSASDADARQIQATYWAYLWSKEQGKEKELQPYFEKAAKMGDYLRYTFFDKYFRPIGVQDSGRAGTGYDSCHYLLSWYASWGGDINGTWSWRIGSSHCHQGYQNPMAAYALAKESIFTPKSKNAKK…	AGAGTTTGATCCTGGCTCAGGACGAACGCTGGCGGCGTGCCTAACACATGCAAGTCGAGCGGGGATATACGGAAGGTTTACCGGAAGTATATCCTAGCGGCGGACGGGTGAGTAACGCGTGGGTAACCTACCTCATACAGGGGGATAACACAGGGAAACCTGTGCTAATACCGCATAATATAACGGGGCGGCATCGTCCTGTTATCAAAGGAGAAATCCGGTATGAGATGGGCCCGCGTCCGATTAGCTAGTTGGTGAGGTAACGGCTCACCAAGGCGACGATCGGTAGCCGAACTGAGAGGTTGGTCGGCCACATTGGGACTGAGACACGGCCCAGACTCCTACGGGAGGCAGCAGTGGGGAATATTGCGCAATGGGGGAAACCCTGACGCAGCAACG…	Bacteria;Firmicutes;Clostridia;Clostridiales;Hungateiclostridiaceae;Hungateiclostridium;Hungateiclostridium thermocellum	1516
637887	Hungateiclostridium thermocellum DSM 1313	glycoside hydrolase family 48	CP002416.1	ATGGAGAGAATGGTAAAAAGCAGAAAGATTTCTATTCTGTTGGCAGTTGCAATGCTGGTATCCATAATGATACCCACAACTGCATTCGCAGGTCCTACAAAGGCACCTACAAAAGATGGGACATCTTATAAGGATCTTTTCCTTGAACTCTACGGAAAAATTAAAGATCCTAAGAACGGATATTTCAGCCCAGACGAGGGAATTCCTTATCACTCAATTGAAACATTGATCGTTGAAGCGCCGGACTACGGTCACGTTACTACCAGTGAGGCTTTCAGCTATTATGTATGGCTTGAAGCAATGTATGGAAATCTCACAGGCAACTGGTCCGGAGTAGAAACAGCATGGAAAGTTATGGAGGATTGGATAATTCCTGACAGCACAGAGCAGCCGGGTATG…	ADU75731.1	MERMVKSRKISILLAVAMLVSIMIPTTAFAGPTKAPTKDGTSYKDLFLELYGKIKDPKNGYFSPDEGIPYHSIETLIVEAPDYGHVTTSEAFSYYVWLEAMYGNLTGNWSGVETAWKVMEDWIIPDSTEQPGMSSYNPNSPATYADEYEDPSYYPSELKFDTVRVGSDPVHNDLVSAYGPNMYLMHWLMDVDNWYGFGTGTQATFINTFQRGEQESTWETIPHPSIEEFKYGGPNGFLDLFTKDRSYARQWRYTNAPDAEGRAIQAVYWANKWAKEQGKGSAVASVVSKAAKMGDFLRNDMFDKYFMKIGAQDKTPATGYDSAHYLMAWYTSWGGGIGASWAWKIGCSHAHFGYQNPFQGWVSATQSDFAPKSSNGKRDWTTSYKRQLEFYQWLQSAEG…	AGAGTTTGATCCTGGCTCAGGACGAACGCTGGCGGCGTGCCTAACACATGCAAGTCGAGCGGGGATATACGGAAGGTTTACCGGAAGTATATCCTAGCGGCGGACGGGTGAGTAACGCGTGGGTAACCTACCTCATACAGGGGGATAACACAGGGAAACCTGTGCTAATACCGCATAATATAACGGGGCGGCATCGTCCTGTTATCAAAGGAGAAATCCGGTATGAGATGGGCCCGCGTCCGATTAGCTAGTTGGTGAGGTAACGGCTCACCAAGGCGACGATCGGTAGCCGAACTGAGAGGTTGGTCGGCCACATTGGGACTGAGACACGGCCCAGACTCCTACGGGAGGCAGCAGTGGGGAATATTGCGCAATGGGGGAAACCCTGACGCAGCAACG…	Bacteria;Firmicutes;Clostridia;Clostridiales;Hungateiclostridiaceae;Hungateiclostridium;Hungateiclostridium thermocellum	1516
572545	Hungateiclostridium thermocellum DSM 2360	Cellulose 1,4-beta-cellobiosidase	CP016502.1	ATGAAATTAAGATACAAGGTAAGGCGAAGAAGAAGGATTATTACATGCTGCGGCATAATTGCCGCCGTTATCGTTGTTTCAACTCTGATAATCACAATCAAAAACAGCTTTAAACCTTCCAGACAATCATCCAATTCAAATGTTACATATTCCAAAGAAAATGTTCAATCAGTCTATTCCGACAGGTTTATAGCTCTTTTTGAAGACATCCAGAAACAAGGTTATCTCAGCGAAGAAGGAATTCCGTACCATTCCATAGAAACACTTTTGGTGGAAGCTCCGGACTATGGACATCTCACTACCAGTGAAGCCATGAGCTACATGGTCTGGCTCGGAGCAACCTACGGGAAACTTACCGGTGACTGGACATATTTTAAAGATGCATGGGACAAGACAGAA…	ANV76928.1	MKLRYKVRRRRRIITCCGIIAAVIVVSTLIITIKNSFKPSRQSSNSNVTYSKENVQSVYSDRFIALFEDIQKQGYLSEEGIPYHSIETLLVEAPDYGHLTTSEAMSYMVWLGATYGKLTGDWTYFKDAWDKTEQYIIPDPERDQPGVNSYIPTQPAQYAPEADSPEKYPTPGDINAPTGIDPIADELASTYGTKAIYQMHWLLDVDNWYGYGNHGDGTSRCSYINTYQRGSGESVWETIPHPSWEDFRWGQVNNGGFLKLFGNFGEPVRQWRYTSASDADARQIQATYWAYLWSKEQGKEKELQPYFEKAAKMGDYLRYTFFDKYFRPIGVQDSGRAGTGYDSCHYLLSWYASWGGDINGTWSWRIGSSHCHQGYQNPMAAYALAKESIFTPKSKNAKK…	AGAGTTTGATCCTGGCTCAGGACGAACGCTGGCGGCGTGCCTAACACATGCAAGTCGAGCGGGGATATACGGAAGGTTTACCGGAAGTATATCCTAGCGGCGGACGGGTGAGTAACGCGTGGGTAACCTACCTCATACAGGGGGATAACACAGGGAAACCTGTGCTAATACCGCATAATATAACGGGGCGGCATCGTCCTGTTATCAAAGGAGAAATCCGGTATGAGATGGGCCCGCGTCCGATTAGCTAGTTGGTGAGGTAACGGCTCACCAAGGCGACGATCGGTAGCCGAACTGAGAGGTTGGTCGGCCACATTGGGACTGAGACACGGCCCAGACTCCTACGGGAGGCAGCAGTGGGGAATATTGCGCAATGGGGGAAACCCTGACGCAGCAACG…	Bacteria;Firmicutes;Clostridia;Clostridiales;Hungateiclostridiaceae;Hungateiclostridium;Hungateiclostridium thermocellum	1516
572545	Hungateiclostridium thermocellum DSM 2360	glycoside hydrolase family 48	CP016502.1	ATGGAGAGAATGGTAAAAAGCAGAAAGATTTCTATTCTGTTGGCAGTTGCAATGCTGGTATCCATAATGATACCCACAACTGCATTCGCAGGTCCTACAAAGGCACCTACAAAAGATGGGACATCTTATAAGGATCTTTTCCTTGAACTCTACGGAAAAATTAAAGATCCTAAGAACGGATATTTCAGCCCAGACGAGGGAATTCCTTATCACTCAATTGAAACATTGATCGTTGAAGCGCCGGACTACGGTCACGTTACTACCAGTGAGGCTTTCAGCTATTATGTATGGCTTGAAGCAATGTATGGAAATCTCACAGGCAACTGGTCCGGAGTAGAAACAGCATGGAAAGTTATGGAGGATTGGATAATTCCTGACAGCACAGAGCAGCCGGGTATG…	ANV77535.1	MERMVKSRKISILLAVAMLVSIMIPTTAFAGPTKAPTKDGTSYKDLFLELYGKIKDPKNGYFSPDEGIPYHSIETLIVEAPDYGHVTTSEAFSYYVWLEAMYGNLTGNWSGVETAWKVMEDWIIPDSTEQPGMSSYNPNSPATYADEYEDPSYYPSELKFDTVRVGSDPVHNDLVSAYGPNMYLMHWLMDVDNWYGFGTGTQATFINTFQRGEQESTWETIPHPSIEEFKYGGPNGFLDLFTKDRSYARQWRYTNAPDAEGRAIQAVYWANKWAKEQGKGSAVASVVSKAAKMGDFLRNDMFDKYFMKIGAQDKTPATGYDSAHYLMAWYTSWGGGIGASWAWKIGCSHAHFGYQNPFQGWVSATQSDFAPKSSNGKRDWTTSYKRQLEFYQWLQSAEG…	AGAGTTTGATCCTGGCTCAGGACGAACGCTGGCGGCGTGCCTAACACATGCAAGTCGAGCGGGGATATACGGAAGGTTTACCGGAAGTATATCCTAGCGGCGGACGGGTGAGTAACGCGTGGGTAACCTACCTCATACAGGGGGATAACACAGGGAAACCTGTGCTAATACCGCATAATATAACGGGGCGGCATCGTCCTGTTATCAAAGGAGAAATCCGGTATGAGATGGGCCCGCGTCCGATTAGCTAGTTGGTGAGGTAACGGCTCACCAAGGCGACGATCGGTAGCCGAACTGAGAGGTTGGTCGGCCACATTGGGACTGAGACACGGCCCAGACTCCTACGGGAGGCAGCAGTGGGGAATATTGCGCAATGGGGGAAACCCTGACGCAGCAACG…	Bacteria;Firmicutes;Clostridia;Clostridiales;Hungateiclostridiaceae;Hungateiclostridium;Hungateiclostridium thermocellum	1516
1515	Hungateiclostridium thermocellum LQRI	cellulose 1,4-beta-cellobiosidase	NZ_OCMV01000002.1	ATGAAATTAAGATACAAGGTAAGGCGAAGAAGAAGGATTATTACATGCTGCGGCATAATTGCCGCCGTTATCGTTGTTTCAACTCTGATAATCACAATCAAAAACAGCTTTAAACCTTCCAGACAATCATCCAATTCAAATGTTACATATTCCAAAGAAAATGTTCAATCAGTCTATTCCGACAGGTTTATAGCTCTTTTTGAAGACATCCAGAAACAAGGTTATCTCAGCGAAGAAGGAATTCCGTACCATTCCATAGAAACACTTTTGGTGGAAGCTCCGGACTATGGACATCTCACTACCAGTGAAGCCATGAGCTACATGGTCTGGCTCGGAGCAACCTACGGGAAACTTACCGGTGACTGGACATATTTTAAAGATGCATGGGACAAGACAGAA…	WP_003512026.1	MKLRYKVRRRRRIITCCGIIAAVIVVSTLIITIKNSFKPSRQSSNSNVTYSKENVQSVYSDRFIALFEDIQKQGYLSEEGIPYHSIETLLVEAPDYGHLTTSEAMSYMVWLGATYGKLTGDWTYFKDAWDKTEQYIIPDPERDQPGVNSYIPTQPAQYAPEADSPEKYPTPGDINAPTGIDPIADELASTYGTKAIYQMHWLLDVDNWYGYGNHGDGTSRCSYINTYQRGSGESVWETIPHPSWEDFRWGQVNNGGFLKLFGNFGEPVRQWRYTSASDADARQIQATYWAYLWSKEQGKEKELQPYFEKAAKMGDYLRYTFFDKYFRPIGVQDSGRAGTGYDSCHYLLSWYASWGGDINGTWSWRIGSSHCHQGYQNPMAAYALAKESIFTPKSKNAKK…	TTTTTAGAGAGTTTGATCCTGGCTCAGGACGAACGCTGGCGGCGTGCCTAACACATGCAAGTCGAGCGGGGATATACGGAAGGTTTACCGGAAGTATATCCTAGCGGCGGACGGGTGAGTAACGCGTGGGTAACCTACCTCATACAGGGGGATAACACAGGGAAACCTGTGCTAATACCGCATAATATAACGGGGCGGCATCGTCCTGTTATCAAAGGAGAAATCCGGTATGAGATGGGCCCGCGTCCGATTAGCTGGTTGGTGAGGTAACGGCTCACCAAGGCGACGATCGGTAGCCGAACTGAGAGGTTGGTCGGCCACATTGGGACTGAGACACGGCCCAGACTCCTACGGGAGGCAGCAGTGGGGAATATTGCGCAATGGGGGAAACCCTGACGC…	Bacteria;Firmicutes;Clostridia;Clostridiales;Hungateiclostridiaceae;Hungateiclostridium;Hungateiclostridium thermocellum	1535
1515	Hungateiclostridium thermocellum LQRI	endoglucanase	NZ_OCMV01000002.1	ATGGTAAAAAGCAGAAAGATTTCTATTCTGTTGGCAGTTGCAATGCTGGTATCCATAATGATACCCACAACTGCATTCGCAGGTCCTACAAAGGCACCTACAAAAGATGGGACATCTTATAAGGATCTTTTCCTTGAACTCTACGGAAAAATTAAAGATCCTAAGAACGGATATTTCAGCCCAGACGAGGGAATTCCTTATCACTCAATTGAAACATTGATCGTTGAAGCGCCGGACTACGGTCACGTTACTACCAGTGAGGCTTTCAGCTATTATGTATGGCTTGAAGCAATGTATGGAAATCTCACAGGCAACTGGTCCGGAGTAGAAACAGCATGGAAAGTTATGGAGGATTGGATAATTCCTGACAGCACAGAGCAGCCGGGTATGTCTTCTTAC…	WP_003516749.1	MVKSRKISILLAVAMLVSIMIPTTAFAGPTKAPTKDGTSYKDLFLELYGKIKDPKNGYFSPDEGIPYHSIETLIVEAPDYGHVTTSEAFSYYVWLEAMYGNLTGNWSGVETAWKVMEDWIIPDSTEQPGMSSYNPNSPATYADEYEDPSYYPSELKFDTVRVGSDPVHNDLVSAYGPNMYLMHWLMDVDNWYGFGTGTQATFINTFQRGEQESTWETIPHPSIEEFKYGGPNGFLDLFTKDRSYARQWRYTNAPDAEGRAIQAVYWANKWAKEQGKGSAVASVVSKAAKMGDFLRNDMFDKYFMKIGAQDKTPATGYDSAHYLMAWYTSWGGGIGASWAWKIGCSHAHFGYQNPFQGWVSATQSDFAPKSSNGKRDWTTSYKRQLEFYQWLQSAEGAIA…	TTTTTAGAGAGTTTGATCCTGGCTCAGGACGAACGCTGGCGGCGTGCCTAACACATGCAAGTCGAGCGGGGATATACGGAAGGTTTACCGGAAGTATATCCTAGCGGCGGACGGGTGAGTAACGCGTGGGTAACCTACCTCATACAGGGGGATAACACAGGGAAACCTGTGCTAATACCGCATAATATAACGGGGCGGCATCGTCCTGTTATCAAAGGAGAAATCCGGTATGAGATGGGCCCGCGTCCGATTAGCTGGTTGGTGAGGTAACGGCTCACCAAGGCGACGATCGGTAGCCGAACTGAGAGGTTGGTCGGCCACATTGGGACTGAGACACGGCCCAGACTCCTACGGGAGGCAGCAGTGGGGAATATTGCGCAATGGGGGAAACCCTGACGC…	Bacteria;Firmicutes;Clostridia;Clostridiales;Hungateiclostridiaceae;Hungateiclostridium;Hungateiclostridium thermocellum	1535
1300344	Isoptericola dokdonensis DS-3	Exoglucanase B precursor	CP014209.1	ATGCCACGCACACCAGTCCGCACCCGCCTGCTGGCGGGCGCCGCGGCGACGGCCACCCTGGCCGCGCTCGTGGCGGCCGTCCCGGCCGGTGCCGCGCCCCCGACCGCCGCGTCGCCCGTCGCCGCCGCCGTCGACCTCGACACCGACGGCGAGTACACCCAGCGCTTCCTGGACCTCTACGCCAAGATCCACGACCCCGCCAACGGCTACTTCTCGCCCCAGGGCATCCCCTACCACGCGGTGGAGACCCTCATGGTCGAGGCACCCGACCACGGGCACGAGACCACCAGCGAGGCGTACTCGTTCTGGCTGTGGCTCGAGACGTCGTACGGCCAGGTCACCGGGGACTGGGAGCCGTTCAACCACGCGTGGGACACCCTCGAGCAGTACATGATCCCC…	ANC30733.1	MPRTPVRTRLLAGAAATATLAALVAAVPAGAAPPTAASPVAAAVDLDTDGEYTQRFLDLYAKIHDPANGYFSPQGIPYHAVETLMVEAPDHGHETTSEAYSFWLWLETSYGQVTGDWEPFNHAWDTLEQYMIPTTENQPTNGAYDPSKPATYAPEFNHPGQYPSQLDPGVSVGTDPIGNELESTYGTSEIYGMHWLADVDNIYGFGAAPGSSTLLGPDHEGTSYINTFQRGPQESVWETVPQPSIDDFSYGGENGYLDLFTGDASYAKQWKFTNAPDADARAVEAAYWANKFATEQGQPEAVAETVGKASKMGDYLRYALFDKYFKTPDCQSTSCAAGTGRDSAHYLLSWYYAWGGALDTASPWAWRIGSSHAHFGYQNPMAAWALANDPALQPDSPTA…	AGAGTTTGATCCTGGCTCAGGACGAACGCTGGCGGCGTGCTTAACACATGCAAGTCGAACGGTGAAGCCCAGCTTGCTGGGTGGATCAGTGGCGAACGGGTGAGTAACACGTGAGCAACCTGCCCTCCACTTCGGGATAAGCCTTGGAAACGGGGTCTAATACCGGATATGAGTGCCTGCTGCATGGTGGGTGCTGGAAAGTTTTTCGGTGGGGGATGGGCTCGCGGCCTATCAGCTTGTTGGTGGGGTAATGGCCTACCAAGGCGTCGACGGGTAGCCGGCCTGAGAGGGCGACCGGCCACACTGGGACTGAGACACGGCCCAGACTCCTACGGGAGGCAGCAGTGGGGAATATTGCACAATGGGCGAAAGCCTGATGCAGCGACGCCGCGTGAGGGA…	Bacteria;Actinobacteria;Actinobacteria;Micrococcales;Promicromonosporaceae;Isoptericola;Isoptericola dokdonensis	1507
548579	Isoptericola jiangsuensis	exoglucanase	NZ_PDJJ01000001.1	ATGCCACGCACACCCGTCCGCACCCGCCTGCTGGCGGGCGCCGCGGCGACGGCCACGCTGGCCGCGCTCGTCGCGGCCGTCCCCGCCGGAGCGGCCCCACCGGTCGCCTCCGCACCCGTCGCCGCGGCCGAGCTCGACACCGACGGCGAGTACACCCAGCGGTTCCTCGACCTCTACGCCAAGATCCACGACCCCGCCAACGGCTACTTCTCGCCCCAGGGCATCCCGTACCACGCCGTCGAGACCCTCATGGTCGAGGCGCCCGACCACGGTCACGAGACCACCAGCGAGGCCTACTCCTTCTGGCTCTGGCTCGAGACGTCGTACGGCCAGGTCACCGGCGACTGGGAGCCCTTCAACCACGCGTGGGACACCCTCGAGCAGTACATGATCCCCACC…	WP_098463136.1	MPRTPVRTRLLAGAAATATLAALVAAVPAGAAPPVASAPVAAAELDTDGEYTQRFLDLYAKIHDPANGYFSPQGIPYHAVETLMVEAPDHGHETTSEAYSFWLWLETSYGQVTGDWEPFNHAWDTLEQYMIPTTENQPTNGAYDPARPATYAPEFNHPSQYPSQLDTSVGVGTDPIGNELKATYGTSEVYGMHWLADVDNVYGFGAAPGSSTLLGPDHEGTSYINTFQRGPQESVWETVPQPSIDDFSYGGDNGYLDLFTGDASYAKQWKYTNAPDADARAVEAAYWANKFATEQGQPEAVADTVGKASRMGDYLRYALFDKYFKTPDCQSPSCPAGTGRDSAHYLLSWYYAWGGALDTASPWAWRIGSSHAHFGYQNPMAAWALANDPALKPDSPTAD…	TTTCACGGAGAGTTTGATCCTGGCTCAGGACGAACGCTGGCGGCGTGCTTAACACATGCAAGTCGAACGGTGAAGCCCAGCTTGCTGGGTGGATCAGTGGCGAACGGGTGAGTAACACGTGAGCAACCTGCCCTCCACTTCGGGATAAGCCTTGGAAACGGGGTCTAATACCGGATATGAGCGCCTGCTGCATGGCGGGTGTTGGAAAGTTTTTCGGTGGGGGATGGGCTCGCGGCCTATCAGCTTGTTGGTGGGGTAATGGCCTACCAAGGCGTCGACGGGTAGCCGGCCTGAGAGGGCGACCGGCCACACTGGGACTGAGACACGGCCCAGACTCCTACGGGAGGCAGCAGTGGGGAATATTGCACAATGGGCGAAAGCCTGATGCAGCGACGCCGC…	Bacteria;Actinobacteria;Actinobacteria;Micrococcales;Promicromonosporaceae;Isoptericola;Isoptericola jiangsuensis	1527
1706231	Janthinobacterium sp. CG23_2	exoglucanase	NZ_CYSS01000003.1	ATGAATTCGATGTCCAAAATTAAACTGAACGCTGTCACCGACGCCCTGCGCAGCAGCGGCAGCGGCCGCAGCCTGGCGCGCAGCGCGATGCGCGGCCTGCTGGCCCTGTCCATCACGGCTGCTACCGCCGCCGCGATCAGCCTGCCGATGATGGCAACGGCCCACGCCGCCGCCGATGCGGAATACACCCAGCGCTTCCTGGCTCAGTACAAGAAGATGAAGGATCCTGCGAACGGTTACTTCAGCAAGGAAGGCGTACCTTACCACTCGGTCGAAACCTTGATGGTCGAGGCACCGGACTACGGCCACGAAACCACGTCGGAAGCCTACAGCTACTGGCTGTGGATGGAAGCGCAGTACGGCCGCGCCACCGGCGACTGGGCTCCGCTGAACGCGGCC…	WP_082692569.1	MNSMSKIKLNAVTDALRSSGSGRSLARSAMRGLLALSITAATAAAISLPMMATAHAAADAEYTQRFLAQYKKMKDPANGYFSKEGVPYHSVETLMVEAPDYGHETTSEAYSYWLWMEAQYGRATGDWAPLNAAWANMEKYIIPTQSDQPTNSFYNPGKPATYAAEYDLPKNYPAPLNGSVPVGQDPIANELKSAYGTSNIYGMHWLVDVDNWYGYGKCGDGTTRPSYINTFQRGSQESVWETVPHPSCETFKWGKNGGGEGFLGLFIGDNNRAKQFRYTNAPDADARAVQAVYWASVWAKQQGKSAQVADLVTKAAKMGDFLRYAMFDKYFKKIGNCTNANSCPGGNGQPDAQGDRDNQHYLMSWYYAWGGATDANAGWAWRIGSSHNHFGYQNPLAAW…	AGAGATTGAACTGAAGAGTTTGATCCTGGCTCAGATTGAACGCTGGCGGCATGCCTTACACATGCAAGTCGAACGGCAGCGCGGGGCAACCTGGCGGCGAGTGGCGAACGGGTGAGTAATATATCGGAACGTACCCTGGAGTGGGGGATAACGTAGCGAAAGTTACGCTAATACCGCATACGATCTAAGGATGAAAGTGGGGGATTCGCAAGAACCTCATGCTCCTGGAGCGGCCGATATCTGATTAGCTAGTTGGTGGGGTAAAGGCCTACCAAGGCATCGATCAGTAGCTGGTCTGAGAGGACGACCAGCCACACTGGAACTGAGACACGGTCCAGACTCCTACGGGAGGCAGCAGTGGGGAATTTTGGACAATGGGCGAAAGCCTGATCCAGCAAT…	Bacteria;Proteobacteria;Betaproteobacteria;Burkholderiales;Oxalobacteraceae;Janthinobacterium;Janthinobacterium sp. CG23_2	1541
515350	Jishengella endophytica	cellulose 1,4-beta-cellobiosidase	NZ_QXIQ01000035.1	ATGAGAAATCTGGCAAGACGCCGCCGGCTGGCGTGGCTCGCCGCCGCGGCACTGGCGCTCGGCGGGGTCACCGTACCCGCCGCCGCCGCGCAGGCCGCGCCGGCCTGCGACGTGGTCTACGCGACAAACGACTGGAGCAACGGGTTCACCGCCAACGTGACCCTCAAGAACCTCGGCGATCCGATCAACGGTTGGACGCTCAAGTTCGCCTTCCCCGGCAACCAGCGGGTCACCCAGGGCTGGTCGGCCCGGTGGAGCCAGAGCGGCAACGAGGTCACCGCCACCAACGAGTCCTACAACGGCAACCTGGCCACCGGCTCGTCGGTCAGCCTCGGCTTCAACGGCTCCTACAGTGGCAGCAACCCGAAGCCGACCTCGTTCTCGGTCAACGGGGTCACC…	WP_111246042.1	MRNLARRRRLAWLAAAALALGGVTVPAAAAQAAPACDVVYATNDWSNGFTANVTLKNLGDPINGWTLKFAFPGNQRVTQGWSARWSQSGNEVTATNESYNGNLATGSSVSLGFNGSYSGSNPKPTSFSVNGVTCGGVAQQPPTVSLSVPAGPFTAPATVPLTATASDPDGTIARVEFYRNGLLVNTDTTAPYAYTLENLPAGDYAVQAKAFDNSGLSAVAERSFTVAGSTSPAVVATPTAVTVPEGGSSTFNLKLSRAPTSNVAVTLARTGDTDITVSPTTATLTTSNWNTGVNVTVNAAEDSDTVGGTATITASATGHTPATITVTEIDNDVPGGDGEYVQRFLTQYNKIKNSGYFSPEGVPYHSIETLIVEAPDHGHETTSEAFSFWLWLEAYYGRV…	TTGAACTGAAGAGTTTGATCCTGGCTCAGATTGAACGCTGGCGGCATGCCTTACACATGCAAGTCGAACGGCAGCACGGGTGCTTGCACCTGGTGGCGAGTGGCGAACGGGTGAGTAATACATCGGAACATGTCCTGTAGTGGGGGATAGCCCGGCGAAAGCCGGATTAATACCGCATACGATCCATGGATGAAAGCGGGGGACCTTCGGGCCTCGCGCTATAGGGTTGGCCGATGGCTGATTAGCTAGTTGGTGGGGTAAAGGCCTACCAAGGCGACGATCAGTAGCTGGTCTGAGAGGACGACCAGCCACACTGGGACTGAGACACGGCCCAGACTCCTACGGGAGGCAGCAGTGGGGAATTTTGGACAATGGGCGAAAGCCTGATCCAGCAATGCC…	Bacteria;Actinobacteria;Actinobacteria;Micromonosporales;Micromonosporaceae;Jishengella;Jishengella endophytica	1539
1894971	Jishengella sp. AZ1-13	cellulose 1,4-beta-cellobiosidase	NZ_QXEC01000004.1	ATGAGAAATCTGGCAAGACGTCGCCGCTTGGCGTGGCTCGCCGCCGCGGCACTGGCGATCGGCGGGGTGACCGTTCCCGCCGGGGCCGCACAGGCCGCGCCGGCCTGTGACGTCGTCTACACCACCAACGACTGGAGCAACGGCTTCACCGCCAACCTCACCCTCCGGAACATCGGCGACCCGATCAACGGCTGGACGTTGCGGTTCGCCTTCCCCGGCAACCAACGGGTCACCCAGGGCTGGTCGGCTCGCTGGAGCCAGAGCGGCAACGAGGTCACCGCCGTCAACGAGTCGTACAACGGCAACCTCGCCACCGGTGGCAGCACCACCATCGGCTTCAACGGCTCCTACACCGGCAGCAACCCGAAGCCCACCTCGTTCTCGGTCAACGGGGTCACC…	WP_119573807.1	MRNLARRRRLAWLAAAALAIGGVTVPAGAAQAAPACDVVYTTNDWSNGFTANLTLRNIGDPINGWTLRFAFPGNQRVTQGWSARWSQSGNEVTAVNESYNGNLATGGSTTIGFNGSYTGSNPKPTSFSVNGVTCGGTTQQPPTVSLSVPAGPFVAPATVPLTATASDPDGTIARVEFYRNGLLVNTDTTAPYAYTLENLPAGDYTVQARAYDNSGLSAVAERAFTVTAATSPALVATPTALSVPEGGSSTFNLKLNRAPTANVAASLTRTGDTDITVSPTSVTLTPSNWNTGVDVTVRAAEDADTVGGTATITASATGHTPATVTVTEIDNDVPGGDGEYVQRFLAQYGKIKNSGYFSPEGVPYHSIETLIVEAPDHGHQTTSEAFSFWLWLEAYYGRV…	TGTTGGAGAGTTTGATCCTGGCTCAGGACGAACGCTGGCGGCGTGCTTAACACATGCAAGTCGAGCGGAAAGGCCCTTCGGGGTACTCGAGCGGCGAACGGGTGAGTAACACGTGAGCAACCTGCCCTAGGCTTTGGGATAACCCTCGGAAACGGGGGCTAATACCGGATATTCACTTGCGGACGCATGTTTGTGGGTGGAAAGTTTTTCGGCTTGGGATGGGCTCGCGGCCTATCAGCTTGTTGGTGGGGTGATGGCCTACCAAGGCGACGACGGGTAGCCGGCCTGAGAGGGCGACCGGCCACACTGGGACTGAGACACGGCCCAGACTCCTACGGGAGGCAGCAGTGGGGAATATTGCACAATGGGCGGAAGCCTGATGCAGCGACGCCGCGTGAG…	Bacteria;Actinobacteria;Actinobacteria;Micromonosporales;Micromonosporaceae;Jishengella;Jishengella sp. AZ1-13	1525
1655439	Jishengella sp. NA12	cellulose 1,4-beta-cellobiosidase	NZ_POTY01000114.1	ATGAGAAATCTGTCAAGACGTCGCCGCCTGGCGTGGCTCGCCGCCGCGGCGCTGGCGCTCGGCGGGGTGACCGTCCCCGCCGGCGCCGCACAGGCCGCGCCGGCCTGCGACGTGGTCTACACGACGAACGACTGGAGCAACGGCTTCACCGCCAACGTCACCATCCGGAACCTGGGCGACCCGATCAACGGGTGGACGCTGCGGTTCGCCTTCCCCGGCAACCAGCAGGTCACCCAAGGCTGGTCGGCCCGGTGGAGTCAGAGCGGCAACCAGGTCACCGCCGTCAACGAGTCCTACAACGGCACCATCGCCACCGGGGCCAGCACCACCATTGGCTTCAACGGCTCGTACACCGGCAGCAACCCGAAGCCGACCTCGTTCTCGGTCAACGGGGTCACC…	WP_111215091.1	MRNLSRRRRLAWLAAAALALGGVTVPAGAAQAAPACDVVYTTNDWSNGFTANVTIRNLGDPINGWTLRFAFPGNQQVTQGWSARWSQSGNQVTAVNESYNGTIATGASTTIGFNGSYTGSNPKPTSFSVNGVTCGGTTQQPPTVSLSIPAGPFVAPADVPLTATASSPSGTISRVEFYRNGLLVNTDTTAPYAYTLSALPAGDYTVQARAYDNNNLSAVAERSFTVAPATGPTLVATPTALSVPRGGSAIVNLKASRAPTSNVAVTLTRTGDAGVTTTPTTLTLTPTNWNTGVDVTVRAATGAGNATITAAATGYPSLAIAVTPFDPPGGGDGEYVQRFLTQYNKIKNSGYFSPEGVPYHSIETLIVEAPDHGHETTSEAFSFWLWLEAYYGRVTQNWA…	TGTTGGAGAGTTTGATCCTGGCTCAGGACGAACGCTGGCGGCGTGCTTAACACATGCAAGTCGAGCGGAAAGGCCCTTCGGGGTACTCGAGCGGCGAACGGGTGAGTAACACGTGAGCAACCTGCCCTAGGCTTTGGGATAACCCTCGGAAACGGGGGCTAATACCGAATATTCACTGCTGGACGCATGTTTGGTGGTGGAAAGTTTTTCGGCTTGGGATGGGCTCGCGGCCTATCAGCTTGTTGGTGGGGTAATGGCCTACCAAGGCGACGACGGGTAGCCGGCCTGAGAGGGCGACCGGCCACACTGGGACTGAGACACGGCCCAGACTCCTACGGGAGGCAGCAGTGGGGAATATTGCACAATGGGCGGAAGCCTGATGCAGCGACGCCGCGTGAG…	Bacteria;Actinobacteria;Actinobacteria;Micromonosporales;Micromonosporaceae;Jishengella;Jishengella sp. NA12	1525
43674	Jonesia denitrificans	exoglucanase	NZ_CP022038.2	ATGGCTAGAACGACACAGCGCAGAACACCGTGGGCGTGGCTCGCGGCTATCGGCGCATCGTCGCTTCTCGCAGGGTTCGCCATACAACCTGCGACCGCGACGACAACCACACCACCCGTGCGCGACACCGTGGTGACACAAGACGCGCTCACTGAGTATGACCAGCGATTCCTCGAACTGTATGAGGACATTCACAACCCCGACAACGGCTACTTCAGCCCCCAAGGGATCCCCTACCACGCTGTGGAAACGCTCATGGTCGAGGCACCCGACTATGGGCACGAAACAACCTCAGAAGCATACAGCTTCTGGATCTGGCTTGAAGCAGTCTACGGGCGTGTCACAGGGGACTGGGAACCCCTCAACCACGCGTGGGAAACCATGGAAACCTACATGATC…	WP_015771418.1	MARTTQRRTPWAWLAAIGASSLLAGFAIQPATATTTTPPVRDTVVTQDALTEYDQRFLELYEDIHNPDNGYFSPQGIPYHAVETLMVEAPDYGHETTSEAYSFWIWLEAVYGRVTGDWEPLNHAWETMETYMIPQSEDQPTNSFYNPNSPATYAAEYNHPSQYPSELNSGVSSGRDPIGAELRQTYGTSDIYGMHWLADVDNIYGYGAAPGPGCTLGPDYEGVSYINTFQRGPQESVWETIPQPSCEEFEFGGPNGYLDLFTKDSNYAKQWKYTNAPDADARAIDGIYWAKKWAEEQGKGNEIAATVDKASKMGDYLRYAMFDKYFKEVGCNSPSCTAAQNRESAHYLLSWYYAWGGATDSNAGWAWRIGSSHAHFGYQNPMAAWVLSTDADLIPQSPT…	TTTTATGGAGAGTTTGATCCTGGCTCAGGACGAACGCTGGCGGCGTGCTTAACACATGCAAGTCGAACGATGATGACCGGAGCTTGCTTTGGTTGGATTAGTGGCGAACGGGTGAGTAACACGTGAGTAACCTGCCCCCTTCTTCGGGATAACCATTGGAAACGGTGGCTAATACCGGGTATGACATCAGATCGCATGGTTTGGTGTGGAAAGGTTTTTTCTGGTGGGGGATGGGCTCGCGGCCTATCAGCTTGTTGGTGGGGTGATGGCCTACCAAGGCTTTGACGGGTAGCCGGCCTGAGAGGGCGACCGGCCACACTGGGACTGAGACACGGCCCAGACTCCTACGGGAGGCAGCAGTGGGGAATATTGCACAATGGGGGAAACCCTGATGCAGCG…	Bacteria;Actinobacteria;Actinobacteria;Micrococcales;Jonesiaceae;Jonesia;Jonesia denitrificans	1555
471856	Jonesia denitrificans DSM 20603	glycoside hydrolase family 48	CP001706.1	ATGGCTAGAACGACACAGCGCAGAACACCGTGGGCGTGGCTCGCGGCTATCGGCGCATCGTCGCTTCTCGCAGGGTTCGCCATACAACCTGCGACCGCGACGACAACCACACCACCCGTGCGCGACACCGTGGTGACACAAGACGCGCTCACTGAGTATGACCAGCGATTCCTCGAACTGTATGAGGACATTCACAACCCCGACAACGGCTACTTCAGCCCCCAAGGGATCCCCTACCACGCTGTGGAAACGCTCATGGTCGAGGCACCCGACTATGGGCACGAAACAACCTCAGAAGCATACAGCTTCTGGATCTGGCTTGAAGCAGTCTACGGGCGTGTCACAGGGGACTGGGAACCCCTCAACCACGCGTGGGAAACCATGGAAACCTACATGATC…	ACV08790.1	MARTTQRRTPWAWLAAIGASSLLAGFAIQPATATTTTPPVRDTVVTQDALTEYDQRFLELYEDIHNPDNGYFSPQGIPYHAVETLMVEAPDYGHETTSEAYSFWIWLEAVYGRVTGDWEPLNHAWETMETYMIPQSEDQPTNSFYNPNSPATYAAEYNHPSQYPSELNSGVSSGRDPIGAELRQTYGTSDIYGMHWLADVDNIYGYGAAPGPGCTLGPDYEGVSYINTFQRGPQESVWETIPQPSCEEFEFGGPNGYLDLFTKDSNYAKQWKYTNAPDADARAIDGIYWAKKWAEEQGKGNEIAATVDKASKMGDYLRYAMFDKYFKEVGCNSPSCTAAQNRESAHYLLSWYYAWGGATDSNAGWAWRIGSSHAHFGYQNPMAAWVLSTDADLIPQSPT…	AGAGTTTGATCCTGGCTCAGGACGAACGCTGGCGGCGTGCTTAACACATGCAAGTCGAACGATGATGACCGGAGCTTGCTTTGGTTGGATTAGTGGCGAACGGGTGAGTAACACGTGAGTAACCTGCCCCCTTCTTCGGGATAACCATTGGAAACGGTGGCTAATACCGGGTATGACATCAGATCGCATGGTTTGGTGTGGAAAGGTTTTTTCTGGTGGGGGATGGGCTCGCGGCCTATCAGCTTGTTGGTGGGGTGATGGCCTACCAAGGCTTTGACGGGTAGCCGGCCTGAGAGGGCGACCGGCCACACTGGGACTGAGACACGGCCCAGACTCCTACGGGAGGCAGCAGTGGGGAATATTGCACAATGGGGGAAACCCTGATGCAGCGACGCCGCG…	Bacteria;Actinobacteria;Actinobacteria;Micrococcales;Jonesiaceae;Jonesia;Jonesia denitrificans	1534
2030	Kibdelosporangium aridum	cellulose 1,4-beta-cellobiosidase	NZ_FWXV01000007.1	ATGAGACGCAGACGCGCCCTGCCCGCCTTAGTTGCGGTAGGGCTGATGGCGGCGACTATGACGGTCGCCGCGCAGCCCGCCGCGGCGGCCGTGTCCTGCACAGTCGAATACAGCGTCACGAATGAATGGAACACCGGCTTCGGTGCGGCCGTGACCATCAAGAACGTCGGCACCGACCAGATCGACGGCTGGGACCTGACCTGGACGTTCCCGGACAACCAACGCATCACCCAGCTGTGGCAGGCGACCCCGAACCTCAATGGCCCTGCCGTGTCGGTCCGCAACGCCCCGTACAACCGGGCTGTCGCGGCAGGCGGGCAAGTGCAGTTCGGGTTCAACGGCAGCAAATCCGCGGCCAACCGCGCGCCAACGGACTTCGCGGTCAACGGAACAGCCTGC…	WP_084431134.1	MRRRRALPALVAVGLMAATMTVAAQPAAAAVSCTVEYSVTNEWNTGFGAAVTIKNVGTDQIDGWDLTWTFPDNQRITQLWQATPNLNGPAVSVRNAPYNRAVAAGGQVQFGFNGSKSAANRAPTDFAVNGTACVGPNRAPAVQLTSPADNSSHPAQAAIPLAATATDADGTISRVEFYAGTTLLETDTSSPYQHSWTGAAPGQHSVTARAYDDKGASTISSPVAVRVLSAPTILATPSTVNLRQGTSTTVDVTLATQPTGPVTATITRTGSADLTASPTELTFSTTDWNTPKPVTITSAANGGALASATFTASATGYTAATFTATELDASTPEFKTAFLTQYNKIKDPNSGYFRKFGDLLVPYHSIETLLVEAPDHGHQTTSEAFSYYLWLEAAYGQIQ…	CATTGTTGGAGAGTTTGATCCTGGCTCAGGACGAACGCTGGCGGCGTGCTTAACACATGCAAGTCGAGCGGTAAGGCCCTTCGGGGTACACGAGCGGCGAACGGGTGAGTAACACGTGGGTAATCTGCCCTGCACTCTGGGATAAGCCCGGGAAACTGGGTCTAATACCGGATACGACTTGCAGTCGCATGACTGTGGGTGGAAAGTTCCGGCGGTGCAGGATGAGCCCGCGGCCTATCAGCTTGTTGGTGGGGTGATGGCCTACCAAGGCGACGACGGGTAGCCGGCCTGAGAGGGCGACCGGCCACACTGGGACTGAGACACGGCCCAGACTCCTACGGGAGGCAGCAGTGGGGAATATTGCGCAATGGGCGAAAGCCTGACGCAGCGACGCCGCGT…	Bacteria;Actinobacteria;Actinobacteria;Pseudonocardiales;Pseudonocardiaceae;Kibdelosporangium;Kibdelosporangium aridum	1524
88074	Kitasatospora cineracea	cellulose 1,4-beta-cellobiosidase	NZ_RJVJ01000002.1	ATGTCTCCACCCCGCACCAGGGTCTCGGCGCTCACTGCCGCCCTCACGCTGCTCGCCGCCGGCCTGTCGACCGCGGTCGCCGTCCCGGCCTCCGCCGCCGTCCTCCAGTGCTCCGTCGACTACACGACGAACGACTGGGGCAGCGGCTTCACCGCCAACGTGGCGATCAACAACAAGGGCACCGCCGCGATCAACGGCTGGACGCTCACCTACGCCTACACCGGCAACCAGACCCTCTCCGGCTCCGGCTGGAACGGCACCTGGAGCCAGTCCGGCAAGAACGTCACCGTCGCCGCCCCCGCCTGGGCGGGCACCATCGCGGCGGGCGGCTCGGCCAGCGCGGGCGCCAACTTCTCGTACAGCGGCACCAACACCGCGCCGACCTCCTTCGCGGTCAAC…	WP_123562808.1	MSPPRTRVSALTAALTLLAAGLSTAVAVPASAAVLQCSVDYTTNDWGSGFTANVAINNKGTAAINGWTLTYAYTGNQTLSGSGWNGTWSQSGKNVTVAAPAWAGTIAAGGSASAGANFSYSGTNTAPTSFAVNGTSCTGAHAAPTAALTSPAPGANYQAGAAIPLAATATAADGASISKVEFYDNTTLIGTATSAPYTFNWTGAASGNHSIYAKAYDSLGASSESTPAGITVAAGPAISATPLTLSVNQGKTGSFAVKLSSQPSANVTVTTARSSGNTGLSISSGATLTFTPSNWSTAQTVTLTADASSTGSATFTSTATGYTSSAVTVTELAAASGVYNDRFLQLYNKIKDPANGYFSPEGIPYHSVETLLVEAPDQGHETTSEAYSYLLWLEAQYGR…	CATTCACGGAGAGTTTGATCCTGGCTCAGGACGAACGCTGGCGGCGTGCTTAACACATGCAAGTCGAACGGTGAAGCCCTTCGGGGTGGATCAGTGGCGAACGGGTGAGTAACACGTGGGGAATCTGCCCTGAACTCTGGGACAAGCCTTGGAAACGAGGTCTAATACCGGATACGACCGTCTCCCGCATGGGGGCCGGTGGAAAGCTCCGGCGGTTCAGGATGATCCCGCGGCCTATCAGCTTGTTGGTGGGGTAACGGCCCACCAAGGCGACGACGGGTAGCCGGCCTGAGAGGGCGACCGGCCACACTGGGACTGAGACACGGCCCAGACTCCTACGGGAGGCAGCAGTGGGGAATATTGCACAATGGGCGAAAGCCTGATGCAGCGACGCCGCGT…	Bacteria;Actinobacteria;Actinobacteria;Streptomycetales;Streptomycetaceae;Kitasatospora;Kitasatospora cineracea	1522
2064	Kitasatospora griseola	cellulose 1,4-beta-cellobiosidase	NZ_JXZB01000002.1	ATGTCTCCACCCCGCAACCGGGCCACGGCGCTGAGCGCCACCCTGCTGCTGCTCACGGCCGGCCTGTCCACCGCCGTGGCGGTGCCCGCGTCGGCCGCCGCCGTCCAGTGTTCGGTGGACTACACCGTCAACGACTGGGGCAGCGGGTTCACCGCGAATCTGGCGATCAACAACAAGGGCGCGGCCGCGCTCGACGGCTGGACGCTCACCTACTCGTACGCCGGCAACCAGACGCTCTCCGGGGCGGGTTGGAGTGGCACCTGGAGCCAGTCCGGGAAGAACGTCACGGTGGTGAACGCCGACTGGAACGGGACGATCCCGGCCGGTGGTTCGGTCAGTGCGGGCGCCAACTTCTCGTACAGCGGCAGCAACGCGGCCCCCACCGCGTTCGCGGTCAAC…	WP_043910132.1	MSPPRNRATALSATLLLLTAGLSTAVAVPASAAAVQCSVDYTVNDWGSGFTANLAINNKGAAALDGWTLTYSYAGNQTLSGAGWSGTWSQSGKNVTVVNADWNGTIPAGGSVSAGANFSYSGSNAAPTAFAVNGTSCTGAHAAPTTTLTSPAPGATYQAGAVIPLSATATAADGASIAKVEFYDNTTLLGTATTAPYSFSWTGAASGSHSVYAKAYDSLGASSESTPAGITVAAGPAVTATPVTLSVNQGKTGSFTVKLSSQPSANVTVTTTRTSGNTGLSVSSGGTLTFTPSNWSTAQTVTLTADASSTGAATFTSAATGYTSSAVTVTELAAASGVYNDRFLQLYNKIKDPANGYFSPEGIPYHSVETLLVEAPDQGHETTSEAYSYLLWLEAQYGR…	CATTCACGGAGAGTTTGATCCTGGCTCAGGACGAACGCTGGCGGCGTGCTTAACACATGCAAGTCGAACGGTGAAGCCCTTCGGGGTGGATCAGTGGCGAACGGGTGAGTAACACGTGGGAAATCTGCCCTGCACTCTGGGACAAGCCTTGGAAACGAGGTCTAATACCGGATATGACCTGCTCCTGCATGGGGGTGGGTGGAAAGCTCCGGCGGTGCAGGATGGTCCCGCGGCCTATCAGCTTGTTGGTGGGGTAATGGCCTACCAAGGCGACGACGGGTAGCCGGCCTGAGAGGGCGACCGGCCACACTGGGACTGAGACACGGCCCAGACTCCTACGGGAGGCAGCAGTGGGGAATATTGCACAATGGGCGAAAGCCTGATGCAGCGACGCCGCGT…	Bacteria;Actinobacteria;Actinobacteria;Streptomycetales;Streptomycetaceae;Kitasatospora;Kitasatospora griseola	1523
88075	Kitasatospora niigatensis	cellulose 1,4-beta-cellobiosidase	NZ_RKQG01000001.1	ATGTCTCCACCCCGCACCAGGGTCTCGGCGCTCACCGCCGCCCTCACGCTGCTCGCCGCCGGCCTGTCGACCGCGGTCGCCGTCCCGGCCTCCGCCGCCGTCCTCCAGTGCTCCGTCGACTACACGACGAACGACTGGGGCAGCGGCTTCACCGCCAACGTGGCGATCAACAACAAGGGCACCGCCGCGATCAACGGCTGGACGCTCACCTACGCCTACACCGGCAACCAGACCCTCTCCGGCTCCGGCTGGAACGGCACCTGGAGCCAGTCCGGCAAGAACGTCACCGTCGCCGCCCCCGCCTGGGCGGGCACCATCGCGGCGGGCGGCTCGGCCACCGCGGGCGCCAACTTCTCGTACAGCGGCACCAACACCGCGCCGACCTCCTTCGCGGTCAAC…	WP_123817095.1	MSPPRTRVSALTAALTLLAAGLSTAVAVPASAAVLQCSVDYTTNDWGSGFTANVAINNKGTAAINGWTLTYAYTGNQTLSGSGWNGTWSQSGKNVTVAAPAWAGTIAAGGSATAGANFSYSGTNTAPTSFAVNGTSCTGAHAAPTAALTSPAPGANYQAGAAIPLAATATAADGASISKVEFYDNTTLIGTATSAPYTFNWTGAASGNHSIYAKAYDSLGASSESTPAGITVAAGPAISATPLTLSVNQGKTGSFAVKLSSQPSANVTVTTARSSGNTGLSISSGATLTFTPSNWSTAQTVTLTADASSTGSATFTSTATGYTSSAVTVTELAAASGVYNDRFLQLYNKIKDPANGYFSPEGIPYHSVETLLVEAPDQGHETTSEAYSYLLWLEAQYGR…	CATTCACGGAGAGTTTGATCCTGGCTCAGGACGAACGCTGGCGGCGTGCTTAACACATGCAAGTCGAACGGTGAAGCCCTTCGGGGTGGATCAGTGGCGAACGGGTGAGTAACACGTGGGGAATCTGCCCTGAACTCTGGGACAAGCCTTGGAAACGAGGTCTAATACCGGATACGACCGTCTCCCGCATGGGGGCCGGTGGAAAGCTCCGGCGGTTCAGGATGATCCCGCGGCCTATCAGCTTGTTGGTGGGGTAACGGCCCACCAAGGCGACGACGGGTAGCCGGCCTGAGAGGGCGACCGGCCACACTGGGACTGAGACACGGCCCAGACTCCTACGGGAGGCAGCAGTGGGGAATATTGCACAATGGGCGAAAGCCTGATGCAGCGACGCCGCGT…	Bacteria;Actinobacteria;Actinobacteria;Streptomycetales;Streptomycetaceae;Kitasatospora;Kitasatospora niigatensis	1522
2065	Kitasatospora phosalacinea	cellulose 1,4-beta-cellobiosidase	NZ_JNWZ01000059.1	ATGCCCCTCCCGATATTTGGGAGCGCTCCCACAGAACGGCCCCGGCGGATCCACGTCGGCAGGACCCCGACGGACCCCACCGGGAGGACTTCGCGGAAGGCCCCAAACCTCCGCGCAAGGCTCCCGGACGACCTCGCAGGACCCCTGCCGGATCCGCTCCGCGCACCACCGTCCCCGGACTCCCCCACCCACCCCCATCCGAGGAGCCGTCATGTCGTCCCCGCCTCGCAGCCGGATGTCCCGCAACCGGGTCTCGGCGCTCACCGCCGCCCTCACGCTGCTCGCCGCCGGCCTGTCGACCGCGGTCTCACGGGCAGCGGCTGGAACGGCACCTGGAGCCAGTCCGGCAAGAACGTCACCGTCGCGGCCCCGGCCTGGGCCGGCACCATCGCGGCGGGC…	WP_106970411.1	MPLPIFGSAPTERPRRIHVGRTPTDPTGRTSRKAPNLRARLPDDLAGPLPDPLRAPPSPDSPTHPHPRSRHVVPASQPDVPQPGLGAHRRPHAARRRPVDRGLTGSGWNGTWSQSGKNVTVAAPAWAGTIAAGGSATAGANFSYSGTNTAPTSFAVNGTSCTGAHAAPTTTLTSPAPGANYQAGAAIPLSATATAADGASISKVEFYDNTTLIGTATSAPYTFSWTGAASGNHSIYAKAYDSLGASSESTPAGVTVATGPAISATPLTLSVNQGKTGSFAVKLTSQPSSNVTVTTTRTSGNTGLSISSGATLTFTPSNWSTAQNVTLTADASSTGSATFTSAATGYTSSAVTVTELAAASGVYNDRFLQLYNKIKDPANGYFSPEGIPYHSVETLLVEA…	CATTCACGGAGAGTTTGATCCTGGCTCAGGACGAACGCTGGCGGCGTGCTTAACACATGCAAGTCGAACGGTGAAGCCCTTCGGGGTGGATCAGTGGCGAACGGGTGAGTAACACGTGGGGAATCTGCCCTGAACTCTGGGACAAGCCTTGGAAACGAGGTCTAATACCGGATACGACCTTCTCCTGCATGGGGGTTGGTGGAAAGCTCCGGCGGTTCAGGATGATCCCGCGGCCTATCAGCTTGTTGGTGGGGTAATGGCCTACCAAGGCGACGACGGGTAGCCGGCCTGAGAGGGCGACCGGCCACACTGGGACTGAGACACGGCCCAGACTCCTACGGGAGGCAGCAGTGGGGAATATTGCACAATGGGCGAAAGCCTGATGCAGCGACGCCGCGT…	Bacteria;Actinobacteria;Actinobacteria;Streptomycetales;Streptomycetaceae;Kitasatospora;Kitasatospora phosalacinea	1529
2065	Kitasatospora phosalacinea	cellulose 1,4-beta-cellobiosidase	NZ_JNYE01000055.1	ATGTCCTCCCCGCCCCGCAACCGGACGACCCGCCCCCGGGTCTCGGCGCTCACCGCCGCCCTCACGCTGCTCGCCGCCGGTCTGTCGACCGCCGTGGCCGTCCCGGCGTCCGCCGCCGTGGTCCAGTGTTCCGTCGACTACACGGCGAACGACTGGGGCAGCGGCTTCACCGCCAACGTGGCGATCAACAACAAGGGCACCGCCGCGATCAACGGCTGGACGCTCACCTACTCCTACACCGGCAACCAGACGCTCTCGGGCAGCGGCTGGAACGGCACCTGGAGCCAGTCCGGCAAGAACGTCACCGTCGCCGCCCCGGCCTGGTCGGGCACCATCGCGGCGGGCGGCTCGGCCACCGCGGGCGCCAACTTCTCGTACAGCGGCACCAACACGGCGCCG…	WP_033254475.1	MSSPPRNRTTRPRVSALTAALTLLAAGLSTAVAVPASAAVVQCSVDYTANDWGSGFTANVAINNKGTAAINGWTLTYSYTGNQTLSGSGWNGTWSQSGKNVTVAAPAWSGTIAAGGSATAGANFSYSGTNTAPTAFAVNGTSCTGAHAAPTTALTSPAPGANYQAGAAIPLSATASAADGASISKVEFYDNTTLIGTATTAPYTFNWTGAASGSHSIYAKAYDSLGASSESTPAGITVATGPAISATPLTLSVNQGKTGSFALKLTSQPSANVTVTTTRTSGNTGLSISSGATLTFTPSNWSTAQNVTLAADASSTGSATFTSSATGYTSSAVTVTELAAASGVYNDRFLQLYNKIKDPANGYFSPEGIPYHSVETLLVEAPDQGHETTSEAYSYLLWL…	CATTCACGGAGAGTTTGATCCTGGCTCAGGACGAACGCTGGCGGCGTGCTTAACACATGCAAGTCGAACGGTGAAGCCCTTCGGGGTGGATCAGTGGCGAACGGGTGAGTAACACGTGGGGAATCTGCCCTGAACTCTGGGACAAGCCTTGGAAACGAGGTCTAATACCGGATACGACCTTCTCCTGCATGGGGGTTGGTGGAAAGCTCCGGCGGTTCAGGATGATCCCGCGGCCTATCAGCTTGTTGGTGGGGTAATGGCCTACCAAGGCGACGACGGGTAGCCGGCCTGAGAGGGCGACCGGCCACACTGGGACTGAGACACGGCCCAGACTCCTACGGGAGGCAGCAGTGGGGAATATTGCACAATGGGCGAAAGCCTGATGCAGCGACGCCGCGT…	Bacteria;Actinobacteria;Actinobacteria;Streptomycetales;Streptomycetaceae;Kitasatospora;Kitasatospora phosalacinea	1529
2066	Kitasatospora setae	cellulose 1,4-beta-cellobiosidase	NZ_JNWY01000025.1	ATGTCGTCTCCACCGCTCAACCGAGCCCCCCGCCGCCGGGTCTCGGCGGCCACCGCCGCGCTCACGCTGCTGGCCGCCGGCCTGTCGACCGCGGTCGCCGTCCCGGCGTCCGCCGCCGTCGTCCAGTGTTCCGTCGACTACACGACGAACGACTGGGGCAGCGGCTTCACCGCCAACGTGGCGATCAACAACAAGGGCGCCGCCGCGATCAACGGCTGGACGCTGACCTACTCCTACGCGGGCAACCAGACCCTGTCCGGCTCCGGTTGGAACGGCACCTGGAGCCAGTCCGGCAAGAACGTCACGGTCGTCGCCCCGGCCTGGGCGAGCACCATCGCGGCGGGCGGTTCGGCCACCGCCGGTGCCAACTTCTCGTACAGCGGCAGCAATGCGGCGCCG…	WP_014138740.1	MSSPPLNRAPRRRVSAATAALTLLAAGLSTAVAVPASAAVVQCSVDYTTNDWGSGFTANVAINNKGAAAINGWTLTYSYAGNQTLSGSGWNGTWSQSGKNVTVVAPAWASTIAAGGSATAGANFSYSGSNAAPTGFAVNGTSCTGAHAAPTTALTSPAPGANYQAGAAIPLSATASAADGASISKVEFYDNTTLIGTATAAPYAFSWTGAASGSHSVYAKAYDSLGASSESTPAGITVAAGPAISATPLTLSVNQGKTGGFALKLTSQPSANVTVTTTRTAGNTGLSVSSGGTLTFTPSNWSTPQTVTLTADAASTGSATFTSSATGYTSSAVTVTELAVASGVYNDRFLQLYNKIKDPANGYFSPEGIPYHSVETLLVEAPDQGHETTSEAYSYLIWL…	CATTCACGGAGAGTTTGATCCTGGCTCAGGACGAACGCTGGCGGCGTGCTTAACACATGCAAGTCGAACGGTGAAGCCCTTCGGGGTGGATCAGTGGCGAACGGGTGAGTAACACGTGGGGAATCTGCCCTGAACTCTGGGACAAGCCTTGGAAACGAGGTCTAATACCGGATACGACCGCTTCCCGCATGGGGGGTGGTGGAAAGCTCCGGCGGTTCAGGATGATCCCGCGGCCTATCAGCTTGTTGGTGGGGTAACGGCCCACCAAGGCGACGACGGGTAGCCGGCCTGAGAGGGCGACCGGCCACACTGGGACTGAGACACGGCCCAGACTCCTACGGGAGGCAGCAGTGGGGAATATTGCACAATGGGCGAAAGCCTGATGCAGCGACGCCGCGT…	Bacteria;Actinobacteria;Actinobacteria;Streptomycetales;Streptomycetaceae;Kitasatospora;Kitasatospora setae	1529
452652	Kitasatospora setae KM-6054	putative glycoside hydrolase	AP010968.1	ATGTCGTCTCCACCGCTCAACCGAGCCCCCCGCCGCCGGGTCTCGGCGGCCACCGCCGCGCTCACGCTGCTGGCCGCCGGCCTGTCGACCGCGGTCGCCGTCCCGGCGTCCGCCGCCGTCGTCCAGTGTTCCGTCGACTACACGACGAACGACTGGGGCAGCGGCTTCACCGCCAACGTGGCGATCAACAACAAGGGCGCCGCCGCGATCAACGGCTGGACGCTGACCTACTCCTACGCGGGCAACCAGACCCTGTCCGGCTCCGGTTGGAACGGCACCTGGAGCCAGTCCGGCAAGAACGTCACGGTCGTCGCCCCGGCCTGGGCGAGCACCATCGCGGCGGGCGGTTCGGCCACCGCCGGTGCCAACTTCTCGTACAGCGGCAGCAATGCGGCGCCG…	BAJ31443.1	MSSPPLNRAPRRRVSAATAALTLLAAGLSTAVAVPASAAVVQCSVDYTTNDWGSGFTANVAINNKGAAAINGWTLTYSYAGNQTLSGSGWNGTWSQSGKNVTVVAPAWASTIAAGGSATAGANFSYSGSNAAPTGFAVNGTSCTGAHAAPTTALTSPAPGANYQAGAAIPLSATASAADGASISKVEFYDNTTLIGTATAAPYAFSWTGAASGSHSVYAKAYDSLGASSESTPAGITVAAGPAISATPLTLSVNQGKTGGFALKLTSQPSANVTVTTTRTAGNTGLSVSSGGTLTFTPSNWSTPQTVTLTADAASTGSATFTSSATGYTSSAVTVTELAVASGVYNDRFLQLYNKIKDPANGYFSPEGIPYHSVETLLVEAPDQGHETTSEAYSYLIWL…	TCACGGAGAGTTTGATCCTGGCTCAGGACGAACGCTGGCGGCGTGCTTAACACATGCAAGTCGAACGGTGAAGCCCTTCGGGGTGGATCAGTGGCGAACGGGTGAGTAACACGTGGGGAATCTGCCCTGAACTCTGGGACAAGCCTTGGAAACGAGGTCTAATACCGGATACGACCGCTTCCCGCATGGGGGGCGGTGGAAAGCTCCGGCGGTTCAGGATGATCCCGCGGCCTATCAGCTTGTTGGTGGGGTAACGGCCCACCAAGGCGACGACGGGTAGCCGGCCTGAGAGGGCGACCGGCCACACTGGGACTGAGACACGGCCCAGACTCCTACGGGAGGCAGCAGTGGGGAATATTGCACAATGGGCGAAAGCCTGATGCAGCGACGCCGCGTGAG…	Bacteria;Actinobacteria;Actinobacteria;Streptomycetales;Streptomycetaceae;Kitasatospora;Kitasatospora setae	1525
2020329	Kitasatospora sp. CB02891	cellulose 1,4-beta-cellobiosidase	NZ_NNBO01000018.1	ATGTCTCCACCCCGCAACCGGGCCACGGCGCTGAGCGCCGCCCTGCTGCTGCTCACGGCCGGCCTGTCCACCGCCGTGGCGGTGCCCGCGTCGGCCGCCGCCGTCCAGTGTTCGGTGGACTACACCGTCAACGACTGGGGCAGCGGGTTCACCGCGAACCTGGCGATCAACAACAAGGGCGCCGCCGCGCTCAACGGCTGGACGCTCACCTACTCGTACGCCGGCAACCAGACGCTCTCCGGGGCGGGTTGGAGCGGCACCTGGAGCCAGTCCGGGAAGAACGTCACGGTGGTGAACGCCGACTGGAACGGGACGATCCCGGCCGGTGGTTCGGTCAGTGCGGGCGCCAACTTCTCGTACAGCGGCAGCAACGCGGCCCCCACCGCGTTCGCGGTCAAC…	WP_100589464.1	MSPPRNRATALSAALLLLTAGLSTAVAVPASAAAVQCSVDYTVNDWGSGFTANLAINNKGAAALNGWTLTYSYAGNQTLSGAGWSGTWSQSGKNVTVVNADWNGTIPAGGSVSAGANFSYSGSNAAPTAFAVNGTSCTGAHAAPTTTLTSPAPGATYQAGAVIPLSATAGAADGASIAKVEFYDNTTLLGTATTAPYGFSWTGAASGSHSVYAKAYDSLGASSESTPAGITVAAGPAVTATPVTLSVNQGKTGSFTVKLSSQPSANVTVTTTRTSGNTGLSVSSGGTLTFTPSNWSTAQTVMLTADASSTGAATFTSAATGYTSSAVTVTELAAASGVYNDRFLQLYNKIKDPANGYFSPEGIPYHSVETLLVEAPDQGHETTSEAYSYLLWLEAQYGR…	CATTCACGGAGAGTTTGATCCTGGCTCAGGACGAACGCTGGCGGCGTGCTTAACACATGCAAGTCGAACGGTGAAGCCCTTCGGGGTGGATCAGTGGCGAACGGGTGAGTAACACGTGGGAAATCTGCCCTGCACTCTGGGACAAGCCTTGGAAACGAGGTCTAATACCGGATATGACCTGCTCCTGCATGGGAGTGGGTGGAAAGCTCCGGCGGTGCAGGATGATCCCGCGGCCTATCAGCTTGTTGGTGGGGTAATGGCCTACCAAGGCGACGACGGGTAGCCGGCCTGAGAGGGCGACCGGCCACACTGGGACTGAGACACGGCCCAGACTCCTACGGGAGGCAGCAGTGGGGAATATTGCACAATGGGCGAAAGCCTGATGCAGCGACGCCGCGT…	Bacteria;Actinobacteria;Actinobacteria;Streptomycetales;Streptomycetaceae;Kitasatospora;Kitasatospora sp. CB02891	1522
2018025	Kitasatospora sp. MMS16-BH015	cellulose 1,4-beta-cellobiosidase	NZ_CP025394.1	ATGCGACGTACAGCACGGCGTTCGCGCGACAGACGGCTCACCGTCACGGCCACGGCCACCGTCCTGGCCCTGCTCGGTGCGGCGGGCGGCGCGCTCTCGGCCCCGGCCGCCGAGGCGGCCGCCGGGGTGAGCTGCAACGTGAGCTACGCCCTCGGCAACGACTGGGGCAGTGGCTTCACCGCCAACCTCACCATCACCGACACCGGCACCACCCCGATCAACGGCTGGACCCTCGGCTACGCCTACACCGGCAACCAGACCCTCCAGAACGGCTGGAACGGCACCTGGACCCAGACCGGCAAGAACGTCACCGTCACCAGCCCCAGCTGGGCCGCCACCATCAACCCCGGCACCTCCTACACCACCAGCGCCAACTTCGGCTACAGCGGCACCAACACC…	WP_104820205.1	MRRTARRSRDRRLTVTATATVLALLGAAGGALSAPAAEAAAGVSCNVSYALGNDWGSGFTANLTITDTGTTPINGWTLGYAYTGNQTLQNGWNGTWTQTGKNVTVTSPSWAATINPGTSYTTSANFGYSGTNTAPTTFTVNGTTCHGANQAPTVSLTSPTAGQTFTPGSTVKLAADAADADGTVSKVDFYASTSAGSNTLIGSTTTAPYGASWANVPAGDYSLTAVATDNSGATTTSSPVAIKVSGPTLLVSPATLAVQQGSTGTFTVALSQAPAADTTVTVARSGSDTDLSVKSGGTLTFTTANWSTPQTVTVAAGTDAAQVGGTATFTASATGFGSAAVAVTEAAKSSGYDQYFLDLYSKMKNPANGYFSPQGIPYHSVETLVVEAPDYGHETTSET…	CATTCACGGAGAGTTTGATCCTGGCTCAGGACGAACGCTGGCGGCGTGCTTAACACATGCAAGTCGAACGATGAAGCTCTTCGGAGTGGATTAGTGGCGAACGGGTGAGTAACACGTGGGAAATCTGCCCTGCACTCTGGGACAAGCCTTGGAAACGAGGTCTAATACCGGATATGACCTTCCTCCGCATGGGGGTTGGTGGAAAGCTCCGGCGGTGCAGGATGATCCCGCGGCCTATCAGCTTGTTGGTGGGGTAACGGCCCACCAAGGCGACGACGGGTAGCCGGCCTGAGAGGGCGACCGGCCACACTGGGACTGAGACACGGCCCAGACTCCTACGGGAGGCAGCAGTGGGGAATATTGCACAATGGGCGAAAGCCTGATGCAGCGACGCCGCGT…	Bacteria;Actinobacteria;Actinobacteria;Streptomycetales;Streptomycetaceae;Kitasatospora;Kitasatospora sp. MMS16-BH015	1527
1463822	Kitasatospora sp. NRRL B-11411	cellulose 1,4-beta-cellobiosidase	NZ_JOGH01000017.1	ATGTCTCCACCCCGCACCAGGGTCTCGGCGCTCACCGCCGCCCTCACGCTGCTCGCCGCCGGCCTGTCGACCGCGGTCGCCGTCCCGGCCTCCGCCGCCGTCGTCCAGTGCTCCGTCGACTACACGACGAACGACTGGGGCAGCGGCTTCACCGCGAACGTGTCGATCAACAACAAGGGCACCGCCGCGCTCAACGGCTGGACGCTCACCTACGCCTACACCGGCAACCAGACGCTCTCCGGCACCGGCTGGAACGGCACCTGGAGCCAGTCCGGCAAGAACGTCACCGTCGCCGCCCCCGCCTGGGCGGGCACCATCGCGGCGGGCGGCTCGGCCACCGCGGGCGCCAACTTCTCCTACAGCGGCACCAACACCGCGCCGACCGCCTTCGCGGTCAAC…	WP_030459344.1	MSPPRTRVSALTAALTLLAAGLSTAVAVPASAAVVQCSVDYTTNDWGSGFTANVSINNKGTAALNGWTLTYAYTGNQTLSGTGWNGTWSQSGKNVTVAAPAWAGTIAAGGSATAGANFSYSGTNTAPTAFAVNGTSCTGAHAAPTTALTSPAPGANYQAGAAIPLSATATAADGASISKVEFYDNTTLIGTATTAPYTYSWTGAASGNHSIYAKAYDSLGASSESTPAGITVAAGPAISATPLTLSVNQGKTGSFAVKLSSQPSANVTVTTARSSGNTGLSISSGATLTFTPSNWSTAQTVTLTADASSTGSATFTSTATGYTSSAVTVTELAAASGVYNDRFLQLYNKIKDPANGYFSPEGIPYHSVETLLVEAPDQGHETTSEAYSYLLWLEAQYGR…	CATTCACGGAGAGTTTGATCCTGGCTCAGGACGAACGCTGGCGGCGTGCTTAACACATGCAAGTCGAACGGTGAAGCCCTTCGGGGTGGATCAGTGGCGAACGGGTGAGTAACACGTGGGGAATCTGCCCTGAACTCTGGGACAAGCCTTGGAAACGAGGTCTAATACCGGATACGACCGTCTCCCGCATGGGGGTCGGTGGAAAGCTCCGGCGGTTCAGGATGATCCCGCGGCCTATCAGCTTGTTGGTGGGGTAACGGCCCACCAAGGCGACGACGGGTAGCCGGCCTGAGAGGGCGACCGGCCACACTGGGACTGAGACACGGCCCAGACTCCTACGGGAGGCAGCAGTGGGGAATATTGCACAATGGGCGAAAGCCTGATGCAGCGACGCCGCGT…	Bacteria;Actinobacteria;Actinobacteria;Streptomycetales;Streptomycetaceae;Kitasatospora;Kitasatospora sp. NRRL B-11411	1522
1882771	Kitasatospora sp. OK780	cellulose 1,4-beta-cellobiosidase	NZ_PHUK01000001.1	ATGTCACCCCCCACCACCTCCCGTACCATCCGTCTGTCCACGCTCGGCGTCTCGCTCGCCGTGCTCGCCGCCGGTGTCGGCACCATGGTCGCGAACCCCGCCGTGGCCGCCACCGTGCAGTGCTCCGTCGACTACTCGGTCAATGACTGGGGCAGTGGCTTCACCGCCAACGTGAAGATCACCAACGTGAGTTCGGCCGCCCTGAACGGCTGGACGCTGACCTATGCCTACAGCGGCAACCAGACGCTGTCCGGCACCGGTTGGAACGGCACCTGGAGCCAGTCCGGGAAGAACGTCACCGTGGTCAACCCGGCCTGGGCGACGAGCATCCCGGCCGGCGGCAACACGACCGCGGGCGCCAACTTCTCGTACAGCGGCACCAACACCGCCCCGACCGCC…	WP_100888071.1	MSPPTTSRTIRLSTLGVSLAVLAAGVGTMVANPAVAATVQCSVDYSVNDWGSGFTANVKITNVSSAALNGWTLTYAYSGNQTLSGTGWNGTWSQSGKNVTVVNPAWATSIPAGGNTTAGANFSYSGTNTAPTAFAVNGTSCTGAHTAPTVALTSPTAGASYAAGATIPLAASASAADGATISKVEFYDNTTLIGTATAAPYTFSWTGASSGSHSVYAKAYDSLGATSESTPAGLTVAAGPSISAVPTTLSVTQGKTGTFALKLSSQPTANVTVTTARTSGNTGLAVSSGATLTFTPSNWSTAQTVTLTADAASTGSANFTSTATGYTSSVVTVTELAAGTGVYDDRFLQLYNKIKAPANGYFSPEGIPYHSVETLLVEAPDQGHETTSEAYSYLLWLEA…	CATTCACGGAGAGTTTGATCCTGGCTCAGGACGAACGCTGGCGGCGTGCTTAACACATGCAAGTCGAACGGTGAAGCCCTTCGGGGTGGATCAGTGGCGAACGGGTGAGTAACACGTGGGAAATCTGCCCTGCACTCTGGGACAAGCCTTGGAAACGAGGTCTAATACCGGATATGACCTGCTCCTGCATGGGGGTGGGTGGAAAGCTCCGGCGGTGCAGGATGATCCCGCGGCCTATCAGCTTGTTGGTGGGGTAATGGCCTACCAAGGCGACGACGGGTAGCCGGCCTGAGAGGGCGACCGGCCACACTGGGACTGAGACACGGCCCAGACTCCTACGGGAGGCAGCAGTGGGGAATATTGCACAATGGGCGAAAGCCTGATGCAGCGACGCCGCGT…	Bacteria;Actinobacteria;Actinobacteria;Streptomycetales;Streptomycetaceae;Kitasatospora;Kitasatospora sp. OK780	1527
1305729	Kitasatospora sp. SolWspMP-SS2h	cellulose 1,4-beta-cellobiosidase	NZ_QLLT01000005.1	ATGCCTCCACCCCGCACCCCCCGCAACCGGGTCCCGGCGCTCACCGCCGCCCTCACGCTGCTCGCCGCCGGCCTGTCGACCGCGGTCGCCGTCCCGGCCTCCGCCGCCGCCGTCCAGTGCTCCGTCGACTACACGACGAACGACTGGGGCAGCGGCTTCACCGCCAACGTGGCGATCAACAACAGGGGCGCCGCCGCGCTCAACGGCTGGACGCTCACCTACGCCTACACCGGCAACCAGACCCTCTCGGGCTCCGGCTGGAACGGCACCTGGAGCCAGTCCGGCAAGAACGTCACCGTCGCCGCCCCGGCCTGGGCGGCCACCATCCCGGCGGGCGGCTCGGCCACCGCGGGCGCCAACTTCTCCTACAGCGGCACCAACGCGGCCCCGACCGCCTTC…	WP_111552860.1	MPPPRTPRNRVPALTAALTLLAAGLSTAVAVPASAAAVQCSVDYTTNDWGSGFTANVAINNRGAAALNGWTLTYAYTGNQTLSGSGWNGTWSQSGKNVTVAAPAWAATIPAGGSATAGANFSYSGTNAAPTAFAVNGTSCTGAHAAPTTTLTSPAPGATYQAGAAVPLAATASAADGASISKVEFYDNTTLVGTATSAPYTYSWTGAASGSHSIYAKAYDSLGASGESTPAGITVAAGPAITATPLTLSVNQGKTGGFAVKLSSRPSANVTVTTTRTSGNTGLSVSSGATLTFTPADWSTAQTVTLTADASSTGSATFTSTATGYTSSAVTVTELAAASGVYNDRFLQLYNKIKDPANGYFSPEGIPYHSVETLLVEAPDQGHETTSEAYSYLLWLEAQ…	CATTCACGGAGAGTTTGATCCTGGCTCAGGACGAACGCTGGCGGCGTGCTTAACACATGCAAGTCGAACGGTGAAGCCCTTCGGGGTGGATCAGTGGCGAACGGGTGAGTAACACGTGGGGAATCTGCCCTG	Bacteria;Actinobacteria;Actinobacteria;Streptomycetales;Streptomycetaceae;Kitasatospora;Kitasatospora sp. SolWspMP-SS2h	132
2185285	Kribbella sp. NEAU-SW521	cellulose 1,4-beta-cellobiosidase	NZ_QFXK01000090.1	ATGAAAGACCGGACGAGAGCGAGACGGTGGCGCATCAAGCCGCTCGCCTTGGTAGCAGCGGCCGCGACAGCGGTAGGGATCATGCCGATCGTCGCGCCACCGGCTCACGCCGCGGTGGCCTGCTCGGTGAACTACAACGTCACGAGTGACTGGGGCGCCGGCTTCGTCGCCGACGTCACCATCAAGAACGAAGGCGACCCGATCAACGGCTGGACCCTCACCTGGACCTTCCCGGACGGGCAGCAGGTGACGAACCTGTGGAACGGCGGCTACACGCAGTCCGGCGCCAAGGTCACCGTCACGCCGGTGGACTTCAACCGGACCATCGGCACCGGCGGCACCGCGACCGTCGGCTTCCAGGGCACTAGAGGAGCAACGAACGGCAAACCTACGGACTTC…	WP_112248938.1	MKDRTRARRWRIKPLALVAAAATAVGIMPIVAPPAHAAVACSVNYNVTSDWGAGFVADVTIKNEGDPINGWTLTWTFPDGQQVTNLWNGGYTQSGAKVTVTPVDFNRTIGTGGTATVGFQGTRGATNGKPTDFAVNGVSCTGGNKAPTVALTAPTSGQSFQTGQAIPLEATASDSDGTVSKVEFLADGVVVAADATAPYQGSWSGASVGDHAVTARATDDRGLATTTAPVPIKVLAGPAVVATPGTINVKQGGTATFGVTLASQPSSSVTVAVARSSGSTDLTAAPTSLTFTTANWNTPQTVKVTSAANGGDLVTAVFSATATGYAAASVTAKEVSATIPPFQEAFLTQYNKIKDPASGYFRKFGDLLVPYHAVETLMVEAPDHGHQTTSEAFSYYLWL…	GGAGAGTTTGATCCTGGCTCAGGACGAACGCTGGCGGCGTGCTTAACACATGCAAGTCGAGCGGTAAGGCCTCTTCGGGGGTACACGAGCGGCGAACGGGTGAGTAACACGTGAGCAACCTACCCTCAACTTCGGGATAAGCCTCGGAAACGGGGTCTAATACCGGATATCACTTCCTGCTTCATGGTGGGGGGTTGAAAGTTCTGGCGGTTGGGGATGGGCTCGCGGCCTATCAGCTTGTTGGTGGGGTAATGGCCTACCAAGGCGTCGACGGGTAGCCGGCCTGAGAGGGCGACCGGCCACACTGGGACTGAGACACGGCCCAGACTCCTACGGGAGGCAGCAGTGGGGAATATTGCGCAATGGACGGAAGTCTGACGCAGCAACGCCGCGTGAGGG…	Bacteria;Actinobacteria;Actinobacteria;Propionibacteriales;Nocardioidaceae;Kribbella;Kribbella sp. NEAU-SW521	1521
1045776	Kutzneria buriramensis	cellulose 1,4-beta-cellobiosidase	NZ_QUNO01000024.1	ATGCGTCGACGACTGCGGCTCGCGCTGGGGGTCGTGGCGGCGTTGATCGCCGCCCTGTTCACCCCGACAGCCAACGCGGCGACCGTGGCCTGCACGGTCGTCTATTCCACCAACGACTGGTCGAACGGCTTCACCGCCAACGTCTCCCTGACCAACAACGGATCCGCGCTGTCCAGCTGGGCGGTGACCTGGACCTTCCTGGACGGCCAGCAGGTCCAGCAGGGCTGGAACGCCACCGTCACCCAGGCCGGCACGAAGGTCACCGCGAGCAGCCTGAGCTACAACGGAAACCTGCCGACCGGGGCGTCCACGTCCTTCGGCTTCAACGCCAGCAAGGGCTCCGCCAACCGGCCGCCGACGGACTTCGCCGTGAACGGCACCCCGTGCACCGGGCCGAAC…	WP_116181216.1	MRRRLRLALGVVAALIAALFTPTANAATVACTVVYSTNDWSNGFTANVSLTNNGSALSSWAVTWTFLDGQQVQQGWNATVTQAGTKVTASSLSYNGNLPTGASTSFGFNASKGSANRPPTDFAVNGTPCTGPNQAPTVSLTSPKSTDSYSAPATIPLAATASDSDGTVSKVEFYAGDTLLATDTTAPYAGSWTNVPAGTYSITAKAYDDKGASTTSSPVSVKVLSGPTIVASPATINVKQGSTATFGVSLASAPTSNVAVAVARTSGSTNLTASPASLTFTPSNWQTAQNVTVTSADSGAALGSAVFTATATGYASATVTATEVSKSTSDYQVEFLKEYNKIKDPNSGYFRKFGNLLVPYHSVETLMVEAPDYGHETTSEAFSYYLWLEAAYGRITQDW…	CTTATTGGAGAGTTTGATCCTGGCTCAGGACGAACGCTGGCGGCGTGCTTAACACATGCAAGTCGAGCGGTAAGGCCCTTCGGGGTACACGAGCGGCGAACGGGTGAGTAACACGTGGGCAACCTGCCCTGCACTCTGGGATAAGCCCGGGAAACTGGGTCTAATACCGGATATGACCTCGGGTCGCATGATCTGTGGTGGAAAGTTCCGGCGGTGCAGGATGGGCCCGCGGCCTATCAGCTTGTTGGTGGGGTAGTGGCCTACCAAGGCGACGACGGGTAGCCGGCCTGAGAGGGCGACCGGCCACACTGGGACTGAGACACGGCCCAGACTCCTACGGGAGGCAGCAGTGGGGAATATTGCGCAATGGGCGAAAGCCTGACGCAGCGACGCCGCGTG…	Bacteria;Actinobacteria;Actinobacteria;Pseudonocardiales;Pseudonocardiaceae;Kutzneria;Kutzneria buriramensis	1526
345341	Kutzneria sp. 744	cellulose 1,4-beta-cellobiosidase	NZ_KK037166.1	ATGCGTCGACGACTGCGGGTCGCCCTCGGCACCGCGGCGGCGCTGATCGCCGCCATGATCACCCCGACAACCCCCGCCAACGCGGCGGCCGTGGCCTGCACGGTCGTCTACACCACCAACGACTGGTCCAACGGCTTCACCGCCAACGTCGCACTGACCAACAACGGCCCGGCGCTGACCAGCTGGTCGCTGGGCTGGACGTTCCTGGACGGCCAGCAGATCCAGCAGGGCTGGAACGCCACGGTCACCCAGTCCGGCGCCAAGGTCACGGCGAACAGCCTGAGCTACAACGGAAACCTGCCGACGGGTGCGTCCACGTCCTTCGGCTTCAACGCCAGCAAGGGCTCGGCCAACCGGCCGCCCACGGACTTCGCCGTGAACGGCACCGCGTGCACCGGG…	WP_043714905.1	MRRRLRVALGTAAALIAAMITPTTPANAAAVACTVVYTTNDWSNGFTANVALTNNGPALTSWSLGWTFLDGQQIQQGWNATVTQSGAKVTANSLSYNGNLPTGASTSFGFNASKGSANRPPTDFAVNGTACTGANQAPTVSLTSPKSTDSYNAPATIPLAATASDSDGTISKVEFYAGDTLLATDTTAPYAGSWTTVPAGTYSITAKAYDDKGASTSSSPVSVKVLSGPTIVASPAAVNVKQGSTATFGVSLASAPTGNVTVGVARTSGSADLTASPSSLTFTPSNWQTAQNVTVTSADNGGDLGSAVFTATSTGYAAGTVTVTEVSKSTSDYQVEFLKEYNKIKDPNSGYFRKFGNLLVPYHSVETLMVEAPDYGHETTSEAFSYYLWLEASYGRITQ…	NA	Bacteria;Actinobacteria;Actinobacteria;Pseudonocardiales;Pseudonocardiaceae;Kutzneria;Kutzneria sp. 744	2
1849719	Labilibacter aurantiacus	T9SS C-terminal target domain-containing protein	NZ_LYBV02000030.1	ATGAAACAAAAATTCTGTTTTTCAGTATTTCTTATGGCAATTTTATTTGCCACAAGTAGTACTAATGCTCAAAATGAGTACACACAACGCTTTCTCGATTTACGAGAAAAAATGAATGATCCGAACAACGGATACTTTAGCAAAGATGGGGTACCCTATCATTCTGTTGAAACACTAATGGCTGAGGCGCCTGATCATGGCCATGAAACTACTAGTGAAGCCTATTCTTATTGGATTTGGATGGAAACTATGTATGGTGGTATTACTGGTGATTGGACCTACCTAAATAACGCATGGCAAAAAATGGAAGAAACGGCTATTCCAACATCTGCGATGCAACCTACTTCTGGCGATTATGACTCTGGAGCTCCTGCTACTTTCGCAGCTGAATGGGAAACT…	WP_075603174.1	MKQKFCFSVFLMAILFATSSTNAQNEYTQRFLDLREKMNDPNNGYFSKDGVPYHSVETLMAEAPDHGHETTSEAYSYWIWMETMYGGITGDWTYLNNAWQKMEETAIPTSAMQPTSGDYDSGAPATFAAEWETPDQYPSSLWTDVPVGKDPISDELTSAYGSDIYAMHWLFDCDNFYGYGNLGDGVSTPSYINTFQRGQQESVWETVPHPSWEDFTWGAVENGGFLPLYIEEGNPAKQWRYTNAPDADARAVQAMYWAVQFAKEQGLDPKSTIPTAKASKMGDFVRLAMFDKYFKPIGSEDLHGPGASGYESAHYLMSWYFSWGGPLESNNWAWRIGCSHSHFGYQNPVAAYALSQTEELKPITANGASDWEKSMQRQLELYTWLQSAEGAIAGGVSNS…	CAGATGACGACCGGCGCACGGGTGCGTAACGCGTATGAAACCTGCCTTTTACAGAAGGATAGCCCGGAGAAATTCGGATTAATACTTCATAGTTCTAGAGATTCGCATGTTTTTCTAGATAAAGTTTCGGCGGTAAAAGATGGTCATGCGTGACATTAGATAGTTGGTGAGGTAACGGCTCACCAAGTCGACGATGTCTAGGGGTTCTGAGAGGAAGGTCCCCCACACTGGTACTGAGACACGGACCAGACTCCTACGGGAGGCAGCAGTGAGGAATATTGGTCAATGGACGCAAGTCTGAACCAGCCATGTCGCGTGAAGGAAGACGGTTCTATGGATTGTAAACTTCTTTTATATAGGAATAATGGTCGTTACGTGTAATGATTTGAAGGTACTATA…	Bacteria;Bacteroidetes;Bacteroidia;Marinilabiliales;Marinilabiliaceae;Labilibacter;Labilibacter aurantiacus	1441
1940526	Labilibaculum filiforme	hypothetical protein	NZ_MVDD01000011.1	ATGAGAAGACAAAAACTATTGATTTTACTGGTGTTAATGGTCACAATGTTGGCGCCAAAAATTAATGCCCAAAATGTTTATACGGAGCGATTTTTAGAGCTGCGTAAAAAAATGAATGATCCGAATAATGGATACTTTAGTAAGGATGGAGTTCCTTATCACTCCGTTGAAACGCTTATGGCCGAAGCTCCTGATCAAGGTCATGAAACTACAAGTGAAGCTTATTCTTATTGGATTTGGATGGAAGCAATGTATGGTGGAATTTCAGGAGACTGGTCGCCATTGAACAATGCTTGGGATAAATTAGAAAAATTTGCTATCCCTACAGCAGCAATGCAACCAACAAGTGGTGACTATAAGACATCTGATCCAGCAGATTACGCTGGAGAACATGCATTG…	WP_101262191.1	MRRQKLLILLVLMVTMLAPKINAQNVYTERFLELRKKMNDPNNGYFSKDGVPYHSVETLMAEAPDQGHETTSEAYSYWIWMEAMYGGISGDWSPLNNAWDKLEKFAIPTAAMQPTSGDYKTSDPADYAGEHALPSLYPTPTDSSVPVGEDPISGELKNTYGDWNVYAMHWLFDCDNFYGYGNMGDGKSTPSYINTFQRGEQESVWETVPHPSWEDFSWGDPNNGGFMGISIKDPKYTKQWRYTNAPDADARVVQAMYWASEFAKQNGENPASVLPLDKAVKMGDYGRLAMFDKYFKKIGCQSKSDAGGKGYESAHYLLSWYFAWGGPIQSNNWAWRIGASHAHFGYQNPMAAYALSEVGELKPKSPNGASDWGKSLKRQLEFYTWLQSSEGAIAGGASN…	TTTATACAACGAAGAGTTTGATCCTGGCTCAGGATGAACGCTAGCGACAGGCCTAACACATGCAAGTCGAGGGGTATAAGCAGCTTGCTGCTTAGAGACCGGCGCACGGGTGAGTAACGCGTATGCAACCTACCTTTTACTGGGGGATAGCCCAAAGAAATTTGGATTAATACCGCATAACATATTTGAATCGCATGGTTTAAATATTAAAACTTCGGTGGTAAAAGATGGGCATGCGTAGCATTAGTTAGTTGGTAAGGTAACGGCTTACCAAGACTATGATGCTTAGGGGGTCTGAGAGGATAGTCCCCCACACTGGTACTGAGACACGGACCAGACTCCTACGGGAGGCAGCAGTGAGGAATATTGGTCAATGGGCGCAAGCCTGAACCAGCCATG…	Bacteria;Bacteroidetes;Bacteroidia;Marinilabiliales;Marinifilaceae;Labilibaculum;Labilibaculum filiforme	1530
66219	Lachnoclostridium phytofermentans	exoglucanase	NZ_JPOF01000003.1	ATGCAAAAACGTATCTACAAGAGAATAGCTGCTGCTGTTATGACAGCGGCTATGGTAGTAACTTTGGTACCTCAGGTAGCAAAAGAAACTACTGCTTCTGCTCAGGCAACTGCTGAAACTTCGGCAGATGCTAAGGCTAGGGGAACTTACGAGCAACGTTTTATGGACTTATGGGCAGACATTAAAGACCCAGCGAATGGTTATTTTAGTTCAAAGGGGGTACCATATCATTCTATCGAAACATTAATCGTAGAAGCTCCAGATTATGGACATGTAACTACCAGTGAAGCATTAAGCTATTACATGTGGCTTGAAGCAATGTATGGTAAATTTACGGGAGACTTTTCAGGATATCAAACCGCATGGAATGTAACCGAAAAGTATTTGATTCCTACCGAT…	WP_029503319.1	MQKRIYKRIAAAVMTAAMVVTLVPQVAKETTASAQATAETSADAKARGTYEQRFMDLWADIKDPANGYFSSKGVPYHSIETLIVEAPDYGHVTTSEALSYYMWLEAMYGKFTGDFSGYQTAWNVTEKYLIPTDADQPPTSMSKYNPSKPATYAPEYQDPSQYPAVLDPNAPVGKDPIWTELVAAYGRNTIYGMHWLLDVDNWYGYGSRGDGTTSPSYINTFQRGEEESTWETIPQPCWDDMKYGGKNGYLDLFTGDSTYSKQFKYTNAPDADARAVQAAYWANEWSKDYGVNIDTYLSKATMMGDYLRYSMFDKYFRKIGNSSAAGTGYDSAHYLLSWYYAWGGGTTADWAWIIGSSHNHFGYQNPMAAWILSENAKFKPKSTNGQSDWATSLDRQLEF…	TTTAATTTGAGAGTTTGATCCTGGCTCAGGATGAACGCTGGCGGCGTGCTTAACACATGCAAGTCGAACGGAGTTTTTAAACGGAAGTCCTCGGATGGAAGTTTAAAAACTTAGTGGCGGACGGGTGAGTAACGCGTGGGTAACCTGCCTCATACAGGGGGGATAACAGTCGGAAACGATTGCTAACACCGCATAATATAGCGAAACCGCATGATTTTGCTATCAAATATTTATAGGTATGAGATGGGCCCGCGTCTGATTAGCTAGTTGGTGGGGTAAAGGCCTACCAAGGCGACGATCAGTAGCCGGCTTGAGAGAGTGACCGGCCACATTGGGACTGAGACACGGCCCAAACTCCTACGGGAGGCAGCAGTGGGGAATATTGGACAATGGGGGCAA…	Bacteria;Firmicutes;Clostridia;Clostridiales;Lachnospiraceae;Lachnoclostridium;Lachnoclostridium phytofermentans	1538
357809	Lachnoclostridium phytofermentans ISDg	Cellulose 1,4-beta-cellobiosidase	CP000885.1	ATGCAAAAACGTATCTACAAGAGAGTAGCAGCAGCCATTATGACCGCTGCAATGGTAGTTACTCTAGTTCCTCAGGGAGCAAAGACATCCGCTTTGGCTGGTGAAACTGAGCAAGCTTTAGCGGCGGCAGCAACAAGGGGAACCTATGAGCAACGTTTTATGGACTTATGGTCGGATATTAAAAACCCAAAGAACGGTTATTTTAGTCCTCAGGGAATTCCGTATCATTCTATTGAAACAATGATTGTAGAAGCTCCTGATTATGGTCATGTAACTACTAGTGAGGCAATGAGTTACTATATGTGGCTTGAAGCTATGTACGGCAAGTTTACAGGTGACTTTTCTGGATATGGGACCGCTTGGAATGTAGCAGAAAAATATATGATTCCAACGGATGCA…	ABX43721.1	MQKRIYKRVAAAIMTAAMVVTLVPQGAKTSALAGETEQALAAAATRGTYEQRFMDLWSDIKNPKNGYFSPQGIPYHSIETMIVEAPDYGHVTTSEAMSYYMWLEAMYGKFTGDFSGYGTAWNVAEKYMIPTDADQPPTSMSKYTPSKPATYAPEYQDPSQYPAKLDSSAPVGSDPIWSQLVAAYGRNTIYGMHWLLDVDNWYGFGSRGDGTSKPSYINTFQRGEQESTWETIPQPCWDTMKYGGTNGFLDLFTGDSSYAQQFKYTDAPDADARAIQAAYWASEWAKDYGVNVDTYSSKATMMGDYLRYSMFDKYFRKIGNSTVAGTGYDASHYLLSWYYAWGGGITADWAWVIGSSHNHFGYQNPMAAWVLSQNSKFKPKTTNGQADWATSLTRQLEFY…	AGAGTTTGATCCTGGCTCAGGATGAACGCTGGCGGCGTGCTTAACACATGCAAGTCGAACGGAGTTTTTAAATGGAAGCCCTCGGGTGGAAGTTTAGAAACTTAGTGGCGGACGGGTGAGTAACGCGTGGGTAACCTGCCTCATACAGGGGGATAACAGTCGGAAACGATTGCTAAAACCGCATAATATAGCGAAACCGCATGATTTTGCTATCAAATATTTATAGGTATGAGATGGGCCCGCGTCTGATTAGCTAGTTGGTGGGGTAATGGCCTACCAAGGCGACGATCAGTAGCCGGCTTGAGAGAGTGACCGGCCACATTGGGACTGAGACACGGCCCAAACTCCTACGGGAGGCAGCAGTGGGGAATATTGGACAATGGGGGAAACCCTGATCCA…	Bacteria;Firmicutes;Clostridia;Clostridiales;Lachnospiraceae;Lachnoclostridium;Lachnoclostridium phytofermentans	1524
1410632	Lachnospiraceae bacterium V9D3004	hypothetical protein	NZ_JHWW01000008.1	ATGATTAAAAAAGGTATGAGAAGAATGATGGCGACAGTGTTGACTATCGCGGTGGCAACGATCGCGGTGGAAGTCGGTACGGGAGTGTCGGATGGATTATCTGTTCCGGCCAAGGCGGGAGGAAACGTGTCCGGATACGCTGAAGCATTTGAATCGTTATACTCTGATGTTATTACAAATGGTGAGACAAAAGGTTATTTGAGCAGTAAAAAGAACAGCCAATCCGCATACGGCGTTCCATATCATGCTTTGGAAAAGTTTGTGGTAGATGGAAGCGTGGATTATGGACATGAGACTACATCTGAGGATGTGTCTTACCTTGCAACTGCAGCTTCCATACATGATATTCTTGTAAATAGACATATTATAAGCGGATCGGAAGGTGAGCTTGAAAAAGCC…	WP_049948984.1	MIKKGMRRMMATVLTIAVATIAVEVGTGVSDGLSVPAKAGGNVSGYAEAFESLYSDVITNGETKGYLSSKKNSQSAYGVPYHALEKFVVDGSVDYGHETTSEDVSYLATAASIHDILVNRHIISGSEGELEKAWSTMEAMIPGWSKVTGMDDVNYYGLLKMDKLQTDVFPEAESPSDYPTKASGVQVSNPYYRDFKSAYGSDNGYYMMQSMADVDDWYGFGGRGEKDTGDMTYLRTYERGKGESIFETVPHPAIDRFKYGNTKTGMMGIYGYNDEGDFFLQDHQQYRYNYSSEPGAELRAISAVYMADDYRVPVGNVSVPAGKMGDQLRNAMFDKYYYKPGTQSISSGQADSDEGALHYLMGTDTTWGGLTYDFFDSEIACWQTGSSDISIADQNPYAA…	TTTAATTTGAGAGTTTGATCCTGGCTCAGGATGAACGCTGGCGGCGTGCCTAACACATGCAAGTCGAACGAAGCACCTGGACCGGATCCCTTCGGGGTGAAGGACCTTGTGACTTAGTGGCGGACGGGTGAGTAACGCGTGGGTAACCTGCCCAGTACAGGGGGATAACAGTTGGAAACAGCTGCTAATACCGCATA	Bacteria;Firmicutes;Clostridia;Clostridiales;Lachnospiraceae;NA;Lachnospiraceae bacterium V9D3004	197
1763509	Lachnotalea glycerini	exoglucanase	NZ_QICS01000007.1	ATGTATAAGAAAAAAGTAGCATGGTTAGTTTTAACAGCACTAATGATTTCGCTTGTGCCAAAACCAATAACCTATGGTGCAGAAGCAGATAATACAAGTGCTTATGAAGAGCGTTTTATGGAAATGTGGGAGGATCTGCATGACTCAGATAATGGATATTTTAGCGAACAAGGAATCCCATACCATTCAGTAGAAACTATGATTGTAGAGGCACCAGATTATGGTCATGTTACAACTAGTGAGGCTTTTAGCTATTATTTGTGGTTGGAAGCTATGTATGGTAAATTTTCAGGAGATTTTTCTTCATTTGAGGATGCTTGGGATATCACTGAAAAGTACATAATTCCAGGAGATAAAGATCAACCAAATAGCAGTATGAGTAAGTATAATGCAAATTCA…	WP_094377517.1	MYKKKVAWLVLTALMISLVPKPITYGAEADNTSAYEERFMEMWEDLHDSDNGYFSEQGIPYHSVETMIVEAPDYGHVTTSEAFSYYLWLEAMYGKFSGDFSSFEDAWDITEKYIIPGDKDQPNSSMSKYNANSPATYAAEWEEPDLYPSAMDFGAAVGKDPINSDLTSTYGTSQIYGMHWLLDVDNWYGFGQRGDGTSTPSYINTYQRGTQESVFETIPQPCYETMKFGGKNGFLDLFVKDNSYSQQFKYTNAPDADARAVQATYWANEWAKDYGVDLSDDVSKATKMGDYLRYSMFDKYFRKIGNSSTAGTGYDSSHYLLSWYYAWGGGTTADWAWKIGCSHNHFGYQNPMTAWILSEDSEFKPASQNGATDWGESLDRQLEFYQWLQSSEGAIAGGA…	TTTATTGAGAGTTTGATCCTGGCTCAGGATGAACGCTGGCGGCGTGCTTAACACATGCAAGTCGAACGAAGCATTTTGGAGTTTTCGGACAAAGAAATGACTGAGTGGCGGACGGGTGAGTAACGCGTGGGTAACCTGCCTTATACAGGGGGATAACAGTTAGAAATGACTGCTAATACCGCATAACCCGCTAGTACCGCATGGTACGGACGGAAAAGATTTATCGGTATAAGATGGACCCGCGTCTGATTAGCTGGTTGGTGAGGTAATGGCTCACCAAGGCAACGATCAGTAGCCGGCTTGAGAGAGTGAACGGCCACATTGGGACTGAGACACGGCCCAAACTCCTACGGGAGGCAGCAGTGGGGAATATTGCACAATGGGGGAAACCCTGATGCA…	Bacteria;Firmicutes;Clostridia;Clostridiales;Lachnospiraceae;Lachnotalea;Lachnotalea glycerini	1532
68170	Lechevalieria aerocolonigenes	cellulose 1,4-beta-cellobiosidase	NZ_BBOJ01000009.1	ATGAGGTACCGGACCAGAGCGGGACGGTTGCGCAGTGGGCCTGTCGCCCTTGTCGCGGCCGCGATCGTCACCGCGGCGGTGATGCCGGCCGTCGCGCAGGCCGCGGTGGCGTGCTCGGTGAACTACAGCATCACGAGTGACTGGGGCAACGGCTTCGTCGCCGACGTCGCCATCAAGAACGAGGGCGACGCCATCAACGGCTGGACGCTCAGCTGGACGTTCCCGGACGGACAGCAGATCACCAACCTGTGGAACGGCAGCCACACGCAGTCCGGTGCCAAGGTCAGCGTCACGCCCGTGGACTGGAACAAGAACATCCCCGCCGGCGGTTCGGCGGCCTTCGGCTTCCAGGGCACGCGAGGCGGGGCCAACGGCAAACCGACCGACTTCGCGGTCAAC…	WP_030466362.1	MRYRTRAGRLRSGPVALVAAAIVTAAVMPAVAQAAVACSVNYSITSDWGNGFVADVAIKNEGDAINGWTLSWTFPDGQQITNLWNGSHTQSGAKVSVTPVDWNKNIPAGGSAAFGFQGTRGGANGKPTDFAVNGVSCGGANKAPSVAVTSPTAGQSFQSGQTIPLAATASDSDGTVSKVEFIADGVVLSTDTTAPYEGSWAGASVGDHAVAARATDNLGAVTTTAPVPVKVLAGATIVASPATINVKQGDKATFAVTLASQPSSSVTVAVARSSGSADLTAAPTSLTFSTTNWNTPQDVTVTSAANGGDLASAVFSATAPGFTPASVTAKEISSTIPKFQEAFLTQYNKIKDPASGYFRKFGELLVPYHAVETLNVEAPDHGHQTTSEAFSYYLWLEAS…	CTTATTGGAGAGTTTGATCCTGGCTCAGGACGAACGCTGGCGGCGTGCTTAACACATGCAAGTCGAGCGGTAAGGCCCTTCGGGGTACACGAGCGGCGAACGGGTGAGTAACACGTGGGTAACCTGCCCTGTACTCTGGGATAAGCCTTGGAAACGAGGTCTAATACCGGATACGACACTGGATCGCATGATTCGGTGTGGAAAGTTCCGGCGGTATGGGATGGACCCGCGGCCTATCAGCTTGTTGGTGGGGTAATGGCCTACCAAGGCGACGACGGGTAGCCGGCCTGAGAGGGTGACCGGCCACACTGGGACTGAGACACGGCCCAGACTCCTACGGGAGGCAGCAGTGGGGAATATTGCACAATGGGCGAAAGCCTGATGCAGCGACGCCGCGTG…	Bacteria;Actinobacteria;Actinobacteria;Pseudonocardiales;Pseudonocardiaceae;Lechevalieria;Lechevalieria aerocolonigenes	1526
68170	Lechevalieria aerocolonigenes	cellulose 1,4-beta-cellobiosidase	NZ_JOFI01000015.1	ATGACTCGACGAACAGTGGCGTTGGCGGTTGCGGCGGTGGTGCTGACCGGCGGGGTACCCGCCGTGGCGGCACCGGCCGCGGTGGCCTGCAGCGTCACCTACCAAGTCACCAACGAGTGGAACAACGGATTCGGCGCGGCGGTGTCCATCCGCAACGACGGAGACGCGTTGAACGGCTGGAACCTGACGTGGACGTTCCCCGACGGGCAACGCGTCACGCAGGGCTGGAACGGCAACTTCACGCAGAACGGCGCGGTCGTGACCGTGACCAACCCGGACTGGGCGCGCACGATCCCGGCCGGCGGCACGGCGCAGGTCGGCTTCAACGGCAGCAAGGGTGCGACCAACCGGCCACCCACGGACTTCGCGGTCAACGGCGTGTCCTGCACCGGCCCGAAC…	WP_030468569.1	MTRRTVALAVAAVVLTGGVPAVAAPAAVACSVTYQVTNEWNNGFGAAVSIRNDGDALNGWNLTWTFPDGQRVTQGWNGNFTQNGAVVTVTNPDWARTIPAGGTAQVGFNGSKGATNRPPTDFAVNGVSCTGPNKAPTVALTAPASGSTYTLPAQIPLAATATDDGAVAKVDFYADDQLIATDTSAPYSGTWTSPTAGDHVITARATDDKGLASTSAPASVKVLAGPAVLATPSTVSVKQGQSATFDVSLATAPSQPVTVTIARSGSTDLTATPATLTFSSTAKQTVTVTSANNGGELATATFTASAPGHSPASVTAKEIDPSTSDFNKAFLDQYNKIKDPASGYFRKFGDLLVPYHSVETLMVEAPDHGHQTTSEAYSYYLWLEASYGRVTGDWAPFKS…	CTTATTGGAGAGTTTGATCCTGGCTCAGGACGAACGCTGGCGGCGTGCTTAACACATGCAAGTCGAGCGGTAAGGCCCTTCGGGGTACACGAGCGGCGAACGGGTGAGTAACACGTGGGTAACCTGCCCTGTACTCTGGGATAAGCCTTGGAAACGAGGTCTAATACCGGATACGACACTGGATCGCATGATTCGGTGTGGAAAGTTCCGGCGGTATGGGATGGACCCGCGGCCTATCAGCTTGTTGGTGGGGTAATGGCCTACCAAGGCGACGACGGGTAGCCGGCCTGAGAGGGTGACCGGCCACACTGGGACTGAGACACGGCCCAGACTCCTACGGGAGGCAGCAGTGGGGAATATTGCACAATGGGCGAAAGCCTGATGCAGCGACGCCGCGTG…	Bacteria;Actinobacteria;Actinobacteria;Pseudonocardiales;Pseudonocardiaceae;Lechevalieria;Lechevalieria aerocolonigenes	1526
531938	Lechevalieria atacamensis	cellulose 1,4-beta-cellobiosidase	NZ_QLTT01000003.1	ATGGCTGCGGCGGTGATGGCGGCCGGCGGGGTACCCGCGATGGCGGCACCGGCTGCGGTTGCCTGCACCGTCAGCTATCAGGTCACCAACGAGTGGAACAACGGATTCGGCGCCAGCGTGTCGATCCGCAACGACGGCGACGCGCTGAACGGCTGGAACCTCACCTGGACGTTCCCTGACGGGCAACGCGTCACCCAGGGCTGGAACGGCAACTTCTCCCAGACCGGGGCCGTGGTCACCGTGACCAACCCCGACTGGGCACGCACGATCCCGGCCGGTGGTTCGGCACAGGTCGGTTTCAACGGCAGCAAGGGTGCGACCAACCGGCCACCGACGGACTTCGCGGTGAACGGCGTGGCGTGCACCGGTCCCAACAAGGCGCCCACGGTCGCGCTCACC…	WP_112227315.1	MAAAVMAAGGVPAMAAPAAVACTVSYQVTNEWNNGFGASVSIRNDGDALNGWNLTWTFPDGQRVTQGWNGNFSQTGAVVTVTNPDWARTIPAGGSAQVGFNGSKGATNRPPTDFAVNGVACTGPNKAPTVALTAPTGGSTYTLPAQIPLAATAQDDGTVAKVDFYAGDQLIATDTSAPYTGTWTSPTPGDHPITARATDDRGLVGSSAPAMVKVLAGPAVLASPSTVSVKQGQTATFDVSLATAPSQPVTVTIAGTGSADLTATPTTLTFSGTAKQTVTVRSANNGGELATATFTASAPGHSPATVTVKEIDPSTSDFNKAFLDQYNKIKDPASGYFRKFGDLLVPYHSVETLMVEAPDHGHQTTSEAFSYYLWLEASYGRVSGDWAPFKSAWASMEKF…	CTTATTGGAGAGTTTGATCCTGGCTCAGGACGAACGCTGGCGGCGTGCTTAACACATGCAAGTCGAGCGGTAAGGCCCTTCGGGGTACACGAGCGGCGAACGGGTGAGTAACACGTGGGTAACCTGCCCTGTACTCTGGGATAAGCCCGGGAAACTGGGTCTAATACCGGATATGACACTGGATCGCATGATCTGGTGTGGAAAGTTCCGGCGGTATGGGATGGACCCGCGGCCTATCAGCTTGTTGGTGGGGTAATGGCCTACCAAGGCGACGACGGGTAGCCGGCCTGAGAGGGTGACCGGCCACACTGGGACTGAGACACGGCCCAGACTCCTACGGGAGGCAGCAGTGGGGAATATTGCACAATGGGCGAAAGCCTGATGCAGCGACGCCGCGTG…	Bacteria;Actinobacteria;Actinobacteria;Pseudonocardiales;Pseudonocardiaceae;Lechevalieria;Lechevalieria atacamensis	1526
531939	Lechevalieria deserti	cellulose 1,4-beta-cellobiosidase	NZ_QGHB01000006.1	ATGGCTGCGGCGGTGATGGTGGCCGGCGGGGTACCCGCGATGGCGGCACCAGCTGCGGTTGCCTGCACCGTCAGCTATCAGGTCACCAACGAGTGGAACAACGGATTCGGCGCCAGCGTGTCGATCCGCAACGACGGCGACGTGCTGAACGGCTGGAACCTCACCTGGACGTTCCCTGACGGGCAACGCGTCACCCAGGGCTGGAACGGCAACTTCTCCCAGACCGGGGCCGTGGTCACCGTGACCAACCCAGACTGGGCACGCACGATCCCGGCCGGTGGTTCGGCACAGGTCGGTTTCAACGGCAGCAAGGGTGCGACCAACCGGCCACCGACGGACTTCGCGGTGAACGGCGTGGCGTGCACCGGTCCCAACAAGGCGCCCACGGTCGCGCTCACC…	WP_109638189.1	MAAAVMVAGGVPAMAAPAAVACTVSYQVTNEWNNGFGASVSIRNDGDVLNGWNLTWTFPDGQRVTQGWNGNFSQTGAVVTVTNPDWARTIPAGGSAQVGFNGSKGATNRPPTDFAVNGVACTGPNKAPTVALTAPTGGSTYTLPAQIPLAATAQDDGTVAKVDFYAGDQLIATDTSAPYTGTWTSPTPGDHPITARATDDRGLVGSSAPAMVKVLAGPAVLASPSTVSVKQGQTATFDVSLATAPSQPVTVTIAGTGSADLTATPTTLTFSGTAKQTVTVRSANNGGELATATFTASAPGHSPATVTVKEIDPSTSDFNKAFLDQYNKIKDPASGYFRKFGDLLVPYHSVETLMVEAPDHGHQTTSEAFSYYLWLEASYGRVSGDWAPFKSAWASMEKF…	CTTATTGGAGAGTTTGATCCTGGCTCAGGACGAACGCTGGCGGCGTGCTTAACACATGCAAGTCGAGCGGTAAGGCCCTTCGGGGTACACGAGCGGCGAACGGGTGAGTAACACGTGGGTAACCTGCCCTGTACTCTGGGATAAGCCCGGGAAACTGGGTCTAATACCGGATATGACACTGGATCGCATGATCTGGTGTGGAAAGTTCCGGCGGTATGGGATGGACCCGCGGCCTATCAGCTTGTTGGTGGGGTAATGGCCTACCAAGGCGACGACGGGTAGCCGGCCTGAGAGGGTGACCGGCCACACTGGGACTGAGACACGGCCCAGACTCCTACGGGAGGCAGCAGTGGGGAATATTGCACAATGGGCGAAAGCCTGATGCAGCGACGCCGCGTG…	Bacteria;Actinobacteria;Actinobacteria;Pseudonocardiales;Pseudonocardiaceae;Lechevalieria;Lechevalieria deserti	1526
200378	Lechevalieria fradiae	cellulose 1,4-beta-cellobiosidase	NZ_FNCC01000009.1	ATGACTCGACGAAGAGTGGCGTTGGCGGTTGCGGCGGTGGTGCTGAGCGGCGGGGTACCCGCTGTGGCGGCACCGCTCGCGGTGGCCTGCACCGTCACCTACAAAGTCACCAACGAGTGGAACAACGGTTTCGGCGCCTCGGTGGCGATCCGGAACGACGGCGACGCGATGAACGGGTGGAGGCTTACCTGGACGTTCCCCGACGGGCAGCGTGTCCAGCAGGGCTGGAACGGCACGTTCTCGCAGAACGGGTCCGTGGTGACCGTGACCAACCCGGACTGGGCGAGGAACCTGCCCACCGGAGGCACGGCCGAGGTCGGGTTCAACGGCAGCAAGGGAGCCACGAACACCGCACCGACGGACTTCGCCGTGAACGGCGTGTCCTGCACGGGACCGAAC…	WP_090051863.1	MTRRRVALAVAAVVLSGGVPAVAAPLAVACTVTYKVTNEWNNGFGASVAIRNDGDAMNGWRLTWTFPDGQRVQQGWNGTFSQNGSVVTVTNPDWARNLPTGGTAEVGFNGSKGATNTAPTDFAVNGVSCTGPNKAPTVALTSPTSGASYTVPAQIPLAATATDDGSVAKVDFYAGDQLIATDTSAPFTGTWSSAPAGDHSITARATDNLGLVATSAPVGVKVLSGPAVLASPSTVSVKQGQTATFDVSLATAPSSPVTVTLTRSGSGNLTVSPSTLTFSSTAKQTVTVTSTGNGGELGTATFTASATGHTPATVTVKELDPSTSDFNQAFLNQYNKIKDPASGYFRKFGDLLVPYHSVETLMVEAPDHGHQTTSEAFSYYLWLEASYGRVTGDWAPFKS…	CTTATTGGAGAGTTTGATCCTGGCTCAGGACGAACGCTGGCGGCGTGCTTAACACATGCAAGTCGAGCGGTAAGGCCCTTCGGGGTACACGAGCGGCGAACGGGTGAGTAACACGTGGGTAACCTGCCCTGTACTCTGGGATAAGCCTTGGAAACGAGGTCTAATACCGGATATGACACTGGATCGCATGGTCTGGTGTGGAAAGTTCCGGCGGTATGGGATGGACCCGCGGCCTATCAGCTTGTTGGTGGGGTAATGGCCTACCAAGGCGACGACGGGTAGCCGGCCTGAGAGGGTGACCGGCCACACTGGGACTGAGACACGGCCCAGACTCCTACGGGAGGCAGCAGTGGGGAATATTGCACAATGGGCGAAAGCCTGATGCAGCGACGCCGCGTG…	Bacteria;Actinobacteria;Actinobacteria;Pseudonocardiales;Pseudonocardiaceae;Lechevalieria;Lechevalieria fradiae	513
402600	Lechevalieria xinjiangensis	cellulose 1,4-beta-cellobiosidase	NZ_FOFR01000008.1	ATGACTCGACGAACACTGGCGTTGACGGTCGTGGCGGTGGTGCTGACCGGCGGGGTACCCGCCGTGGCGGCACCTGCCGCGGCGGCCTGCACCGTCACCTATCAGGTCACCAACGAGTGGAACAACGGATTCGGCGCTGCTGTGTCGATCCGCAACGACGGCGATGCGCTGAACGGCTGGAACCTGACCTGGACGTTCCCCGACGGGCAACGCGTCAGCCAGGGCTGGAACGGCGGCTTCACGCAGAACGGCGCCGTCGTGACCGTGACCAACCCCGACTGGGCGCGTGCGCTGCCCTCGGGTGGCACGGCGCAGGTCGGGTTCAACGGCACCAAGGGCTCGACGAACCGGCCACCGACGGACTTCGCCGTGAACGGCGTGTCCTGCACCGGTCCCAAC…	WP_089952259.1	MTRRTLALTVVAVVLTGGVPAVAAPAAAACTVTYQVTNEWNNGFGAAVSIRNDGDALNGWNLTWTFPDGQRVSQGWNGGFTQNGAVVTVTNPDWARALPSGGTAQVGFNGTKGSTNRPPTDFAVNGVSCTGPNQAPSVALTAPTSGGTYTLPAQIPLEAAAQDSDGTVAKVDFYAGDQLIATDTSAPFSGTWTSAPAGDHSITARATDNRGAVTTSAPAAVKVLSGPAVLASPSTVSVKQGQTATFDVSLATAPSQPVTVTIARSGSADLTATPATFTLSGTAKQTVTVTSAGNGGELGTATFTASASGHNPATVTVKELDPSTSDFNKAFLDQYNKIKDPASGYFRKFGDLLVPYHSVETLMVEAPDHGHQTTSEAFSYYLWLEASYGRVTGDWAPFK…	CTTATTGGAGAGTTTGATCCTGGCTCAGGACGAACGCTGGCGGCGTGCTTAACACATGCAAGTCGAGCGGTAAGGCCCTTCGGGGTACACGAGCGGCGAACGGGTGAGTAACACGTGGGTAACCTGCCCTGTACTCTGGGATAAGCCCGGGAAACTGGGTCTAATACCGGATATGACACTTGAAGGCATCTTCGGGTGTGGAAAGTTCCGGCGGTACAGGATGGACCCGCGGCCTATCAGCTTGTTGGTGGGGTAATGGCCTACCAAGGCGACGACGGGTAGCCGGCCTGAGAGGGTGATCGGCCACACTGGGACTGAGACACGGCCCAGACTCCTACGGGAGGCAGCAGTGGGGAATATTGCACAATGGGCGAAAGCCTGATGCAGCGACGCCGCGTG…	Bacteria;Actinobacteria;Actinobacteria;Pseudonocardiales;Pseudonocardiaceae;Lechevalieria;Lechevalieria xinjiangensis	1104
65499	Lentzea albida	cellulose 1,4-beta-cellobiosidase	NZ_FOFV01000010.1	ATGACTCGACGAAGAGTGGCGTTGGCGGTTGCGGCGGTGGTGCTGATCGGCGGGACCCCCGCCGTCGCGGCACCTGCTGCGGTGGCCTGCACCGTCACCTACCAAGTCACCAACGAGTGGAACAACGGATTCGGCGCTGCTGTGTCGATCCGCAACGACGGGGAGGCGCTGAACGGCTGGAACCTCACGTGGACGTTCCCGGACGGGCAACGCGTCACGCAGGGGTGGAGCGGCAACTTCACGCAGAACGGCGCCGTTGTGAGCGTCACCAACCCCTCCTGGGCGCCGACGCTGCCTTCGGGTGGCACCGCGCAGGTGGGCTTCAACGGCAGCAAGGGCTCGACGAACCGGCCCCCGACGGACTTCGCCGTGAACGGCGTGTCCTGCACGGGCCCCAAC…	WP_089920151.1	MTRRRVALAVAAVVLIGGTPAVAAPAAVACTVTYQVTNEWNNGFGAAVSIRNDGEALNGWNLTWTFPDGQRVTQGWSGNFTQNGAVVSVTNPSWAPTLPSGGTAQVGFNGSKGSTNRPPTDFAVNGVSCTGPNQSPSVALTAPTSGSSYTLPAQIPLAATAQDADGTIAKVDFYAGTTLVATDTSAPFTGTWTSAPAGDHSITARATDNRGATTTSAPAAVKVLSGPAVLASPSAVSVKQGQTATFDVSLATAPSQPVTVTITGSGSTDLTVSPATLTLSGTAKQTVTVTSANNGGALGTATFTASATGYSPATVTVKELDPSTSDFNKAFLDQYNKIKDPASGYFRKFGDLLVPYHSVETLLVEAPDHGHQTTSEAFSYYLWLEASYGRVTGDWAPFK…	CTTATTGGAGAGTTTGATCCTGGCTCAGGACGAACGCTGGCGGCGTGCTTAACACATGCAAGTCGAGCGGTAAGGCCCTTCGGGGTACACGAGCGGCGAACGGGTGAGTAACACGTGGGTAACCTGCCCTGTACTCTGGGATAAGCCTTGGAAACGAGGTCTAATACCGGATACGACCACTGAATGCATGTTCGGTGGTGGAAAGTTCCGGCGGTATGGGATGGACCCGCGGCCTATCAGCTTGTTGGTGGGGTAATGGCCTACCAAGGCGACGACGGGTAGCCGGCCTGAGAGGGTGACCGGCCACACTGGGACTGAGACACGGCCCAGACTCCTACGGGAGGCAGCAGTGGGGAATATTGCACAATGGGCGAAAGCCTGATGCAGCGACGCCGCGTG…	Bacteria;Actinobacteria;Actinobacteria;Pseudonocardiales;Pseudonocardiaceae;Lentzea;Lentzea albida	530
40571	Lentzea albidocapillata	cellulose 1,4-beta-cellobiosidase	NZ_FWYC01000006.1	ATGACTCGACGAAAAGTGGCGTTGACGGTTGCGGCGGTGGTGCTGGTCGGCGGAACTCCCGCCGTCGCGGCACCGGCCGCGGTGGCCTGCACCGTCACCTACCAGATCACCAACGAGTGGAACACCGGATTCGGCGCGGCCGTGTCGATCCGCAACGACGGGGAGGCGCTGAACGGCTGGAACCTGACCTGGACGTTCCCGGACGGGCAACGCGTCACGCAGGGCTGGAGCGGCAACTTCACGCAGACCGGCGCGGTGGTGAGCGTGACCAACCCTGCCTGGGCCCCCACGCTGGCCTCTGGCGGCACGGCGCAGGTCGGGTTCAACGGCAGCAAGGGCTCGACGAACCGGCCACCGACGGACTTCGCCGTGAACGGCGTGTCCTGCACCGGCCCCAAC…	WP_030478551.1	MTRRKVALTVAAVVLVGGTPAVAAPAAVACTVTYQITNEWNTGFGAAVSIRNDGEALNGWNLTWTFPDGQRVTQGWSGNFTQTGAVVSVTNPAWAPTLASGGTAQVGFNGSKGSTNRPPTDFAVNGVSCTGPNQSPSVALTAPASGSSYTVPAQIPLAATAQDTDGTVAKVDFYAGDTLIATDTSAPFSGTWTSAPAGDHSITARATDNRGATTTSAPAAVKVLSGPAVLASPSTVSVKQGQTATFDVSLATAPSQPVTVTLARSGSADLTATPATLTFSGTAKQTVTVTSANNGGALGTATFTASATGYSPASVTVNEIDPSTSDFNKAFLDQYNKIKDPASGYFRKFGDLLVPYHSVETLMVEAPDHGHQTTSEAFSYYLWLEASYGRVTGDWAPFK…	CTTATTGGAGAGTTTGATCCTGGCTCAGGACGAACGCTGGCGGCGTGCTTAACACATGCAAGTCGAGCGGTAAGGCCCTTCGGGGTACACGAGCGGCGAACGGGTGAGTAACACGTGGGTAACCTGCCCTGTACTCTGGGATAAGCCTTGGAAACGAGGTCTAATACCGGATATGACACTGAACTGCATGGTTTGGTGTGGAAAGTTCCGGCGGTACAGGATGGACCCGCGGCCTATCAGCTTGTTGGTGGGGTAATGGCCTACCAAGGCGACGACGGGTAGCCGGCCTGAGAGGGTGATCGGCCACACTGGGACTGAGACACGGCCCAGACTCCTACGGGAGGCAGCAGTGGGGAATATTGCACAATGGGCGAAAGCCTGATGCAGCGACGCCGCGTG…	Bacteria;Actinobacteria;Actinobacteria;Pseudonocardiales;Pseudonocardiaceae;Lentzea;Lentzea albidocapillata	1526
200379	Lentzea flaviverrucosa	cellulose 1,4-beta-cellobiosidase	NZ_QQAU01000023.1	ATGACTCGACGAAGAGTGGCGTTGGCGGTTGCGGCGGTGGTGTTGGTCGGCGGAGCTCCCGCCGTCGCGGCACCTGCTGCGGTGGCCTGCACCGTCACCTACCAAGTCACCAACGAGTGGAACACCGGATTCGGCGCGGCCGTGTCGATCCGCAACGACGGGGAGGCACTCAATGGCTGGAACCTGACCTGGACGTTCCCGGACGGGCAACGCGTCACGCAGGGCTGGAGCGGCAACTTCACGCAGACCGGTGCGGTCGTGAGCGTGACGAACCCCGCCTGGGCCCCGACGCTGGCGGCCGGGGGTACGGCGCAGGTCGGCTTCAACGGCAGCAAGGGTTCGACGAACCGGCCACCAACGGACTTCGCCGTGAACGGCGTGTCCTGCACCGGCCCCAAC…	WP_090064671.1	MTRRRVALAVAAVVLVGGAPAVAAPAAVACTVTYQVTNEWNTGFGAAVSIRNDGEALNGWNLTWTFPDGQRVTQGWSGNFTQTGAVVSVTNPAWAPTLAAGGTAQVGFNGSKGSTNRPPTDFAVNGVSCTGPNQAPSVALTAPASGSSYTLPAQIPLAATAQDTDGTVAKVDFYAGDTLIATDTSAPFSGTWTSAPAGDHSITARATDNLGATKTSAPAAVKVLSGPAVLASPSTVSVKQGQTATFDVSLATAPSQPVTVTLARSGSADLTATPATLTFSGTAKQTVTVTSANNGGALGTATFTASATGYSPASVAVNEIDPSTSDFNKAFLDQYNKIKDPASGYFRKFGDLLVPYHSVETLMVEAPDHGHQTTSEAFSYYLWLEASYGRVTGDWAPFK…	CTTATTGGAGAGTTTGATCCTGGCTCAGGACGAACGCTGGCGGCGTGCTTAACACATGCAAGTCGAGCGGTAAGGCCCTTCGGGGTACACGAGCGGCGAACGGGTGAGTAACACGTGGGTAACCTGCCCTGTACTCTGGGATAAGCCTTGGAAACGAGGTCTAATACCGGATACGACTTCAGATCGCATGATCAGAAGTGGAAAGTTCCGGCGGTACAGGATGGACCCGCGGCCTATCAGCTTGTTGGTGGGGTAATGGCCTACCAAGGCGACGACGGGTAGCCGGCCTGAGAGGGTGACCGGCCACACTGGGACTGAGACACGGCCCAGACTCCTACGGGAGGCAGCAGTGGGGAATATTGCACAATGGGCGAAAGCCTGATGCAGCGACGCCGCGTG…	Bacteria;Actinobacteria;Actinobacteria;Pseudonocardiales;Pseudonocardiaceae;Lentzea;Lentzea flaviverrucosa	1528
1586287	Lentzea guizhouensis	cellulose 1,4-beta-cellobiosidase	CP016793.1	ATGACTCGGCGAACAACGGCGTTGACAGTTGCGGCGGTGGTGGTCATGGGCGGGGTACCCGCCGTGGCGGCACCGCTCGCGGTTGCTTGCACCGTGACGTATTCGATAACGAACGAATGGAACAGCGGGTTCGGCGCCAGCGTGGCGATCCGCAACGACGGTGACGCGCTGAACGGCTGGAACCTCACCTGGACGTTCCCCGACGGGCAACGCGTCCAGCAGGGCTGGAACGGCAACTTCACCCAGAACGGCGCGGTCGTCACCGTGACCAACCCTGAGTGGGCGCGCACGCTCCCGGCCGGCGGCAGCACGCAGGTCGGGTTCAACGGCAGCAAGGGCTCGACCAACCGGCCACCGACGGACTTCGCGGTGAACGGCGTGTCCTGCACCGGCCCGAAC…	ANZ41157.1	MTRRTTALTVAAVVVMGGVPAVAAPLAVACTVTYSITNEWNSGFGASVAIRNDGDALNGWNLTWTFPDGQRVQQGWNGNFTQNGAVVTVTNPEWARTLPAGGSTQVGFNGSKGSTNRPPTDFAVNGVSCTGPNQAPSVALTSPANGSSYTVPADIPLAATAADSDGTVSKVDFYAGDQLVATDTSAPFTGTWASAPAGDHSIAARATDNRGAVTTSTPVAVKVLAGPAVVASPSAVSVKQGQAATFDVSLATAPSSPVTVTLARGGSADLTATPASFTLSGTAKQTVTVTSANNGGELATATFTASATGHSAAAVTVKELDPNTSDFNKAFLDQYNKIKDPASGYFRKFGDLLVPYHSVETLMVEAPDHGHQTTSEAFSYYLWLEASYGRVTGDWAPYK…	CTTATTGGAGAGTTTGATCCTGGCTCAGGACGAACGCTGGCGGCGTGCTTAACACATGCAAGTCGAGCGGTAAGGCCCTTCGGGGTACACGAGCGGCGAACGGGTGAGTAACACGTGGGTAACCTGCCCTGTACTCTGGGATAAGCCTTGGAAACGAGGTCTAATACCGGATACGACCACAGATCGCATGATCAGTGGTGGAAAGTTCCGGCGGTATGGGATGGACCCGCGGCCTATCAGCTTGTTGGTGGGGTAATGGCCTACCAAGGCGACGACGGGTAGCCGGCCTGAGAGGGTGACCGGCCACACTGGGACTGAGACACGGCCCAGACTCCTACGGGAGGCAGCAGTGGGGAATATTGCACAATGGGCGAAAGCCTGATGCAGCGACGCCGCGTG…	Bacteria;Actinobacteria;Actinobacteria;Pseudonocardiales;Pseudonocardiaceae;Lentzea;Lentzea guizhouensis	1526
641025	Lentzea jiangxiensis	cellulose 1,4-beta-cellobiosidase	NZ_FNIX01000002.1	ATGACTCGGCGAACATTGGCGTTGACGGTTGCGGCGGTGGTGCTGGCCGGCGGGGTTCCCGCCGTCGCGGCACCAGCCGCGGTGGCCTGCACCGTCACCTATCAGATCACCAACGAGTGGAACACCGGATTCGGCGCGGCCGTGTCGATCCGGAACGACGGGGAGGCGTTGAACGGCTGGAACCTCACGTGGACGTTCCCCGACGGGCAACGCGTCACGCAGGGCTGGAGCGGCACCTTCACGCAGAACGGCGCTGCCGTGAGCGTGACCAACCCGCCCTGGGCCCCGGCGCTGGCCGCGGGTGGCACCGCGCAGGTGGGCTTCAACGGCAGCAAGGGCTCGACCAACCGGCCACCGACGGACTTCGCCGTGAACGGCGTGTCCTGCACGGGACCGAAC…	WP_090096264.1	MTRRTLALTVAAVVLAGGVPAVAAPAAVACTVTYQITNEWNTGFGAAVSIRNDGEALNGWNLTWTFPDGQRVTQGWSGTFTQNGAAVSVTNPPWAPALAAGGTAQVGFNGSKGSTNRPPTDFAVNGVSCTGPNQAPSVALTAPTSGSSYTLPAQIPLAATATDTDGTVAKVDFYAGDTLVATDTSAPFSGTWTSAPAGDHSITARATDNRGAVRTSAPAAVKVLEGPAVLASPSAVSVKQGQTATFDVSLATAPSQPVTVTIARSGSADLTATPATLTFTGTAKQTVTVTSANNGGELGTATFTASATGYSPASVTVKELDPSTSDFNKAFLDQYNKIKDPASGYFRKFGDLLVPYHSVETLMVEAPDHGHQTTSEAFSYYLWLEASYGRVTGDWAPFK…	GGTGGAAAGTTCCGGCGGTATGGGATGGACCCGCGGCCTATCAGCTTGTTGGTGGGGTAATGGCCTACCAAGGCGACGACGGGTAGCCGGCCTGAGAGGGTGACCGGCCACACTGGGACTGAGACACGGCCCAGACTCCTACGGGAGGCAGCAGTGGGGAATATTGCACAATGGGCGAAAGCCTGATGCAGCGACGCCGCGTGAGGGATGACGGCCTTCGGGTTGTAAACCTCTTTCAGCAGGGACGAAGCGCAAGTGACGGTACCTGCAGAAGAAGCACCGGCTAACTACGTGCCAGCAGCCGCGGTAATACGTAGGGTGCGAGCGTTGTCCGGAATTATTGGGCGTAAAGAGCTCGTAGGCGGTTTGTCGCGTCGGCCGTGAAAACTTGGGGCTTAA…	Bacteria;Actinobacteria;Actinobacteria;Pseudonocardiales;Pseudonocardiaceae;Lentzea;Lentzea jiangxiensis	1221
360086	Lentzea kentuckyensis	cellulose 1,4-beta-cellobiosidase	NZ_MUYM01000035.1	ATGACTCGGCGAACAACGGCATTGACGGCTGCGGCGGTGATGATGATCGGTGGGGTGCCCGCGGTGGCGGCACCCCAAGCGATCGCCTGCACCGTCGCCTACCAAGTCACCAACGAGTGGGACAGCGGTTTCGGCGCCTCGGCGACGATCCGCAACGACGGTGACGTGCTGAACGGATGGAAACTCACCTGGACGTTCCCCGACGGCCAACGGGTGACGCAGGGCTGGAACGGCGTCTTCAGCCAGACCGGCGCGGTGGTGAGCGTGACCAATCCGGACTGGGCGCGCACGATCCCGGCGGGTGGCACGGCGCAGGTCGGCTTCAACGGCAGCAAGGGCTCGGCGAACCGGCCACCGACCGACTTCGCGGTCAACGGCGTGGCGTGCACCGGCCCCAAC…	WP_086664113.1	MTRRTTALTAAAVMMIGGVPAVAAPQAIACTVAYQVTNEWDSGFGASATIRNDGDVLNGWKLTWTFPDGQRVTQGWNGVFSQTGAVVSVTNPDWARTIPAGGTAQVGFNGSKGSANRPPTDFAVNGVACTGPNQPPSVALTAPATGGTYTLPATIPLAATAQDTDGTIAKVEFYAGDQLIATDTSAPFDGSWTTAPAGDHSITARAYDNRGAVTTSAPAGIKVLAGPAVLATPSTLTVRQGQTATFDVSLATAPSQPVTVTIGSSGSADLTVTPTTLTFSGTAKQTVTVTSANNGGDLATATFTATATGHTPASVAVREISSSTSDFSKAFLDQYAKIKDPASGYFRKFGDLLVPYHSVETLMVEAPDHGHQTTSEAFSYYLWLEASYGRHTGDWAPFK…	CTTATTGGAGAGTTTGATCCTGGCTCAGGACGAACGCTGGCGGCGTGCTTAACACATGCAAGTCGAGCGGTAAGGCCCTTCGGGGTACACGAGCGGCGAACGGGTGAGTAACACGTGGGTAACCTGCCCTGTACTCTGGGATAAGCCTTGGAAACGAGGTCTAATACCGGATACGACCTGGGATCGCATGATCTTGGGTGGAAAGTTCCGGCGGTATGGGATGGACCCGCGGCCTATCAGCTTGTTGGTGGGGTAATGGCCTACCAAGGCGACGACGGGTAGCCGGCCTGAGAGGGTGACCGGCCACACTGGGACTGAGACACGGCCCAGACTCCTACGGGAGGCAGCAGTGGGGAATATTGCACAATGGGCGAAAGCCTGATGCAGCGACGCCGCGTG…	Bacteria;Actinobacteria;Actinobacteria;Pseudonocardiales;Pseudonocardiaceae;Lentzea;Lentzea kentuckyensis	1526
[truncated: 662 more rows]
