# Supplementary material for: A Novel Primer Mixture for GH48 Genes: Quantification and Identification of Truly Cellulolytic Bacteria in Biogas Fermenters
Source: Microorganisms. 2020 Aug 25;8(9):1297. doi: 10.3390/microorganisms8091297 (PMC7565076; doi:10.3390/microorganisms8091297)
Supplement: Supplementary file 1 [file microorganisms-08-01297-s001.zip › Supplementary Material/File S2 GH48_modules.fasta]

>Acidothermus_cellulolyticus_11B_ABK52390.1
TACATCCAGCGGTTCCTCACGATGTACAACAAGATTCACGACCCAGCGAACGGCTACTTCAGCCCGCAGGGAATTCCCTACCACTCGGTAGAAACGCTCATCGTTGAGGCACCGGACTACGGGCACGAGACAACTTCGGAGGCGTACAGCTTCTGGCTCTGGCTCGAAGCGACGTACGGCGCAGTGACCGGCAACTGGACGCCGTTCAACAACGCCTGGACGACGATGGAAACGTACATGATCCCGCAGCACGCGGACCAGCCGAACAACGCGTCGTACAACCCCAACAGCCCGGCGTCGTACGCTCCGGAAGAGCCGCTGCCCAGCATGTACCCGGTTGCCATCGACAGCAGCGTGCCGGTTGGGCACGACCCGCTCGCCGCCGAATTGCAGTCGACGTACGGCACTCCGGACATTTACGGCATGCACTGGCTGGCCGACGTTGACAACATCTACGGATACGGCGACAGCCCCGGCGGTGGTTGCGAACTCGGTCCTTCCGCTAAGGGCGTCTCCTACATCAACACATTCCAGCGCGGCTCGCAGGAGTCCGTCTGGGAGACGGTCACCCAGCCGACGTGCGACAACGGCAAGTACGGTGGGGCGCACGGCTACGTCGACCTGTTCATCCAGGGTTCGACGCCGCCGCAGTGGAAGTACACCGATGCCCCGGACGCCGACGCCCGTGCCGTCCAGGCTGCGTACTGGGCCTACACCTGGGCATCGGCGCAGGGCAAGGCAAGCGCGATTGCCCCGACGATCGCCAAGGCGGCCAAACTCGGCGACTACCTGCGGTACTCGCTCTTTGACAAGTACTTCAAGCAGGTCGGCAACTGCTACCCGGCCAGCTCCTGCCCTGGAGCAACCGGACGCCAGAGCGAGACCTACCTGATCGGCTGGTACTACGCCTGGGGCGGCTCAAGCCAAGGCTGGGCCTGGCGCATTGGTGACGGCGCCGCGCACTTCGGCTACCAGAATCCGCTTGCCGCGTGGGCGATGTCGAACGTGACACCGCTCATTCCGCTCTCGCCCACGGCAAAGAGCGACTGGGCGGCGAGCTTGCAGCGCCAGCTGGAGTTCTACCAGTGGTTGCAATCCGCGGAAGGAGCCATTGCGGGCGGCGCCACCAACAGCTGGAACGGCAATTACGGGACCCCGCCGGCCGGAGACTCGACCTTCTACGGCATGGCGTACGACTGGGAGCCGGTCTACCACGACCCGCCGAGCAACAACTGGTTCGGCTTCCAGGCGTGGTCCATGGAACGGGTTGCCGAGTACTACTACGTCACCGGCGACCCGAAGGCCAAGGCGCTGCTCGACAAGTGGGTCGCATGGGTGAAGCCGAATGTCACCACCGGTGCCTCATGGTCGATTCCGTCGAATTTGTCCTGGAGCGGCCAACCGGATACCTGGAATCCGAGCAACCCAGGAACGAATGCCAACCTGCACGTGACCATCACGTCGTCCGGGCAGGACGTCGGTGTTGCCGCGGCGCTCGCGAAGACACTCGAGTACTACGCGGCAAAATCCGGCGATACGGCCTCGCGCGACCTCGCGAAGGGATTGCTCGACTCCATCTGGAACAACGACCAGGACAGCCTCGGTGTGAGCACACCGGAGACGCGGACCGACTACTCTCGGTTCACTCAGGTGTACGACCCGACGACTGGTGACGGCCTCTACATCCCGTCGGGTTGGACGGGGACCATGCCCAACGGTGACCAAATCAAGCCGGGTGCGACCTTCCTGAGCATCCGGTCCTGGTACACCAAGGATCCGCAGTGGTCGAAGGTGCAGGCGTACCTCAACGGCGGGCCTGCTCCGACGTTCAACTACCACCGGTTCTGGGCGGAGTCCGACTTCGCGATGGCGAACGCCGATTTTGGCATGCTCTTC
>Actinoalloteichus_cyanogriseus_WP_026418584.1
TACGAGGCGGCCTTCCTCGACCAGTACGAGAAGATCAAGGACCCGGCCAGCGGCTACTTCCGCGAGTTCGACGGGCTGCTGGTGCCCTACCACTCGGTCGAGACGTTGTTGGTGGAGGCACCCGACCACGGCCACCAGACCACCTCCGAGGCGTTCAGCTACTACCTGTGGCTGGAGGCGAGCTACGGCAGGGTGACCGGTGACTGGGAGCCGTTCAACGCGGCCTGGGAGTCGCTGGAGCGCTTCGCCATCCCGGGGACCGAGGACCAACCGACGAACTCCTCCTACGACCCCGGGAGCCCCGCGACCTACGCGGCCGAGCACCCCTCGCCCACGCAGTACCCCGCACTGCTCCGCCAGGACGTGCCGGTCGGTGAGGACCCGCTGGCCAGCGAGCTGAGCGCCACCTACGGCACCGACGAGATCTACGGCATGCACTGGCTGCTCGACGTGGACAACGTCTACGGCTACGGCTTCTGCGGCGACGGGACCGACGACGAGCCGGCCTTCATCAACACCTACCAGCGCGGTTCGGGCGAGTCGGTGTGGGAGACCGTTCCGCACCCCTCCTGCGAGACCTTCGAGTTCGGCGGGGAGAACGGCTTCCTCGACCTCTTCACCGACGACCAGGCCTACTCCCCGCAGTGGCGCTACACCAACGCCCCCGACGCCGACGCCAGGGCCGTCCAGGTCGCCTACCTGGCGCAGACCTGGGCCGAGGAGCAGGGGCAGGCGGGAGCGGTCGCCGACACCGTGGCCGACGCCGCGAAGATGGGTGACTACCTGCGGTACTCGATGTACGACAAGTACTTCAAGCAGATCGGCGACTGCACCAGCGAGACCGGGTGCCCGGGAGCGCAGGGCAAGGACAGCGCGCACTACCTGCTGTCCTGGTACTACTCGTGGGGCGGGGCCCTGGCCGACGCCCAGTACCCGTGGGCGTTCCGCATCGGCTCCAGCGCCTCCCACCAGGGCTACCAGAACGTCCTGGCCGCCTGGGCGCTGTCCGAGGTCGACGGGCTGATCCCCGAGTCACCGACCGCCCAGGAGGACTGGGCCACCAGCCTCGACCGCCAACTGGAGTTCCTGCGGTGGCTCCAGTCCGCCGACGGTGGCATCGCCGGCGGCGCCACCAACAGCTGGCAGGGCGACTACTCCGACCCTGGAGCGGACCACCCCACCTTCTACGGGATGGCCTACGACTGGCAGCCGGTGTGGAACGACCCGCCGAGCAACAACTGGTTCGGTTTCCAGGTGTGGGACATGGAGCGGGTTGCCCAGTACCACCACATCACCGGCGACGAGCGCGCCGGCGAGATCCTCGACAACTGGATCCCCTGGGCCATCGAGCACACCACGGTCGGAACCGGGGGCGACTTCGGGGTGCCGAGCAACCTCTCGTGGAGCGGGGAGCCCGACACCTGGGACGCCGCCAACCCCGGTGACAACGCGTCGCTGCGGGTGAGCGTGGTGGACCAGAGCCAGGACGTCGGCGTGGCCGCGGGTCTGGCCAAGACGCTGCTCTACTACGCGGCCGCCACCGGCGACAGCGCCGCCCTGGCGACCGGGGAGGGGCTGCTCGACGCGCTGTTGGCGAACCAGACCGACCTCGGTATCGCCACCGAGGAGACCCGGGAGGACTACTCGCGGTTCGATGAGACCGGGGACCAGCAGCTCTACATCCCCAACGGCTGGACCGGCACGATGCCCAACGGGGACGTGATCGACTCCGACTCCACCTTCGGGTCCATCCGCAGCTTCTACCAGGACGACCCCGACTGGCCGCAGGTGCAGGCCTACCTGGACGGCGGACCGGCGCCGACCTTCACCTACCACCGGTTCTGGGCGCAGACGGACATCGCGACCGCCTTCGCGACCCACGCCGAACTCTTC
>Actinoalloteichus_cyanogriseus_WP_030105476.1
CGGCTTCTGCGGCGACGGGACCGACGACGAGCCGGCCTTCATCAACACCTACCAGCGCGGTTCGGGCGAGTCGGTGTGGGAGACCGTTCCGCACCCCTCCTGCGAGACCTTCGAGTTCGGCGGGGAGAACGGCTTCCTCGACCTCTTCACCGACGACCAGGCCTACTCCCCGCAGTGGCGCTACACCAACGCCCCCGACGCCGACGCCAGGGCCGTCCAGGTCGCCTACCTGGCGCAGACCTGGGCCGAGGAGCAGGGGCAGGCGGGAGCGGTCGCCGACACCGTGGCCGACGCCGCGAAGATGGGTGACTACCTGCGGTACTCGATGTACGACAAGTACTTCAAGCAGATCGGCGACTGCACCAGCGAGACCGGGTGCCCGGGAGCGCAGGGCAAGGACAGCGCGCACTACCTGCTGTCCTGGTACTACTCGTGGGGCGGGGCCCTGGCCGACGCCCAGTACCCGTGGGCGTTCCGCATCGGCTCCAGCGCCTCCCACCAGGGCTACCAGAACGTCCTGGCCGCCTGGGCGCTGTCCGAGGTCGACGGGCTGATCCCCGAGTCACCGACCGCCCAGGAGGACTGGGCCACCAGCCTCGACCGCCAACTGGAGTTCCTGCGGTGGCTCCAGTCCGCCGACGGTGGCATCGCCGGCGGCGCCACCAACAGCTGGCAGGGCGACTACTCCGACCCTGGAGCGGACCACCCCACCTTCTACGGGATGGCCTACGACTGGCAGCCGGTGTGGAACGACCCGCCGAGCAACAACTGGTTCGGTTTCCAGGTGTGGGACATGGAGCGGGTTGCCCAGTACCACCACATCACCGGCGACGAGCGCGCCGGCGAGATCCTCGACAACTGGATCCCCTGGGCCATCGAGCACACCACGGTCGGAACCGGGGGCGACTTCGGGGTGCCGAGCAACCTCTCGTGGAGCGGGGAGCCCGACACCTGGGACGCCGCCAACCCCGGTGACAACGCGTCGCTGCGGGTGAGCGTGGTGGACCAGAGCCAGGACGTCGGCGTGGCCGCGGGTCTGGCCAAGACGCTGCTCTACTACGCGGCCGCCACCGGCGACAGCGCCGCCCTGGCGACCGGGGAGGGGCTGCTCGACGCGCTGTTGGCGAACCAGACCGACCTCGGTATCGCCACCGAGGAGACCCGGGAGGACTACTCGCGGTTCGATGAGACCGGGGACCAGCAGCTCTACATCCCCAACGGCTGGACCGGCACGATGCCCAACGGGGACGTGATCGACTCCGACTCCACCTTCGGGTCCATCCGCAGCTTCTACCAGGACGACCCCGACTGGCCGCAGGTGCAGGCCTACCTGGACGGCGGACCGGCGCCGACCTTCACCTACCACCGGTTCTGGGCGCAGACGGACATCGCGACCGCCTTCGCGACCCACGCCGAACTCTTC
>Actinoalloteichus_hoggarensis_WP_093942513.1
TACGAGGCCGCCTTCCTCGAGCAGTACGAGAAGATCAAGGACCCGGCCAGCGGCTACTTCCGCGAGGTCGACGGCCTGCTCGTGCCGTATCACTCGGTGGAGACGCTGATCGTCGAGGCGCCCGACCACGGGCACCAGACCACCTCGGAGGCCTACAGCTACTACCTGTGGCTCGAGGCGGCCTACGCGCGGATCACCGAGGACTGGGAGCCGTTCAACCGGGCCTGGGAGTCGTTGGAGACGTTCATCGTCCCCGGTAGCGAAGACCAGCCCACCAACGCGGCGTACGACCCCGGCTCCCCGGCGACGTACGCGGGCGAGTCGCCGACGCCGACCGACTACCCGTCCCCGCTGAACCCGGACGTGCCCGTCGGCGAGGACCCGCTCGGCGGCGAGCTGTCCGCCACCTACGGCGACTCCGACGTCTACGGCATGGCCTGGCTGCTCGACGTCGACAACGTCTACGGCTTCGGCTTCTGCGGCGACGGCAGCAGCGACGAGCCGGTCTTCATGAACTCCTACCAGCGCGGCTCCAACGAGTCGGTCTGGGAGACCGTCCCGCACCCCTCGTGCGAGACCTTCGACTTCGGCGGGGAGAACGGCTACCTCGACCTGTTCACCGGCGACGAACAGTACTCCGAGCAGTGGCGTTACACGGCCGCCCCGGACGCCGACGCCCGCGTGGTCCAGGTCGCCTACCTGGCGAAGACCTGGGCCGAGGAACAGGGCCAGGGCGACGTCATCGCCGACACGGTCGCCGACGCGGTGAAGATGGGCGACTACCTGCGGTACGCCATGTACGACAAGTACTTCAAGGAGATCGGGGACTGCACCGACCCGATCAGCTGCCCGGCGGGCAGCGGGAAGAACAGCTCCCACTACCTGCTGTCCTGGTACTACTCCTGGGGCGGGGCGCTGGCCAGCGCCGAATACCCGTGGGCCTTCCGCATCGGCGGCTCCGGCGTGCACCAGGGCTACCAGAACCCGATGGCGGCCTGGGCACTGTCCGAGGCCGAGGGCATGGCCCCGCAGTCGCCCACCGCGCAGCAGGACTGGGCCGAGAGCCTCGACCGTCAGCTGGAGTTCATCCAGTGGCTGCAGGCCCCGGAAGGCGGCATCGCCGGCGGTGCGACGAACAACTGGGAAGGCCGCTACGCCGAGCCGCCCACGAACAGCGCCACGTTCTACGGGCTGTACTACGACTGGCAGCCCGTCTGGAACGACCCGCCGAGCAACCGGTGGTTCGGCTTCCAGGCCTGGGGCATGGAGCGCATCGCCCAGCTCTACGACGTCACCGGCGACGAACGGGCAGGCGAGATCGTCTCCAAGTGGGTGGACTGGGCGATCGCGAACACCCAGCTGGGCGCCGACGGCGACTTCGCCGTCCCCTCCGATCTCGACTGGAGCGGCCAGCCGGACGACTGGAACCCGGACGACCCCGGCGACAACTCCGGCCTGAGCGTCGAGGTGCTCAACCACACCCAGGACGTCGGCGTCACCGCGTCCTACGTCAAGACGCTGCTGCACTACGCGGCTGAGTCCGGCGACGCCGAGGCACAGGCCACCGGCGAGGCGCTGCTCGACGCGCTGCTGGCCAACCAGACCGACATCGGCATCGCGATCCCGGAGAGCCGCGCCGACTACGAGCGCTTCGACGACGCCTACGACCCGGGCACCGACCAGGGCCTCTACATCCCGGAGGGCTGGACGGGCACCATGCCCAACGGCGACGTGATCGACTCGGACTCCACGTTCACGTCGATCCGGTCCTTCTACGAGGACGACCCGGACTGGCCGCAGGTGCAGGCCTACCTGGACGGCGGCGAGCCGCCGACCTTCACCTATCACCGATTCTGGGCGCAGGCCGAGATCGCGACGGCCCTCGCGCTGCACGCCGAGCTGTTC
>Actinoalloteichus_hymeniacidonis_AOS64330.1
TACGAGACGGCCTTCCTCGAGCAGTACGACAAGATCAAGGACCCGGCCAGCGGATACTTCCGCGACATCGACGGCCTCCTCGTGCCCTACCACTCGGTTGAGACGTTGATCGTCGAAGCCCCCGACCACGGGCATCAGACCACCTCGGAGGCCTACAGCTACTACCTCTGGTTGGAGGCGGCCTACGGGCGCATCACCGAGGACTGGGAGCCGTTCAATCAGGCCTGGGAGTCGTTGGAGACCTTCATCGTCCCCGGCACCGAGGACCAGCCGACCAACGCGTCCTACGACGCGAGTGCGCCCGCCACCTACGCGGGAGAGTCGACGACGCCCACCGACTATCCCTCCCCGCTGCTGCCGGACGTCCCCGTCGGTGAGGACCCGCTGGCCGACGAGCTGACCTCGACCTACGGCGACTCCGATGTGTACGGCATGGCGTGGTTGCTCGATGTGGACAACGTCTACGGCTTCGGTTTCTGCGGCGACGGCAGCAGTGACGAGCCCGTCTTCATGAACTCCTACCAGCGCGGTTCCAACGAATCGGTCTGGGAGACGGTGCCGCATCCGTCCTGCGAGACCTTCGACTTCGGCGGCGAGAACGGCTACCTGGATCTCTTCACCGACGATCAGCAGTACTCCCAGCAGTGGCGGTACACCGCCGCGCCCGACGCGGACGCGCGGGTCGTCCAGGTCGCCTACCTCGCCAAGACCTGGGCCGAGGCCCAAGGCCAGGGCGACGCGATCGCCGACACGATCTCCGACGCGGTGAAGATGGGCGACTACCTGCGGTACGCCATGTACGACAAGTACTTCAAGGAGATCGGCGACTGCACCGACCCGACGACCTGCGCGGCGGGCACCGGCAAGAACAGCGCCCACTACCTGCTGTCCTGGTACTACTCCTGGGGTGGCGCGATGGCCAGCGCCGAGTACCCGTGGGCGTTCCGCATCGGTGGTTCCGGCGTCCACCAGGGCTACCAGAACCCGATGGCGGCCTGGGCACTGTCCGAGGTGTCGGGGATGGCGCCGCAATCCCCGACCGCGCAGGAGGACTGGGCGCAGAGCCTGGACCGGCAGCTCGAGTTCATCCAGTGGCTGCAGGCCCCCGAGGGCGGCATCGCCGGTGGCGCCACGAACAACTGGGAGGGTCGCTACGCCGAGCCGCCCGCCGACAGCCCCACCTTCTACGGCTTGTACTACGACTGGCAGCCGGTCTGGAACGACCCGCCGAGCAACCAGTGGTTCGGTTTCCAGGCCTGGGGCATGGAACGCATCGCGCAGCTGTACGACGTCACCGGTGACGAGCGCGCAGGCGAGATCGTGTCGGCCTGGGTCGACTGGGCCATCGCCAACACCGAGATCGGCGCGGACGGCAGCTTCGCCGTTCCCTCCAACCTCTCCTGGAGCGGCCAGCCCGACGACTGGAACCCGGACAACCCCGGTGACAACGCCGGATTGAGTGTCCAGGTCGTCGACCACACCCAGGACGTCGGAGTCACCGCCTCGTACGTCAAGACCCTGCTGCACTACGCGGCCGAGTCCGGCGACGCCGACGCTCGCGCCACCGGTGAAGCACTGCTCGACGCCCTACTGGCCAACGAGACCGACATCGGTATCGCGATCCCGGAGGCCAGGCAGGACTACGAGCGCTTCGACGACACCTACGACGCGAGCACCGACCAGGGGCTCTACATCCCCGAGGGCTGGACGGGCACCATGCCCAACGGCGACGTGATCGACTCCGACTCGTCGTTCGCCTCGATCCGCTCCTTCTACGAGCAGGACCCCGACTGGCCGCAGGTACAGGCCTACCTGGACGGCGGTCCGGCCCCGACCTTCACCTACCACCGATTCTGGGCCCAAGCGGAGATCGCCACGGCCTTCGCCCTGCACACCGAGTTGTTC
>Actinoalloteichus_sp._ADI1277_APU16237.1
TACGAGGCAGCCTTCCTTGAGCAGTACGAGAAGATCAAGGACCCGGCCAGCGGATACTTCCGCGACGTCGGCGGGCTGCTGGTGCCGTATCACTCGGTCGAGACGTTGATCGTCGAGGCTCCGGACCACGGGCATCAGACCACTTCGGAGGCCTACAGCTACTACCTGTGGCTGGAGGCGGCCTACGCGAGGATCACCGAGGACTGGGAGCCGTTCAATCGGGCCTGGGAGTCGTTGGAGACGTTCATCGTCCCCGGCTCCGAGGACCAGCCGACGAACGCGGCCTACGACCCGAGCTCCCCGGCGACCTACGCGGGCGAGTCGCCGACGCCCCGCGACTATCCCTCCCCGCTGGACGCGGACGTGCCCGTCGGCGAGGATCCGCTCGGTGCCGAGCTGACCTCCACCTACGGCGACTCCGACGTCTACGGGATGGCATGGCTGCTGGACGTCGACAACGTCTACGGCTTCGGCTTCTGTGGTGACGGCAGCAGTGACGAGCCGGTCTTCATGAACTCCTACCAGCGCGGCTCCAACGAGTCGGTCTGGGAGACGGTGCCGCACCCCTCCTGCGAGACGTTCGACTTCGGCGGGGAGAACGGCTACCTCGACCTGTTCACCGGCGACGAGCAGTACTCCGAGCAGTGGCGCTACACCGCCGCCCCGGACGCCGACGCCCGCGTGGTGCAGGTGGCCTACCTGGCGAAGTCCTGGGCCGAGGCGCAGGGCCAGGGCGACGCCGTCGCCGACACGGTCGCCGACGCGGTGAAGATGGGCGACTACCTCCGGTACTCGATGTACGACAAGTACTTCAAGGAGATCGGCGACTGCACCGACCCGATCACCTGCCCGGCGGGCAGCGGGAAGAACAGCTCCCACTACCTGCTGTCCTGGTACTACTCCTGGGGCGGCGCGCTGGCCAGTGCGGAGTACCCGTGGTCGTTCCGCATCGGCGGCTCCGGCGTGCACCAGGGCTACCAGAACCCCATGGCGGCCTGGGCGTTGTCCGAGGCCGACGGCATGGCCCCGCAGTCGCCGAGCGCTCAGCAGGACTGGGCCCAGAGCCTGGACCGGCAGCTGGAGTTCATCCAGTGGCTGCAGGCTCCCGAGGGCGGCATCGCGGGCGGCGCGACGAACAACTGGGAGGGCCGGTACGCCGAGCCGCCCGCGAACAGCGCCACCTTCTACGGGATGTACTACGACTGGCAGCCGGTCTGGAACGACCCGCCGAGCAACCGGTGGTTCGGCTTCCAGGCCTGGGGCATGGAGCGCATCGCCCAGCTCTACGACGTCACCGGTGACGAGCGCGCCGGTGAGATCGTCGCCAACTGGGTCGACTGGGCCATCGCGAACACCGAGGTGGGCACCGGCGGCGACTTCGCCGTCCCGTCCGATCTCGACTGGAGCGGTCAGCCCGACGACTGGAACCCCGACAACCCCGGCGACAACTCCGGGCTGAGCGTCGAGGTTCTCAACCACACCCAGGACGTCGGCGTCACCGCCTCCTACGTCAAGACCCTGCTGCACTACGCGGCGGAGTCCGGCGACGCCGAGGCACGGGCGACCGGCGAGGCACTGCTCGACGCGCTGCTGGCCAACGAGACCGACATCGGCATCTCGGTCCCGGAGACCCGCACCGACTACCAGCGTTTCGACGACGCCTACGACGCGGGCACCGACCAGGGCCTCTACGTCCCGGAGGGTTGGACGGGCGCCATGCCCAACGGCGACGTGATCGACTCGGACGCCACCTTCGGCTCGATCCGGTCCTTCTACGAGGACGACCCGGACTGGCCGCAGGTGCAGGCCTACCTGGACGGCGGCGACGCGCCGACCTTCACCTATCACCGATTCTGGGCGCAGGCCGAGATCGCCACGGCCTTCGCGCTGCACGCCGAGCTGTTC
>Actinoalloteichus_sp._AHMU_CJ021_AUS79894.1
TACGAGGCGGCCTTCCTCGACCAGTACGAGAAGATCAAGGACCCGGCCAGCGGCTACTTCCGCGAGTTCGACGGGCTGCTGGTGCCCTACCACTCGGTCGAGACGTTGTTGGTGGAGGCACCCGACCACGGCCACCAGACCACCTCCGAGGCGTTCAGCTACTACCTGTGGCTGGAGGCGAGCTACGGCAGGGTGACCGGTGACTGGGAGCCGTTCAACGCGGCCTGGGAGTCGCTGGAGCGCTTCGCCATCCCGGGGACCGAGGACCAACCGACGAACTCCTCCTACGACCCCGGGAGCCCCGCGACCTACGCGGCCGAGCACCCCTCGCCCACGCAGTACCCCGCACTGCTCCGCCAGGACGTGCCGGTCGGTGAGGACCCGCTGGCCAGCGAGCTGAGCGCCACCTACGGCACCGACGAGATCTACGGCATGCACTGGCTGCTCGACGTGGACAACGTCTACGGCTACGGCTTCTGCGGCGACGGGACCGACGACGAGCCGGCCTTCATCAACACCTACCAGCGCGGTTCGGGCGAGTCGGTGTGGGAGACCGTTCCGCACCCCTCCTGCGAGACCTTCGAGTTCGGCGGGGAGAACGGCTTCCTCGACCTCTTCACCGACGACCAGGCCTACTCCCCGCAGTGGCGCTACACCAACGCCCCCGACGCCGACGCCAGGGCCGTCCAGGTCGCCTACCTGGCGCAGACCTGGGCCGAGGAGCAGGGGCAGGCGGGAGCGGTCGCCGACACCGTGGCCGACGCCGCGAAGATGGGTGACTACCTGCGGTACTCGATGTACGACAAGTACTTCAAGCAGATCGGCGACTGCACCAGCGAGACCGGGTGCCCGGGAGCGCAGGGCAAGGACAGCGCGCACTACCTGCTGTCCTGGTACTACTCGTGGGGCGGGGCCCTGGCCGACGCCCAGTACCCGTGGGCGTTCCGCATCGGCTCCAGCGCCTCCCACCAGGGCTACCAGAACGTCCTGGCCGCCTGGGCGCTGTCCGAGGTCGACGGGCTGATCCCCGAGTCACCGACCGCCCAGGAGGACTGGGCCACCAGCCTCGACCGCCAACTGGAGTTCCTGCGGTGGCTCCAGTCCGCCGACGGTGGCATCGCCGGCGGCGCCACCAACAGCTGGCAGGGCGACTACTCCGACCCTGGAGCGGACCACCCCACCTTCTACGGGATGGCCTACGACTGGCAGCCGGTGTGGAACGACCCGCCGAGCAACAACTGGTTCGGTTTCCAGGTGTGGGACATGGAGCGGGTGGCCCAGTACCACCACATCACCGGCGACGAGCGCGCCGGCGAGATCCTCGACAACTGGATCCCCTGGGCCATCGAGCACACCACGGTCGGAACCGGGGGCGACTTCGGGGTGCCGAGCAACCTCTCGTGGAGCGGGGAGCCCGACACCTGGGACGCCGCCAACCCCGGTGACAACGCGTCGCTGCGGGTGAGCGTGGTGGACCAGAGCCAGGACGTCGGGGTGGCCGCGGGTCTGGCCAAGACGCTGCTCTACTACGCGGCCGCCACCGGCGACAGCGCCGCCCTGGCGACCGGGGAGGGGCTGCTCGACGCGCTGTTGGCGAACCAGACCGACCTTGGTATCGCCACCGAGGAGACCCGGGAGGACTACTCGCGGTTCGATGAGACCGGGGACCAGCAGCTCTACATCCCCAACGGCTGGACCGGCACGATGCCCAACGGGGACGTGATCGACTCCGACTCCACCTTCGGGTCCATCCGCAGCTTCTACCAGGACGACCCCGACTGGCCGCAGGTGCAGGCCTACCTGGACGGCGGACCGGCGCCGACCTTCACCTACCACCGGTTCTGGGCGCAGACGGACATCGCGACCGCCTTCGCGACCCACGCCGAACTCTTC
>Actinoalloteichus_sp._GBA12924_APU22297.1
TACGAGGCAGCCTTCCTTGAGCAGTACGAGAAGATCAAGGACCCGGCCAGCGGATACTTCCGCGACGTCGGCGGGCTGCTGGTGCCGTATCACTCGGTCGAGACGTTGATCGTCGAGGCTCCGGACCACGGGCATCAGACCACTTCGGAGGCCTACAGCTACTACCTGTGGCTGGAGGCGGCCTACGCGAGGATCACCGAGGACTGGGAGCCGTTCAATCGGGCCTGGGAGTCGTTGGAGACGTTCATCGTCCCCGGCTCCGAGGACCAGCCGACGAACGCGGCCTACGACCCGAGCTCCCCGGCGACCTACGCGGGCGAGTCGCCGACGCCCCGCGACTATCCCTCCCCGCTGGACGCGGACGTGCCCGTCGGCGAGGATCCGCTCGGTGCCGAGCTGACCTCCACCTACGGCGACTCCGACGTCTACGGGATGGCATGGCTGCTGGACGTCGACAACGTCTACGGCTTCGGCTTCTGTGGTGACGGCAGCAGTGACGAGCCGGTCTTCATGAACTCCTACCAGCGCGGCTCCAACGAGTCGGTCTGGGAGACGGTGCCGCACCCCTCCTGCGAGACGTTCGACTTCGGCGGGGAGAACGGCTACCTCGACCTGTTCACCGGCGACGAGCAGTACTCCGAGCAGTGGCGCTACACCGCCGCCCCGGACGCCGACGCCCGCGTGGTGCAGGTGGCCTACCTGGCGAAGTCCTGGGCCGAGGCGCAGGGCCAGGGCGACGCCGTCGCCGACACGGTCGCCGACGCGGTGAAGATGGGCGACTACCTCCGGTACTCGATGTACGACAAGTACTTCAAGGAGATCGGCGACTGCACCGACCCGATCACCTGCCCGGCGGGCAGCGGGAAGAACAGCTCCCACTACCTGCTGTCCTGGTACTACTCCTGGGGCGGCGCGCTGGCCAGTGCGGAGTACCCGTGGTCGTTCCGCATCGGCGGCTCCGGCGTGCACCAGGGCTACCAGAACCCCATGGCGGCCTGGGCGTTGTCCGAGGCCGACGGCATGGCCCCGCAGTCGCCGAGCGCTCAGCAGGACTGGGCCCAGAGCCTGGACCGGCAGCTGGAGTTCATCCAGTGGCTGCAGGCTCCCGAGGGCGGCATCGCGGGCGGCGCGACGAACAACTGGGAGGGCCGGTACGCCGAGCCGCCCGCGAACAGCGCCACCTTCTACGGGATGTACTACGACTGGCAGCCGGTCTGGAACGACCCGCCGAGCAACCGGTGGTTCGGCTTCCAGGCCTGGGGCATGGAGCGCATCGCCCAGCTCTACGACGTCACCGGTGACGAGCGCGCCGGTGAGATCGTCGCCAACTGGGTCGACTGGGCCATCGCGAACACCGAGGTGGGCACCGGCGGCGACTTCGCCGTCCCGTCCGATCTCGACTGGAGCGGTCAGCCCGACGACTGGAACCCCGACAACCCCGGCGACAACTCCGGGCTGAGCGTCGAGGTTCTCAACCACACCCAGGACGTCGGCGTCACCGCCTCCTACGTCAAGACCCTGCTGCACTACGCGGCGGAGTCCGGCGACGCCGAGGCACGGGCGACCGGCGAGGCACTGCTCGACGCGCTGCTGGCCAACGAGACCGACATCGGCATCTCGGTCCCGGAGACCCGCACCGACTACCAGCGTTTCGACGACGCCTACGACGCGGGCACCGACCAGGGCCTCTACGTCCCGGAGGGTTGGACGGGCGCCATGCCCAACGGCGACGTGATCGACTCGGACGCCACCTTCGGCTCGATCCGGTCCTTCTACGAGGACGACCCGGACTGGCCGCAGGTGCAGGCCTACCTGGACGGCGGCGACGCGCCGACCTTCACCTATCACCGATTCTGGGCGCAGGCCGAGATCGCCACGGCCTTCGCGCTGCACGCCGAGCTGTTC
>Actinobacteria_bacterium_OK006_WP_054230062.1
TACGACGCACGTTTCCTGGACCTCTACGGCAGGATCACCAACCCGGCGAACGGCTACTTCTCGCCCGAGGGCATCCCCTACCACTCGGTGGAGACGCTGATCGTCGAGGCGCCGGACCAGGGTCATGAGACGACGTCGGAGGCGTACAGCTATCTGATCTGGCTGCAGGCGATGTACGGGAAGGTCACCGGCGACTGGTCCAAGTTCAACGCAGCGTGGACGACCATGGAGACGTACATGATCCCCACCCACGCCGACCAGCCGACGAGCTCCTTCTACAACGCCTCGAAGCCCGCGACCTACGCGCCGGAACTCGACACCCCGAACGAGTACCCGGCCAAGCTCGACACGGGCGTCTCCGTCGGCCCGGACCCGATCGCGGCCGAGCTGAAGAGCGCGTACGGCACGGACGACGTGTACGGCATGCACTGGCTCCAGGACGTCGACAACGTCTACGGCTACGGCAACGAGCCCGGCAAGTGCGAGGCCGGACCGACCGCGACCGGACCGTCGTACATCAACACCTTCCAGCGCGGCGCGCAGGAGTCGGTGTGGGAGACCGTGCCGCAGCCGACCTGCGACGCCTTCAAGTACGGCTCCACCAACGGCTACCTGGACCTCTTCACCGGGGACTCCTCGTACGCCAAGCAGTGGAAGTACACCGACGCGCCGGACGCCGACGCGCGGGCCGTGCAGGCCGCGTACTGGGCCGACGTATGGGCCAAGGCGCAGGGCAAGGGCGGCGACGTGTCCGCGACCGTCGGCAAGGCGGCGAAGATGGGCGACTATCTGCGCTACGCCATGTACGACAAGTACTTCAAGAAGATCGGCAACTGTGTCGGCCCGTCGACCTGCGCGGCCGGCACCGGAAAGGACGCCTCGCACTATCTGCTCTCCTGGTACTACGCCTGGGGCGGTGCGACCGACACCTCGGCGGGCTGGGCCTGGCGCATCGGCTCCAGCCATGTCCACGGCGGCTACCAGAACCCGCTGGCCGCGTACGCGCTCAGCTCGTACGCCGATCTGAAGCCCAAGTCGTCCACTGGGGCGGCCGATTGGAGCACCTCCCTCACCCGGCAGCTGGAGTTCTACCGCTGGCTGCAGTCCAACGAGGGCGCCATCGCGGGCGGCGCGACCAACAGCTGGGCGGGCCGTTACGCGACCCCGCCGGCCGGGACGCCGACCTTCTACGGCATGTACTACGACCAGCAGCCGGTGTACCACGACCCGCCGTCCAACCAGTGGTTCGGCTTCCAGGCCTGGTCCATGGAGCGGGTCGCCGAGTACTACCAGCAGACGGGGAACGCGAGCGCGAAGGCGGTCCTCGACAAGTGGGTCTCCTGGGCGCTGTCCAAGACCACGATCAACCCGGACGGCACCTATCAGATCCCCTCCACGCTCCAGTGGTCCGGCGCGCCCGACACCTGGAACGCTTCAAGTCCCGGCGCAAACACCGGACTTCACGTGACCGTCGCCGACTACACCAACGACGTCGGTGTGGCCGCCGCGTACGCCAAGACCCTGTCGTACTACGCCGCCAAGTCCGGCAACGCCCAGGCGAAGACGACGGCGAAGGCACTCCTCGACGGCATGTGGAGCAACTACCAGGACGGCCTGGGCATCGCCGTCCCGGAGACCCGCGCCGACTACAACCGCTTCGGCGACACGGTCTACGTCCCGAGCGGCTGGAGCGGCAAGATGCCGAACGGCGACACGATCAACTCCACCTCGACCTTCACGTCGCTCAGGTCCTTCTACAAGAACGACCCGAACTGGTCGAAGATCGAGGCCTATCTGGCGGGCGGAGCCGCGCCCTCCTTCACGTACCACCGGTTCTGGGCCCAGGCGGACATCGCCCTGGCCATGGGCTCGTACGCGGAGCTTCTC
>Actinobacteria_bacterium_OK074_WP_054216148.1
TACGACGCCCGCTTCCTGGACCTGTACGGGAAGATCACCGACCCGGCCAGCGGCTACTTCTCGCCCGAGGGCATCCCGTACCACTCGGTGGAGACGCTGATCGTCGAGGCGCCCGACCAGGGGCACGAGACGACGTCGGAGGCGTACAGCTATCTGCTGTGGCTCCAGGCCATGTACGGCAAGGTGACCGGCGACTGGTCGAAGTTCAACGGCGCGTGGTCCCTCATGGAGAAGTACATGATCCCCACGCACGCCGACCAGCCGACCAATTCCTTCTACAACGCGTCCAAACCGGCCACGTACGCACCGGAGTTGGACACCCCCAACCAGTATCCGGCGGCACTCGACACCTCCGTTCCGGTCGGCTCGGACCCGATCGCGGCCGAGCTGAAGAGCGCCTACGGCACGGACGACGTCTACGGCATGCACTGGCTCCAGGACGTCGACAACACCTACGGCTACGGCAACGAGCCCGGCCAGTGCGAGGCGGGCCCGACCGCGACCGGTCCCTCGTACATCAACACCTTCCAGCGCGGGGCGCAGGAGTCGGTGTGGGAGACCGTGCCGCAGCCGACCTGTGACGCCTTCAAGTACGGCGGAAAGAACGGGTACTTGGACCTGTTCACCGGCGACTCCTCGTACGCGAAGCAGTGGAAGTACACGGATGCCCCGGACGCCGACGCCCGTGCGGTGCAGGCCGCCTACTGGGCCGACGTGTGGGCCAAGGAGCAGGGCAAGGGCGCCGATGTGTCGGCGACCGTGGGCAAGGCCGCGAAGATGGGCGACTACCTGCGGTACGCGATGTACGACAAGTACTTCAAGAAAATAGGCAGTTGCGTCGGTCCTACGACCTGCCCCGCGGGCACCGGCAAGGACGCCTCCGACTACCTGCTGTCCTGGTACTACGCCTGGGGCGGCGCCACCGACACCAGCGCGGGCTGGGCCTGGCGCATCGGCTCCAGCCATGTCCACGGCGGCTACCAGAACCCGCTGGCCGCCTACGCGCTGAGCAGTTACGCCGACCTGAAGCCCAAGTCGACGACGGGCGCGGCCGACTGGGGCACCTCGCTCACCCGGCAGCTGGAGTTCTACCGCTGGCTGCAGTCCGACGAGGGCGCCATCGCGGGCGGCGCGACCAACAGCTGGGCGGGCCGGTACGCGACCCCGCCTTCGGGGACGTCCACCTTCTACGGCATGTACTACGACCCCCAGCCCGTCTACCACGACCCGCCGTCCAACCAGTGGTTCGGCTTCCAGGCGTGGTCGATGGAACGGGTCGCCGAGTACTACCAGCAGACGGGCAACGCGAGCGCCAAGGCGGTGCTCGACAAGTGGGTGGACTGGGCGCTGTCCAAGACCACGGTCAACCCGGACGGCACTTATCTGATCCCCTCCACCCTCCAGTGGTCGGGCCAGCCGGACACCTGGAACGCTTCAAGTCCCGGTGCCAACAGCTCACTTCACGTCACCGTCGCCGACTACACCAACGACGTCGGGGTGGCGGCCGCGTACGCCAAGACCCTGACGTACTACGCCGACCGCTCGGGTGACACCGCCGCCGCGACGACGGCGAAGGCGCTGCTGGACGGCATGTGGGACAACTACCAGGACGGGCTGGGCATCGCCGTCCCGGAGAACCGCGCCGACTACAACCGCTTCGACGACAGCGTGTACGTGCCGAGCGGCTGGACGGGCACGATGCCGAACGACGACGCGATCAACTCCTCTTCCACGTTCGCGTCGTTGAGGTCCTTCTACCAGAACGACCCGGCCTGGTCGAAGATCCAGAGCTATCTGGCGGGCGGCGCGGTGCCGTCCTTCACGTACCACCGGTTCTGGGCCCAGGCGGACATCGCGCTTGCCATGGGTTCGTACGCGGAGCTACTC
>Actinobacteria_bacterium_OV320_WP_054241568.1
TACGACGCCCGGTTCCTCGACCTCTACGGCAAGATCACCAACCCGGCAAACGGTTACTTCTCCCCCGAGGGGATCCCGTACCACTCGGTCGAGACCCTGATCGTCGAGGCCCCGGACCAGGGGCACGAGACCACCTCCGAGGCCTACAGCTACCTTCTCTGGCTGCAGGCGATGTACGGGAAGATCACCGGCGACTGGACCAAGTTCAACGGCGCCTGGGACATCATGGAGAAGTACATGATCCCCACCCACGCCGACCAGCCGACCAACTCGTTCTACAACGCCTCCAAGCCGGCGACGTACGCACCCGAGCTGGACACGCCGAACGAGTATCCGGCGAAGCTGGACACCGGTGTGTCCGTGGGATCGGATCCCCTGGCCGGTGAACTGAAGACTGCATACGGTACGGACGACGTCTACGGTATGCACTGGCTTCAGGACGTCGACAACACCTACGGCTACGGCAACGCGCCCGGTAAGTGCGAGGCCGGCCCGACCGACACCGGCCCGTCGTACATCAACACCTTCCAGCGCGGCTCGCAGGAGTCGGTGTGGGAGACGGTGCCGCAGCCGACCTGCGACGCCTTCAAGTACGGCGGCACGAACGGGTATCTGGACCTGTTCACCGGCGACGCCTCCTACGCCAAGCAGTGGAAGTTCACCAACGCCCCGGACGCCGACGCGCGGGCCGTGCAGGCCGCGTACTGGGCGGACGTCTGGGCCGGGGCGCAGGGCAAGGGCAGTGACGTCTCCGCGACCGTCGGCAAGGCCGCGAAGATGGGCGACTACCTGCGCTACTCGATGTACGACAAGTACTTCAAGAAGATCGGCAACTGCGTCGGACCGACCGCCTGCGCGGCCGGCACCGGCAAGGACGCCTCGCACTACCTGATGTCCTGGTACTACGCCTGGGGCGGCGCCACGGACACCAGCGCCGGCTGGGCCTGGCGCATCGGTTCCAGTCACACCCACGGCGGCTACCAGAACCCGCTGGCCGCCTACGCGCTCAGCAGCTACGCCGACCTGAAGCCCAAGTCGGCGACGGGTCAGGCGGACTGGGCGAAGTCGTTGTCCCGGCAGCTGGAGTTCTACCGCTGGTTGCAGTCCAGCGAAGGCGCCATCGCGGGTGGGGCGACGAACAGCTGGGCGGGCCGCTACGCGACTCCCCCGACCGGCACGTCGACCTTCTACGGCATGTACTACGACCAGCAGCCCGTCTACCACGACCCCCCGTCCAACCAGTGGTTCGGCTTCCAGGCGTGGTCCATGGAGCGGGTCGCCGAGTACTACCAGCAGACGGGGAACGCGAGCGCCAAGGCGGTCCTCGACAAGTGGGTCGACTGGGCGCTGTCCAAGACCACGATCAACCCGGACGGCAGCTTCCTGATCCCCTCCACGCTCCAGTGGTCGGGCCAGCCCGACACCTGGAACGCGTCAAGTCCCGGAGGCAACACGGGACTTCACGTCACCGTCGCCGACTACACCAACGACGTCGGCGTGGCCGCCGCGTACGCCAAGACCCTGACGTACTACGCCGCCAAGTCCGGTGACACGGAGGCGAAGACGACCGCGAAGGCTCTCCTGGACGGTATGTGGGCCAACAACCAGGACGCCCTCGGCATCGCGGTGCCGGAGACCCGCGCCGACTACAACCGCTTCGACGACGGCGTGTACGTCCCGAGCACGTTCAGCGGCAAGATGCCGAACGGCGACGCGATCAACTCCTCCTCGACCTTCGCCTCGCTGCGGTCCTTCTACAAGAACGACCCGGCCTGGTCGAAGATCGAGAGCTATCTCGCGGGCGGAGCCGCGCCCGTGTTCACGTACCACCGCTTCTGGGCCCAGGCGGACATCGCCCTGGCCATGGGCTCGTACGCGGAGCTTCTC
>Actinobacteria_bacterium_OV450_WP_054226195.1
TACGACGCCCGGTTCCTCGAACTCCACGGGAAGATCACCAACCCGGCGAACGGCTACTTCTCCCCCGAGGGCATTCCGTACCACTCCGTCGAGACGCTGATCGTGGAGGCCCCCGACCAGGGGCACGAGACGACCTCGGAGGCGTACAGCTACCTGATCTGGCTGCAGGCCATGTACGGCAAGATCACCGGGGACTGGACCAAGTTCAACGGCGCGTGGGAGACCATGGAGAAGTTCATGATCCCCACCCATGCCGACCAGCCGACGACCGGCTCGTACAACGCCTCCAAGCCCGCCACCTACGCCCCCGAGCACGACCTTCCCTCCCAGTACCCGGCCAAGCTCGACGGGGGAGTCGCCGCCGGTGCGGACCCGATCGCCGGCGAGCTGAAGAGTGCGTACGGCACGGACGACATCTACGGCATGCACTGGCTCCAGGACGTCGACAACGTCTACGGCTACGGCAACGGGCCAGGAAAGTGCTCCGCGGGACCGACCGCGACCGGACCCTCGTACATCAACACCTTCCAGCGCGGGCCGCAGGAATCGGTCTGGGAGACCGTTCCACACCCCACCTGCGACAACTTCACCTTCGGCGGCAAGAACGGCTACCTCGACCTCTTCACCGGGGACTCCTCCTACGCCAAGCAGTGGAAGTTCACCGACGCCCCGGATGCCGACGCGCGTGCCATCCAGGCCGCCTACTGGGCCGACGTCTGGGCCAAGGAGCAGGGCAGGGGAACCCAGGTCGCCGCGACCGTCTCCAAGGCGGCCAAGATGGGCGACTACCTCCGGTACTCCATGTTCGACAAGTACTTCAAGAGGGCCGGGAACTGCGTCGGGCCCACGGTCTGTCCCGCCGGCACCGGCAAGGACAGCGCGCACTACCTGATGTCCTGGTACTACGCCTGGGGCGGCGCCACCGAAACCACGGCCGGCTGGTCCTGGCGGATCGGCTCCAGCCACGCGCACAGCGGCTACCAGAACCCCCTGGCCGCCTACGCGCTCAGCGAGTACGCCCCGCTGAAGCCCAAGTCGGCGACCGGCGCCACGGACTGGGCGACCAGCCTCGACCGGCAGCTGGAGTTCTACCGGTGGCTCCAGTCCGACGAGGGCGCCATCGCGGGCGGCGCCACCAACAGCTGGCAGGGGCGCTACGCACAGCCCCCGGCCGGCACCCCCACCTTCCACGGCCTCTTCTACGACGAGAAGCCGGTCTACCACGACCCGCCCTCCAACCAGTGGTTCGGCTTCCAGGCCTGGTCCATGGAGCGGGTCGCCGAGCTCTACCGGCAGACGGGTGACGCCGGCGCCAAGACGCTGCTCGACAAGTGGGTCGGCTGGGCCCTGTCGAAGACCACGATCAACCCTGACGGCACCTACCGCATCCCCTCCACCCTCACGTGGTCCGGCGCCCCCGACACCTGGAACGCGTCGGCTCCCGGCGCCAACACGGGCCTGCACGTCACCGTCGCCGACTACACCGACGACGTGGGCGTGGCCGCCGCGTACGCCAAGGCCCTGACCTACTACGCAGCGAAGTCCGGGAACGCCGAGGCCAAGCGGGTCGCCAAGGCCCTGCTCGACGGCATGTGGGCCCACCACCAGGACCCGCTGGGCGTCAGCGTCCAGGAGACGCGGACCGACTACAAGCGGTTCGACGACCCGGTGTACGTGCCCGGCGCGTGGACCGGCAGGATGCCGAACGGCGACACGGTGAACTCCTCGTCCACCTTCGCCTCGATCCGCAGCTTCTACAAGGCCGACCCGGCCTGGCCGAAGGTCGAGGCCTACCTCGCGGGCGGCGCCGCGCCCGTCTTCACGTACCACCGGTTCTGGGCCCAGGCCGACATCGCCCTGGCCATGGGCTCGTACGCGGAGCTGCTG
>Actinobacteria_bacterium_YIM_96077_AYY11565.1
TGGGTCGACCGGTTCATGGAGCAGTACGAGAAGATCCACGACTCGGGGTACTTCAGCTCGCACGGTATCCCGTACCACTCCATCGAGACGCTGATCGTCGAGGCGCCCGACTACGGCCACGTGACCACGTCGGAGGCGTTCAGCTTCTGGCTGTGGATGGAGGCCAACTATGGACGGATCACCGAGGACTGGGAGCCGTTCAACGAGGCCTGGGAGACGATGGAGACCTACATCATTCCCGGCTCGGACGATCAGCCCAGCGCGGGAGTCGACGGCGACGCGATTTACGCGGCCGAGCATCCCCAGCCGAGCATGTACCCGAGCGCGCTGGATTCGGACGTCCCCGTCGGGGAGGATCCGCTCCGCGACGAGCTCGAAGCCACGCACGGCACCGGTGAGATCTACGGTATGCACTGGCTGCTGGACGTCGACAACACCTACGGCTACGGCCACTGCGGTGACGGCACGACGTCGCCGTCGTACATCAACACGTTCCAGCGAGGCGAGCAGGAGTCGGTCTGGGAGACGGTTCCCCATCCGTCGTGTGAAACCTTCGATTTCGGCGGCGAGCAGGGCTTCCTCGATCTGTTCGTCGAAGACCCGGATGGCGGCGCGACGCAGTGGCGGTACACGAACGCGCCGGACGCCGACGCCCGGGCCGTGCAGGCGGCGTACTGGGCACTGACCTGGGCGCGCGAGCAGGGCAACGAGTCGGCCATCGCGAGCACGGTCGCCGATGCGGCGACGATGGGTGACTACCTGCGGTACTCGCTGTTCGACAAGTATTTCAAGGAGATAGGCGAGTGTGTCGGCGCGACGGAGTGCCCGGCGGGCAGTGGCCGTAGCTCGGCGCACTACCTGCTGTCGTGGTACTACTCCTGGGGCGGTTCGTACCCCGGGGACGAGTGGTCCTGGCGCATCGGTTCCAGCCACAACCACTTCGGCTATCAGAACCCGATGTCCGCGTACGCCATGGTGAACGAACCGGCGCTGCAAACCGAATCGCCCACGTTCGTGGACGACTGGGAGGAGAGCCTGGAGCGTACGCTCGAGTTCTACCTGTGGCTGCAATCCGACACCGGCGCCATCGCGGGTGGAGCCACGAACAGCTGGGGCGGCCACTACGGCGAGCCCGAGCCGATGGACGATGGTTCGCCGCGACCGACCTTTTACGGGATGTACTACGACGAGCATCCCGTCTACGAGGATCCGGGCAGCAACGAGTGGTTCGGAATGCAGGTCTGGTCGCTTCAGCGGGCTGCCGAGTACCTGTATCTGACCGGTGACGAGCGTGCCCAGCAGGTGCTCGACCGCTGGGTGCCGTGGGCGATGAGCGAGACCGAGATCGGCGAGGGAGGAGACTTCGCGATCCCGGCGACGCTGGATTGGTCCGGCTACCCGGACACGTGGGACGAGAACGGCGATCCGCTGGAGCACACGAACCCCAACCTGACGGTGGAGGTCACTGACACCGGACAGGACGTGGGTGTCGCCGCCGCGTACGCCCGGACCTTGATGTGGTATGCCGCCGCGACCGGCGACACCGAGGCGCAGGAGATGTCGCGAGACCTGCTCGAAGCGCTGTACGAGCACCGGGATGAGCAAGGCATCGCCGTCGAAGAGGAACGGGAGGACTACTCGCGCTTCCTCGACGTGCACGATGAACCGGCGGGTTCCGAGGCCGGCGTCTTCATCCCGGAGGGCTGGCAAGGCGTCATGGGCAATGGTGAGGAGATCGAACCCGGCGTCACCTTCCTGGATCTCCGGTCGTTCTACCTGGACGATCCGGACATCGATCAGGTGCTGGATTACGCGTCGGGTGAGACCGATGATCCTCCCACCTTCGAGTATCACCGCAGCTGGGCCCAGATGGACATCGCGAACGCGTTCGCGGACTACGCCCACCTGTTC
>Actinomadura_amylolytica_WP_119728123.1
TACGTGGAGCGGTTCCTCGACCAGTACAACAAGATCAAGGACCCGGCCAACGGCTACTTCAGCCCCGAGGGCATCCCGTACCACTCGGTGGAGACCTTCATGGTCGAGGCCCCCGACCACGGGCACGAGACCACCTCCGAGGCCTACAGCTACCTGATCTGGCTGGAGGCCATGTACGGGAAGGTCACCCAGAACTGGGGGCCGTTCAACGCCTCGTGGGCGCTCATGGAGAAGTACATGATCCCCACCCGCGAGGATCAGCCGACGAACTCCTACTACCAGCCGAACTCGCCGGCCACCTACGCGCCCGAGCACCCCGAGCCGGACGACTACCCGTCGCAGATCGACCCCAGCGTGCCCACGGGGGACGACCCCATCGCGGGTGAGCTGAAGTCCGCGTACGGGACCGACGACATCTACGGGATGCACTGGCTGCAGGACGTGGACAACGTCTACGGCTACGGCAACACCCCCGGCGGCGGGTGTGAGGAGGGACCCGACGCCGAGGGCCCCTCGTACATCAACACCTACCAGCGGGGACCGCAGGAGTCGGTGTTCGAGACGATCCCGCAGCCCACGTGCGACCGGTTCGCGTACGGAGGACCGAACGGGTACCTGGACCTGTTCATCAAGGACTCCAGCTACGCGCGGCAGTGGAAGTTCACCAACGCCCCCGACGCCGACGCCCGTGCGATCCAGGCCGCCTACTGGGCCGACGTGTGGGCCAAGGAGCAGGGCAAGGGCAGTGAGGTCGCCGCCACGGTCGCCAAGGCCGGCAAGCTCGGCGACTACCTGAGGTACGCGTTCTTCGACAAGTACTTCAAGCGGATCGGCGACTGCTACCCGGCCTCCTCGTGCCCCGGGGCGAGCGGCAAGGCCAGCGCGCACTACCTGCTGTCGTGGTACTACGCGTGGGGCGGGTCGCTGGACGGCAGCGGCGGCTGGGCCTGGCGCATCGGCGACGGAGCCTCCCACTTCGGCTACCAGAACCCGATGGCGGCCTACGCCCTGGTGAACAACCCCGCCATGGCGCCCAAGGGGGCCACGGCCAAGGCCGACTGGCAGGCCAGCCTCACCCGGCAGTTGCAGCTCTACAAATGGTTGCAGTCCGCCGAGGGGGCCATCGCCGGCGGCGTGACCAACTCCTGGGGCGGCAGCTACAGCACCCCGCCCGCCGGTCTGCCGAAGTTCTTCGGAATGGCGTACGACTGGCAGCCGGTGTACCACGACCCGCCGAGCAACAACTGGTTCGGCTTCCAGGTCTGGTCCCTGCAGCGGGTGGCGGAGCTGTACAACGCCACCGGGAACGCCGACGCCAAGACCATCCTCGACAAGTGGGTGTCGTGGGTGCTGCCGCACATCAGCGCCGACCCGGCCACCGGGGAGTACCGGATCCCGTCCACGCTGCGGTGGAGCGGCCAGCCCGACGCCAACTGGTCCAGCAGCACCGGGATGCCCCCGGCCAACACCGGGCTGCACGTGAGCGTGGTCGACTACACCCAGGACGTCGGGACCACCGCCGCCCTGGCCCGGACCCTCACCGCGTACGCGGCCAGGTCCGGGAACGCGCAGGCCAGGACCGCGGCCAAGAACCTGCTCGACGCCATGTGGAAGCACCAGGACACCCAGGGCGTCTCGGTTCCGGAGCCCAAGTCGGACTACCAGCGGGTCAACGACCCGGTGTACGTGCCGCCGGGCTGGAGCGGGCGGATGCCCAACGGCGACCCGATCAACTCCAGCTCCACGTTCATGTCCATCCGTTCCTTCTACGAGGACGACCCGGACTATGAGCGGGTGTGGGCGTACGCGACCGGAGCCAGCTCCACGGTGCCGGTGTTCCGGTACCACCGGTTCTGGGCGCAGGCCGACATAGCGATGGCGATGGCCGACTACGGCCGGCTGTTC
>Actinomadura_echinospora_WP_103937485.1
TACGAACAGCGCTTCCTCGACCAGTACAACAAGATCAAGGACCCGGCGAACGGCTACTTCAGCCCCGAGGGCATCCCGTACCACTCGGTGGAGACCTTCCTGGTGGAGGCCCCCGACCACGGCCACGAGACCACCTCCGAGGCCTACAGCTACCTGATCTGGCTGGAGGCCATGTACGGCAAGGTCACCCAGAACTGGGCCCCCTTCAACGCCTCCTGGGCGCTGATGGAGCGCTACATGATCCCGACCCACGCCGACCAGCCCACCAACGCCTCCTACCAGGCGAACTCGCCGGCCACCTACGCCGCCGAGCATCCCTCGCCCAGCGACTACCCCTCGCAGATCGAGCCGAGCGTGCCGACCGGGGACGACCCGATCGCCGGTGAGCTGAAGTCCGCCTACGGCACCGACGACATCTACGGCATGCACTGGTTGCAGGACGTCGACAACGTCTACGGCTACGGCAACACGCCCGGCGGCGGCTGCGAGGAGGGACCGTCCGCGGACGGCCCGTCCTACATCAACACCTACCAGCGCGGCTCGCAGGAGTCGGTCTTCGAGACCATCCCGCAGCCGACCTGCGACGAGTTCACCTACGGCGGACCCAACGGCTACCTGGACCTGTTCATCAAGGACTCCAGCTACGCCAAGCAGTGGAAGTTCACCAACGCACCGGACGCCGACGCCCGCGCCATCCAGGCCGCCTACTGGGCCGACGTGTGGGCCAAGCAGCAGAACAGGGGCACCGACGTGGCTGCCACCGTGGCCAAGGCGGGCAAGCTCGGCGACTACCTGCGGTACGCGTTCTTCGACAAGTACTTCAAGCGGATCGGCAACTGCTACCCGGCCACGTCCTGCCCGGGGGGCACCGGCAAGGACAGCGCGCACTACCTGCTGTCGTGGTACTACGCCTGGGGTGGCTCCCTCGGCTCCGGCGGAGGCTGGGCCTGGCGTATCGGCGACGGCGCCTCGCACTTCGGCTACCAGAACCCGATGGCCGCCTACGCCCTGGTCAACAATCCGGCGATGGCGCCCAAGGGTGCGACCGCCAAGGCCGACTGGCAGGCCAGCCTCACCCGCCAGTTGCAGTTCTACAAGTGGCTGCAATCGGTGGAGGGCGGGATCGCCGGTGGCGCCACCAACAGTTGGGAGGGCAGCTACAACACTCCACCGGCGGGACTGACGAAGTTCTTCGGCATGGCGTACGACTGGCAGCCGGTCTACCACGACCCGCCCAGCAACCAGTGGTTCGGCTTCCAGGTGTGGTCCATGCAGCGGGTGGCCGAGCTCTACAACGCCACCGGCAACGCCGCCGCCAAGACGCTGCTGGACAAGTGGGTGGACTGGGTGCTCCTGCACACCACCGCCAACCCCGCCACGGGCGACTACCAGCTCCCGTCCACGCTGAGCTGGAGCGGTCAGCCGGACGCCGACTGGTCCAACAACGTGGGCACGCCACCGGTCAACACCAGCCTGCACGTCACCGTGGTGGACTACACCCAGGACGTCGGCACCGCCGCCGCGCTCGCCCGGACCCTCACCGCGTACGCGGCCAGGTCCGGCGACACCGACGCCAGGACCGCCGCCAAGAACCTGCTGGACGCCCTGTGGAAGCATCAGGACGCCGCCGGGGTCACGGTGCCAGAGACCAAGGCCGACTATGCCCGGGTCAAGGACCCCGTCTACGTCCCGCCGGGCTGGAGCGGCCAGATGCCCAACGGCGACCCGATCAACTCCTCTTCCACGTTCATGTCGATCCGCTCTTTCTACAAGAACGACCCCGACTACGAACGGGTGTGGGCCTACGCCACCGGCGCCAGTTCCACCGTCCCGGTGTTCCGGTACCACCGGTTCTGGGCGCAGGCCGACATAGCGATGGCGATGGCCGACTACGGTTCAATGTTC
>Actinomadura_madurae_WP_033331135.1
TACACGCAGCGGTTCCTCGACCAGTACAACAAGATCAAGGACCCGGCGAACGGCTACTTCAGCCCCGAGGGCATCCCGTACCACTCGGTGGAGACGTTCATGGTCGAGGCCCCCGACCACGGCCACGAGACGACGTCGGAGGCCTACAGCTACCTCATCTGGCTGGAGGCCATGTACGGCAAGGTCACGCAGGACTGGGACCCCTTCAACGCCTCCTGGGCGCTGATGGAGAAGTACATGATCCCCACGCACGCGGACCAGCCGACGAACTCCTTCTACCGGCCGTCCGAACCCGCCACCTACGCCGCCGAGCACCCGCTGCCGAGCGACTACCCGTCCCAGATCGACGGCGACATCCCGGTCGGCCAGGACCCGATCGCGAGCGAGCTGAAGTCCGCCTACGGCACCGACGACGTCTACGGCATGCACTGGCTCCAGGACGTGGACAACGTGTACGGCTACGGCAACACCCCGGGAGGCGGCTGCGAGGAGGGCCCCGGCGCCGACGGCCCCTCCTACATCAACACCTACCAGCGCGGCTCGCAGGAGTCGGTCTTCGAGACCGTCCCGCAGCCGACGTGCGACCGGTTCGCGTTCGGCGGCCCCAACGGCTACCTGGACCTGTTCATCAAGGACTCCTCCTACGCCGAGCAGTGGAAGTTCACCAACGCGCCCGACGCGGACGCCCGCGCGATCCAGGCCGCGTACTGGGCGAACGTCTGGGCCAAGGAGCAGGGCAAGGGCGGCGACGTCTCGGCCACCGCGGCCAAGGCCGGCAAGATGGGCGACTACCTGCGCTACGCGTTCTTCGACAAGTACTTCAAGAAGATCGGCGACTGCCATCCGGCCTCGTCCTGCCCCGCCGGGACGGGCAAGGACAGCGAGCACTACCTGCTGTCCTGGTACTACGCCTGGGGCGGCGCCACGGACTCCAACGCCGGCTGGGCGTGGCGCATCGGCGACGGCGCCTCGCACTTCGGCTACCAGAACCCGCTCGCCGCGTACGCGCTGGTGAACGACCCCGCGCTCGCCCCCAAGGGCGCGACGGCCAAGGCCGACTGGGAGAAGAGCCTGACCCGGCAGCTCCAGCTCTACAAGTGGCTGCAGTCCGCCGAGGGCGGCATCGCCGGCGGCGTCACCAACAGCTGGGACGGCAGCTACAGCACCCCGCCCACCGGCCTCACCGAGTTCTTCGGCATGGCCTACGACTGGCAGCCCGTCTACCACGACCCGCCGAGCAACCAGTGGTTCGGGTTCCAGGCGTGGTCGATGGAGCGGGTCGCCGAATACTACCAGGTCAGCGGTGACGCGGACGCCAAGGCGATCCTGGACAGGTGGGTCTCCTGGGCGCTGTCGGAGACGACGGTCGACCCGTCCACGGGATCCATCCAGATCCCGTCGACCCTGACGTGGACCGGGCAACCGGACGCGAACTGGTCGTCGTCCACCGGCATGCCGCCCGCGAACGACGACCTGCACGTCTCGGTGAAGGACTACACCAGCGACGTCGGCGTGGCCGCCGCGTACGCCAAGACCCTGACGTACTACGCAGCCAGGTCCGGCGACGCCGACGCCAAGCAGGCCGCCAAGGACCTCCTCGACGCCCTCTGGAAGCACGCCGACGCGAAGGGCGTCTCCGTCGAGGAGAGCAAGGCCGACTACCGGCGCGTGATCGACCCGGTCTACATCCCGTCCGGCTGGACCGGGACGATGCCCAACGGCGACCCCATCAACTCCAGCTCGACGTTCATGTCCATCCGCTCCTTCTACAAGAGCGATCCCGACTACCAGCGCGTCATGGCCTACGCCAACGGCGACAGCTCGACCGTGCCCGTGTTCACCTACCACCGCTTCTGGGCCCAGGCCGACATAGCCCTGGCCATGGCCGACTACGGCCGCCTCTTC
>Actinomadura_madurae_WP_111831639.1
TACACGCAGCGGTTCCTCGACCAGTACAACAAGATCAAGGACCCGGCGAACGGCTACTTCAGCCCCGAGGGCATCCCGTACCACTCGGTGGAGACGTTCATGGTCGAGGCCCCCGACCACGGCCACGAGACGACATCGGAGGCCTACAGCTACCTCATCTGGCTGGAGGCCATGTACGGCAAGGTCACGCAGGACTGGGACCCCTTCAACGCCTCCTGGGCGCTGATGGAGAAGTACATGATCCCCACGCACGCGGACCAGCCGACGAACTCCTTCTACCGGCCGTCCGAACCCGCCACCTACGCCGCCGAGCACCCGCTGCCGAGCGACTACCCGTCCCAGATCGACGGCGACATCCCGGTCGGCCAGGACCCGATCGCGAGCGAGCTGAAGTCCGCCTACGGCACCGACGACGTCTACGGCATGCACTGGCTCCAGGACGTGGACAACGTGTACGGCTACGGCAACACCCCGGGAGGCGGCTGCGAGGAGGGCCCCGGCGCCGACGGCCCCTCCTACATCAACACCTACCAGCGCGGCTCGCAGGAGTCGGTCTTCGAGACCGTCCCGCAGCCGACGTGCGACCGGTTCGCGTTCGGCGGCCCCAACGGCTACCTGGACCTGTTCATCAAGGACTCCTCCTACGCCGAGCAGTGGAAGTTCACCAACGCGCCCGACGCGGACGCCCGCGCGATCCAGGCCGCGTACTGGGCGAACGTCTGGGCCAAGGAGCAGGGCAAGGGCGGCGACGTCTCGGCCACCGCGGCCAAGGCCGGCAAGATGGGCGACTACCTGCGCTACGCGTTCTTCGACAAGTACTTCAAGAAGATCGGCGACTGCCATCCGGCCTCGTCCTGCCCCGCCGGGACGGGCAAGGACAGCGAGCACTACCTGCTGTCCTGGTACTACGCCTGGGGCGGCGCCACGGACTCCAACGCCGGCTGGGCGTGGCGCATCGGCGACGGCGCCTCGCACTTCGGCTACCAGAACCCGCTCGCCGCGTACGCGCTGGTGAACGACCCCGCGCTCGCCCCCAAGGGCGCGACGGCCAAGGCCGACTGGGAGAAGAGCCTGACCCGGCAGCTCCAGCTCTACAAGTGGCTGCAGTCCGCCGAGGGCGGCATCGCCGGCGGCGTCACCAACAGCTGGGACGGCAGCTACAGCACCCCGCCCACCGGCCTCACCGAGTTCTTCGGCATGGCCTACGACTGGCAGCCCGTCTACCACGACCCGCCGAGCAACCAGTGGTTCGGGTTCCAGGCGTGGTCGATGGAGCGGGTCGCCGAGTACTACCAGGTCAGCGGTGACGCGGACGCCAAGGCGATCCTGGACAGGTGGGTCTCCTGGGCGCTGTCGGAGACGACGGTCGACCCGTCCACGGGATCCATCCAGATCCCGTCGACCCTGACGTGGACCGGGCAACCGGACGCGAACTGGTCGTCGTCCACCGGCATGCCGCCCGCGAACGACGACCTGCACGTCTCGGTGAAGGACTACACCAGCGACGTCGGCGTGGCCGCCGCGTACGCCAAGACCCTGACGTACTACGCCGCCAGGTCCGGCGACGCCGACGCCAAGCAGGCCGCCAAGGACCTCCTCGACGCCCTCTGGAAGCACGCCGACGCGAAGGGCGTCTCCGTCGAGGAGAGCAAGGCCGACTACCGGCGCGTGATCGACCCGGTCTACATCCCGTCCGGCTGGACCGGGACGATGCCCAACGGCGACCCCATCAACTCCAGCTCGACGTTCATGTCCATCCGCTCCTTCTACAAGAGCGATCCCGACTACCAGCGCGTCATGGCCTACGCCAACGGCGACAGCTCGACCGTGCCCGTGTTCACCTACCACCGCTTCTGGGCCCAGGCCGACATAGCCCTGGCCATGGCCGACTACGGCCGCCTCTTC
>Actinomadura_mexicana_WP_089316209.1
TACACCCAGCGGTTCCTCGACCAGTACAACAAGATCAAGGACCCGGCGAACGGCTACTTCAGCCCCGAGGGGATCCCTTACCACTCGGTGGAGACGTTCATGGTCGAGGCCCCCGACCACGGGCACGAGACGACGTCGGAGGCCTACAGCTACCTCATCTGGCTGGAGGCCATGTACGGCAAGGTCACGCAGAACTGGGCCCCCTTCAACGCCTCCTGGGCGCTGATGGAGAAGTACATGATCCCGACGCACGCGGACCAGCCGACGAACTCCTTCTACAACGCCTCCAAGCCCGCCACCTACGCCGCCGAGCACCCAGCGGTGAGCGACTACCCGTCGCAGATCGACGGCAGCGTCCCGGTCGGCCAGGACCCGATCGCGAGCGAGCTGAAGTCCGCCTACGGCACCGACGACATCTACGGCATGCACTGGCTGCAGGACGTTGACAACGTCTACGGGTACGGCAACACGCCCGGCGGCGGCTGCGAGCAGGGTCCGAGCGCGGACGGCCCCTCCTACATCAACACCTACCAGCGCGGGGCGCAGGAGTCGGTGTTCGAGACCGTCCCGCAGCCGACGTGCGACAAGTTCGCCTTCGGCGGCACCAACGGCTATCTCGACCTGTTCATCAAGGACTCCTCCTACGCCAGGCAGTGGAAGTTCACCGACGCGCCGGACGCAGACGCGCGCGCCATCCAGGCCGCGTACTGGGCGAACGCCTGGGCCGAGGACCAGGGCAGGTCCGGTGACGTCTCGGCCACCGTGGCCAAGGCGGGCAAGATGGGCGACTACCTGCGCTACTCGTTCTTCGACAAGTACTTCAAGAAGATCGGCGACTGCGATTCGCCCTCCTCCTGCCCGGCGGGGTCGGGCAAGGACAGCGAGCACTACCTGCTGTCCTGGTACTACGCGTGGGGCGGCGCGACGGACACCAGCGCCGGCTGGGCGTGGCGCATCGGCGACGGCGCCTCGCACTTCGGCTACCAGAACCCCCTGGCCGCCTACGCCCTGGTGAACGACGCCGCGCTCGCGCCCAAGGGCGCGACGGCCAAGGCCGACTGGGGCAAGAGCCTCACCCGGCAGCTCCAGCTCTACAAGTGGCTGCAGTCCGCCGAGGGCGGGATCGCCGGAGGCGTCACCAACAGCTGGGAGGGCAGCTACAGCACGCCCCCGGCCGGCCTGACCGAGTTCTTCGGCATGGCCTACGACTGGCAGCCCGTCTACCACGACCCGCCGAGCAACCAGTGGTTCGGCTTCCAGGCGTGGTCGATGGAGCGCGTGGCCGAGTACTACCAGGTCACGGGCGACGCGTCCGCCAAGGCGATCCTCGACAAGTGGGTCTCCTGGGCGCTGTCGCAGACGACGGTCGCCCCGACCACGGGCGGAATCAAGATCCCCTCCACCCTCAAGTGGACGGGGCAGCCGGACGCGAACTGGTCGGCCTCCACCGGGACGCCGCCCGCCAACACCGGCCTGCACGTCTCGGTGCAGGACTACACAGACGACGTCGGTGTGGCGGCCGCGTACGCCAAGACCCTGACGTACTACGCCGCCAGGTCCGGTGACACCGCCGCCAAGCAGACCGCCAAGGACCTGCTCGACGCCATCTGGAAGCACGCCGACGCGAAGGGCGTCTCCGTCCAGGAGACCAGGTCCGACTACAAGCGCCTCGCCGACCCGGTCTACGTCCCGTCCGGCTGGAGCGGCACGATGCCGAACGGCGACCCGATCAACTCCAGCTCGACCTTCATGTCCATCCGTTCCTTCTACAAGAGCGACCCCGACTACGCGCGCGTGTGGGCGTACGCCGGCGGCCAGAGTTCCACGGCGCCGGTGTTCACCTACCACCGCTTCTGGGCCCAGGCGGACATAGCCCTGGCCATGGCCGACTACGGCCGCCTCTTC
>Actinomadura_meyerae_WP_089327424.1
TACACCCAGCGGTTCCTCGACCAGTACAACAAGATCAAGGACCCGGCGAACGGCTACTTCAGCCCCGAGGGCATCCCGTACCACTCGGTGGAGACCTTCATGGTCGAGGCGCCCGACCACGGGCACGAGACCACGTCCGAGGCGTACAGCTACCTCATCTGGCTGGAGGCCATGTACGGCAAGGTCACGCAGGACTGGGACCCCTTCAACGACGCGTGGGCGCTCATGGAGAAGTACATGATCCCGACCCACGCCGACCAGCCGACGAACTCCTTCTACGACCCCTCCAAGCCCGCCACGTACGCCGCCGAGCACCCCGAGGTCAGCGACTACCCGTCGCTGATCGACGGCAGCGTCCCGGTCGGGCAGGACCCGATCGCGAGCGAGCTGAAGTCCGCCTACGGCACCGACGACGTCTACGGCATGCACTGGCTGCAGGACGTCGACAACGTCTACGGCTACGGCAACACGCCGGGCGGCGGCTGCGAGGAGGGCCCGAGCGCAGGCGGCCCGTCCTACATCAACACCTACCAGCGCGGCTCCCAGGAGTCGGTGTTCGAGACCGTCCCGCAGCCGACGTGCGACAAGTTCGCGTTCGGCGGCACCAACGGCTACCTCGACCTGTTCATCAAGGACTCGTCCTACGCCAAGCAGTGGAAGTTCACCAACGCCCCCGACGCCGACGCGCGCGCCATCCAGGCCGCGTACTGGGCGAACACGTGGGCCGCGGACCAGGGCAAGGCCGGTGAGGTCTCGGCCACCGTGGCGAAGGCCGGGAAGATGGGCGACTACCTGCGCTACGCGTTCTTCGACAAGTACTTCAAGAAGATCGGCGACTGCCGCCCCGCCTCGTCCTGCCCCGCCGGGACGGGCAAGGACAGCGAGCACTACCTGCTGTCCTGGTACTACGCCTGGGGCGGCGCCACGGACACCAACGCCGGCTGGGCGTGGCGCATCGGCGACGGCGCCTCGCACTTCGGCTACCAGAACCCCCTGGCCGCCTACGCGCTGGTGAACGACGCCGCGCTCGCCCCCAAGGGCGCCACGGCCAAGGCCGACTGGGAGAAGAGCCTCACCCGGCAGCTGCAGCTCTACAAGTGGCTGCAGTCCGCCGAGGGCGGCATCGCGGGCGGCGTCACCAACAGCTGGGACGGCAGCTACAGCACCCCGCCGACCGGCCTGACCGAGTTCTTCGGCATGCCCTACGACTGGCAGCCCGTCTATCACGACCCGCCGAGCAACCAGTGGTTCGGCTTCCAGGCGTGGTCCATGGAGCGCGTCGCCGAGTACTACCAGGTCACCGGTGACGCGAACGCCGAGGCGATCCTCGACAAGTGGGTCTCCTGGGCGCTGTCGAACACGACCGTCGACCCGTCCACGGGCTCCATCCAGATCCCGTCGACGCTCACGTGGACCGGGCAGCCGGACGCGAACTGGTCGTCGTCCAGCGGCATGCCGCCGGCCAACTCCGACCTGCACGTCACGGTGGAGGACTACACCAGCGACGTCGGCGTGGCCGCCGCGTACGCCAAGACCCTGACGTACTACGCCGCCAAGTCCGGCGACGCCGACGCCAAGCAGACCGCCAAGGACCTCCTCGACGCCCTGTGGAAGCACGCCGACGCCAAGGGCGTGTCGGTGGAGGAGAGCAAGGGCGACTACCGGCGCGTCATCGACCCGGTCTACGTCCCGTCCGGCTGGACGGGCACCATGCCGAACGGCGACCCGATCAACTCCAACTCGACCTTCATGTCCATCCGGTCCTTCTACAAGAGCGACCCCGACTACCAGCGCGTCATGGCCTACGCCAACGGCGAGACCTCCACCGCCCCGACCTTCACGTACCACCGCTTCTGGGCGCAGGCGGACATAGCCCTCGCCATGGCCGACTACGGCCGCCTCTTC
>Actinomadura_viridilutea_WP_106258477.1
TACGAGCAGCGGTTCCTCGACCAGTACAACAAGATCAAGGACCCGGCCAACGGGTACTTCAGCCCCGAGGGCATCCCGTACCACTCGGTCGAGACCTTCATGGTGGAGGCCCCCGACCACGGGCACGAGACGACCTCCGAGGCGTACAGCTACCTGATCTGGCTGGAGGCCGTGTACGGCAAGGTCACCCAGAACTGGGAGCCGTTCAACGACGCGTGGGAGCTCATGGAGAAGTACATGATCCCCACGCACGCCGACCAGCCGACCAACTCCTTCTACCAGCCGGACAAGCCCGCCACCTACGCGGCGGAGCACCCCGACCCGAGCAGCTACCCGACCCAGCTGGACGGCAGCGTCCCGGTGGGGCGGGACCCGATCGCCGGTGAGCTGAGGTCGGCCTACGGCACCGACGACATCTACGGCATGCACTGGCTGCAGGACGTGGACAACGTCTACGGGTACGGCAACACCCCCGGCGGCGGCTGCGAGGAGGGCCCGTCCGCCGACGGCCCGTCGTACATCAACACCTACCAGCGCGGCTCGGGCGAGTCGGTGTTCGAGACGATCCCGCAGCCCACCTGCGACGCGTTCAAGTACGGCGGTCCCAACGGCTACCTGGACCTGTTCACCAAGGACGCCAGTTACGCCAAGCAGTGGAAGTTCACCAATGCTCCGGACGCCGACGCGCGCGCCGTCCAGGCCGCGTACTGGGCGGACGTGTGGGCCAAGGAGCAGAACAAGGGCGGCGAGGTGGCCGCCACGGTCGCCAAGGCCGGAAAGCTCGGCGACTACCTGCGTTACGCGTTCTTCGACAAGTACTTCAAGAAGATCGGCGACTGCTACCCGGCGTCGTCGTGCCCCGGCGGCACCGGCAAGGACAGCGCCCACTACCTGCTGTCGTGGTACTACGCCTGGGGCGGCGCGCTCGACTCCAGCGCGGGCTGGGCCTGGCGCATCGGCGACGGCGCGTCCCACTTCGGCTACCAGAACCCGATGGCCGCCTACGCCCTGGTCAACGCCCCGGCCCTGGAGCCCAAGGGCGCGACGGCCAAGACGGACTGGTCGACCAGCCTCACCCGGCAGCTGCAGCTGTACAAGTGGCTGCAGTCGGCCGAGGGCGGCATCGCCGGGGGCGTGACCAACAGCTGGGACGGCAGCTACAGCACCCCGCCGTCGGGCCTGCCGAAGTTCTTCGGCATGGCCTACGACTGGCAGCCCGTCTACCACGACCCGCCCAGCAACCAGTGGTTCGGGTTCCAGGCCTGGTCGATGCAGCGCGTGGCCGAGTACTACTACGTCACCGGCGACGCCGACGCCAAGACCATCCTGGACAAGTGGGTCGCGTGGGTGCTGGACAACACCACGGTGAACGCGTCGACGGGCGAGTACCAGATCCCCTCCACGCTGAAGTGGGAGGGCCAGCCGGACGCCGACTGGTCCAGCACCAGCGGCATGCCGCCCGCCAACACCCGGCTGCACGTCACGGTCGTCGACCACACCCAGGACGTGGGCGTGACCGCGTCGCTGGCCCGGGCGCTGTCCTACTACGCCGCCAAGTCCGGCCACGCGCAGGCCAAGCAGACCGCCAAGGACCTGCTGGACGCGCTGTGGCAGCACCAGGACGCCAAGGGCGTGTCGGTGCCGGAGGCCAAGGCCGACTACAAGCGGGTCGCCGACCCGGTGTACGTGCCGCCGGGCTGGACCGGCACCATGCCCAACGGCGACCCGATCGACTCCAACTCCACCTTCATGTCCATCCGGTCGTTCTACAAGAGCGACCCCGACTACGAGCGCGTGTGGGCGTACGCCACGGGCGCCAGCTCCACGGTGCCGGTGTTCAACTACCACCGGTTCTGGGCCCAGGCGGACGTCGCGATGGCGATGGCCGACTACGGCGGCCTGTTC
>Actinophytocola_xanthii_WP_083661105.1
TCCGTGGACCGGTTCCTCGAGCTGTACGAGAAGATCAAGGATCCGGCCAACGGATACTTCAGCGACCACGACCCGCCGGTTCCGTACCACTCGGTGGAGACCCTGATCGTCGAGGCGCCCGACTACGGCCACGTGACGACCTCGGAGGCGTTCAGCTACTGGATCTGGCTGGAGGCGCAGTACGGCCGGGTGACCGGTGAGTGGGGCCCGTTCAACGAGGCCTGGGAGTCGATGGAGGAGCACATCATCCCCTCCGCGGCCGAGCAGCCGGGCAACGCCCGGTACAACCCGGCCGATCCCGCCACCTACGCCGACGAGCACGACACCCCGCAGGGTTACCCGAGCGAGCTGGAGTTCGACGTGCCGGTCGGCCAGGACCCGATCGCCAACGAGTTGCGCAGCACCTACGGCAACTCCGACGTCTACGGCATGCACTGGCTGCTGGACGTGGACAACCGCTACGGCTTCGGGAACTGCGGCGACGGCACGAGCAGCCCCGCGTACATCAACACCTTCCAGCGCGGCCCGGAGGAGTCGACCTGGGAGACCATTCCGCACCCGTCCTGTGACACCTTCGAGCACGGCGGTCCCAACGGATACGTCGACTTGTTCGTCGGCGACCAGCAGTACGCCCGGCAGTGGCGCTACACCAACGCGCCGGACGCCGACGCCCGTGCCGTCCAGGCCGCCTACTGGGCGCACACCTGGGCGACCGAGCAGGGCAACCAGTCGCAGATCTCCGCGACCCTCGCGAAGGCGGCGAAGATGGGTGACTGGCTGCGCTACGCCATGTACGACAAGTACTTCAAGCGCGTCGGCAACTGCGTCGGCCCGAGCACCTGCCCCGCCGGCAGCGGCAAGAACAGCGCGCACTACCTGATGTCCTGGTACTACGCGTGGGGCGGCGGCACGGACGGCGCGTGGGCCTGGCGCATCGGCTCCAGCCACAACCACTTCGGCTACCAGAACCCGATGGCCGCCTGGGTCTTGTCCAACGTGGACGCTCTGGAGCCGAGGTCGGCGACGGCGGTGGCCGACTGGGACACCAGCTTCGACCGGCAGCTCGAGTTCTACCGGTGGCTGCAGTCCGCCGAGGGCGGCATCGCCGGTGGTGCGACCAACAGCTGGCAGGGCCGCTACGCCCAGCCGCCGGCGGGTGCGTCGACCTTCTACGGCATGTACTACGACTGGCAGCCGGTGTACCACGACCCGCCGAGCAACCGGTGGTTCGGCATGCAGACCTGGTCGATGCAGCGGATCGCCGAGCTCTACTACGCGACCGGCAACGCGCAGGCCGGACAGCTGCTGGACAAGTGGGTCGACTGGGCGATGGCCAACACCACCGTCGACGCCGCCAACGGCACCTGGCAGGTCCCGGCCGAGCTCGGCTGGTCCGGGCAGCCGGACACCTGGAACGCGGGCAGTCCCGGTGCGAACAACGGGCTGCACGTCACCGTCACCAGCCGCAACCAGGACCTGGGCGTGACCGCGGCCCTGGCCAGGACGCTCATGTACTACGCGGCGGAGTCCGGCGACACGGCCGCTCGGGACATGGCCGGCAACCTGCTCGACGCCATGTGGGCGCCGAACAACCAGGACGACCTGGGCATCTCGGTCGAGGAGTCGCGGGCGGACTACAACCGCTTCGACGACCGGGTCTACGTCCCGTCCGGTTGGACCGGGACCATGCCCAACGGTGACCGGATCGACAGCAACTCGACCTTCACCTCCATCCGCTCCTGGTACACCTCCGACCCGGACTACCCCCAGGTCGAGCGGTACCTGGAGGGCGGTCCCGCGCCGACGTTCCGGTACCACCGGTTCTGGGCACAGGCCGACATCGCGATGGCGATGGCCGACTTCGGGCTGCTCTTC
>Actinoplanes_atraurantiacus_WP_097324307.1
GACGCCCGCTTCACCCAGCTCTACAACGACATCAAGAACCCGGCCAACGGCTACTTCAGCCCCGACGGCGTGCCGTACCACTCGATCGAGACGCTGATCGACGAGGCGCCCGACCAGGGACACGAGACGACCTCGGAGGCGTTCAGCTACTGGCTGTGGCTCGAGGCCGAGCACGGGCACGCGGCCGGTGACTGGGCGCCGTTCAACAGCGCCTGGGCGACGATGGAGAAGTACATCATCCCGTCGCACGCCGACCAGCCGACGAACGACAAGTACGACGCGTCCAAGCCGGCCACCTACGCGGCCGAGTACCCGCTGCCCTCGCAGTACCCGTCGCAGCTCGACCAGAGCGTCTCGGTGGGCTCCGACCCGCTGGCGGCCGAGCTGAAGAGCGCGTACGGCACCTCCGACATCTACGGCATGCACTGGCTGCTCGACGTCGACAACGTCTACGGCTTCGGCCGCTGCGGCGACGGCACGTCGAAGAACGTCTACATCAACACGTTCCAGCGCGGCCCGCAGGAGTCGACGTTCGAGACCGTGCCGCAGCCGTCCTGCGACACCTTCAAGCACGGCGGCCCGAACGGGTTCCTCGACCTGTTCACCAAGGACTCCAGCTACGCCAAGCAGTGGAAGTACACCAACGCGCCGGACGCGGACTCGCGCGCGGTGCAGGCGGCGTACTGGGCGTACACCTGGGCCACCGAGCAGGGCAAGCAGTCGCAGATCTCCTCGGCCGTGACCAACGCGGCCAAGATGGGCGACTACCTGCGGTACTCGTTCTACGACAAGTACTTCAAGCAGCCCGGTTGCGCGTCGACCTCGTGCGCCGCGGGCACCGGCAAGAACGCCTCCAACAACCTGATGTCCTGGTACTACGCCTGGGGCGGCGCGACCGACACCAACGCCGGCTGGGCGTGGCGGATCGGCTCGAGCACCAGCCACTTCGGATATCAGAACCCGATGGCCGCCTACATCCTCTCGAACGTCAGCGCCTTCGCACCGAAGTCGCCGACCGCCAAGGCGGACTGGCAGGCCAGCCTCAACCGGCAGCTCGAGTTCTACCAGTGGCTCCAGTCGTCGGAGGGCGCGATCGCCGGCGGCGCGACCAACAGCTGGAACGGCAGCTACCAGGCCCGCCCGGCCGGGGTGCCGACGTTCTACGGTCTCGCCTACGTCGAGGCGCCGGTCTACGAGGACCCGCCGTCGAACCGCTGGTTCGGCATGCAGACGTGGTCGCTCGAGCGGCTGGCCGAGTACTACTACACGACCAACGACGCCAAGGCGAAGTCGGTGCTGGACAAGTGGGTGCCGTGGGCCCTGGCCAACAGCACCATCAGCGCCACCGATTTCTCCATCCCGTCCGACATGGCGTGGTCGGGCGCCCCGGCCACCTGGAACCCGTCCTCGCCCGCGGCCAACACCAACCTGCACGTCACGGTGACCAGCAAGGGCCAGGACCTCGGCGTGGCGGGCTCGTTCGCCAAGCTGCTGACCTACTACGCGGCCAAGTCGGGCAACGCGGCGGCCAAGACCGCGGCGAAGAACCTGCTCGACGCGATCTGGACCAAGAAGGACAGCAAGGGCGTGTCGGTCACCGAGACCCGCGCCGACTACAACCGGATGGACGACACCTACAACGCCTCGACCGGCCAGGGCATCTACATCCCGCCGGGCTGGAGCGGCACGATGCCCAACGGCGACGCCATCAAGCCGGGCGTGTCCTTCCTGGACATCCGCTCCTTCTACAAGAACGACCCGGACTACCCGAAGGTCGAGGCCTACCTGAACGGCGGCCCGGCGCCGACGTTCAACTACCACCGGTTCTGGGCCCAGGTCGACGTCGCCACGGGCTACGCCGACTTCGCCCGGCTCTTC
>Actinoplanes_derwentensis_WP_092557276.1
GACGCCCGGTTCACGCAGCTCTACAACGACCTGAAGAGCCCGGCCAACGGGTACTTCAGCCCGGAGGGCGTGCCGTACCACTCGATCGAGACGCTGATCGACGAGGCGCCCGACCACGGCCACGAGACCACCAGCGAGGCCTTCAGCTACTGGCTGTGGCTGGAAGCCTCGCAGGCCCGGATCAGCGGCAGCTGGACGGCGTTCAACAGCGCCTGGGCGACGATGGAGAAGTACATCATCCCGTCGCACGCCGACCAGCCGACCAACGCCAACTACAACCCCGCCAAACCGGCGACGTACGCGGCCGAACACCCGCTGCCGTCGCAGTACCCGTCGCAGCTCGACACGAGTGTCAGCGTCGGCACCGACCCGCTCGCCGCGGAGCTGAAGACGGCGTACGGCACCGATGACATCTACGGCATGCACTGGCTGCTGGACGTGGACAACACGTACGGCTTCGGCCACTGCGGTGACGGCACCACCCGCGTCGCCTACATCAACACCTTCCAGCGCGGCCCGCAGGAATCGACCTGGGAGACCGTCCCGCAGCCCGCGTGCGACACGTTCGCGCACGGCGGCCCGAACGGTTACCTCGACCTGTTCACCAAGGACGCGTCGTACGCCAAGCAGTGGAAGTACACCAACGCCCCGGACGCGGACGCCCGGGTCGTGCAGGTCGCCTACTGGGCGCTGCAGTGGGCCACCGAGCAGGGCAAGGCGTCCCAGGTCGCGTCGGCCGTCACCAACGCCGCCAAGATGGGCGACTACCTGCGTTACTCGTTCTACGACAAGTACTTCAAGCAGCCCGGTTGCGGTTCCACCTCGTGTCCCGCGGGCACCGGCAAGAACGCCTCCAGCAACCTGATGTCCTGGTACTACGCCTGGGGCGGCGCCTACGACACCAGTGCCGGCTGGGCGTGGCGGATCGGCTCCAGCACCAGCCACTTCGGCTACCAGAACCCGATGGCCGCCTACATCCTGTCCAACGTCACCGCCTTCAACCCGAAGTCACCGACCGCGAAGGCCGACTGGCAGACCAGCCTCGACCGGCAGCTGGAGTTCTACCAGTGGCTGCAGTCGTCCGAGGGGGCCATCGCCGGTGGCGCGACCAACAGCTGGAACGGCGACTACTCGGCCCGGCCCACGAACGTTCCGCAGTTCTACGGGCTGTCGTACGTCGAGGCCCCGGTCTACGAGGACCCGCCGTCCAACCGCTGGTTCGGCATGCAGACCTGGTCCCTCGAACGGCTCGCCGAGCTGTACTACGTGACCGGCAACGCCAAGGCCAAGGCGGTGCTCGACAAGTGGGTGCCGTGGGCGCTGGCCAACACCACGATCGGCACGACCACCTTCGCCATCCCGTCCGACCTGGCCTGGTCGGGTGCGCCGGCCACCTGGAATCCGTCCAGTCCGGCGGCCAACACCAACCTGCACGTCACGGTCAGCAACCACAGCCAGGACCTGGGCGTGGCCGGCTCGTTCGCCAAGCTGCTCACGTTCTACGCGGCCAAGTCCGGTAACGCGCAGGCCAAGACGGCGGCCAAGGGGCTGCTCGACGCGATCTGGGCGTTCAAGGACGGCAAGGGCGTGTCGAGCACCGAGACCCGCGCCGACTACAACCGGTTCGACGACGTCTACAACGCCTCGACCGGCCAGGGTCTCTACATCCCGCCGGGCTGGACCGGGGAGATGCCCAACGGTGACGTGATCAAGCCGGGTGTCTCGTTCCTGGACATCCGCAGTTTCTACCGCAGTGACCCGGACTTCCCGAAGGTCCAGGCGTACCTGAACGGCGGCGCCGCGCCGACGTTCAACTACCACCGGTTCTGGGCGCAGGTCGACGTGGCAACCGGCTACGCCGAATACGCCCGGCTGTTC
>Actinoplanes_friuliensis_DSM_7358_AGZ42059.1
GACGCGCGGTTCACCCAGCTCTACAACGACATCAAGAACCCGGCCAACGGCTACTTCAGCCCGGAGGGTGTGCCCTACCACTCGATCGAGACGCTGATCGACGAGGCGCCCGACCACGGTCACGAGACCACGTCCGAGGCGTTCAGCTACTGGCTGTGGCTGGAGGCCGAGCACGGTCAGGTGACCGGCGAGTGGACGCCGTTCAACGCGGCGTGGGCGTCGATGGAGAAGTACATCATCCCGTCGCACGCCGACCAGCCCACCAACGACAAGTACGACGCCTCCAAGCCGGCGACGTACGCCTCCGAGCACCCGCTGCCGTCGCAGTACCCGTCACAGCTGGACCCCAGCGTGTCGGTCGGCACGGACCCGCTCGCCGGTGAGCTGAAGTCCGCGTACGGCACCTCCGACATCTACGGCATGCACTGGCTGATGGACGTCGACAACACGTACGGCTTCGGGCGCTGCGGTGACGGCACCAGCCGGGTCACCTACATCAACACCTTCCAGCGTGGCCCGCAGGAGTCGACGTTCGAGACCGTGCCGCAGCCGGCCTGCGACACGTTCAAGCACGGCGGCCCGAACGGCTACCTCGACCTGTTCACCAAGGACTCGTCGTACGCCAAGCAGTGGAAGTACACCAACGCCCCCGACGCGGACTCCCGTGCCGTGCAGGCGGCGTACTGGGCGCTGCAGTGGGCGACCGCGCAGGGCAAGCAGTCGCAGATCTCCGCCGCGGTGGCCAACGCCGCCAAGATGGGTGACTACCTGCGGTACTCCTTCTACGACAAGTACTTCAAGAACCCGGGCTGCACCTCGACGTCGTGCCCGGCGGGCTCCGGCAAGAGCAGCTCGAACAACCTGATGTCCTGGTACTACGCGTGGGGCGGCGCGACCGACACCCAGGCCGGCTGGGCGTGGCGGATCGGCTCCAGCACGAGCCACTTCGGCTACCAGAACCCGATGGCCGCGTACGTGCTCTCCAACGTCAGCGCGCTGACACCGAAGTCGCCGACGGCCAAGGCCGACTGGCAGGCCAGCCTCAACCGGCAACTGGAGTTCTACCAGTGGCTGCAGTCGTCCGAGGGCGGCATCGCCGGCGGTGCGACCAACAGCTGGGAGGGCGCCTACAAGACGCCGCCGGCCGGCACCCCGACGTTCTACGGCCTGTCGTACGTCGAGGCCCCGGTCTACGAGGACCCGCCGTCGAACCGCTGGTTCGGCATGCAGACCTGGTCGCTGGAACGCCTCGCCGAGTACTACTACACGACCGGTGACGCCAAGGCGAAGTCCGTCCTGGACAAGTGGGTCACCTGGGCGCTGGACAACACCGAGATCGGCGCGTCCAGCTTCGCCATCCCGTCGGACCTGGCGTGGACGGGCAAGCCGGCCACGTGGAACCCGTCGAGCCCGGTGGCCAACACCGGCCTGCACGTCGAGGTCACCAGCAAGGGTCAGGACCTCGGTGTGGCCGGCTCGTACGCCAAGCTGCTCACGTACTACGCGGCGAAGTCCGGTAACGCCCGGGCCAAGACCGCCGCGAAGGGCCTGCTGGACGCGATCTGGGCGTACAAGGACCCGAAGGGTGTCTCGGTGACCGAGACGCGGGCCGACTACAACCGCATGGACGACGTCTACGACGCCGCGACCGGTCAGGGCATCTACATCCCGCCGGGCTGGAGCGGCAAGATGCCGAACGGCGACGTCATCAAGCCGGGGGTGTCCTTCGTGGACATCCGTTCCTTCTACAAGAACGACCCGGACTGGCCGAAGGTCCAGAGCTACCTCGACGGTGGCCCGGCGCCGACGTTCAACTACCACCGTTTCTGGGCCCAGGTCGACGTGGCCACCGGCTACGCGGACTTCGCCCGCCTCTTC
>Actinoplanes_italicus_WP_106322918.1
GACACCCGTTTCACGCAGCTCTACAACGACCTGAAGAACCCGGCCAACGGCTACTTCAGCCCGGAGGGCGTGCCCTACCACTCGATCGAGACACTGATCGACGAGGCGCCCGACCACGGTCACGAGACCACCAGCGAGGCGTTCTCGTACTGGCTGTGGCTCGAGGCGGCGCACTCCCGGATCAGCGGTGACTGGGCGCCGTTCAACAGCGCCTGGGCGACGATGGAGAAGTACATCATCCCGTCGCACGCCGACCAGCCGACCAACACCAACTACAACCCGGCCAAGCCGGCGACGTACGCGGCCGAGTACCCGCTGCCGTCGCAGTACCCGTCCCAGCTCGACACCGGTGTGTCGGTCGGCACCGACCCGCTCGCCAACGAGCTGAAGACGGCGTACGGCACCTCCGACATCTACGGCATGCACTGGCTGCTGGACGTCGACAACGTGTACGGCTTCGGTCACTGCGGTGACGGCACCACGCGCGTCGCGTACATCAACACGTTCCAGCGCGGCCCGCAGGAGTCGACCTTCGAGACCGTGCCGCAGCCGTCCTGCGACACGTTCGCGCACGGCGGCCCGAACGGTTACCTGGACCTGTTCACCAAGGACGCGTCCTACGCCAAGCAGTGGAAGTACACCAACGCCCCGGACGCGGACGCACGCGCCGTGCAGGTCGCCTACTGGGCGCTGCAGTGGGCCACCGAGCAGGGCAAGGCGTCGCAGATCTCCACCACCGTCGCCAACGCCGCCAAGATGGGCGACTACCTGCGGTACTCCTTCTACGACAAGTACTTCAAGCAGCCCGGCTGCGGGTCCACCTCGTGCCCGGCCGGCACCGGCAAGAACGCCTCCAACAACCTGATGTCGTGGTACTACGCCTGGGGCGGGGCCTACGACACCAGCGCCGGCTGGGCGTGGCGCATCGGCTCCAGCGTCAGCCACTTCGGATACCAGAACCCGATGGCCGCGTACATCATGTCCAACGTCAGCGCCTTCAACCCGAAGTCGCCGACCGCGAAGGCCGACTGGCAGGCCAGCCTCGACCGGCAGCTGGAGTTCTACCAGTGGCTGCAATCGTCCGAGGGTGCCATCGCCGGCGGTGCGACCAACAGCTGGAACGGCAACTACTCGGCCCGGCCGACGAACGTCCCGCAGTTCTACGGCCTGTCCTACGTCGAGGCCCCGGTCTACGAGGACCCGCCGTCCAACCGCTGGTTCGGCATGCAGACCTGGTCGCTGGAGCGGCTCGCCGAGCTGTACTACGTGACCGGCAACGCCAAGGCCAAGGCGGTGCTCGACAAGTGGGTGCCGTGGGCGCTGGCCAACACCACGATCGGCACGAACACCTTCGCCATCCCGTCCGACCTGCAGTGGTCGGGCGCGCCGGCCACCTGGAACCCGTCCAGCCCGGCTGCCAACACCAACCTGCACGTGACCGTCCTCAACCACAGCCAGGACCTCGGTGTGGCCGGCTCGTACGCCAAGCTGCTCACCTTCTACGCCGCCAAGTCCGGTAACGCGCAGGCCAAGGCTGCGGCCAAGGGGCTGCTCGACGCGATCTGGGCGTTCAAGGACAGCAAGGGCGTGTCGAGCACCGAGACCCGCGCCGACTACAACCGGATGGACGACGTCTACAACGCCTCCACCGGTCAGGGCATCTACATTCCGCCGGGCTGGACCGGCGAGATGCCGAACGGCGACGTCATCAAGCCGGGTGTCTCGTTCCTGGACATCCGCAGCTTCTACCGCAACGACCCGGACTTCCCGAAGCTCGACGCCTATCTGAAGGGCGGCCCGGCGCCGTCGTTCAACTACCACCGGTTCTGGGCGCAGGTCGACGTCGCCACCGGCTACGCCGAATACGCCCGCCTCTTC
>Actinoplanes_lutulentus_WP_111652988.1
GACGCCCGGTTCACCCAGCTCTACAACGACCTGAAGAACCCGGCCAACGGGTATTTCAGCCCGGAGGGTGTGCCGTACCACTCGATCGAGACGCTGATCGACGAGGCGCCCGACCACGGCCACGAGACCACCAGCGAGGCGTTCAGCTACTGGCTGTGGCTGGAAGCCGAGCACGGGCAGGTCACCGGTGACTGGGCGGCGTTCAACAGCGCCTGGGCGACGATGGAGAAGTACATCATCCCGTCGCACGCCGACCAGCCGACGAACGCGAACTACAACGCGCAGAAGCCGGCCACGTACGCGGCCGAGTACCCGCTGCCGTCGCAGTACCCGTCCCAGCTCGACACCGGCGTCTCGGTCGGCACCGACCCGCTCGCGGCCGAGCTGAAGGCGGCGTACGGCACCGACGACATCTACGGCATGCACTGGCTGCTGGACGTCGACAACACGTACGGATTCGGGCACTGCGGTGACGGGACCAGCCGGGTCACGTACATCAACACGTTCCAGCGCGGCCCGCAGGAGTCGACGTTCGAGACCGTGCCGCAGCCGTCCTGCGACACGTTCGCCCACGGCGGCCCGAACGGATACCTCGACCTGTTCACCAAGGACGCGTCGTACGCCAAGCAGTGGAAGTACACCAACGCCCCGGACGCGGACTCGCGCGCGGTGCAGGTGGCGTACTGGGCGTACACATGGGCGACCGAGCAGGGCAAGGCCTCGCAGATCTCCGACGCGGTGGCGAAAGCCGCCAAGATGGGTGACTACCTGCGGTACTCGTTCTACGACAAGTACTTCAAGAACCCCGGCTGCGCCTCCACGTCGTGCACCGCCGGGACCGGCAAGAGCAGCTCCAACAACCTGATGTCGTGGTACTACGCCTGGGGCGGGGCCTACGACACCAACGCCGGATGGGCCTGGCGGATCGGGTCCAGCACCAGCCACTTCGGTTACCAGAACCCGATGGCGGCCTACATCCTGTCCAACGTCAGCGCGTTCAACCCGAAGTCGCCGACGGCCAAGGCGGACTGGCAGAACAGCCTGAACCGCCAGCTGGAGTTCTACCAGTGGCTCCAGTCGTCCGAGGGTGCCATCGCCGGTGGCGCCACCAACAGCTGGAACGGCAACTACTCGGCACGGCCCGCGGGCACGCCGACCTTCTACGGTCTCGCGTACGTCGAGGCGCCGGTCTACGAGGACCCGCCGTCCAACCGCTGGTTCGGCATGCAGACCTGGTCGCTGGAACGGCTGGCCGAGTACTACTACGCGACCGGTGACACCAAGGCCAAGTCGGTGCTCGACAAGTGGGTGCCGTGGGCGCTGGCGAACACCACGATCGAGGACGACACCTTCGCGATCCCGTCCGACCTGGCCTGGTCGGGTACGCCCAACACCTGGAACCCGTCGAGCCCGCAGGCCAACACCGGCCTGCACGTGACGGTCACCAGCCGGGGACAGGACCTCGGCGTGGCAGGCTCGTACGCCAAGCTGCTCACCTACTACGCCGCCAAGTCCGGCAACGCGCAGGCGAAGACCGCGGCCAAGGGGCTGCTCGACGCGATCTGGGCGTTCAAGGACAGCAAGGGCGTCTCGGTCACCGAGACCCGGGCCGACTACAACCGGATGGACGACGTCTACAACGCCTCCACCGGCCAGGGCCTCTACATCCCGCCGGGCTGGTCCGGCGAGATGCCGAACGGTGACGTCATCAAGCCGGGTGTCTCGTTCCTGGACATCCGCAGCTTCTACCGCAACGACCCGGACTTCCCGAAGGTCGAGGCGTACCTGAACGGCGGTCCCGCGCCGACGTTCAACTACCACCGTTTCTGGGCTCAGGTCGACGTGGCAACCGGCTACGCCGATTACGCCCGGTTGTTC
>Actinoplanes_missouriensis_431_BAL90342.1
GACGCCCGGTTCACGCAGCTCTACAACGACCTGAAGAACCCCGCCAACGGGTACTTCAGCCCGGAGGGCGTGCCGTACCACTCGATCGAGACGCTGATCAACGAAGCGCCCGACCACGGCCACGAGACCACCAGTGAGGCGTTCAGCTACTGGCTGTGGCTGGAGGCCGAGCACGGTCAGGTCAGCGGCGACTGGGCGCCGTTCAACAACGCCTGGGCGACGATGGAGAAGTACATCATCCCGTCGCACGCGGACCAGCCGACCAACGCGAACTACAACGCGCAGAAGCCGGCCACGTACGCGGCCGAGTACCCGCTGCCGTCGCAGTACCCGTCCCAGCTCGACAGCGGCGTCTCCGTCGGCCAGGACCCCCTGGCAGCCGAGCTGAAGGCGGCGTACGGCACCGACGACATCTACGGCATGCACTGGCTGCTCGACGTCGACAACACGTACGGCTTCGGGCACTGCGGCGACGGCACCAGCCGCGTCGTCTACATCAACACCTTCCAGCGGGGACCGCAGGAGTCGACGTTCGAGACGGTGCCGCAGCCGTCCTGCGACACGTTCGCGCACGGCGGCCCGAACGGCTACCTCGACCTGTTCACCAAGGACGCGTCGTACGCCAAGCAGTGGAAGTACACCAACGCGCCGGACGCGGACGCCCGCGCCGTGCAGGTGGCGTACTGGGCGTACACCTGGGCCACCCAGCAGGGCAAGGCGTCGCAGATCTCGGACGCCGTGGCCAAGGCCGCCAAGATGGGTGACTACCTGCGGTACTCGTTCTACGACAAGTACTTCAAGAACCCGGGCTGCGCCTCCACGTCCTGCACCGCGGGCACCGGCAAGAGCAGCTCGAACAACCTGATGTCCTGGTACTACGCCTGGGGCGGCGCGTACGACACGAACGCCGGCTGGGCGTGGCGGATCGGCTCCAGCACCAGCCACTTCGGGTACCAGAACCCGATGGCGGCCTACATCCTGTCCAACGTCGGGGCGTTCGCGCCGAAGTCGCCGACGGCGAAGGCGGACTGGCAGGCCAGCCTCGACCGCCAGCTCGAGTTCTACCAGTGGCTGCAGTCCGCCGAGGGCGCCATCGCCGGCGGCGCGACGAACAGCTGGAACGGCAACTACTCGGCACGTCCGGCCGGCACGCCGACCTTCTACGGTCTCGCGTACGTCGAAGCGCCGGTCTACGCCGACCCGCCGTCCAACCGCTGGTTCGGCATGCAGACCTGGTCCCTGGAGCGGCTCGCCGAGCTCTACTACGTGACCGGGAACGCCAAGGCGAAGGCGGTGCTCGACAAGTGGGTGCCGTGGGCGCTCGCGAACAGCACCATCGAGGCGGACAGCTTCAGCATCCCGTCCGAGATGGCCTGGACCGGCGCGCCGAACACCTGGAACGCGTCGAGCCCGCAGGCGAACACCAACCTGCACGTCGAGGTCACCGCGCACGGTCAGGACCTCGGTGTGGCCGGCTCGTTCGCGAAGCTGCTCACCTACTACGCCGCGAAGTCCGGCAACACGCAGGCGAAGACGGCCGCCAAGGGGCTGCTCGACGCGATCTGGGCGTACAAGGACGACAAGGGCGTCTCGGTGACCGAGACCCGCGCCGACTACAACCGGATGGACGACACCTACAACGCCTCCACCGGCCAGGGCGTCTACATCCCGCCGGGCTGGTCGGGTGAGATGCCGAACGGTGACGTGATCAAGCCGGGTGTCTCGTTCCTCGACATTCGCTCGTTCTACCGCAGCGACCCGGACTTCCCGAAGGTTCAGGCGTACCTGAACGGCGGCCCCGCGCCGACCTTCAACTACCACCGATTCTGGGCCCAGGTCGACGTGGCAACCGGCTACGCCGACTACGCCCGGCTGTTC
>Actinoplanes_philippinensis_WP_093616292.1
GACACCCGGTTCACCCAGCTCTACAACGACCTGAAGAACCCGGCCAACGGCTACTTCAGCCCGGAGGGTGTGCCCTACCACTCGATCGAGACGCTGATCGACGAGGCGCCCGACCACGGTCACGAGACCACGAGCGAGGCGTTCTCCTACTGGCTGTGGCTGGAGGCCGCGAACTCGCGGATCACCGGCAACTGGGCGCCGTTCAACAGCGCCTGGACCACGATGGAGAAGTACATCATCCCGTCGCACGCCGACCAGCCGACGAACGCGAGCTACAACGCGTCCAAGCCGGCCACCTACGCGGCGGAGTACCCGCTCCCGTCGCAGTACCCGTCGCAGCTGGACAGCGGCGTCTCGGTCGGCACCGACCCGCTGGCCGCCGAGCTGAAGAGCGCGTACGGCACCGACGACATCTACGGCATGCACTGGCTGATGGACGTCGACAACGTCTACGGCTTCGGGCACTGCGGTGACGGCACCACGCGGGTCGCGTACATCAACACCTTCCAGCGCGGCCAGCAGGAGTCGACCTTCGAGACCGTGCCGCAGCCCTCCTGCGACACGTTCAAGCACGGCGGCCCGAACGGCTACCTGGACCTGTTCACCAAGGACGCGTCCTACGCCAAGCAGTGGAAGTACACCAACGCGCCGGACGCCGACGCCCGCGCGGTGCAGGCCGCCTACTGGGCTCTGCAGTGGGCCACCGAGCAGGGCAAGCAGTCGCAGATCTCGACGACCGTCGCGAACGCCGCCAAGATGGGCGACTACCTGCGGTACTCCTTCTACGACAAGTACTTCAAGCAGCCCGGCTGCGCGTCCACCTCGTGTGCCGCCGGCACCGGCAAGAACTCGTCCAACAACCTGATGTCGTGGTACTACGCCTGGGGCGGGGCCTACGACACCAGCGCCGGCTGGGCCTGGCGCATCGGGTCGAGCACCAGCCACTTCGGCTACCAGAACCCGATGGCCGCGTACGTGCTGTCCAACGTCAGCGCCTTCACCCCGAAGTCGCCGACCGCGAAGGCCGACTGGCAGGCCAGCCTCTCCCGGCAGCTGGAGTTCTACCAGTGGCTGCAGTCGTCCGAGGGCGCGATCGCCGGTGGCGCGACGAACAGCTGGAACGGCAACTACTCGGCCCGGCCGGCCGGCACGCCGACCTTCTACGGCCTGGCCTACGTGGAGGCCCCGGTCTACGCCGACCCGCCGTCCAACCAGTGGTTCGGCATGCAGACCTGGTCGCTGGAGCGGCTGGCCGAGTACTACTACACGACCGGTGACACCAAGGCCAAGTCGGTCCTGGACAAGTGGGTCACCTGGGCGCTGGCCAACTCCACCATCACCGCCACCAGCTTCGAGATCCCGTCCGACCTGACCTGGTCCGGCGCGCCGGCCACGTGGAACCCGTCGAGCCCGGCGGCGAACACCGGCCTGCACGTCACGGTCAAGAGCAAGGGCACCGACCTCGGTGTGGCCGGCTCGTTCGCGAAGCTGCTCACCTTCTACGCCGCCAAGTCCGGCAACACCGCGGCGAAGACGGCCGCGAAGAACCTGCTCGACGCGATCTGGACGCACAAGGACGGCAAGGGTGTCTCGGTCACCGAGACCCGTGCCGACTACAACCGGATGGACGACGTCTACGACGCCACCACCGGCCAGGGCATCTACATCCCGCCGGGCTGGACCGGCAAGATGCCGAACGGCGACGTGATCAAGCCGGGTGTCTCGTTCCTGGACATCCGCAGCTTCTACCGCAGCGACCCGGACTTCCCGAAGGTCGACGCGTACCTGAAGGGCGGCGCCGCGCCGACCTTCAACTATCACCGGTTCTGGGCGCAGGTCGACGTGGCCACCGGCTACGCCGAATACGCCCGCCTCTTC
>Actinoplanes_rectilineatus_WP_045745602.1
GACGCCCGGTTCACCCAGCTCTACAACGACATCAAGAACCCGGCCAACGGCTACTTCAGCCCCGAGGGCGTGCCGTACCACTCGATCGAGACGCTGATCGACGAGGCGCCCGACCACGGCCACGAGACCACCAGCGAGGCGTTCAGCTACTGGCTGTGGCTGGAGGCCGAACACGGGCAGTCGACCGGGGACTGGGCGCCGTTCAACGCCTCCTGGGCGATCATGGAGAAGTACATCATCCCGTCGCACGCCGACCAGCCGACGAACGCCAACTACAACCCCGCCAAACCGGCCACGTACGCGGCCGAGCACCCGCAGCCGTCGCAGTACCCGTCGCAGCTCGACACCAGCGTCAGCGTCGGGACGGACCCCCTCGCGGCGGAGCTGAAGACGGCGTACGGCACCGACGACATCTACGGCATGCACTGGCTGCTCGACGTGGACAACACGTACGGGTTCGGCCACTGCGGTGACGGGACGACCCGGGTCGCGTACATCAACACGTTCCAGCGCGGGCCGCAGGAGTCGACGTGGGAGACCGTCCCGCAGCCGTCCTGCGACACGTTCGCGCACGGCGGCCCGAACGGCTACCTCGACCTGTTCACCAAGGACGCCTCGTACGCCAAACAGTGGAAGTACACCAACGCCCCGGACGCCGACGCCCGGGTCGTGCAGGTCGCCTACTGGGCCCTGCAGTGGGCCACCGAGCAGGGCAAGCAGTCGCAGCTCTCGTCGGCCGTGGCGAACGCCGCCAAGATGGGCGACTACCTGCGCTACTCGTTCTACGACAAGTACTTCAAACAGCCCGGCTGCGCGTCGACCAGCTGCGCCGCGGGCACCGGCAAGAACGCCTCGAGCAACCTGATGTCCTGGTACTACGCCTGGGGCGGCGCGTACGACACCAGCGCCGGCTGGGCGTGGCGGATCGGCTCGTCGACCAGCCACTTCGGTTACCAGAACCCGATGGCCGCGTACATCCTGTCCAACGTCAGCGCCTTCAGCCCGAAGTCGCCGACCGCGAAGGCCGACTGGCAGGCCAGCCTCGACCGGCAGCTCGAGTTCTACCAGTGGCTGCAGTCGTCCGAGGGCGCCATCGCCGGTGGCGCGACGAACAGCTGGAACGGCGACTACTCGGCACGGCCGTCCGGCACGCCGACCTTCTACGGACTGGCCTACGTCGAGGCCCCCGTCTACGAGGACCCGCCGTCCAACCGGTGGTTCGGCATGCAGGCCTGGTCCCTGGAACGGCTCGCCGAGCTGTACTACGTGACCGGCAACGCCAAGGCCAAGGCGGTACTCGACAAGTGGGTGCCGTGGGCGCTGGCCAACACCACGATCAGCGCGACCGACTTCCAGATCCCGTCCGACCTGGCCTGGACCGGAGCACCCGCCACCTGGAACCCGTCCAGCCCGGCGGCCAACACCGGCCTGCACGTCAGCGTCGTCAACCACAGCCGTGACCTGGGCGTCGCCGGCTCGTACGCGAAACTGCTGACCTACTACGCGGCCAAGTCCGGCAACACGCAGGCGAAGACGGCGGCCAAGGGGCTGCTCGACGCGATCTGGGCGTACAAGGACAGCAAGGGTGTGTCGGTCTCCGAGACCCGGGCCGACTACAACCGGTTCGACGACGTCTACAACGCCTCCACCGGCCAGGGCATCTACATCCCGCCGGGCTGGACCGGCGAGATGCCCAACGGTGACGTCATCAAGCCGGGCGTCTCGTTCCTGGACATCCGCTCCTTCTACCGCGACGACCCGGACTTCCCGAAGGTCCAGGCCTACCTGAACGGCGGCGCCGCACCGACCTTCAACTACCACCGGTTCTGGGCCCAGGTCGACGTCGCCACCGGCTACGCCGACTACGCCCGGCTGTTC
>Actinoplanes_regularis_WP_089294926.1
GACGCACGGTTCACCCAGATGTACAACGACATCAAGAACTCGGCGAACGGCTACTTCAGCCCGGAGGGCGTGCCCTACCACTCGATCGAGACGCTGATCGACGAGGCGCCCGACCAGGGGCACGAGACGACCAGCGAGGCGTTCAGCTACTGGCTGTGGCTGGAGGCCGAGCACGGGCAGGCCACCGGGGACTGGGCGCCGTTCAACAGCGCCTGGACGACGATGGAGAAGTACATCATCCCCTCGCACGCCGACCAGCCGACCAACGCCAACTACAACGCGTCCAAGCCGGCCACCTACGCGGCCGAGTACCCGCTGCCCTCGCAGTACCCGTCACAGCTGGACACCGGGGTGTCGGTCGGGTCGGACCCGCTGGCGGCTGAGCTGAAGAGCGCGTACGGCACCGACGACATCTACGGCATGCACTGGCTGCTGGACGTGGACAACACGTACGGCTTCGGCCACTGCGGTGACGGGACGAGCCGGGTCACCTACATCAACACGTTCCAGCGTGGGCCGCAGGAGTCCACCTGGGAGACCGTGCCGCAGCCGTCCTGCGACACGTTCAAGCACGGTGGCCCGAACGGCTACCTGGACCTGTTCACCAAGGACGCGTCGTACGCCAAGCAGTGGAAGTACACCAACGCGCCGGACGCGGACTCGCGGGCGGTGCAGGCGGCGTACTGGGCGTACACCTGGGCGACCGCGCAGGGCAAGGCGTCGCAGATCTCCACGGCCGTCGCCAACGCCGCGAAGATGGGTGACTACCTGCGGTACTCGTTCTACGACAAGTACTTCAAGCAGCCGGGTTGCACCTCCACCTCGTGTGCGGCCGGCACCGGCAAGAACGCCTCGAACAACCTGATGTCCTGGTACTACGCCTGGGGCGGCGCCTACGACACGTCCGCCGGCTGGGCGTGGCGGATCGGCTCCAGCACCAGCCACTTCGGCTACCAGAACCCGATGGCGGCGTACGTGCTGTCGAACGTCTCGGCGTTCGCGCCGAAGTCACCGACCGCCAAGGCGGACTGGCAGGCCAGCCTGAACCGGCAGCTGGAGTTCTACCAGTGGCTGCAGTCCAGCGAGGGGGCCATCGCCGGTGGCGCCACCAACAGCTGGAACGGCAACTACTCGGCACCGCCGTCCGGCACCCCGACGTTCTACGGCCTGTCCTACGTCGTGGCTCCGGTCTACGCCGACCCGCCGTCCAACCAGTGGTTCGGCATGCAGACCTGGTCGCTGGAGCGGCTGGCCGAGTACTACTACACGACCGGTGACGCCAAGGCCAAGTCGGTGCTCGACAAGTGGGTGCCGTGGGCGCTGGCGAACTCCACGATCAGTGCCACCAGCTTCTCCATCCCGTCCGACATGTCCTGGTCGGGTGCGCCCGCCACCTGGAACCCGTCCAGCCCGGCCACGAACACGAACCTGCACGTGACGGTCACCAGCAAGGGTCAGGACCTCGGCGTGGCGGGCTCGTTCGCCAAGCTGCTCACCTACTACGCGGCCAAGTCCGGCAACGCCACGGCGAAGACGGCGGCCAAGAACCTGCTCGACGCGATCTGGACGCACAAGGACTCGAAGGGTGTCTCGGTCACCGAGACGCGCGCCGACTACAACCGTTTCGACGATGTCTACAACGCGAGCACCGGCCAGGGCCTGTACATCCCGCAGGGCTGGACCGGCAAGATGCCGAACGGCGACGTGATCGCCCCCGGCAAGTCGTTCCTGGACATCCGCTCCTTCTACAAGAACGACCCGGACTTCCCGAAGGTCCAGGCGTACCTCAACGGAGGGGCCGCACCGACGTTCAACTACCACCGGTTCTGGGCCCAGGTCGACGTGGCAACCGGCTACGCCGACTTCGCCCGGCTGTTC
>Actinoplanes_sp._N902109_WP_015622417.1
GACGCCCGGTTCGCCCAGCTCTACAACGACATCAAGAACCCGGCCAACGGCTACTTCAGCCCCGAGGGGGTGCCCTACCACTCGGTCGAGACGCTGATCGACGAGGCCCCCGACCAGGGGCACGAGACCACGTCCGAGGCGTTCAGCTACTGGCTGTGGCTGGAGGCCGAGCACGGCCGGGTCGCCGGCGACTGGACGTCGTTCAACGCCGCGTGGCAGACGATGGAGAAGTACATCATCCCGTCGCACGCCGACCAGCCGACCAACGACAAGTACGACCCGAGCAAGCCCGCGACGTACGCCGCCGAGCACCCGCTGCCGTCGCAGTACCCGTCGCAGCTCGACAGCAGCGTCAGTGTCGGGACCGACCCGCTGGCCAACGAGCTGAAGAGCACGTACGGCACCCCGGACATCTACGGCATGCACTGGCTGCTCGACGTCGACAACGTGTACGGCTTCGGCCACTGCGGTGACAAGACGTCGCGCGTCACGTACATCAACACGTTCCAGCGCGGCCCGCAGGAGTCGACGTTCGAGACCGTGCCGCAGCCGTCCTGCGACACGTTCGCGGCCGGCGGCCCCAACGGCTACCTCGACCTGTTCACCAAGGACACGTCGTACGCCAAGCAGTGGAAGTACACCGACGCCCCGGACGCGGACTCGCGGGCGGTGCAGGCGGCGTACTGGGCCCTGACCTGGGCCACCGAGCAGGGCAAGGCGTCGCAGGTGTCGGCCAGCGTGGCCAACGCCGCCAAGATGGGTGACTACCTGCGGTACTCGTTCTACGACAAGTACTTCAAGAACCCGGGCTGCACCTCGACCGGCTGCGCCGCGGGCAGTGGCAAGAGCAGCTCGAACAACCTGATGTCGTGGTACTACGCCTGGGGCGGCGCCACCGACACCAGCGCCGGGTGGGCCTGGCGGATCGGCTCCAGCACCAGCCACTTCGGCTACCAGAACCCGATGGCCGCCTACGTGCTGTCGAACAACGCGAGCATGACCCCGAAGTCACCGACCGCCAAGGCCGACTGGCAGGCCAGCCTCAACCGGCAGCTGGAGTTCTACCAGTGGCTGCAGAGCTCCGAGGGTGGCATCGCCGGTGGCGCGACCAACAGCTGGAACGGCTCCTACCAGGCACCGCCGTCCGGCACGCCCACGTTCTACGGGCTGTCCTACGTCGAGGCCCCGGTGTACGAGGACCCGCCGTCCAACCGCTGGTTCGGCATGCAGACGTGGTCGCTGGAACGGCTCGCCGAGTACTACTACCTGTCCGGTGACACCAAGGCCAAGGCGGTGCTCGACAAGTGGGTGCCGTGGGCGCTGGACAACAGCACCATCGGCGCGACCAGCTTCGAGATCCCGTCCGACCTGGCGTGGAGCGGTAAGCCGGCCACCTGGAACCCGTCGAGCCCGGCGGCCAACACCGGCCTGCACGTCACGGTCAGCACCAAGGGCCAGGACCTCGGCGTGGCCGGCTCGTTCGCCAAGCTGCTCACCTACTATGCGGCCAAGTCCGGCAACACCCGGGCCAAGGACGCGGCGAAGGGGCTGCTCGACGCGATCTGGGCGTACAAGGACAGCAAGGGCGTCTCGGTCACCGAGACCCGTGCCGACTACAACCGGATGGACGACGTCTACAACGCCTCCACCGGTCAGGGCATCTACATCCCGCCGGGCTGGTCCGGCAAGATGCCCAACGGCGACGTGATCAAGCCGGGCGTCTCGTTCCTGGACATCCGCTCCTGGTACAAGAACGACCCGGACTTCGCGAAGGTCCAGTCGTACCTCGACGGCGGACCCGCGCCGACGTTCAACTACCACCGCTTCTGGGCGCAGGTTGACGTGGCCACCGGGTACGCGGAATACGCCCGCTTGTTC
>Actinoplanes_sp._OR16_BBH70931.1
GACGCCCGGTTCACGCAGCTCTACAACGACCTGAAGAACCCGGCCAACGGGTACTTCAGCCCGGAGGGCGTGCCGTACCACTCGATCGAGACGCTGATCAACGAGGCGCCCGACCACGGTCACGAGACGACCAGCGAGGCGTTCAGCTACTGGCTGTGGCTGGAGGCCGAGCACGGTCAGGCCAGCGGTGACTGGGCGCCGTTCAACAGCGCCTGGGCGACGATGGAGAAGTACATCATCCCGTCGCACGCCGACCAGCCGACGAACGCCAACTACAACGCGCAGAAGCCGGCGACGTACGCGGCCGAGTACCCGCTGCCGTCGCAGTACCCGTCCCAGCTGGACTCGAGCGTCTCGGTCGGCACCGACCCGCTCGCGGCCGAGCTGAAGGCGGCGTACGGCACCGACGACATCTACGGCATGCACTGGCTGCTCGACGTCGACAACGTCTACGGCTTCGGCCACTGCGGCGACGAGACCAGCCGGGTCGTCTACATCAACACGTTCCAGCGTGGCCCGCAGGAGTCGACGTTCGAGACCGTGCCGCAGCCGTCCTGCGACACGTTCGCGCACGGCGGCCCGAACGGCTACCTCGACCTGTTCACCAAGGACGCGTCGTACGCCAAGCAGTGGAAGTACACCAACGCCCCGGACGCCGACGCGCGTGCCGTGCAGGTGGCGTACTGGGCGTACACCTGGGCCACCCAGCAGGGCAAGGCGTCGCAGATCTCGGACGCCGTGGCGAAGGCCGCCAAGATGGGTGACTACCTGCGGTACTCGTTCTACGACAAGTACTTCAAGCAGCCGGGTTGCGCGTCGACCAGCTGCGCCGCGGGCACCGGCAAGAACGCCTCGAGCAACCTGATGTCCTGGTACTACGCCTGGGGCGGCGCGTACGACACCAGCGCCGGCTGGGCGTGGCGGATCGGCTCCAGCACCAGCCACTTCGGGTACCAGAACCCGATGGCGGCGTACATCCTGTCCAACGTCGGCGCCTTCACGCCGAAGTCGCCGACCGCCAAGGCGGACTGGCAGGCCAGCCTGGACCGGCAGCTGGAGTTCTACCAGTGGCTGCAATCCTCGGAAGGCGCCATCGCCGGGGGCGCGACGAACAGCTGGAACGGGAACTACTCGGCGCGGCCGGCCGGCACGCCCACGTTCTACGGTCTCGCGTACGTCGAAGCCCCGGTCTACGCCGATCCTCCGTCGAACCGCTGGTTCGGCATGCAGACCTGGTCGCTGGAGCGGCTCGCCGAGTACTACTACGTGACCGGCAACGCCAAGGCCAAGGCCGTGCTCGACAAGTGGGTGCCGTGGGCGCTCGCGAACAGCACCATCGGGGCGACCAGCTTCTCGATCCCGTCAGAGATGGAGTGGTCCGGCGCGCCGAACACCTGGAACGCGTCGAACCCGCAGGCGAACACCAACCTGCACGTCACGGTCACCGGCAAGGGCCAGGACCTGGGCGTGGCGGGCTCGTTCGCCAAGCTGCTGACCTACTACGCCGCGAAGTCCGGCAACACGCAGGCCAAGACCGCCGCGAAGGGCCTGCTGGACGCGATCTGGGCGTACAAGGACGCGAAGGGCGTCTCGGTCACCGAGACGCGGGCCGACTACAACCGGATGGACGACGTCTACAACGCCTCCACCGGCCAGGGCCTCTACATCCCGCAGGGCTGGACCGGGACGATGCCGAACGGCGACGTGATCAAGCCGGGCGCCTCGTTCCTCGACATCCGTTCCTTCTACCGCCAGGACCCGGACTTCCCGAAGGTTCAGGCGTACCTGGACGGCGGCGCGGCGCCGACGTTCAACTACCACCGATTCTGGGCCCAGGTCGACGTGGCAACCGGCTACGCCGACTACGCCCGGCTGTTC
>Actinoplanes_sp._SE50/110_WP_014689550.1
GACGTCCGGTTCACCCAGATGTACAACGACATCAAGAACCCGTCGAACGGCTACTTCAGCCCGGAGGGCGTGCCGTACCACTCGATCGAGACGCTGATCGACGAGGCGCCCGACCAGGGGCACGAGACGACCAGCGAGGCGTTCAGCTACTGGCTGTGGCTGGAGGCCGAGCACGGCCAGGTGACCGGGGACTGGGCGCCGTTCAACAGTGCCTGGTCGACGATGGAGAAGTACATCATCCCGTCGCACGCCGACCAGCCGACCAACGCCAACTACAACGCGTCCAAGCCGGCCACCTACGCGGCCGAGCACCCGCTGCCGTCGCAGTACCCGTCACAGTTGGACAGCAGCGTCTCGGTGGGTTCCGACCCGCTGGCCGCCGAGCTGAAGAGCACGTACAACACCGACGACATCTACGGCACGCACTGGCTGATGGACGTGGACAACGTCTACGGCTTCGGGCACTGCGGGGACGGCACCACCCGGGTCGCGTACATCAACACCTTCCAGCGCGGCCCGCAGGAGTCGACGTTCGAGACGGTGCCGCAGCCGTCGTGTGACACGTTCAAGTTCGGCGGTCCGAACGGCTACCTGGACCTGTTCACCAAGGACACGTCGTACGCCAGGCAGTGGAAGTACACCAACGCGCCGGACGCCGACGCACGGTCGATCCAGGTCGCCTACTGGGCCAACCGGTGGGCCACCGCGCAGGGCAAGCAGTCGCAGATCTCCGGCACCGTGGCCAACGCCGCCAAGATGGGCGACTACCTGCGGTACGCGTTCTACGACAAGTACTTCAAGCAGCCCGGCTGCACGTCCACCGCGTGCCCGGCCGGCACCGGCAAGAACAGCTCCAGCAACCTGCTGTCCTGGTACTACGCCTGGGGCGGCGCGTACGACACCAGCGCTGGGTGGGCCTGGCGGATCGGATCGAGCACCAGTCACTTCGGCTATCAGAACCCGATGGCGGCGTACGCGTTGTCCAGCGTCGCCGCACTCAACCCGAAGTCGCCCACCGGCAAGGCCGACTGGCAGGCCAGCCTGAGCCGGCAGCTGGAGTTCTACCGGTGGCTGCAGTCCAGCGAGGGCGCCATCGCCGGTGGTGCCACGAACAGCTGGGACGGCAGCTACTCGGCGCCGCCGGCCGGCACGCCGACCTTCTACGGGATGTCGTACGTGGAGGCGCCGGTGTACGGCGACCCGCCGTCCAACCAGTGGTTCGGGATGCAGACCTGGTCGCTGGAGCGGCTCGCCGAGTACTACTACACGACCGGTGACGCCACGGCCAAGACCATCCTCGACAAGTGGGTGACCTGGGCCCTCGCCAATTCCGACATCACCGCGGGCAGCTTCGCCATCCCGTCCGACCTGGGCTGGTCGGGCGCTCCGGCGACGTGGAACGCGGCCAGCCCGGCCGCCAACACGAACCTGCACGTCACGGTGAAGAGCAGGGGCACCGACCTGGGGGTGGCCGGCTCGTTCGCCAAGCTGCTCGCCTACTACGCCGCCAAGTCCGGCAACACGGCGGCCAAGACCGCGGCGAAGAACCTGCTCGACGCGATCTGGACGCACAAGGACACCAAGGGTGTCTCGGTCACCGAGACGCGTGAGGACTACAAGCGGATGGACGACACCTACGACGCCACCACGGGCCAGGGCATCTACATCCCGAACGGCTGGACCGGCAGGATGCCCAACGGCGACGTGATCAAGCCGGGGGTGTCGTTCCTCGACATCCGCTCCTTCTACAAGAAGGACCCGGACTTCCCGAAGGTCCAGGCGTACCTGAACGGCGGTGCCGCACCCACCTTCAACTACCACCGGTTCTGGGCCCAGGTCGACGTCGCCACCGGCTACGCCGACTACGCCCGACTCTTC
>Actinoplanes_sp._SE50_WP_099344049.1
GACGTCCGGTTCACCCAGATGTACAACGACATCAAGAACCCGTCGAACGGCTACTTCAGCCCGGAGGGCGTGCCGTACCACTCGATCGAGACGCTGATCGACGAGGCGCCCGACCAGGGGCACGAGACGACCAGCGAGGCGTTCAGCTACTGGCTGTGGCTGGAGGCCGAGCACGGCCAGGTGACCGGGGACTGGGCGCCGTTCAACAGTGCCTGGTCGACGATGGAGAAGTACATCATCCCGTCGCACGCCGACCAGCCGACCAACGCCAACTACAACGCGTCCAAGCCGGCCACCTACGCGGCCGAGCACCCGCTGCCGTCGCAGTACCCGTCACAGTTGGACAGCAGCGTCTCGGTGGGTTCCGACCCGCTGGCCGCCGAGCTGAAGAGCACGTACAACACCGACGACATCTACGGCACGCACTGGCTGATGGACGTGGACAACGTCTACGGCTTCGGGCACTGCGGGGACGGCACCACCCGGGTCGCGTACATCAACACCTTCCAGCGCGGCCCGCAGGAGTCGACGTTCGAGACGGTGCCGCAGCCGTCGTGTGACACGTTCAAGTTCGGCGGTCCGAACGGCTACCTGGACCTGTTCACCAAGGACACGTCGTACGCCAGGCAGTGGAAGTACACCAACGCGCCGGACGCCGACGCACGGTCGATCCAGGTCGCCTACTGGGCCAACCGGTGGGCCACCGCGCAGGGCAAGCAGTCGCAGATCTCCGGCACCGTGGCCAACGCCGCCAAGATGGGCGACTACCTGCGGTACGCGTTCTACGACAAGTACTTCAAGCAGCCCGGCTGCACGTCCACCGCGTGCCCGGCCGGCACCGGCAAGAACAGCTCCAGCAACCTGCTGTCCTGGTACTACGCCTGGGGCGGCGCGTACGACACCAGCGCTGGGTGGGCCTGGCGGATCGGATCGAGCACCAGTCACTTCGGCTATCAGAACCCGATGGCGGCGTACGCGTTGTCCAGCGTCGCCGCACTCAACCCGAAGTCGCCCACCGGCAAGGCCGACTGGCAGGCCAGCCTGAGCCGGCAGCTGGAGTTCTACCGGTGGCTGCAGTCCAGCGAGGGCGCCATCGCCGGTGGTGCCACGAACAGCTGGGACGGCAGCTACTCGGCGCCGCCGGCCGGCACGCCGACCTTCTACGGGATGTCGTACGTGGAGGCGCCGGTGTACGGCGACCCGCCGTCCAACCAGTGGTTCGGGATGCAGACCTGGTCGCTGGAGCGGCTCGCCGAGTACTACTACACGACCGGTGACGCCACGGCCAAGACCATCCTCGACAAGTGGGTGACCTGGGCCCTCGCCAATTCCGACATCACCGCGGGCAGCTTCGCCATCCCGTCCGACCTGGGCTGGTCGGGCGCTCCGGCGACGTGGAACGCGGCCAGCCCGGCCGCCAACACGAACCTGCACGTCACGGTGAAGAGCAGGGGCACCGACCTGGGGGTGGCCGGCTCGTTCGCCAAGCTGCTCGCCTACTACGCCGCCAAGTCCGGCAACACGGCGGCCAAGACCGCGGCGAAGAACCTGCTCGACGCGATCTGGACGCACAAGGACACCAAGGGTGTCTCGGTCACCGAGACGCGTGAGGACTACAAGCGGATGGACGACACCTACGACGCCACCACGGGCCAGGGCATCTACATCCCGAACGGCTGGACCGGCAGGATGCCCAACGGCGACGTGATCAAGCCGGGGGTGTCGTTCCTCGACATCCGCTCCTTCTACAAGAAGGACCCGGACTTCCCGAAGGTCCAGGCGTACCTGAACGGCGGTGCCGCACCCACCTTCAACTACCACCGGTTCTGGGCCCAGGTCGACGTCGCCACCGGCTACGCCGACTACGCCCGACTCTTC
>Actinoplanes_subtropicus_WP_030436994.1
TACAACAAGATCAAGGCGTCCGCGAGCGGCTACTTCAGCTCGGCGGGAGTGCCCTACCACTCGGTCGAGAAGCTCATGGTCGAGGCCCCCGACCACGGCCACGAGTCGACCTCGGAGGCGTTCAGCTACTGGATGTGGCTCGAGGCGACCTACGGCCGGGTGACCGGGGACTGGGCACCGTTCAACAACGCGTGGGCGGCCGCCGAGAAGTACATCATCCCCACCTCGACCGACCAGCCGACCAACTCGTCGTACAAGGCCAGCGCTCCGGCGTCGTACATCCCGGAGTGGCCGGACCCGTCGAAGTACCCGAGCCCGATCGACACCTCGGTGGCGGTGGGTGCCGACCCGATCGCCGGCGAGCTGTCCTCGGCGTACGGGACCTCCGACATCTACGGCATGCACTGGCTGATCGACGTGGACAACGTCTACGGCTACGGCAACACGGCCGGCACCGGCGCCGAGAACGGCCCGAGCGCGCCCGGCCCGTGCTACATCAACAGCTACCAGCGCGGCTCGCAGGAGTCGGTCTGGGAGACCATCCCGCAGCCGTGCACCGACCTGATGAAGTACGGCGGCACGAACGGTTACCTCGACCTGTTCGTCAAGGACTCGTCGTACTCGAAGCAGTGGAAGTACACCAACGCGCCGGACGCCGACGCGCGCGCCGTGCAGGCCGCCTACTGGGCGTACCGGTGGGCCTCGGCGCAGGGCAACGCGAGCGCCATCTCCGCGTCCGTCGCGAAGGCCGCCAAGATGGGCGACTACCTGCGGTACGCGATGTTCGACAAGTACTTCAAGAAGATCGGCAACTGCGTCGGCGCCTCCACCTGTGCCGCCGGCAGCGGCCGCAACTCGCAGCACTACCTGCTCGGCTGGTACTACGCGTGGGGCGGCGCGGAGCCGGGCGGCGGCTGGGCCTGGCGTATCGGCGACGGTTCGGCGCACCACGGCTACCAGAACCCGGTGGCCGCGTACGCGCTGTCCACCGAGTCGGCGATCGCGCCGAAGAGCTCGACCGGCAAGTCGGACTGGGCGACCAGCCTCTCCCGGCAGATCGAGTTCCTGCAGTGGCTGCAGTCCCCGGACGGCGGCATCGCCGGCGGCTGCACGAACAGCTGGGACGGCCAGTACGGCACCCCGCCCGCGGGCACGCCGACCTTCTACGGCATGGCGTACGACTGGGAGCCGGTCTACCACGACCCGCCCTCGAACAACTGGTTCGGCATGCAGGTCTGGGGCATGGAGCGCTGGGCCGAGTACTACTACCTGACCAAGGACGCCAAGATCAAGCCGATCCTCGACAAGTGGGTCAGCTGGGTCTCGGCGCATGTCACGGTCGGCACCGGCGGCACCTTCTCGATCCCGTCCACGCTGAGCTGGACGGGCCAGCCGGACACCTGGAACCCGTCGAGCCCGGGCGCCAACGCGAGCCTGCACGTCACGGTGGCCGAGTCGGGCACCGACGTCGGCGTGGCCGGCGGCCTGGTCAAGGCCCTGCTCTACTACGCGAAGGCGGCGAGCAACACGGCCGCGCAGACGCTGGGCAAGAACCTGCTGGACGCCCTCTCGGCGCACGCCGACAGCAAGGGCATCGCGATCGCCGAGACCCGCACCGACTACAACCGGTTCGACGACGCGGTCTACGTGCCCTCCGGCTGGACCGGCAAGATGCCGAACGGCGACACGATCAACTCCAGCTCGACGTTCATCTCGATCCGGTCGTTCTACCAGAGCGACCCCGACTACGCCAAGGTGCAGGCGTACCTGAACGGCGGCGCGGCGCCGTCCTTCACGTACCACCGGTTCTGGGCGCAGGCCGACATCGCGATGGCCTTCGCGGTGTACTCGGAGCTGTTC
>Actinoplanes_utahensis_WP_043522582.1
GACGCCCGGTTCACGCAGCTCTACAACGACCTGAAGAACCCGGCCAACGGGTACTTCAGCCCGGAGGGCGTGCCGTACCACTCGATCGAGACGCTGATCGACGAGGCGCCCGACCACGGCCACGAGACCACCAGCGAGGCGTTCAGCTACTGGCTGTGGCTGGAGGCCGAGCACGGGCAGGTCAGCGGTGACTGGGCGCCGTTCAACGCCGCCTGGGCGACGATGGAGAAGTACATCATCCCGTCGCACGCCGACCAGCCGACCAACGACAAGTACGACCCGTCCAAGCCGGCGACGTACGCGGCCGAGCACCCGCTGCCCTCCCAGTACCCGTCGCAGCTCGACCCCGGCGTCTCGGTCGGGCAGGACCCGCTGGCCAACGAGCTGAAGAGCACGTACGGCACCTCCGACATCTACGGCATGCACTGGCTGCTGGACGTCGACAACACGTACGGCTTCGGGCACTGCGGCGACGGGACCACCCGCGTCGCGTACATCAACACCTTCCAACGCGGCCCGCAGGAGTCGACCTTCGAGACCGTGCCGCAGCCCTCCTGCGACACGTTCGCGCACGGCGGCCCGAACGGCTACCTCGACCTGTTCACCAAGGACTCGTCGTACGCCAAGCAGTGGAAGTACACCAACGCCCCGGACGCCGACGCCCGCGTGGTGCAGGTCGCCTACTGGGCGCTCCAGTGGGCCACCGCCCAGGGCAAGCAGTCGCAGTTGACCACGGCGGTCGCCAACGCCGCCAAGATGGGTGACTACCTGCGGTACTCGTTCTACGACAAGTACTTCAAGACGCCCGGCTGCGCGTCCACGTCCTGCCCCGCCGGCACCGGCAAGAACAGCTCCAGCAACCTGATGTCGTGGTACTACGCCTGGGGCGGGGCCTACGACACCAACGCCGGCTGGGCGTGGCGGATCGGGTCCAGCACCAGCCACTTCGGCTACCAGAACCCGATGGCCGCCTACATCCTGTCCAACGTCAGCGCCTTCAACCCGAAGTCGCCGACCGCGAAGGCCGACTGGCAGGCCAGCATGGACCGGCAGCTCGAGTTCTACCAGTGGCTGCAGTCGTCCGAGGGCGCCATCGCCGGTGGCGCGACCAACAGCTGGAACGGCAACTACTCGGCCCGGCCCGCGAACGTCCCGACGTTCTACGGCCTGGCGTACGTCGAGGCCCCGGTCTACGCCGACCCGCCGTCCAACCGTTGGTTCGGCATGCAGACCTGGTCCCTGGAGCGGCTCGCCGAGCTGTACTACGTGACCGGCAACGCCAAGGCCAAGGCGGTGCTCGACAAGTGGGTGCCGTGGGCGCTGGCCAACAGCACCATCAGCGCGGACACCTTCTCCATCCCGTCCGACCTGGCCTGGACCGGTGCGCCGGCCACCTGGAACCCGGCCGGCCCGGCCGCCAACACCAACCTGCACGTCGAGGTCACCAGCCACGGCCAGGACCTCGGTGTGGCCGGCTCGTTCGCGAAGGTCCTGACCTACTACGCCGCCAAGTCCGGCAACGCCGAGGCCAAGGCGGCGGCCAAGGGCCTGCTCGACGCGATCTGGACGTTCAAGGACGACAAGGGCGTGTCGGTCACCGAGACCCGCGCCGACTACAACCGGATGGACGACGTCTACGACCCGGCCACCGGTCAGGGCATCTACATCCCGCCGGGCTGGACCGGCGAGATGCCCAACGGCGACGTCATCAAGCCGGGCGTCTCGTTCCTCGACATCCGCAGCTTCTACCGCAGCGACCCCGATTTCGGGAAGGTCGACGCCTATCTGAAGGGCGGCCCCGCGCCCACCTTCAACTACCACCGGTTCTGGGCGCAGGTCGACGTGGCCACCGGCTACGCCGACTACGCCCGCCTCTTC
>Actinoplanes_xinjiangensis_WP_109598109.1
GACACCCGGTTCACCCAGCTCTACAACGACCTGAAGAACCCGGCCAACGGCTACTTCAGCCCGGAGGGCGTGCCCTACCACTCGATCGAGACGCTGATCGACGAGGCGCCCGACCACGGTCACGAGACCACCAGTGAGGCGTTCTCCTACTGGCTGTGGCTGGAGGCCGCCAACTCGCGGATCACCGGCAACTGGGCGCCGTTCAACAGCGCCTGGACCACGATGGAGAAGTACATCATCCCGTCCCACGCCGACCAGCCGACCAACGACAACTACAACCCCGCCAAGCCGGCGACGTACGCGGCCGAGTACCCGCTGCCGTCGCAGTACCCGTCGCAGCTCGACACCGGCGTGTCGGTCGGTACCGACCCGCTGGCCGCCGAACTGAAGTCGGCGTACGGCACCTCCGACATCTACGGCATGCACTGGCTGCTGGACGTCGACAACGTCTACGGCTTCGGCCGCTGCGGTGACGGCACCACCCGCGTCGCGTACATCAACACGTTCCAGCGCGGCCCGCAGGAGTCGACCTTCGAGACCGTGCCGCAGCCGTCCTGCGACACGTTCGCGCACGGCGGCCCGAACGGCTACCTGGACCTGTTCACCAAGGACGCGTCCTACGCCAAGCAGTGGAAGTACACCAACGCGCCGGACGCCGACGCCCGCGCCGTACAGGTCGCCTACTGGGCTCTGCAGTGGGCCACCGAGCAGGGCAAGCAGGCGCAGATCTCGACCACCGTCGCCAACGCCGCCAAGATGGGCGACTACCTGCGGTACTCGTTCTACGACAAGTACTTCAAGCAGCCCGGCTGCGCGTCCACCTCGTGCCCGGCCGGCACCGGCAAGAACGCCTCCAGCAACCTGATGTCGTGGTACTACGCCTGGGGCGGGGCCTACGACACCAACGCGGGCTGGGCGTGGCGCATCGGCTCCAGCGTCAGCCACTTCGGCTATCAGAACCCGATGGCCGCGTACATCATGTCCAACGTCAGCGCCTTCAACCCGAAGTCGCCGACCGCGAAGGCCGACTGGCAGGCCAGCCTCGACCGGCAGCTGGAGTTCTACCAGTGGCTCCAGTCGTCCGAGGGTGCCATCGCCGGCGGTGCGACCAACAGCTGGAACGGCAACTACTCGGCGCGGCCCACGAACGTCCCGCAGTTCTACGGGCTGTCGTACGTCGAGGCCCCGGTCTACGAGGACCCGCCGTCCAACCGCTGGTTCGGCATGCAGACCTGGTCGCTGGAGCGGCTCGCCGAGCTGTACTACGTGACCGGCAACGCCAAGGCCAAGGCGGTGCTCGACAAGTGGGTGCCGTGGGCGCTGGCGAACACCACCATCGGGACGAACACCTTCGCCATCCCGTCCGACCTGCAGTGGTCGGGCGCGCCGGCCACCTGGAACCCGTCGAACCCGGCCGCCAACACCAACCTGCACGTGACCGTCCTCAACCACAGCCAGGACCTCGGGGTGGCCGGCTCGTACGCCAAGCTGCTCACCTTCTACGCCGCCAAGTCCGGCAACGCGCAGGCCAAGACGGCGGCCAAGGGGCTGCTCGACGCGATCTGGGCGTTCAAGGACGACAAGGGCGTGTCGAGCACCGAGACCCGCGCCGACTACAACCGGATGGACGACGTCTACAACGCCTCCACCGGTCAGGGCCTCTACATCCCGCCGGGCTGGACCGGTGAGATGCCGAACGGCGACGTCATCAAGCCGGGTGTCTCGTTCCTGGACATCCGCAGCTTCTACCGCGACGACCCCGACTTCCCGAAGCTCGACGCCTACCTCAAGGGCGGTCCCGCGCCGTCCTTCAACTATCACCGGTTCTGGGCGCAGGTCGACGTGGCCACCGGCTACGCCGAATACGCCCGCCTCTTC
>Actinospica_acidiphila_WP_033273711.1
TACGAGGGCCGCTTCCTCGAGCTGTACGACAAGATCACCGACCCGGCGAACGGCTACTTCTCCCCCGAGGGCATCCCGTACCACTCGGTCGAGACGCTGATCGTCGAGGCGCCCGACCACGGTCACGAGACCACCTCGGAGGCGTACAGCTACCTGCTGTGGCTGCAGGCCATGTACGGCAGGATCACCGGGGACTGGACGCGGTTCAACGACGCCTGGGAGACGATGGAGCAGTACGCCATCCCGACCGCCGCGGACCAGCCGACCACCTCCTTCTACGACCCCTCGAAGCCGGCGACGTACGCGCCCGAGCACGACACCCCGGACGAGTACCCCTCGCAGCTCGACTCGAATGTCTCCGTCGGCCGTGACCCGATCGCGGCGGAGCTGAAGTCTGCGTACGGCACCGACAACGTGTACGGCATGCACTGGATCCAGGACGTGGACAACGTCTACGGCTACGGCAACTCGCCCGGGAAGTGCGAGGCCGGACCGTCCGACACCGGCCCGTCCTACATCAACACCTTCCAGCGCGGACCGCAGGAGTCGGTGTGGGAGACCGTCACCCAGCCCACCTGTGACGCCTTCAAGTACGGCGGCACCAACGGCTACCTGGACCTGTTCACCAAGGACGCGTCCTACGCCAAGCAGTGGAAGTTCACCAACGCCCCCGACGCCGACGCGCGCGCGGTGCAGGCGGCGTACTGGGCCGACCTGTGGGCGAAGGAGCAGGGCAAGGGCGGCGAGGTCGCCGGGACCGTCGCCAAGGCCGCCAAGATGGGCGACTACCTGCGCTACGCGATGTACGACAAGTACTTCAAGAAGGTCGGCAACTGCACCAGCACGTCCTGCCCGGCCGGCACCGGCAAGGACGCCTCGCACTACCTGCTCTCCTGGTACTACGCCTGGGGCGGCGCCACCGACACCTCGGCGGGCTGGTCCTGGCGCATCGGTTCCAGCCACGCGCACGGCGGGTACCAGAACCCGCTCGCCGCGTACGCGCTGGCCAACCACGCGTCGCTGAAGCCGAAGTCGGCGACGGGCGCGGAGGACTGGGCCAAGTCCTTCCAGCGCCAGCTGGAGTTCTACCGCTGGCTCCAGTCCGACGAGGGCGGTATCGCGGGCGGCGCGACCAACAGCTGGGCGGGCCGTTACACCACCCCGCCGTCCGGCACACCGACCTTCTACGGCATGTGGTACGACGAGAAGCCGGTGTACCACGACCCGCCGTCGAACCAGTGGTTCGGCTTCCAGGCGTGGTCGCTGGAGCGGGTGGCCGAGGTGTACCACCAGACGGGCAACGCGCTCGCCAAGTCGGTCCTCGACAAGTGGGTCGACTGGGCGCTGTCCGAGACCACGGTCAACCCGGACGGGTCGTTCCTCTTCCCGTCCACGCTGAAGTGGTCCGGCAAGCCCGACACCTGGAACGCGTCCTCGCCGGGCGCCAACAGCGGGCTGCACGTCGAGGTCGTCGACTACACCAACGACGTCGGTGTGGCCGGCGCCTACGCCAAGATCCTGACGTACTACGCCGCCCGCTCCGGTGACACCGAGGCGGCGGACACGGCGAAGGCGCTGCTGGACGGCATGTGGGAGAACCACCAGGACGACCTCGGCATCGCCGTCCCGGAGACCCGCACCGACTACGAGCGCTTCGACGACCCGGTGTACGTCCCGTCCGGCTGGACCGGCACCATGCCGAACGGCGACCGGATCGACTCCTCGTCGACGTTCCTCTCGATCCGCTCCTTCTACAAGGACGACCCGGCCTGGTCGAAGATCGAGAGCTATCTGGAGGGCGGCGCCGCGCCGGTCTTCACGTATCACCGGTTCTGGGCCCAGGCGGACATCGCCACGGCCATGGGCGCGTACGCGGAGCTTCTC
>Actinosynnema_mirum_DSM_43827_ACU36112.1
TTCGACCAGGCGTTCCTCGACCAGTACGCCAAGATCCACGACCCGTCCAGCGGCTACTTCCGCGACTTCGGCGGCCTGAAGGTCCCCTACCACTCGGTGGAGACCCTGCTCGTCGAGGCCCCGGACCACGGCCACCAGACGACCTCCGAGGCGTTCAGCTACTACCTGTGGCTGGAGGCCAGCTACGCCCGCATCACCGGTGACTGGACCTCGTTCAAGTCCGCGTGGGCGTCGATGGAGAAGTTCGCCATCCCGGCCAAGGCCGACCAGCCCACCAACGACAAGTACAACCCCTCGAAGCCGGCCACCTACGCGCCGGAGAACCCGAGGATGGACCAGTACCCGGCGCAGCTCGACGCCAACATCCCCGTCGGCACGGACCCGATCGCGGCCGAGCTGAAGTCCGCGTACGGCACCGACGACATCTACGGGATGCACTGGCTGTTCGACGTCGACAACACCTACGGCTTCGGCCGCTGCGGCGACGGCACCGACACCGCGCCCGCGTACATCAACACCTACCAGCGCGGCTCGTCCGAGTCTGTGTGGGAGACCATCCCGCACTCCTCGTGCGACACGTTCAAGCACGGCGGCCCCAACGGGTTCCTCGACCTGTTCACCAAGGACGCCAGCTACGCCAAGCAGTGGAAGTACACCAACGCCCCCGACGCCGACGCGCGCGCGGTCCAGGTCGCGCTGCTGGCGCAGCAGTGGGCCACCTCGCAGGGCAAGGCGGGCGAGATCTCCTCGGAGATCGGCAAGGCCGCCAAGATGGGCGACTACCTGCGGTACGCCATGTTCGACAAGTACTTCAAGAAGGTCGGCGGCTGCACCAGCCCGTCCTGCCCGGCAGGCTCCGGCAAGGACTCCGCGCACTACTTGATGTCCTGGTACTACGCGTGGGGCGGCGCGACCGACACGTCCGCCGGGTGGGCCTGGCGGATCGGCGACGGCGCCTCGCACCAGGGCTACCAGAACCCGCTCGCGGCCTACGCCCTGTCCCAGGTCGCCTCGCTCAAGCCCAAGTCGGCCACCGGCCAGCAGGACTGGGCCAAGTCGATGGACCGCCAGCTGGAGCTGCTGCAGTGGCTCCAGTCGACGGACGGCGGCATCGCCGGTGGCGTCACGAACTCGTGGGAGGGCCACTACGGCGCGCCGCCCAGCGGCACCCCGACCTTCTACGGCATGTTCTACGACGCCCACCCGGTGTGGCGCGACCCGCCGTCGAACCGCTGGTTCGGCTTCCAGGCGTGGCAGATGGAGCGCACCGCCTCGCTCTACCAGATGACCGGTGACGCCCGCGCCAAGAAGATCCTCGACAAGTGGGTCCCCTGGGCGCTGGCCAACACCACCGTCGGCGCGAACGGCGCGTTCCAGATCCCGTCCGACATGGACTGGACCGGCACGCCCGACACCTGGAACCCGAGCAACCCCAGCGGGAACCCCGGCCTGCGGGTGAGCGTGCTCAACCACAGCCAGGACGTCGGCATCGCCGCGTCGCTCGCCAAGACGCTGCTGAACTACGCGGCCAAGTCCGGCAACGCCGCCGCCCGCACCACGGGCGAGGGCCTGCTGACCGCGCTGCTGTCCCACCAGGACGACAAGGGCATCGCGACCCCCGAGTCCCGCGCGGACTACAACCGGTTCGACGACACCTACGACTCGGCCTCCGGGTCCGGCGTCTACGTGCCGCCGGGCTGGACCGGGAAGATGCCCAACGGCGACACCATCAACCAGAGCTCCACGTTCCTGTCCATCCGCTCGATGTACCGGGACGACCCCGACTGGCCCAAGGTGCAGGCCTACCTGAACGGTGGTTCCGCGCCGACCTTCGAGTACCACAGGTTCTGGGCCCAGGCCGAGATCGCGACCGCGTTCTCGCTGCACTCGGAGCTGTTC
>Actinosynnema_pretiosum_subsp._pretiosum_AXX29565.1
TTCGACCAGGCGTTCCTCGACCAGTACGCCAAGATCCACGACCCGTCCAGCGGCTACTTCCGCGACTTCGGCGGCCTGAAGGTCCCCTACCACTCGGTGGAGACCCTGCTCGTCGAGGCCCCGGACCACGGCCACCAGACGACCTCCGAGGCGTTCAGCTACTACCTGTGGCTGGAGGCCAGCTACGCCCGCATCACCGGTGACTGGACCTCGTTCAAGTCCGCGTGGGCGTCGATGGAGAAGTTCGCCATCCCGGCCAAGGCCGACCAGCCCACCAACGACAAGTACAACCCCTCGAAGCCGGCCACCTACGCGCCGGAGAACCCGAGGATGGACCAGTACCCGGCGCAGCTCGACGCCAACATCCCCGTCGGCACGGACCCGATCGCGGCCGAGCTGAAGTCCGCGTACGGCACCGACGACATCTACGGGATGCACTGGCTGTTCGACGTCGACAACACCTACGGCTTCGGCCGCTGCGGCGACGGCACCGACACCGCGCCCGCGTACATCAACACCTACCAGCGCGGCTCGTCCGAGTCTGTGTGGGAGACCATCCCGCACTCCTCGTGCGACACGTTCAAGCACGGCGGCCCCAACGGGTTCCTCGACCTGTTCACCAAGGACGCCAGCTACGCCAAGCAGTGGAAGTACACCAACGCCCCCGACGCCGACGCGCGCGCGGTCCAGGTCGCGCTGCTGGCGCAGCAGTGGGCCACCTCGCAGGGCAAGGCGGGCGAGATCTCCTCGGAGATCGGCAAGGCCGCCAAGATGGGCGACTACCTGCGGTACGCCATGTTCGACAAGTACTTCAAGAAGGTCGGCGGCTGCACCAGCCCGTCCTGCCCGGCAGGCTCCGGCAAGGACTCCGCGCACTACCTGATGTCCTGGTACTACGCGTGGGGCGGCGCGACCGACACGTCCGCCGGGTGGGCCTGGCGGATCGGCGACGGCGCCTCGCACCAGGGCTACCAGAACCCGCTCGCGGCCTACGCCCTGTCCCAGGTCGCCTCGCTTAAGCCCAAGTCGGCCACCGGCCAGCAGGACTGGGCCAAGTCGATGGACCGCCAGCTGGAGCTGCTGCAGTGGCTCCAGTCGACGGACGGCGGCATCGCCGGTGGCGTCACGAACTCGTGGGAGGGCCACTACGGCGCGCCGCCCAGCGGCACCCCGACCTTCTACGGCATGTTCTACGACGCCCACCCGGTGTGGCGCGACCCGCCGTCGAACCGCTGGTTCGGCTTCCAGGCGTGGCAGATGGAGCGCACCGCCTCGCTCTACCAGATGACCGGTGACGCCCGCGCCAAGAAGATCCTCGACAAGTGGGTCCCCTGGGCGCTGGCCAACACCACCGTCGGTGCGAATGGCGCGTTCCAGATCCCGTCCGACATGGACTGGACCGGCACGCCCGACACCTGGAACCCGAGCAACCCCAGCGGGAACCCCGGCCTGCGGGTGAGCGTGCTCAACCACAGCCAGGACGTCGGCATCGCCGCGTCGCTCGCCAAGACGCTGCTGAACTACGCGGCCAAGTCCGGCAACGCCGCCGCCCGCACCACGGGCGAGGGCCTGCTGACCGCGCTGCTGTCCCACCAGGACGACAAGGGCATCGCGACCCCCGAGTCCCGCGCGGACTACAACCGGTTCGACGACACCTACGACTCGGCCTCCGGGTCCGGCGTCTACGTGCCGCCGGGCTGGACCGGGAAGATGCCCAACGGCGACACCATCAACCAGAGCTCCACGTTCCTGTCCATCCGCTCGATGTACCGGGACGACCCCGACTGGCCCAAGGTGCAGGCCTACCTGAACGGTGGTTCCGCGCCGACCTTCGAGTACCACAGGTTCTGGGCCCAGGCCGAGATCGCGACCGCGTTCTCGCTGCACTCGGAGCTGTTC
>Actinosynnema_pretiosum_WP_096492701.1
TTCGACCAGGCGTTCCTCGACCAGTACGCCAAGATCCACGACCCGGCCAGCGGCTACTTCCGCGACTTCGGCGGCCTGAAGGTCCCCTACCACTCGGTGGAGACCCTGCTCGTCGAGGCCCCGGACCACGGCCACCAGACCACCTCCGAGGCGTTCAGCTACTACCTGTGGCTGGAGGCCAGCTACGCCCGCATCACCGGTGACTGGACCTCGTTCAAGTCCGCGTGGGCGTCGATGGAGAAGTTCGCCATCCCGGCCAAGGCCGACCAGCCCACCAACGACAAGTACAACCCCTCGAAGCCGGCCACCTACGCGCCGGAGAACCCGAGGATGGACCAGTACCCGGCGCAGCTCGACTCCAACGTCGCCTCGGGCAGCGACCCGATCGCGGCCGAGCTGAAGTCCGCGTACGGCACCGACGACATCTACGGGATGCACTGGCTGTTCGACGTCGACAACACCTACGGCTTCGGCCGCTGCGGCGACGGCACCGACACCGCGCCCGCGTACATCAACACCTACCAGCGCGGCTCGTCCGAGTCGGTGTGGGAGACCATCCCGCACTCCTCGTGCGACACGTTCAAGCACGGCGGCCCCAACGGGTTCCTCGACCTGTTCACCAAGGACGCCAGCTACGCCAAGCAGTGGAAGTACACCAACGCCCCCGACGCCGACGCGCGCGCGGTCCAGGTCGCGCTGCTGGCGCAGCAGTGGGCCACCGCGCAGGGCAAGGCGGGCGAGATCTCCTCGGAGATCGGCAAGGCCGCCAAGATGGGCGACTACCTGCGGTACGCCATGTTCGACAAGTACTTCAAGAAGATCGGCGGCTGCACCAGCCCGTCCTGCCCGGCGGGCTCCGGCAAGGACTCCGCGCACTACCTGATGTCCTGGTACTACGCGTGGGGCGGCGCGACCGACACGTCCGCCGGGTGGGCCTGGCGGATCGGCGACGGCGCCTCGCACCAGGGCTACCAGAACCCGCTCGCGGCCTACGCCCTCTCGCAGGTCGCCTCGCTCAAGCCCAAGTCGGCCACCGGCCAGCAGGACTGGGCCAAGTCGATGGACCGCCAGCTGGAGCTGCTGCAGTGGCTCCAGTCGACGGACGGCGGCATCGCCGGCGGCGTCACGAACTCGTGGGAGGGCCACTACGGCGCGCCGCCCAGCGGCACCCCGACCTTCTACGGCATGTTCTACGACGCCCACCCGGTGTGGCGCGACCCGCCGTCGAACCGCTGGTTCGGCTTCCAGGCGTGGCAGATGGAGCGCACCGCCTCGCTCTACCAGATGACCGGTGACGCCCGCGCCAAGAAGATCCTCGACAAGTGGGTCCCCTGGGCGCTGGCCAACACCACCGTCGGCGCGAACGGCGCGTTCCAGATCCCGTCCGACATGGACTGGACCGGCGCGCCCGACACCTGGAACCCGAGCAACCCCAGCGGGAACTCGGGCCTGCGGGTGAGCGTGCTCAACCACAGCCAGGACGTCGGCATCGCCGCGTCGCTCGCCAAGACGCTGCTGAACTACGCGGCCAAGTCCGGCAACGCCGCCGCCCGCACCACGGGCGAGGGCCTGCTGACCGCGCTGCTGTCCCACCAGGACGACAAGGGCATCGCGACCCCCGAGTCCCGCGCGGACTACAACCGGTTCGACGACACCTACGACTCGGCCTCCGGGTCCGGCGTCTACGTGCCGCCGGGCTGGACCGGGAAGATGCCCAACGGCGACACCATCAACCAGAGCTCCACGTTCCTGTCCATCCGCTCGATGTACCGGGACGACCCCGACTGGCCCAAGGTGCAGGCCTACCTGAACGGTGGTTCCGCGCCGACCTTCGAGTACCACAGGTTCTGGGCACAGGCCGAGATCGCGACCGCGTTCTCGCTGCACTCGGAGCTGTTC
>Allonocardiopsis_opalescens_WP_106240497.1
TACGAGGCCGAGTTCCTTGAGCAGTACAACAAGATCAAGGACCCGGACAACGGCTACTTCCGCGAGTTCGCGGGCGGACTGGTGCCCTACCACTCGGTGGAGACGCTGATCGTCGAGGCGCCCGACCACGGCCACGCCACCACCTCGGAGGCGTTCAGCTACTACCTGTGGCTGGAGGCGGCCTACGGCAGGGTGACCGAGGACTGGGGACCCTTCAACGACGCCTGGGCGTCGATGGAGGAGTACATCATCCCCGAGACCGAGGACCAGCCGACCAACGGCGCCTACGACCCGGGCTCGCCGGCCACCTACGCGGCCGAGTACCCGCACCCCTCGGAGTACCCCTCGCTGCTGCAGCCCAGCGTGCCGGTGGGCGACGACCCGCTGGCCAACGAGCTGAGCAGCACCTACGGGACCGACGAGGTCTACGCGATGCACTGGCTGCTGGACGTGGACAACACCTACGGCTACGGCTTCTGCGGTGACGGCTCCGACGACGCCCCGGCGTTCATCAACACCTTCCAGCGCGGCTCGCACGAGTCGGTCTGGGAGACCGTGCCGCACCCGTCGTGCGAGACCTTCGAGCACGGCGGCCAGAACGGCTTCGTCGACCTGTTCACCGACGACGCCTCCTACGCCGAGCAGTGGCGCTACACCAACGCCCCCGACGCCGACGCCCGCGCCGTGCAGGTCGCCCTGCTCGCGCACACCTGGGCCGAGGAGCAGGGGCAGGCCGACGCGGTGGCCGAGTCGGTCTCCGACGCGGCCATGATGGGCGACTACCTGCGCTACGCGATGTACGACAAGTACTTCAAGGAGATCGGCGACTGCGTCGGGCCCACCCAGTGCCCCGCCGGCACCGGCAAGAACAGCGCCCACTACCTGATGTCGTGGTACTTCGCCTGGGGCGGCGCCACCAACACCAGTGCGCCGTGGGCGTGGCGGATCGGCTCCAGCGCCTCGCACCAGGGCTACCAGAACCCGCTGGCGGCCTACGCGCTGTCGGAGGTGCCCGAGCTGCGGCCCGAGTCGCCCACCGGCGCCCAGGACTGGGCGACCAGCATGGACCGCCAGCTGGAGTTCCTCCAGTGGCTCCAGTCGTCCGAGGGCGGTATCGCCGGCGGCGCGACCAACAGCTGGCAGGGCAGCTACTCCCAGCCCCCGGCGGACGCGGCCAACTCGCAGTTCTACGGCATGTACTACGACTGGCAGCCGGTCTGGAACGACCCGCCGAGCAACCGGTGGTTCGGCTTCCAGGTCTGGCAGATGGAGCGCACGGCCCAGCTCTACCAGATGACCGGCGACGAGCGCGCCGGCGCCATCCTGGACCGCTGGGTGCCGTGGGCCATCGCCAACACCGAGGTCGGCACCGGCGGCGACTTCGCCGTCCCGGCCGACATGGAGTGGAGCGGCACCCCCGACACCTGGGAGGGCACCTACACCGGCAACCCGGACCTGCACGTCGACGTGGTCTCGCACGGCCAGGACGTCGGTGTGGCGGCGGCGCTCGCCAAGACGCTGCTGTACTACGCCGAGGCGTCCGGCGACGCCGAGGCCAGGACCGTGGGCGAGGGGCTGCTGGACGCGCTGCTCGAGCACACCGACGACCTCGGCATCGCCACCGAGGAGACCCGGACCGACTACGGCCGGTTCGACGACGAGTACCAGCCGGGCGGCGACGGCCTCTACATCCCGCCGGGCTGGACCGGCGAGATGGCCAACGGCGACCCGATCAACTCCGACTCCACCTTCCTGTCCATCCGGTCCTTCTACGAGGACGACCCCGCGTTCCCCGAACTCGAGGCGTACCTCAACGGCACCGGCGAGGCTCCGACGTTCACCTACCACCGGTTCTGGGCGCAGGTCGAGATCGCCACGGCGTTCGCGGCCCACGACGAACTGTTC
>Amycolatopsis_albispora_WP_113691482.1
TACCAGGCGGCGTTCCTCGAGCAGTACAACAAGATCAAGGACCCGGACAGCGGCTACTTCCGCAACTTCGGCGGGCTGCTGGTGCCGTACCACTCGGTGGAGACGCTGCTGGTGGAAGCCCCGGACCACGGGCACCAGACCACCTCCGAGGCGTTCAGCTACTACCTGTGGCTGGAGGCGGCCTACGGTCAGCTGCAGGGTGACTGGGCGCCGTTCAACGCGGCCTGGGCCTCGATGGAGAAGTACATCATCCCGGCGAAGGCCGACCAGCCCACCAACGACAAGTACAACCCGGCGAAGCCGGCGACGTACGCGCCGGAGCACCCGCGGATGGACAAGTACCCGGCGCAGCTGGACACCGCGGTACCGGTCGGGGCCGACCCGATCGCGGCCGAGCTGAAGGCCGCCTACGGCACCGACGACATCTACGGCATGCACTGGCTGATCGACGTGGACAACACCTACGGCTTCGGCCGCTGCGGCGACGGCACCACCGCCCCGGCGTACATGAACACCTACCAGCGCGGCTCCAGTGAATCGGTGTGGGAGACCATTCCGCAGCCCTCGTGCGACACCTTCGCGCACGGCGGCCCGAACGGCTACCTCGACCTGTTCACCAAGGACGCCAGCTACGCCAAGCAGTGGAAGTACACCAACGCACCGGACGCCGACGCGCGCGCGGTGCAGGTGGCGCACCTGGCCAACCAGTGGGCCACCGCGCAGGGCAAGGGCGCGCAGATCGCCGACACCGTGAAGAAGGCGTCGAAGATGGGCGACTACCTGCGGTACGCCATGTTCGACAAGTACTTCAAGAAGATCGGCAACTGCGTCGGGCCGAGCACCTGCCCGGCGGGCACCGGCAAGGACAGCGAGCACTACCTGATGTCCTGGTACTACGCCTGGGGCGGCGCGACCGACACCTCGGCAGGCTGGGCGTGGCGCATCGGGGACGGGGCGGCCCACCAGGGCTACCAGAACCCGCTCGCCGCGCACGCGCTGGCCAACGACCCGGCGCTCAAGCCCGCCTCGGCCACCGGCGCGCAGGACTGGGCCAAGAGCCTGGACCGGCAGCTGGAGTTCCTGCAGTGGCTGCAGTCGGCCGAAGGCGGTATCGCCGGTGGCGCGACCAACAGCTGGGAAGGCCAGTACGCCACCCCGCCGGCCGGCCTGCCGACCTTCTACGGCATGTACTACGACTGGCAGCCCGTCTGGCACGACCCGCCGAGCAACCGGTGGTTCGGCTTCCAGGCATGGGGCCTGGAGCGGGTGGCCGCGCTGTACCAGCAGACCGGCGACGCGCGTGCCAAGAAGATCCTGGACAAGTGGGTGCCGTGGGCCATCGCCAACACCACCATCGGCACCGGCGGCCAGTTCGCCATCCCGTCCGACCTGCAGTGGACCGGCACGCCCGACACCTGGAACCCGTCGGCACCCGGCTCGAACTCCGGGCTGCACGTCACCGTGCTCAACCACAGCCAGGACGTCGGCGTGGCCGCCGCGTACGCGAAGATCCTGCTGAACTACGCGGCCAAGTCCGGCAACGCCGAGGCCAGGACCGTGGGCGAGGGCCTGCTCGACGCGATGCTGGCGCACACCGACGAGATCGGCATCGCCGTGCCGGAGACCAGGACCGACTACAACCGGTTCGACGACGAGTACAACTCCAGCAGCGGCGAGGGCGTCTACGTGCCGCCGGGCTGGACCGGGACGATGCCCAACGGCGACCAGATCGCCGCCGGGGCCGACTTCCTGTCCATCCGGTCCTTCTACACCAAGGACCCGCAGTGGCCGAAGGTCCAGGCCTATTTGGACGGTGGGCCCGCACCCACGCTGACCTACCACCGGTTCTGGGCACAAGCCGAGATCGCCACCGCGTTCTCGACCCACGTGCAGTTGTTC
>Amycolatopsis_kentuckyensis_WP_086844515.1
TACTCGCTCGCGTTCCTGACGCAGTACAACAAGATCAAGGACCCGAACAACGGTTACTTCCGCAAGTTCGGCAGCATCCTGGTGCCGTACCACTCGATCGAAACGCTGATCGTCGAGGCGCCGGACCACGGGCACGAGACGACGTCGGAGGCGTTCAGCTACTACCTCTGGCTGGAGGCGTCCTACGGCCGGGTGACCGGTGACTGGGCCCCGTTCAACCAGGCGTGGACGTCGATCGAGACGTACGCGATCCCGTCGGCGGCGGATCAGCCGGGCAACTCCGGGTACAACGCGAGCAAGCCGGCGACGTACGCGGCGGAGTACCCGAGCCCGAAGTCGTACCCGTCGCAGCTGCAGTCCAACGTTCCGGTCGGGGCGGACCCGATCGCGGCGGAGCTGAAGGCGGCCTACGGCAACCCGGACGTCTACGGCATGCACTGGCTGCTGGACGTGGACAACATCTACAAGTTCGGGCACTGCGAGGACGGCACGAACACCGCGCCGGCGTTCATCAACACCTTCCAGCGCGGCTCGCAGGAGTCGGTCTGGGAGACGGTGACGCAGCCGAGCTGTGACCTGCTGAAGTTCGGTGGCAAGAACGGGTACCTCGACCTGTTCACCGGCGACTCCTCCTACGCCAAGCAGTGGAAGTACACCGACGCGCCGGACGCGGACGCCCGCGTGGTGCAGGTGGCGTTCCAGGCCGAGAAGTGGGCCCAGGCGCAGGGCAAGAGCGGCGATGTCGCGGCGGTGCTGAAGAAGGCGTCGAAGATGGGCGACTACCTGCGGTACTCGCTGTTCGACAAGTACTACAAGAAGATCGGCAACTGCGTCGGCGCCACGGCCTGCCCGGCCGGGACCGGCAAGGACAGCGAGCACTACCTGATCTCGTGGTACTACGCCTGGGGCGGTTCGGCTGACCCGGCCAGCTCCTGGGCGTGGCGGATCGGGGACGGTGCGGCGCACCAGGGTTACCAGAACCCGTTGGCCGCCTACGCGTTGTCGGCGGATCCGGGCCTGAAGGTCACCTCGGCGACCGGGGCGACCGACTGGGCGACCAGCCTCAACCGGCAGATGGAGTTCCTGCAGTGGCTGCAGTCGGCCGACGGCGGGATCGCCGGTGGCGCGACCAACAGCTGGGACGGCCAGTACGGCACCCCGCCGGCGGGCACGCCGACGTTCTACGGGATGTACTACGACTGGCAGCCGGTCTGGCACGACCCGCCGAGCAACCAGTGGTTCGGGTTCCAGACCTGGGGCATGGAGCGGATCGCCGAGTACTACCAGGCGACCAACGATGCCCGGGCGAAGAAGATCCTGGACAAGTGGGTGCCGTGGGCGATCTCCAAGACCACGGTCGGGGCCGGCGGGAGCTTCCAGATCCCGTCCGACCTGACCTGGAGCGGCGCGCCGGACACCTGGAACGCCACCAGCCCCGGCTCGAACGCGAGCCTGCGCGTCTCGGTGAAGAACTACAGCCAGGACGTGGGTGTCGCGGCTTCGCTGGCCAAGACGCTGCTCTACTACGCGGCGGGCTCGGCCAACGCCCAGGCCAAGACGGTCGGGGAGCAGCTGCTGACGGCGCTGTCGGCGAACACCGACACCAAGGGCATCGCGGTGCCGGAGACCCGGTCGGACTACGACCGGTTCGACGACAAGTACAACGCCGGCACGGACCAGGGGCTGTACGTGCCCTCGGGCTGGACCGGCACGATGCCGAACGGCGACGCGATCAACTCCAGCTCCACGTTCCTGTCGATCCGGTCGTTCTACAAGAGCGACCCGCAGTGGCCGAAGGTCCAGGCCTACCTGGACGGCGGGGCTGCGCCGACGTTCACCTACCACCGGTTCTGGGCGCAGTCGGAGATCGCCACGGCGTTCGCCGCCCACGTCGCCCTGTTC
>Amycolatopsis_lexingtonensis_WP_086861465.1
TACCAGCTCGCGTTCCTCACGCAGTACAACAAGATCAAGGACCCGAACAACGGCTACTTCCGCAAGTTCGGGAACATCCTGGTGCCCTACCACTCGATCGAGACGCTGATCGTCGAGGCACCGGACCACGGGCACGAGACGACGTCGGAGGCGTTCAGCTACTACCTGTGGCTGGAAGCGTCCTACGGCCGGATCACCGGTGACTGGGCCCCGTTCAACCAGGCCTGGACGTCGATCGAGACCTACGCGATCCCGTCCGCGACCGACCAGCCCGGCAACTCCGGCTACAACGCGAGCAAGCCGGCGACCTACGCGGCCGAGTACCCGAGCCCGAAGCAGTACCCGTCGCAGCTGCAGTCCGGCGTCTCCGTCGGGGCCGACCCGATCGCGGCCGAGCTCAAGGCGGCCTACGGCTCGGCGGACGTCTACGGCATGCACTGGCTGCTCGACGTCGACAACATCTACAAGTTCGGCCACTGCGAGGACGGCACGAACACCGCGCCCGCGTTCATCAACACCTTCCAGCGCGGGTCGCAGGAGTCGGTCTGGGAGACGGTCACCCAGCCCAGCTGCGACATCCTGAAGTTCGGCGGCAAGAACGGTTACCTCGACCTGTTCACCGGCGACTCGTCGTACGCGAAGCAGTGGAAGTACACCGACGCGCCCGACGCGGACGCCCGCGCCGTGCAGGTGGCCTTCCAGGCCGAGAAGTGGGCGGCGGCGCAGGGCAAGAGCGCCGACGTCTCCGCGGTCGTGAAGAAGGCGTCGAAGATGGGCGACTACCTCCGGTACTCGCTGTTCGACAAGTACTTCAAGAAGATCGGCAACTGCGTCGGCGCGTCCACCTGCGCCGCGGGCACCGGCAAGGACAGCGAGCACTACCTGGTCTCCTGGTACTACGCCTGGGGCGGGTCGATGGACTCGGCCAGCGCGTGGGCCTGGCGCATCGGTGACGGTGCGGCCCACCAGGGCTACCAGAACCCGCTGGCCGCGTACGCGCTGTCGGCCGACCCGGGGCTGAAGGTCACCTCGGCGACCGGCGCGAGCGACTGGGCGACCAGCCTCGGCCGGCAGCTGGAGTTCCTGCAGTGGCTGCAGTCGTCCGAAGGCGGGCTCGCCGGCGGCGCGACCAACAGCTGGGAAGGCCAGTACGGCACCCCGCCGTCCGGCACGCCGACGTTCTACGGGATGTTCTACGACCAGCAGCCGGTCTGGCACGACCCGCCGAGCAACCAGTGGTTCGGCTTCCAGACGTGGGGCATGGAGCGGATCGCCGAGTACTACCAGGCGACCGGCGACGCGCGCGCCAAGAAGATCCTCGACAAGTGGGTCCCCTGGGCGATCGCGAACACCACGGTCGGCGCCGGCGGGAGCTTCCAGATCCCGGCCGACCTGACCTGGAGCGGCGCTCCGGACACCTGGAACGCCACCAGCCCGGGCTCGAACACGAGCCTGCACGTCACGGTGAAGAACTTCAGCCAGGACGTCGGGGTCGCGGCCTCGCTGGCCAAGACGCTGCTCTACTACGCGTCGGGGTCGAGCAACGCCCAGGCCAAGACCGTCGGGGAGCAGCTGCTCACGGCGCTCTCGGCGAACACCGACACCAAGGGCATCGCGGTGCCGGAGACCCGGACGGACTACAACCGGTTCGACGACACCTACAACGCCACCACGGACCAGGGGCTGTACGTGCCCACCGGGTGGACCGGCACGATGCCGAACGGCGACGCGATCAGCTCCAGCTCGACGTTCCTGTCGATCCGCTCCTTCTACAAGAGCGACCCGCAGTGGCCGAAGGTCCAGTCCTACCTGGACGGTGGCGCCGCGCCGACGTTCACCTACCACCGGTTCTGGGCGCAGTCGGAGATCGCCACGGCGTTCGCCGCGCACGTCGCCCTGTTC
>Amycolatopsis_mediterranei_RB_AGT85795.1
TACCAGCTCGCGTTCCTCACGCAGTACAACAAGATCAAGGACCCGAACAACGGCTACTTCCGCAAGTTCGGGAACATCCTGGTGCCTTATCACTCGATCGAGACGCTGATCGTCGAGGCGCCGGACTACGGGCACGAGACGACGTCGGAGGCGTTCAGCTACTACCTGTGGCTGGAGGCGTCCTACGGCCGGGTGACCGGTGACTGGGCCCCGTTCAACCAGGCGTGGACCTCGATCGAGACGTACGCGATCCCGTCCGCGGCGGACCAGCCGGGCAACTCGGGCTACAACGCGAGCAAGCCGGCGACCTACGCGGCGGAGTACCCGAGCCCGAAGTCCTACCCGTCGCAGCTGCAGAGCGGCGTCTCGGTCGGCAGCGACCCGATCGCGGCGGAGCTGAAGGCGGCCTACGGTTCGCCGGACGTCTACGGCATGCACTGGCTGCTGGACGTGGACAACATCTACAAGTTCGGCCACTGCGAGGACGGCACCAACACCGCGCCGGCGTTCATCAACACCTTCCAGCGCGGCTCGCAGGAATCGGTCTGGGAGACGGTCACCCAGCCCAGCTGCGACGTGCTGAAGTTCGGCGGCAAGAACGGCTACCTCGACCTGTTCACCGGCGACTCCTCCTACGCCAAGCAGTGGAAGTACACCGACGCGCCGGACGCGGACGCCCGCGTGGTGCAGGTGGCCTACCAGGCCGAGAAGTGGGCCCAGGCGCAGGGCAAGAGCGCCGATGTCGCGGCCGTGCTGAAGAAGGCGTCGAAGATGGGCGACTACCTCCGGTACTCGCTGTTCGACAAGTACTTCAAGAAGATCGGCAACTGCGTCGGCGCGTCGAGCTGCCCGGCCGGCACCGGCAAGGACAGCGAGCACTACCTGATCTCGTGGTACTACGCCTGGGGCGGGTCGATGGACTCCTCCAGCGCCTGGGCGTGGCGGATCGGGGACGGCGCGGCGCACCAGGGTTACCAGAACCCCCTGGCCGCTTATGCGTTGTCGGCGGATCCGGGCCTGAAGGTCACTTCGGCGACCGGCGCGACCGACTGGGCGACCAGCCTCGGCCGGCAGATGGAGTTCCTGCAGTGGCTGCAGTCGTCCGAAGGCGGTCTCGCCGGCGGTGCGACCAACAGCTGGGACGGCCAGTACGGCACGCCGCCCGCGGGCACGCCGACCTTCTACGGGATGTACTACGACTGGCAGCCGGTCTGGCACGACCCGCCGAGCAACCAGTGGTTCGGCTTCCAGACCTGGGGCATGGAACGGATCGCCGAGTACTACCAGGCGACCGGCGACGCCCGGGCGAAGAAGATCCTCGACAAGTGGGTGCCCTGGGCGATCGCGAACACCACGGTCGGCGCCGGCGGGAGCTTCCAGATCCCGTCCGACCTGACCTGGAGCGGCGCGCCGGACACCTGGAGCGCCACCAGCCCCGGCTCGAACACCGGCCTGCACGTCGCGGTGAAGAACTACAGCCAGGACGTCGGGGTCGCGGCCTCGCTCGCCAAGACGCTGCTCTACTACGCGTCCGGGTCGAGCAACGCCCAGGCCAAGACGGTCGGGGAGCAGCTGCTGACCGCCCTGTCGGCCAACGCGGACACCAAGGGCATCGCGGTGCCGGAGACCCGGTCGGACTACGACCGGTTCGACGACAAGTACAACGCCACCACGGACCAGGGGCTCTACGTGCCTTCGGGCTGGACGGGCACGATGCCGAACGGCGACCCGATCAACGCGAACTCCACGTTCCTGTCGATCCGGTCGTTCTACAAGAGCGACCCGCAGTGGCCGAAGGTCCAGTCCTACCTGGACGGCGGGGCTGCGCCGACGTTCACCTACCACCGGTTCTGGGCGCAGTCGGAGATCGCCACGGCGTTCGCCGCGCACGTCGCCCTGTTC
>Amycolatopsis_mediterranei_S699_AFO78667.1
TACCAGCTCGCGTTCCTCACGCAGTACAACAAGATCAAGGACCCGAACAACGGCTACTTCCGCAAGTTCGGGAACATCCTGGTGCCTTATCACTCGATCGAGACGCTGATCGTCGAGGCGCCGGACTACGGGCACGAGACGACGTCGGAGGCGTTCAGCTACTACCTGTGGCTGGAGGCGTCCTACGGCCGGGTGACCGGTGACTGGGCCCCGTTCAACCAGGCGTGGACCTCGATCGAGACGTACGCGATCCCGTCCGCGGCGGACCAGCCGGGCAACTCGGGCTACAACGCGAGCAAGCCGGCGACCTACGCGGCGGAGTACCCGAGCCCGAAGTCCTACCCGTCGCAGCTGCAGAGCGGCGTCTCGGTCGGCAGCGACCCGATCGCGGCGGAGCTGAAGGCGGCCTACGGTTCGCCGGACGTCTACGGCATGCACTGGCTGCTGGACGTGGACAACATCTACAAGTTCGGCCACTGCGAGGACGGCACCAACACCGCGCCGGCGTTCATCAACACCTTCCAGCGCGGCTCGCAGGAATCGGTCTGGGAGACGGTCACCCAGCCCAGCTGCGACGTGCTGAAGTTCGGCGGCAAGAACGGCTACCTCGACCTGTTCACCGGCGACTCCTCCTACGCCAAGCAGTGGAAGTACACCGACGCGCCGGACGCGGACGCCCGCGTGGTGCAGGTGGCCTACCAGGCCGAGAAGTGGGCCCAGGCGCAGGGCAAGAGCGCCGATGTCGCGGCCGTGCTGAAGAAGGCGTCGAAGATGGGCGACTACCTCCGGTACTCGCTGTTCGACAAGTACTTCAAGAAGATCGGCAACTGCGTCGGCGCGTCGAGCTGCCCGGCCGGCACCGGCAAGGACAGCGAGCACTACCTGATCTCGTGGTACTACGCCTGGGGCGGGTCGATGGACTCCTCCAGCGCCTGGGCGTGGCGGATCGGGGACGGCGCGGCGCACCAGGGTTACCAGAACCCCCTGGCCGCTTATGCGTTGTCGGCGGATCCGGGCCTGAAGGTCACTTCGGCGACCGGCGCGACCGACTGGGCGACCAGCCTCGGCCGGCAGATGGAGTTCCTGCAGTGGCTGCAGTCGTCCGAAGGCGGTCTCGCCGGCGGTGCGACCAACAGCTGGGACGGCCAGTACGGCACGCCGCCCGCGGGCACGCCGACCTTCTACGGGATGTACTACGACTGGCAGCCGGTCTGGCACGACCCGCCGAGCAACCAGTGGTTCGGCTTCCAGACCTGGGGCATGGAACGGATCGCCGAGTACTACCAGGCGACCGGCGACGCCCGGGCGAAGAAGATCCTCGACAAGTGGGTGCCCTGGGCGATCGCGAACACCACGGTCGGCGCCGGCGGGAGCTTCCAGATCCCGTCCGACCTGACCTGGAGCGGCGCGCCGGACACCTGGAGCGCCACCAGCCCCGGCTCGAACACCGGCCTGCACGTCGCGGTGAAGAACTACAGCCAGGACGTCGGGGTCGCGGCCTCGCTCGCCAAGACGCTGCTCTACTACGCGTCCGGGTCGAGCAACGCCCAGGCCAAGACGGTCGGGGAGCAGCTGCTGACCGCCCTGTCGGCCAACGCGGACACCAAGGGCATCGCGGTGCCGGAGACCCGGTCGGACTACGACCGGTTCGACGACAAGTACAACGCCACCACGGACCAGGGGCTCTACGTGCCTTCGGGCTGGACGGGCACGATGCCGAACGGCGACCCGATCAACGCGAACTCCACGTTCCTGTCGATCCGGTCGTTCTACAAGAGCGACCCGCAGTGGCCGAAGGTCCAGTCCTACCTGGACGGCGGGGCTGCGCCGACGTTCACCTACCACCGGTTCTGGGCGCAGTCGGAGATCGCCACGGCGTTCGCCGCGCACGTCGCCCTGTTC
>Amycolatopsis_mediterranei_U32_YP_003767358.1
TACCAGCTCGCGTTCCTCACGCAGTACAACAAGATCAAGGACCCGAACAACGGCTACTTCCGCAAGTTCGGGAACATCCTGGTGCCTTATCACTCGATCGAGACGCTGATCGTCGAGGCGCCGGACTACGGGCACGAGACGACGTCGGAGGCGTTCAGCTACTACCTGTGGCTGGAGGCGTCCTACGGCCGGGTGACCGGTGACTGGGCCCCGTTCAACCAGGCGTGGACCTCGATCGAGACGTACGCGATCCCGTCCGCGGCGGACCAGCCGGGCAACTCGGGCTACAACGCGAGCAAGCCGGCGACCTACGCGGCGGAGTACCCGAGCCCGAAGTCCTACCCGTCGCAGCTGCAGAGCGGCGTCTCGGTCGGCAGCGACCCGATCGCGGCGGAGCTGAAGGCGGCCTACGGTTCGCCGGACGTCTACGGCATGCACTGGCTGCTGGACGTGGACAACATCTACAAGTTCGGCCACTGCGAGGACGGCACCAACACCGCGCCGGCGTTCATCAACACCTTCCAGCGCGGCTCGCAGGAATCGGTCTGGGAGACGGTCACCCAGCCCAGCTGCGACGTGCTGAAGTTCGGCGGCAAGAACGGCTACCTCGACCTGTTCACCGGCGACTCCTCCTACGCCAAGCAGTGGAAGTACACCGACGCGCCGGACGCGGACGCCCGCGTGGTGCAGGTGGCCTACCAGGCCGAGAAGTGGGCCCAGGCGCAGGGCAAGAGCGCCGATGTCGCGGCCGTGCTGAAGAAGGCGTCGAAGATGGGCGACTACCTCCGGTACTCGCTGTTCGACAAGTACTTCAAGAAGATCGGCAACTGCGTCGGCGCGTCGAGCTGCCCGGCCGGCACCGGCAAGGACAGCGAGCACTACCTGATCTCGTGGTACTACGCCTGGGGCGGGTCGATGGACTCCTCCAGCGCCTGGGCGTGGCGGATCGGGGACGGCGCGGCGCACCAGGGTTACCAGAACCCCCTGGCCGCTTATGCGTTGTCGGCGGATCCGGGCCTGAAGGTCACTTCGGCGACCGGCGCGACCGACTGGGCGACCAGCCTCGGCCGGCAGATGGAGTTCCTGCAGTGGCTGCAGTCGTCCGAAGGCGGTCTCGCCGGCGGTGCGACCAACAGCTGGGACGGCCAGTACGGCACGCCGCCCGCGGGCACGCCGACCTTCTACGGGATGTACTACGACTGGCAGCCGGTCTGGCACGACCCGCCGAGCAACCAGTGGTTCGGCTTCCAGACCTGGGGCATGGAACGGATCGCCGAGTACTACCAGGCGACCGGCGACGCCCGGGCGAAGAAGATCCTCGACAAGTGGGTGCCCTGGGCGATCGCGAACACCACGGTCGGCGCCGGCGGGAGCTTCCAGATCCCGTCCGACCTGACCTGGAGCGGCGCGCCGGACACCTGGAGCGCCACCAGCCCCGGCTCGAACACCGGCCTGCACGTCGCGGTGAAGAACTACAGCCAGGACGTCGGGGTCGCGGCCTCGCTCGCCAAGACGCTGCTCTACTACGCGTCCGGGTCGAGCAACGCCCAGGCCAAGACGGTCGGGGAGCAGCTGCTGACCGCCCTGTCGGCCAACGCGGACACCAAGGGCATCGCGGTGCCGGAGACCCGGTCGGACTACGACCGGTTCGACGACAAGTACAACGCCACCACGGACCAGGGGCTCTACGTGCCTTCGGGCTGGACGGGCACGATGCCGAACGGCGACCCGATCAACGCGAACTCCACGTTCCTGTCGATCCGGTCGTTCTACAAGAGCGACCCGCAGTGGCCGAAGGTCCAGTCCTACCTGGACGGCGGGGCTGCGCCGACGTTCACCTACCACCGGTTCTGGGCGCAGTCGGAGATCGCCACGGCGTTCGCCGCGCACGTCGCCCTGTTC
>Amycolatopsis_mediterranei_WP_013227017.1
TACCAGCTCGCGTTCCTCACGCAGTACAACAAGATCAAGGACCCGAACAACGGCTACTTCCGCAAGTTCGGGAACATCCTGGTGCCTTATCACTCGATCGAGACGCTGATCGTCGAGGCGCCGGACTACGGGCACGAGACGACGTCGGAGGCGTTCAGCTACTACCTGTGGCTGGAGGCGTCCTACGGCCGGGTGACCGGTGACTGGGCCCCGTTCAACCAGGCGTGGACCTCGATCGAGACGTACGCGATCCCGTCCGCGGCGGACCAGCCGGGCAACTCGGGCTACAACGCGAGCAAGCCGGCGACCTACGCGGCGGAGTACCCGAGCCCGAAGTCCTACCCGTCGCAGCTGCAGAGCGGCGTCTCGGTCGGCAGCGACCCGATCGCGGCGGAGCTGAAGGCGGCCTACGGTTCGCCGGACGTCTACGGCATGCACTGGCTGCTGGACGTGGACAACATCTACAAGTTCGGCCACTGCGAGGACGGCACCAACACCGCGCCGGCGTTCATCAACACCTTCCAGCGCGGCTCGCAGGAATCGGTCTGGGAGACGGTCACCCAGCCCAGCTGCGACGTGCTGAAGTTCGGCGGCAAGAACGGCTACCTCGACCTGTTCACCGGCGACTCCTCCTACGCCAAGCAGTGGAAGTACACCGACGCGCCGGACGCGGACGCCCGCGTGGTGCAGGTGGCCTACCAGGCCGAGAAGTGGGCCCAGGCGCAGGGCAAGAGCGCCGATGTCGCGGCCGTGCTGAAGAAGGCGTCGAAGATGGGCGACTACCTCCGGTACTCGCTGTTCGACAAGTACTTCAAGAAGATCGGCAACTGCGTCGGCGCGTCGAGCTGCCCGGCCGGCACCGGCAAGGACAGCGAGCACTACCTGATCTCGTGGTACTACGCCTGGGGCGGGTCGATGGACTCCTCCAGCGCCTGGGCGTGGCGGATCGGGGACGGCGCGGCGCACCAGGGTTACCAGAACCCCCTGGCCGCTTATGCGTTGTCGGCGGATCCGGGCCTGAAGGTCACTTCGGCGACCGGCGCGACCGACTGGGCGACCAGCCTCGGCCGGCAGATGGAGTTCCTGCAGTGGCTGCAGTCGTCCGAAGGCGGTCTCGCCGGCGGTGCGACCAACAGCTGGGACGGCCAGTACGGCACGCCGCCCGCGGGCACGCCGACCTTCTACGGGATGTACTACGACTGGCAGCCGGTCTGGCACGACCCGCCGAGCAACCAGTGGTTCGGCTTCCAGACCTGGGGCATGGAACGGATCGCCGAGTACTACCAGGCGACCGGCGACGCCCGGGCGAAGAAGATCCTCGACAAGTGGGTGCCCTGGGCGATCGCGAACACCACGGTCGGCGCCGGCGGGAGCTTCCAGATCCCGTCCGACCTGACCTGGAGCGGCGCGCCGGACACCTGGAGCGCCACCAGCCCCGGCTCGAACACCGGCCTGCACGTCGCGGTGAAGAACTACAGCCAGGACGTCGGGGTCGCGGCCTCGCTCGCCAAGACGCTGCTCTACTACGCGTCCGGGTCGAGCAACGCCCAGGCCAAGACGGTCGGGGAGCAGCTGCTGACCGCCCTGTCGGCCAACGCGGACACCAAGGGCATCGCGGTGCCGGAGACCCGGTCGGACTACGACCGGTTCGACGACAAGTACAACGCCACCACGGACCAGGGGCTCTACGTGCCTTCGGGCTGGACGGGCACGATGCCGAACGGCGACCCGATCAACGCGAACTCCACGTTCCTGTCGATCCGGTCGTTCTACAAGAGCGACCCGCAGTGGCCGAAGGTCCAGTCCTACCTGGACGGCGGGGCTGCGCCGACGTTCACCTACCACCGGTTCTGGGCGCAGTCGGAGATCGCCACGGCGTTCGCCGCGCACGTCGCCCTGTTC
>Amycolatopsis_orientalis_WP_044856492.1
TTCAAGACCGCGTTCCTGACGCAGTACAACAAGATCAAGGATCCGGCGAGCGGCTACTTCCGGCGGTTCGGCGACCTGCTCGTTCCCTACCACTCGGTGGAGACCCTGCTGGTCGAAGCACCGGACCACGGCCACGAGACGACGTCCGAGGCGTTCAGCTACTACCTGTGGCTCGAAGCCGCGTACGGCCAGATCCAGGGTGATTGGGCCCCGTTCAACGCCGCCTGGGCGTCGCTGGAGAAGTACATCATCCCGCCGCACGCCGACCAGCCCACCAATGACAAGTACAACGCGAGCAAGCCGGCGACGTACGCACCCGAACATCCCCGGATGGACCGCTATCCGTCCCAGCTCGACTCCGGCGTCTCGGTCGGTTCCGACCCGATCGCCTCGGAATTGAAGACGGCCTACGGTACCGACGACATCTACGGAATGCACTGGCTGCTCGACGTCGACAACACCTACGGCTTCGGCCGGTGCGGCGACGGCAGCAGCACCGCGCCGGCGTACATCAACACCTACCAGCGCGGTTCCTCGGAATCCGTGTGGGAGACGATCCCGCAGCCGTCGTGCGACACGTTCAAGCACGGTGGGCCGAACGGGTTCTTGGACCTGTTCACCAAGGACTCGTCGTACGCGCGGCAGTGGAAGTACACCAACGCGCCGGACGCCGACGCGCGGGCCGTCCAGGTCGCCTACCTCGCCCAGAAGTGGGCGACGGCGCAGGGCAAGGGCACGCAGGTCGACGCGGTCGTGAAGAAGGCGTCGAAGATGGGCGACTACCTGCGGTACGCCATGTTCGACAAGTACTTCAAGAAGATCGGCGGCTGCGCGAGCCCGAGTTGCCCGGCCGGAACGGGCAAGGACAGCGCGCATTACCTGATGTCCTGGTACTACGCCTGGGGCGGCGCGACCGACACCTCGGCGGGCTGGGCCTGGCGTATCGGCGACGGCGCGAGCCACCAGGGTTACCAGAATCCGCTCGCGGCGTACGCGCTGGCCAACGACCCGGCGCTCAAACCGCGTTCGGCGACGGGTGCCGCGGACTGGGCGAAGAGCCTGGACCGCCAACTCGAGGTGCTGCAGTGGCTGCAGGCGAACGAAGGCGGGATCGCCGGTGGCGTCACCAACAGCTGGGAAGGCCAGTACGGCGCGCCGCCCGCGGGGACGCCGACCTTCTACGGCATGTTCTACGACGCGCACCCGGTCTGGCGTGACCCGCCGAGCAACCGCTGGTTCGGCTTCCAGGTGTGGAACCTGGAACGGGTCGCTTCGCTGTACCAGCTGACCGGCGACGCCAGGGCGAAGAAGATCCTGGACAAGTGGGTCCCGTGGGCGATCGCCAACACCACGACCGGCGCGGACTTCAAGATCCCGGCCGACCTGGAATGGACGGGTGCGCCGGAAACGTGGAACCCGGCGAACCCCGCGGGCAACACGGGCCTGCACGTCAAGGTGCTCAATCACAACCAGGACGTCGGGGTCGCGGCCGCGTACGCGAAGGTTCTGCTGAACTACGCGGCCAAGTCCGGCAACGCCGCCGCCAAGAGCACGGGTGAGGCGCTGCTGAACGGGATGCTGGCGCACACCGACACGCTCGGGGTCGCTACGCCGGAGACCCGCGGCGACTACGGCCGGTTCGACGACGCCTACAACTCCACCACCGGTGAAGGTACTTACGTGCCGCCGGGCTGGACCGGGAAGATGCCGAACGGGGACGCCATCGGAGCGAACAGCACGTTCCTTTCGATCCGCTCGTTCTTCAAGAACGATCCGCAATGGCCGAAGGTCCAGGCCCATCTGGACGGTGGGGCGGCACCGACCTTCACCTTCCACCGGTTCTGGGCGCAGGCCGAAGTGGCGACAGCGTTCTCCCTGCACGTCCAACTCTTC
>Amycolatopsis_pretoriensis_WP_086675083.1
TACCAGGTCGCGTTCCTGACCCAGTACAACAAGATCAAGGACCCGAACAACGGCTACTTCCGCAAGTTCGGGAACATCCTGGTGCCCTACCACTCGATCGAGACGCTCATCGTCGAGGCGCCGGACCAGGGCCACGAGACGACGTCGGAGGCGTTCAGCTACTACCTGTGGCTGGAGGCGTCCTACGGGCGGATCACCGGTGACTGGGCCCCGTTCAACCAGGCCTGGACGTCGATCGAGACGTACGCGATCCCGTCCGCGGCCGACCAGCCCGGCAACTCCGGCTACAACGCGAGCAAGCCGGCGACCTACGCGGCCGAGTACCCGAGCCCGAAGCAGTACCCGTCGCAGCTGCAGTCGAACGTCTCGGTCGGGGCCGACCCGATCGCGGCGGAGCTGAAGGCCGCCTACGGCTCGGCGGACGTCTACGGCATGCACTGGCTGCTCGACGTGGACAACATCTACAAGTTCGGCCACTGCGAGGACGGCACCAACACCGCGCCCGCGTTCATCAACACCTTCCAGCGCGGCTCGCAGGAGTCGGTCTGGGAAACGGTCACCCAGCCCAGCTGCGACCTGCTGAAGTTCGGCGGCAAGAACGGTTACCTCGACCTGTTCACCGGCGACTCGTCGTACGCGAAGCAGTGGAAGTACACCGACGCGCCCGACGCGGACGCCCGCGCCGTGCAGGTGGCCTTCCAGGCCGAGAAGTGGGCCGCCGCGCAGGGCAAGAGCTCGGACGTCGCCGCCGTCGTGAAGAAGGCGTCGAAGATGGGCGACTACCTGCGGTACTCGCTGTTCGACAAGTACTTCAAGAAGATCGGCAACTGCGTCGGCGCGTCCACGTGCGCGGCGGGTACCGGCAAGGACAGCGAGCACTACCTCGTCTCCTGGTACTACGCCTGGGGCGGCTCGATGGACTCGTCCAGCGCCTGGGCGTGGCGGATCGGGGACGGCGCGGCCCACCAGGGTTACCAGAACCCCCTGGCCGCGTACGCGTTGTCGGCGGATCCGGGCCTGAAGGTCACTTCGGCCACCGGTGCGCAGGACTGGGCGACCAGCCTCGGCCGCCAGATGGAGTTTCTGCAGTGGCTGCAGTCGTCCGAAGGCGGTCTCGCCGGCGGCGCGACCAACAGCTGGGAGGGCCAGTACGGCACCCCGCCGTCCGGGACGCCGACGTTCTACGGGATGTTCTACGACCAGCAGCCGGTCTGGCACGACCCGCCGAGCAACCAGTGGTTCGGCTTCCAGACGTGGGGCATGGAACGGATCGCCGAGTACTACCAGGCGACCAACGACGCCCGGGCGAAGAAGATCCTCGACAAGTGGGTCCCGTGGGCCATCGCCAACACCACGGTCGGCGCGGGCGGGAGCTTCCAGATCCCGTCCGACCTGACCTGGAGCGGCGCGCCGGACACCTGGAACGCCACCAGCCCGGGCTCGAACACCGGTCTGCACGTCGCGGTGAAGAACTTCAGCCAGGACGTCGGGGTCGCGGCCTCGCTGGCCAAGACACTGCTGTACTACGCGTCCGGGTCGAGCAACGCCCAGGCGAAGACGGTCGGGGAGCAGCTGCTCACGGCGCTGTCGGCCAACACCGACAGCAAGGGCATCGCGGTGCCGGAGACGCGGTCGGACTACAACCGCTTCGACGACACCTACAACGCCACCACCGACCAGGGGCTGTACGTGCCCAGCGGCTGGAGCGGCACGATGCCGAACGGCGACGCGATCAACCCGAGCTCGACGTTCCTGTCGATCCGCTCCTTCTACAAGAGCGACCCGCAGTGGCCGAAGGTCCAGTCCTACCTGGACGGTGGCGCCGCGCCGACGTTCACCTACCACCGGTTCTGGGCGCAGTCGGAGATCGCCACGGCGTTCGCCGCGCACGTCGCCCTGTTC
>Amycolatopsis_regifaucium_WP_061982497.1
TTCAAATCCGCGTTCCTGACGCAGTACAACAAGATCAAGGACCCGGCGAGCGGCTACTTCCGGCGGTTCGGCGACCTGCTGGTGCCCTACCACTCGGTGGAGACCCTGCTGGTCGAAGCCCCGGACCACGGTCACGAGACGACGTCCGAGGCGTTCAGCTACTACCTGTGGCTCGAAGCCGCGTACGGCCAGATCCAGGGTGACTGGGCGCCGTTCAACGCGGCGTGGGCGTCGCTGGAGAAGTACATCATCCCGGCGCACGCCGATCAGCCGACGAACGACAAGTACAACGCGGGCAAGCCCGCGACGTACGCGCCCGAGCATCCCCGGATGGACCGGTATCCGTCCGTGCTCGATTCCGGCGTTCCGGTCGGTTCCGACCCGATCGCCGCGGAATTGGAGGCGGCCTACGGCACCGACGACATCTACGGGATGCACTGGCTGCTCGACGTCGACAACACCTACGGCTTCGGCCGCTGTGGTGACGGGAGCACGGCACCCGCGTACATCAACACCTATCAGCGCGGTTCGTCGGAATCGGTGTGGGAGACGATCCCGCAGCCGTCCTGCGACACTTTCGCCCACGGCGGTCCGAACGGGTATCTCGATCTGTTCACCAAGGACTCGTCGTACGCCAAGCAGTGGAAGTACACCAACGCGCCGGACGCCGACGCGCGGGCCGTCCAGGTCGCATACCTCGCCCAGAAGTGGGCGACGGCGCAGGGCAAGGGCGCGCAGATCGACGCGGTCGTGAAGAAGGCGTCGAAGATGGGCGACTATCTGCGGTACGCCATGTTCGACAAGTACTTCAAGAAGATCGGCGGCTGCACGAGCCCGAGCTGCCCGGCCGGGACGGGGAAGGACAGCGCGCACTACCTGATGTCCTGGTACTACGCCTGGGGCGGCGCGACCGACACCTCGGCGGGCTGGGCTTGGCGGATCGGCGACGGAGCGAACCACCAGGGCTACCAGAACCCGCTCGCGGCGTACGCGTTGGCGAACGATCCGGCGCTGAAACCGCGGTCGGCGACAGGTGCCGCGGACTGGGCGAAGAGCCTGGACCGGCAACTCGAGGTCCTGCAGTGGTTGCAGGCGAACGAGGGCGGGATCGCCGGCGGCGTGACGAACAGCTGGGAGGGCCAGTACGGCGCACCGCCCGCGGGGACGCCGACGTTCTACGGCATGTTCTACGACGCCCACCCGGTCTGGCGTGATCCGCCGAGCAACCGCTGGTTCGGCTTCCAGGTGTGGAACCTGGAACGGGTCGCATCGCTGTACCAGCTGACCGGCGACGCCAGGGCGAAGAAGATCCTGGACAAATGGGTGCCGTGGGCGATCGCCAACACCACCACCGGCGCGGACTTCCGCATCCCGGCCGATCTCGAATGGACCGGCGCGCCGGACACGTGGAACCCGGCGAACCCCGGCGGTAACACGGGCCTGCACGTCCGCGTGCTCAACCACAGCCAGGACGTCGGAGTGGCGGCCGCGTACGCCAAGGTTCTGCTGAACTACGCGGCCAAATCCGGCAATGCCGCGGCGAAGAGCACCGGCGAGGCCCTGCTGAACGGGATGCTGGCGCACACCGACCCGCTCGGGATCGGCACCCCGGAGACCCGCGTCGACTACAACCGATTCGATGACGCCTACAACGCGACCACGGGAGAAGGGACTTACGTGCCTCCGGGCTGGACCGGCAAGATGCCCAACGGGGACGCCATCGGCGCGGACAGCACGTTCCTGTCGATCCGGTCCTTCTTCGAAGACGATCCGCAATGGCCCAAGGTCCGGTCCTATCTGGACGGTGGAGCGGCGCCGTCGTTCACCTTCCACAGGTTCTGGGCACAGGCCGAGATAGCCACGGCGTTTTCCCTGCACGTCCAACTCTTC
>Amycolatopsis_rifamycinica_WP_043781294.1
TACCAGCTCGCGTTCCTCACGCAGTACAACAAGATCAAGGACCCGAACAACGGCTACTTCCGCAAGTTCGGCAACATCCTGGTGCCCTACCACTCGATCGAGACGCTGATCGTCGAGGCGCCCGACCACGGGCACGAGACGACGTCGGAGGCGTTCAGCTACTACCTGTGGCTGGAAGCGTCCTACGGCCGGGTGACCGGTGACTGGGCCCCGTTCAACCAGGCGTGGACGTCGATCGAGACGTACGCGATCCCGTCGGCGGCGGACCAGCCGGGCAACTCCGGCTACAACGCGAGCAAGCCGGCGACCTACGCGGCGGAGTACCCGAGCCCGAAGCAGTACCCGTCGCAGCTGCAGCCCAACGTCTCGGTCGGGTCCGACCCGATCGCGGCCGAGCTGAAGGCGGCCTACGGCAACCCGGACGTCTACGGCATGCACTGGCTGCTGGACGTGGACAACATCTACAAGTTCGGCCACTGCGAGGACGGCACGAACACCGCGCCGGCGTTCATCAACACCTTCCAGCGCGGCTCGCAGGAGTCGGTCTGGGAGACGGTCACGCAGCCGAGCTGCGACCTGCTGAAGTTCGGTGGCAAGAACGGGTACCTCGACCTGTTCACCGGTGACTCCTCCTACGCCAAGCAGTGGAAGTACACCGACGCGCCCGACGCGGACGCCCGCGTCGTGCAGGTGGCCTTCCAGGCCGAGAAGTGGGCGCAGGCGCAGGGCAAGAGCGCCGACGTCGCGGCCGTGCTGAAGAAGGCCTCGAAGATGGGCGACTACCTCCGGTACTCGCTGTTCGACAAGTACTACAAGAAGATCGGCAACTGCGTCGGGGCGGCGACCTGCCCGGCCGGTACCGGCAAGGAGAGCGAGCACTACCTGATTTCGTGGTACTACGCCTGGGGCGGTTCGGCCGACACGGCCAGCTCCTGGGCGTGGCGGATCGGTGACGGTGCGGCGCACCAGGGTTACCAGAACCCCTTGGCCGCGTACGCGTTGTCGGCCGACCCGGGGCTGAAGGTCACCTCGGCGACCGGGGCGACGGACTGGGCGACCAGTCTCAGCCGGCAGATGGAGTTCCTGCAGTGGCTGCAGTCGTCCGAAGGCGGTCTCGCCGGCGGCGCGACCAACAGCTGGGACGGCTCGTACAGCACCCCGCCCGCCGGTACGCCGACGTTCTACGGGATGTACTACGACTGGCAGCCGGTCTGGCACGACCCGCCGAGCAACCAGTGGTTCGGCTTCCAGACCTGGGGCATGGAGCGGATCGCCGAGTACTACCAGGCGACCGGCGACGCCCGGGCGAAGAAGATCCTCGACAAGTGGGTGCCGTGGGCGATCGCGAACACCACGGTCGGTGCCGGCGGGAGCTTCCAGATCCCGTCCGACCTGACCTGGAGCGGCGCGCCGGACACGTGGAACGCCACCAGCCCGGGGACCAACACCGGCCTGCACGTCGCGGTGAAGAACTACAGCCAGGACGTCGGGGTCGCGGCCTCGCTCGCCAAGACGCTGCTCTACTACGCGTCCGGGTCGAGCAACGCCCAGGCCAAGACGGTCGGGGAGCAGCTGCTGAACGCGCTGTCGGCGAACACCGACACCAAGGGCATCGCGGTGCCGGAGACCCGGTCGGACTACGACCGGTTCGACGACAAGTACAACGCCTCGACGGACCAGGGGCTGTACGTGCCCTCGGGCTGGACGGGCACGATGCCGAACGGCGACGCGATCAACTCCAGCTCCACGTTCCTGTCGATCCGTTCGTTCTACAAGAGCGACCCGCAGTGGCCGAAGGTCCAGGCCTACCTGGACGGCGGCGCCGCGCCGACGTTCACCTACCACCGGTTCTGGGCGCAGTCGGAGATCGCCACGGCGTTCGCCGCGCACGTCGCCCTGTTC
>Amycolatopsis_sp._CA126428_WP_103343946.1
TACCAGCTCGCGTTCCTGACGCAGTACAACAAGATCAAGGACCCGAACAACGGCTACTTCCGCAAGTTCGGGAACATCCTGGTGCCCTACCACTCGATCGAGACGCTGATCGTCGAGGCGCCGGACCACGGGCACGAGACGACGTCGGAGGCGTTCAGCTACTACCTGTGGCTGGAAGCGTCCTACGGCCGGGTGACCGGTGACTGGGCCCCGTTCAACCAGGCGTGGACCTCGATCGAGACTTACGCGATCCCGTCGGCGGCGGACCAGCCGGGCAACTCCGGCTACAACGCGAGCAAGCCGGCGACGTACGCGGCGGAGTACCCGACGCCGAAGTCCTACCCGTCGCCGCTGCAGAGCAACGTTTCGGTCGGCAGCGACCCGATCGCGGCGGAGCTGAAGGCGGCCTACGGCTCGCCGGACGTCTACGGCATGCACTGGCTGCTGGACGTGGACAACATCTACAAGTTCGGCCACTGCGAGGACGGCACCAACACCGCGCCGGCGTTCATCAACACCTTCCAGCGCGGCTCGCAGGAATCGGTCTGGGAGACGGTCACCCAGCCCAGCTGCGACGTCCTGAAGTTCGGCGGCAAGAACGGCTACCTCGACCTGTTCACCGGGGACTCCTCCTACGCCAAGCAGTGGAAGTACACCGACGCACCGGACGCGGACGCCCGCGTGGTGCAGGTGGCCTTCCAGGCCGAGAAGTGGGCCCAGGAGCAGGGCAAGAGCGCCGATGTCGCGGCCGTGCTGAAGAAGGCCTCGAAGATGGGCGACTACCTGCGGTACTCGCTGTTCGACAAGTACTTCAAGAAGATCGGCAACTGCGTCGGGCCGTCGAGCTGCCCGGCCGGGACCGCCAAGGACAGCGAGCACTACCTGATCTCGTGGTACTACGCCTGGGGCGGGTCGATGGACTCGTCCAGCGCCTGGGCGTGGCGGATCGGTGACGGCGCGGCGCACCAGGGTTACCAGAACCCCCTGGCCGCGTATGCGTTGTCGGCGGATCCGGGCCTGAAGGTCACTTCGGCGACCGGCGCGACCGACTGGGCGACCAGCCTCGGCCGGCAGATGGAGTTCCTGCAGTGGCTGCAGTCCTCCGAAGGCGGTCTCGCCGGCGGTGCGACCAACAGCTGGGAAGGCCAGTACGGCACCCCGCCGTCCGGCACGCCGACGTTCTACGGGATGTTCTACGACCAGCAGCCGGTCTGGCACGACCCGCCGAGCAACCAGTGGTTCGGCTTCCAGACCTGGGGCATGGAACGGATCGCCGAGTACTACCAGGCGACCGGCGACGCCCGGGCGAAGAAGATCCTCGACAAGTGGGTGCCCTGGGCGATCGCGAACACCACGGTCGGCGCCGGCGGGAGCTTCCAGATCCCGTCCGACCTGACCTGGAGCGGCGCGCCGGACACCTGGAACGCCACCAGCCCGGGCTCGAACACCGGCCTGCACGTCTCGGTGAAGAACTACAGCCAGGACGTGGGTGTCGCGGCTTCGCTGGCCAAGACGCTGCTCTACTACGCGTCCGGGTCGAGCAACGCCCAGGCGAAGACGGTCGGCGAGCAGCTGCTGAACGCGCTTTCGGCGAACACGGACACCAAGGGCATCGCGGTGCCGGAGACCCGGTCGGACTACGACCGGTTCGACGACAAGTACAACGCCACCACGGACCAGGGGCTCTACGTGCCCTCGGGCTGGACGGGCACGATGCCGAACGGCGACCCGATCAACGCGAACTCCACGTTCCTGTCGATCCGTTCGTTCTACAAGAGCGACCCGCAGTGGCCGAAGGTCCAGGCCTACCTGGACGGCGGCGCCGCGCCGACGTTCACCTACCACCGGTTCTGGGCGCAGTCGGAGATCGCCACGGCGTTCGCCGCGCACGTCGCCCTGTTC
>Amycolatopsis_sp._CA128772_WP_103349138.1
TACCAGCTCGCGTTCCTGACCCAGTACAACAAGATCAAGGACCCGAACAACGGCTACTTCCGCAAGTTCGGGAACATCCTGGTGCCCTACCACTCGATCGAAACGCTGATCGTCGAGGCACCGGACCACGGCCACGAAACGACGTCGGAGGCGTTCAGCTACTACCTCTGGCTCGAAGCGGCTTACGGCCGGGTGACCGGTGACTGGGCGCCGTTCAACCAGGCGTGGACCTCGATCGAGACGTACGCGATCCCGTCGGCGGCTGACCAGCCGGGCAACTCCGGCTACAACGCGAGCAAGCCCGCCACCTACGCGGCCGAGTACCCGACCCCGAAGTCCTACCCGTCACCGCTGCAGAGCAACGTTTCGGTCGGGTCCGACCCGATCGCGGCCGAGCTGAAGGCGGCCTACGGCTCCCCGGACGTCTACGGCATGCACTGGCTGCTCGACGTGGACAACATCTACAAGTTCGGGCACTGCGAGGACGGCACCAACACCGCGCCGGCGTTCATCAACACCTTCCAGCGCGGCTCGCAGGAATCGGTCTGGGAGACGGTCACCCAGCCCAGCTGCGACCTGCTGAAGTTCGGCGGCAAGAACGGGTACCTCGACCTGTTCACCGGCGACTCGTCCTACGCCAAGCAGTGGAAGTACACCGACGCGCCCGACGCGGACGCCCGCGCCGTGCAGGTGGCCTTCCAGGCCGAGGGCTGGGCGAAGGCGCAGGGCAAGAGCGCCGACGTCGCGGCGGTCGTGAAGAAGGCGTCGAAGATGGGCGACTACCTCCGGTACTCGCTGTTCGACAAGTACTTCAAGAAGATCGGCAACTGCGTCGGAGCGTCGAGCTGTGCGGCCGGCACCGGCAAGGACAGCGAGCACTACCTGATCTCGTGGTACTACGCCTGGGGCGGCTCGATGGATTCGTCCAGCGCCTGGGCGTGGCGGATCGGGGACGGTGCGGCGCACCAGGGTTACCAGAACCCGCTCGCGGCGTACGCGCTTTCGGCCGACCCCGGCCTGAAGGTCACCTCGGCGACCGGCGCGCAGGACTGGGCGACCAGCCTGGGCCGGCAGATGGAGTTCCTGCAGTGGCTGCAGTCCTCCGAAGGCGGTCTCGCCGGCGGCGCGACCAACAGCTGGGAGGGCCAGTACGGGACCCCGCCCGCGGGCACGCCGACGTTCTACGGGATGTTCTACGACTACCAGCCGGTCTGGCACGACCCGCCGAGCAACCAGTGGTTCGGCTTCCAGACCTGGGGCATGGAGCGGATCGCCGAGTACTACCAGGCGACGAACGACCCCCGCGCCAAGAAGATCCTCGACAAGTGGGTGCCCTGGGCGATCGCGAACACCACGGTCGGTGCCGGCGGGAGCTTCCAGATCCCGTCCGACCTGACCTGGAGCGGCGCGCCGGACACCTGGAACGCCACCAGCCCGGGCGCGAACACCGGTCTGCACGTCGCGGTGAAGAACTACAGCCAGGACGTCGGGGTCGCGGCCTCGCTCGCCAAGACGCTGCTGTACTACGCGTCGGGGTCGAGCAACGCCCAGGCCAAGACGGTCGGGGAGCAGCTGCTGAACGCGCTGACGGCGAACGCCGACAGCAAGGGCATCGCGGTGCCGGAGACCCGGACGGACTACAACCGGTTCGACGACACCTACAACGCCACCACGGACCAGGGGCTGTACGTGCCCTCGGGCTGGAGCGGCACGATGCCGAACGGCGACCCGATCAACGCGAACTCCACGTTCCTGTCGATCCGGTCGTTCTACAAGAGCGACCCGCAGTGGCCGAAGGTTCAGGCCTACCTGGACGGCGGCGCCGCGCCGACGTTCACCTACCACCGGTTCTGGGCCCAGTCGGAGATCGCCACGGCGTTCGCCGCGCACGTCGCCCTGTTC
>Amycolatopsis_sp._H5_WP_093946548.1
TATCAGCTGGCGTTCCTGACGCAGTACAACAAGATCAAGGACCCGAACAACGGTTACTTCCGCAAGTTCGGGAACATCCTGGTGCCGTATCACTCGATCGAGACGTTGATCGTGGAGGCACCGGACCACGGGCACGAGACGACGTCGGAGGCGTTCAGCTACTACCTGTGGCTGGAAGCGTCCTACGGCCGGATCACCGGTGACTGGGCGCCGTTCAACCAGGCGTGGACGTCGATCGAGACGTACGCGATCCCGTCGGCGGCGGATCAGCCGGGCAACTCCGGGTACAACGCGAGCAAGCCGGCGACGTACGCGGCGGAGTACCCGAGCCCGAAGTCGTACCCGTCGCAGCTGCAGTCCGGCGTGTCGGTGGGCAGTGACCCGATCGCGGCGGAGCTGAAGGCGGCCTACGGCTCGCCGGACGTCTACGGCATGCACTGGCTGCTGGACGTGGACAACATCTACAAGTTCGGCCACTGCGAGGACGGCACGAACACCGCGCCCGCGTTCATCAACACCTTCCAGCGCGGCTCGCAGGAGTCGGTCTGGGAGACGGTCACCCAGCCCAGCTGCGACCTGTTGAAGTTCGGCGGCAAGAACGGGTACCTGGACCTGTTCACCGGAGACTCGTCCTACGCCAAGCAGTGGAAGTACACCGACGCCCCGGACGCGGACGCCCGCGCCGTGCAGGTGGCCTTCCAGGCCGAGAAGTGGGCCGCGGCGCAGAACAAGAGCGCCGACGTCGCCGCCGTGGTGAAGAAGGCGTCGAAGATGGGCGACTACCTCCGGTACTCGCTGTTCGACAAGTACTTCAAGAAGATCGGCAACTGCGTCGGCGCGTCGAGCTGCCCGGCCGGGACCGGGAAGGACAGCGAGCACTACCTGATTTCGTGGTACTACGCCTGGGGCGGTTCGATGGACTCGTCCAGTGCGTGGGCGTGGCGGATCGGTGACGGCGCGGCGCACCAGGGTTACCAGAACCCGCTGGCCGCCTACGCGTTGTCGAACGACCCCGGCCTCAAGGTCACCTCGGCCACCGGCGCGCAGGACTGGGCGACCAGCCTCGGCCGTCAGATGGAGTTCCTGCAGTGGCTGCAGTCCTCCGAAGGCGGTCTCGCCGGCGGTGCGACCAACAGCTGGGACGGCCAGTACGGCACCCCGCCGGCGGGCACGCCGACGTTCTACGGGATGTTCTACGACCAGCAGCCGGTCTGGCACGACCCGCCGAGCAACCAGTGGTTCGGCTTCCAGACCTGGGGCATGGAACGGATCGCCGAGTACTACCAGGCGACCGGCGACGCCCGGGCGAAGAAGATCCTCGACAAGTGGGTCCCGTGGGCGATCGCGAACACCACGGTCGGCGCCGGCGGGAGTTTCCAGATCCCGGCGGACCTGACCTGGAGCGGCGCGCCGGACACCTGGAACGCCACCAGCCCGGGGGCGAACACCGGCCTGCACGTCACGGTGAAGAACTTCAGCCAGGACGTGGGTGTCGCGGCTTCGCTGGCCAAGACGCTGCTCTACTACGCGTCGGGGTCGAGCAACGCCCAGGCCAAGACGGTCGGTGAGCAGCTGCTGAACGCACTGTCGGCGAACACCGACAGCAAGGGCATCGCGGTGCCGGAGACCCGGACGGACTACAACCGGTTCGACGACACCTACAACGCCACCACGGACCAGGGGCTGTACGTGCCCCCGGGCTGGACGGGCACGATGCCGAACGGCGACCCGATCAACGCGAACTCCACGTTCCTGTCGATCCGCTCGTTCTACAAGAACGACCCGCAGTGGCCGAAGGTCCAGTCCTATCTGGACGGTGGCGCCGCGCCGACGTTCACCTACCACCGGTTCTGGGCGCAGTCGGAGATCGCCACGGCGTTCGCCGCGCACGTCGCCCTGTTC
>Amycolatopsis_tolypomycina_WP_091310978.1
TACCAGCTCGCGTTCCTGACCCAGTACAACAAGATCAAGGACCCGAACAACGGCTACTTCCGCAAGTTCGGGAACATCCTGGTGCCCTACCACTCGATCGAGACGCTGATCGTCGAGGCGCCGGACCACGGGCACGAGACGACGTCGGAGGCGTTCAGCTACTACCTGTGGCTGGAAGCGTCCTACGGCCGGATCACCGGTGACTGGACGCCGTTCAACCAGGCGTGGACGTCGATCGAGACGTACGCGATCCCGTCGGCGGCCGACCAGCCGGGCAACTCCGGCTACAACGCCAGCAAGCCGGCGACCTACGCGGCGGAGTACCCGAGCCCGAAGCAGTACCCGTCGCAGCTGCAGAGCAACGTCTCGGTCGGGGCCGACCCGATCGCGGCGGAGCTGAAGGCCGCCTACGGCAACCCGGACGTCTACGGCATGCACTGGCTGCTGGACGTGGACAACATCTACGGCTTCGGCCACTGCGAGGACGGCACCAACACCGCGCCGGCGTTCATCAACACCTTCCAGCGCGGCTCGCAGGAATCGGTGTGGGAGACGGTCACGCAGCCCAGCTGCGACGTCCTGAAGTTCGGCGGCAAGAACGGGTACCTCGACCTGTTCACCGGTGACTCCTCCTACGCCAAGCAGTGGAAGTACACCAACGCCCCCGACGCGGACGCCCGTGTCGTGCAGGTGGCCTTCCAGGCCGAGAAGTGGGCCCAGGCCCAAGGCAAGAGCTCGGACATCGCGGCCGTCGTCAAGAAGGCCTCGAAGATGGGTGACTACCTGCGGTACTCGCTGTTCGACAAGTACTTCAAGAAGATCGGCAACTGCGTCGGCGCGTCGGCCTGCCCGGCAGGCACCGGCAAGAACAGCGAGCACTACCTCATCAGCTGGTACTACGCCTGGGGCGGCTCGATGGACCCGTCCAGCGCCTGGGCGTGGCGCATCGGTGACGGCGCGGCGCACCAGGGTTACCAGAACCCCCTGGCGGCCTACGCGCTGTCGGCGGACCCGGGCCTGAAGGTCACCTCGGCGACCGGTGCCACGGACTGGGCGACCAGCCTGAACCGGCAGCTGGAGTTCCTGCAGTGGCTGCAGTCGTCCGAAGGCGGCCTCGCCGGCGGCGCGACCAACAGCTGGGACGGCCAGTACGGCACCCCGCCGTCCGGCACGCCGACCTTCTACGGGATGTTCTACGACTGGCAGCCGGTCTGGCACGACCCGCCGAGCAACCAGTGGTTCGGCTTCCAGACCTGGGGCATGGAACGGATCGCCGAGTACTACCAGGCGACCGGTGACGCCCGGGCGAAGAAGATCCTCGACAAGTGGGTCCCGTGGGCCATCGCGAACACCACGGTCGGGGCGGGCGGCAGCTTCCAGATCCCGGCCGACCTCACCTGGACCGGCGCGCCGGACACCTGGAACGCCACCAGCCCGGGCGCGAACAACGGCCTGCACGTCGCGGTGAAGAACTTCAACAACGACGTCGGGGTCGCGGCTTCCCTGGCCAAGACGCTGTTGTACTACGCGGCCCGCTCGACCAACGCCCAGGCGAAGACGGTCGGGGAGCAGCTGCTCACCGCGCTGTCGGCGAACACCGACAGCAAGGGCATCGCGGTGCCGGAGACCCGGAAGGACTACGACCGGTTCGACGACACCTACAACGCCTCCACCGACCAGGGGCTGTACATCCCCTCGGGCTGGACGGGCACCATGCCGAACGGCGACCCGATCAACGCGAACTCCACGTTCCTGTCGATCCGCTCGTTCTACAAGAGCGACCCGCAATGGCCGCAGGTCCAGTCCTACCTGAACGGCGGCGCCGCGCCGACGTTCACCTACCACCGGTTCTGGGCGCAGACGGAGATCGCCACGGCGTTCGCCGCGCACGTGGACCTGTTC
>Amycolatopsis_vancoresmycina_WP_003064662.1
TACCAGCTCGCGTTCCTCACGCAGTACAACAAGATCAAGGACCCGAACAACGGCTACTTCCGCAAGTTCGGGAACATCCTGGTGCCCTACCACTCGATCGAGACGCTGATCGTCGAGGCACCGGACCACGGCCACGAGACGACGTCGGAGGCGTTCAGCTACTACCTCTGGCTCGAAGCGGCGTACGGCCGGGTGACCGGTGACTGGTCCCCGTTCAACCAGGCGTGGACGTCGATCGAGACGTACGCGATCCCGTCGGCGGCGGACCAGCCGGGCAACTCCGGCTACAACGCGAGCAAGCCCGCCACCTACGCGGCCGAGTACCCCAGCCCGAAGCAGTACCCGTCGCAGCTGCAGAGCGGCGTCTCCGTCGGGTCCGACCCGATCGCGGCCGAGCTCAAGGCGGCCTACGGTTCCGCGGACGTCTACGGCATGCACTGGCTGCTCGACGTGGACAACATCTACAAGTTCGGGCACTGCGAGGACGGCACCAACACCGCGCCGGCGTTCATCAACACCTTCCAGCGCGGCTCGCAGGAGTCGGTCTGGGAGACGGTCACCCAGCCCAGCTGCGACCTGCTGAAGTTCGGTGGCAAGAACGGGTACCTCGACCTGTTCACCGGCGACTCCTCCTACGCCAAGCAGTGGAAGTACACCGACGCGCCCGACGCGGACGCCCGCGCCGTGCAGGTGGCCTTCCAGGCAGAGAAGTGGGCGGCCGCGCAGGGCAAGAGCGCCGATGTCTCGGCCGTGGTGAAGAAGGCGTCGAAGATGGGCGACTACCTCCGGTACTCGCTGTTCGACAAGTACTTCAAGAAGATCGGCAACTGCGTCGGCGCGTCGAGCTGCGCGGCCGGCACCGGCAAGGACAGCGAGCACTACCTGATCTCGTGGTACTACGCCTGGGGCGGTTCGATGGACTCCTCCAGCGCGTGGGCGTGGCGGATCGGGGACGGCGCGGCGCACCAGGGCTACCAGAACCCGCTGGCCGCGTACGCGCTGGCCAACGACCCGGGCCTGAAGGTCACCTCGGCGACCGGTGCGCAGGACTGGGCGACCAGCCTCGGCCGGCAGCTGGAGTTCCTGCAGTGGCTGCAGTCCTCCGAAGGCGGCCTCGCCGGCGGCGCGACGAACAGCTGGGACGGCCAGTACGGCACCCCGCCGTCGGGCACGCCGACCTTCTACGGGATGTTCTACGACTACCAGCCGGTCTGGCACGACCCGCCGAGCAACCAGTGGTTCGGCTTCCAGACCTGGGGCATGGAGCGGATCGCCGAGTACTACCAGGCGACGAACGACGCCCGCGCCAAGAAGATCCTCGACAAGTGGGTGCCCTGGGCGATCGCGAACACCACGGTCGGCGCCGGCGGCAGCTTCCAGATCCCGTCCGACCTGACCTGGAGCGGCGCGCCGGACACCTGGAACGCCACCAGCCCGGGTGCGAACACCGGCCTGCACGTCACGGTGAAGAACTTCAGCCAGGACGTGGGTGTCGCGGCTTCGCTGGCCAAGACGCTGCTGTACTACGCGTCGGGGTCGAGCAACGCCCAGGCGAAGACGGTCGGGGAGCAGCTGCTCACCGCCCTGACCGCGAACGCCGACAGCAAGGGCATCGCGGTGCCGGAGACCCGGACGGACTACAACCGGTTCGACGACACCTACAACGCCACCACGGACCAGGGGCTCTACGTGCCCTCGGGCTGGAGCGGCACGATGCCGAACGGCGACCCGATCAACGCGAACTCGACGTTCCTGTCGATCCGCTCGTTCTACAAGAGCGACCCGCAGTGGCCGAAGGTCCAGTCCTACCTGGACGGTGGCGCCGCGCCGACGTTCACCTACCACCGGTTCTGGGCGCAGTCGGAGATCGCCACGGCGTTCGCCGCGCACGTCGCCCTGTTC
>Anaerobacterium_chartisolvens_WP_114300022.1
TATGAAGATCGCTTTTTGGAGCTTTGGGGAGAGCTTCATAACCCTTCAAACGGGTATTTCAGTCAGGAGGGCGTACCTTACCATTCTATAGAAACTATAATGTGTGAGGCTCCCAATTATGGACATCAGTCAACAAGTGAAACGTTCAGCTACTATATATGGCTGGAAGCAATGTATGGTAAGCTGTCTGGTAACTGGTCAAGCTACAACACAGCATGGGATATTACCGAGAGGTATGCAATTCCCGCATCGCAGGATCAGCCCAGCATAGCAAGATATAATCCGGGCAGCCCTGCTACATATGCTGGTGAGTATGAGACGCCAAACCAGTATCCGAGCCGTCTGGATTCCGGAGTTTCAGTGGGAACAGACCCAATTAACGGAGAACTGTATAATGCATATGGCTCATATGATATGTATGGAATGCACTGGTTATTTGATGTGGATAATTTCTTTGGATATGGAAACCGCGGAGACGGTACCAGCAGAGTATCCTACATAAACACATTCCAAAGGGGTCCTCAGGAGGGAGCTTTTGAGGTAGTTACACATCCTTCATGGGAAGCATTTAAATGGGGAGGTCGCAACGGCTTTCTGGATCTCTTCACAATAGATAACAGCTACGCTCAGCAGTGGCGTTACACCATAGCCTCCGATGCCGACGCTCGTGCCGTACAGGCTGCTTACTGGGCAAATAAGTGGGCGAAGGAGCAGAACAAGGGATCACAGGTAGCAAATGCAGTTAAGAAAGCAAGCAAGATGGGAGACTATTTACGGTATTCAATGTTTGACAAATACTTCAAGCCTATAGGAATAGGCACAGGAAGTTCTTCAAGCACAAATCAGCATTATTTGCTTGGATGGTATTATGCATGGGGTGGAGACGCAAGCTCTCAGGCTTCATGGGCATGGAAAATAGGCTCAAGCCATAACCACTTCGGTTATCAGAACCCTATGGCCGCATGGATACTGTCAAAGGATGCCGATTTCAAGCCTAAATCTGCAAACGGTGTTTCAGACTGGGATAAGAGCTTACAGAGACAGCTTGAGTTCTATACCTGGCTGCAGTCAGCAGAGGGAGCAATAGCCGGAGGAGCAACAAACTCTCTTAACGGACGTTATGAGAGATATCCTGCAGGCACAGCAACCTTCTATGGAATGGCATATGATTGGGCTCCTGTTTACATGGATCCTCCGAGCAATCAGTGGATTGGAATGCAGGGATGGTCAATGCAGCGTATAGCTGAGCTGTACTATGAGACAAACAACCAGATGGCAAAGAACCTGCTTGATAAGTGGTCTGCATGGCTCATAAGGGAAACCCGCTTAAACAGCGACGGAACCTTCGAAATTCCGTCAACACTTGAATGGTCGGGGCAGCCTACTACCTGGGTACCCGGAAGCACAACATGGAACAACCCCAATCTCCATGTAACTGTTACAGACTACGGAACAGATTTGGGCACTACAGGCTCTCTGGCAAACACTCTGGCATTCTATGCTGCAGCAAAGGAAAAGTATGATACTCCTAATAACGCGGCAAAGACATTGGCAAAAGAGCTGCTTGATCGCATGTGGAACCTTTACAGAGATGACAAGGGTGTAGCGGTCGAGGAATCCCGTGCGGACTACTCGCGTATGCTTACTCAAGAGATATACATTCCTTCAGGCTGGACAGGAAAAATGGCTGACGGAACTGTAATTAAATCCGGTATCAAGTGGATAGAGCTTCACGCAAAGATTAAGCAGGATCCTGACTGGCCGAGGGTTGAGGCGGCACTTCTTGCGGGAGAGGCTCCTACCTTCACATACCACCGCTTCTGGGCACAGACTGACATTGCCATAGCAAACGCCGTCTATGGAATGCTCTTC
>Aquimarina_agarivorans_WP_010522131.1
TACATAGAGCGTTTTACTGAAATGAGAAATGAGATCTATGATCCTGCAAATGGCTATTTTAGTGCGGATGGTTCACCTCATCATTCAGTGGAAACACTTATTGTTGAAGCACCAGATCATGGTCATGAATCAACTTCAGAATTATACTCGTATTGGTTAATGATGGAGGTTATGCAAGGTCGTATTACTAAAGACTGGCAACCTTTAGCTAAGGTTTGGAGTGAAATGGAAAGAATGATTATTCCAACAAAAGCAGATCAACCAACCAATGCAGCATATAATTCATCGAGTCCAGCAGCTTATGCAGCTGAATTCCCATTACCATCAGGATATCCTGCGCCATTGGATTTTAACGCAGCAGTAGGTCAAGATCCAGTATCGGATGAGTTAACGGCCGCTTACGGTCCTGAAGTTTATCAAATGCACTGGTTATTAGATAATGATAACTTTTATGGATACGGAAATAGAGGTGATGGTACAAGTACACCATCTTACATTAACACATTCCAAAGAGGGGAGCAAGAGTCAGTATATGAAACTATTCCTCATCCATCATGGGAGTCTTTTAATTTTGGTAATTCTGAAAATGGATTTTTGCCATTATTTATCCTAGATGCTAATTATGCGAAGCAATGGCGTTACACTAGTGCTCCAGATGCTGATGCGCGTGCAGTACAAGCAATGTATTGGGCTATTCAATATGCTAAAGAACAAGGAGGAACAATTGATCCAACACTTTTAGATAATACTAAAAAGATGGGTGACTACCTGCGTTTAGCTATGTTTGATAAATATTTCAAACAAATTGGTGCTCAGGATGAGCAAGGAAGTGCAGGTTCAGGTTATGATAGTGCACATTACTTAATGTCATGGTATATGTCATGGGGAGGATCTGCTGATCCTGCTTCAGCATGGGCGTTCCGTATCGGTTCAAGTCACTGTCATTTCGGATATCAAAACCCAATTGCAGCATATGCTTTAACTACGTTGGATGAATTAGATCTTCAAACTCCAAATGGAGAAAGAGATTGGACAACAAGTTTAGGTCGTCAAATGGAATTTTACAGATATTTGCAGTCGGCTGACGGTGCTATTGCGGGTGGTGCTACTAATAGTTGGAATGGTGATTACAGCACTTATCCAGCTGGGAAGTCTACTTTTTATGATATGGCTTTTGATAAAGATCCTGTATATCACGATCCAGGAAGTGGAACATGGTTTGGATGGCAAGCTTGGTCAGTTGAGCGTGTAGCTGAATATTACTACATTACAAATGACCCATTAGCTAAGGAAATTATGGACAAATGGGTTGCTTGGGTAAAACCAAATGTAAACTTAATTGGAAGTGATGATTTTGAAATTCCAGCTACTTTAGAGTGGACAGGAGAACCTGATACTTGGAACGCATCTAGTCCAGGTGCTAATGCAGATTTAAGAGTGGAAATTACTAACTTTAATAAAGATTTAGGAATTGCATCTTCATTAGCTAAAACATTGATTTACTATGCGGCAGCAACTAGGAAACATGCAACACTAGATGAAGAAGCTAAAAATTTGGCTAAAGAAATCTTGGATAGAATGTGGGTAACTTATCGTGATGACAAAGGAGTTTCTTCTCCTGAGGAGCGCGGAGATTATGCACGTATGTTTGAGGAAGTTGTGCATGTCCCAGCAGGGTATACTGGAACAATGGCTAATGGCGATGAAATTAAAACAGGGGTTACTTTCTTGGATATTCGTTCAGGGTTGAGAGATGATCCAGAATTCCCAGCCTTGCAAGCAGCTTATGATGCAGGTGAAGATTATACAACAAGGTATCATAGGACTTGGGCACAAATGGAAACAGCTTTAGCTAATGCTGAATATGGATTCTTCTTT
>Aquimarina_aggregata_WP_082832467.1
TATATTGATCGTTTTACTGAAATGAGGAATGAGATTTATGACCCTGCAAATGGTTATTTTAGTGCAGATGGATCTCCACATCACTCAATAGAGTCTTTAATTGTTGAGGCTCCAGATCATGGTCATGAGTCTACAAGTGAATTGTATTCATATTGGTTATGGTTAGAGGTTATGAATGGTAGAATTACCAAAGATTGGAAGCCTGTAAATGATGTTTGGAATAAGATAGAGCAATTTATCATTCCTACAACAGCAGATCAGCCAACTAATGCGGCATACAACCCTTCTTCACCAGCAGCTTATGCAAGTGAGTTCCCATTACCAAGTAACTATCCTGCACCACTTAATTTTAGTGCTCCTGTAGGTGTAGATCCGGTTTCTTCGGATTTAACATCAACATACGGCGCTGATATTTACCAGATGCACTGGTTATTAGATAATGATAACTTTTATGGATATGGAAACAGAGGTGATGGTGTAAGTACACCTTCTTATATCAATACTTTCCAAAGAGGAGAACAAGAGTCGGTATATGAAACTGTACCTCATCCATCTTGGGAAGCATTTAACTGGGGAGGAACAAATGGATTCTTACCAATTTTTATTGAAGATCAGAGTTATGCAAAGCAATGGAGATATACAAGTGCTCCTGATGCAGATGCAAGAGCGGTACAAGCAATGTACTGGGCTCAAGAATATGCTAAAGAGCAAGGTGCTAGTTTAGGAAGTTTAGATTTAGATAAAGCTACCAAAATGGGAGATTTCTTAAGACTTTCTATGTTTGACAAGTACTTTAAGCCTCTTGGAGTACAAAGTGCTACGACTGGAGCAGGTACTGGATATGATAGTGCTCATTACTTAATGTCTTGGTACATGTCTTGGGGAGGATCAGCAGATCCAGCTTCTCAATGGGCATTTAGAATCAGTTCAAGTCACTGTCATTTCGGATATCAAAACCCTGTTGCTGCATATGCATTAACACAGGTAGATGAACTAAAACCGAAATCTCAAAATGGTACAAGAGATTGGAACGAGAGTCTTAAAAGACAAATGGAATTCTATACTTGGTTACAGTCTAAAGAAGGTGCTATCGCTGGTGGTGCTACCAACAGTTGGAATGGAGACTACAGTGCATACCCTGCAGGTAAATCTACATTCTATGATATGGCGTACGATAAAGATCCTGTATATCACGATCCAGGAAGTGGAACTTGGTTTGGATGGCAAGCTTGGTCTATGGAAAGAGTAGCAGAATACTACTATATTTCTAATGACCCTATGGCTAAAAATCTAATGGATAAATGGGCTGCTTGGGTAAAAAGTGAAGTGAAACTTATCGGAAACGATGATTTTGAAATCCCTGCTACTCTAGAGTGGACTGGTGAGCCAGATACTTGGAATGCAGCAAGCCCAGGAAGTAATAGTGGTCTTAGCGTTAAAGTTGTAAGTTATAGCCAAGATCTTGGTGTTGCAGCTTCTATGGCAAAAGCACTTATCTATTATGCGGCAGCTACTAAAAAGTACGGTACTGTAGATGCTGAGTCTCGTGATTTAGCTAAAGAAGTATTAGATAGAATGTGGGTGACGTATAGAGATGATAAAGGAGTTTCTGCTCCTGAAAGTAGAGGAGACTACAAAAGAATCTTTGAAGAAGAAGTACATATCCCTGCAGGATTTACTGGTAAAATGGCTAATGGTGATGATATCAAGCCAGGAGTATCTTTCTTAGATATTAGATCAGGATTAAAAAATGATCCAGATTATGCTAGACTAAAAACCGCTTATGATGCTGGTACTGATTTTACACAACGTTACCACAGAACTTGGGCACAAATGGAAGTTGCTCTAGCAAATGCAGAATACGGTTTCTTCTTT
>Aquimarina_amphilecti_WP_091410969.1
TATATCGATCGTTTTATCGAAATGAGAAATGAATTTTATGACCCTGCTAATGGATATTTTAGTGCAGATGGTTCTCCGCATCATTCAGTAGAGACATTAATCGTAGAAGCTCCTGATTACGGTCATGAGTCTACTAGTGAGTTATATTCATATTGGTTATGGTTAGAAGTGATGAATGGAAGAATCACAAAAGATTGGGCTCCATTAAATAATGTTTGGAATAAAATCGAAGAATTTATAATTCCTACTACAGCAGATCAACCTAGTAATGGAGCTTATAATGCTTCATCACCAGCAGCATTTGCTAGTGAATTCCCTTTACCAAGTGATTATCCGGCACCACTTAATTTTAGTGCTCCTGTTGGATCAGATCCAGTTTCACCGGATTTAACGGCGACATATGGTGCTGATATTTATCAGATGCACTGGTTATTGGATAATGATAATTTTTACGGATTTGGAAATAGAGGTGATGGTGTAAGTACACCTTCTTATATCAATACGTTCCAGAGAGGAGAACAGGAGTCAGTTTATGAAACTGTACCCCACCCATCTTGGGAGAGTTTCGACTGGGGAGGTACCAATGGATATCTTCCATTATTTATTGAAGATCAAAATTATGCGCAGCAGTGGAGGTATACAAGTGCCCCTGATGCAGATGCAAGAGCAGTACAGGCAATGTACTGGGCTCAAGTTTATGCAAAAGAACAAGGAGCGAGTTTAGGAAGCTTGGATTTAGATAAAGCATCTAAAATGGGAGATTTCTTAAGGCTATCAATGTTTGATAAATATTTTAAACCCATGGGAGTACAAAGTGCAACCAGTGGAGCGGGATCTGGATATGACAGTGCACATTACTTAATGTCGTGGTACATGTCTTGGGGTGGTTCGGCAGATCCTGCTTCGCAATGGGCCTTTAGAATAAGTTCTAGTCACTGCCACTTTGGATATCAAAATCCTATGGCTGCATATGCTTTAACTCAGGTAGATGAGTTAAAACCAATATCTCAAAATGGAGAAAGAGATTGGACCGAAAGTTTAAAAAGACAAATGGAATTTTATACTTGGTTGCAGTCTAAAGAAGGTGCTATCGCTGGTGGAGCAACTAATAGTTGGAACGGAGATTATAGTCCATATCCTGCTGGTAAATCTACATTCTATGATATGGCTTTTGATACAGATCCTGTATATCATGATCCGGGAAGTGGAACTTGGTTCGGATGGCAAGCATGGTCTATGGAGAGAGTGGCAGAGTATTACTATATCACAAATGATCCTATGGCAAAATCTTTAATGGACAAATGGGCTACTTGGGTAAAAAGCGAAGTAAAACTTATCGGTACGGATGATTTCGAAATACCAGCTACGTTAGAGTGGACAGGTGAACCAGATACCTGGAATCCTGATAGTCCTGGAAGTAATAATAGCCTAAGCGTAGTCGTTACAGATTATGGTAAAGATTTAGGTGTAGCAGCTTCTATGGCAAAAGCACTTATTTATTATGCGGCAGCTACTCAAAAGCATGCTACCTTAGATACAGAATCTCGTGATTTAGCGAAACAAGTATTAGATAGAATGTGGAATACCTACAGAGATGATAAAGGAGTCTCTTCTCCGGAAGATAGAGGAGATTTCAGCAGAATTTTTGAAGAAGAAGTTTATATTCCTAATGGATTCAGCGGAACAATGCCTAATGGAGATCAGATCAAACCTGGAATTACGTTCTTAGATATAAGATCTGATTATAAAAATGATCCTGATTTTGATAGGTTGGAAGCAGCGTACAATGCTGGGGAAGAATATACACAACGCTATCATAGAAGTTGGGCTCAGATTGAAGTAGCTTTAGCAAATGCAGAGTTTGGATTCTTTTTT
>Aquimarina_pacifica_WP_025742141.1
TATATCGATCGTTTTACTGAGTTAAGAGCAGAAATCTATAATCCAGAGAATGGATATTTCAGTGCAGATGGATCACCACATCACTCTATAGAAACACTTATTGTAGAAGCTCCTGATTACGGTCATGAGTCAACTAGTGAGTTATATTCTTACTGGGTATGGATGGAAGCTATGCATGGTAGAATTACGACTGATTGGCAACCATTAGCTGATGTTTGGGAAAAAATAGAAGAATTTATTATTCCTGACAATGCAAATCAGCCAACTAATGATGCTTATGATCCTTCATCTCCTGCTGCTTATGCACCAGAATTTTCAGATCCGTCTGGTTATCCAGCACCACTGAGCTTTACAGCTCCTGTAGGAGTAGATCCAGTATCGTCTGATTTAACAGCTACCTATGGTTCTGATGTATATCAGATGCACTGGTTATTAGATAATGACAATTTCTACGGATATGGTAATCAGGGAGATGGTGTTAGTACACCTTCTTATATTAACACGTTCCAAAGAGGTGAAGAAGAGTCTGTTTACGAAACAGTACCTCACCCATCTTGGGAGAGCTTTGATTGGGGTAGTGATACAGGTTTCCTATCCTTATTTACATTAGATGCTAATTATTCTGAGCAATGGAGATATACAAGTGCAACTGATGCAGACGCAAGAGCTGTTCAGGCAATGTATTGGGCTCAAGAATATGCAAAAGAACAAGGCGCAAGTTTAGGAGGTCTTGATTTAGATAAAGCTTCTAAAATGGGAGATTACCTAAGATTAGGAATGTTTGATAAGTATTTCAAGCCAATGGGAGTACAAAGTGCTACAAGTGGTGCAGGTACAGGATATGATAGTGCACACTACTTAATGTCATGGTATATATCATGGGGTGGTGCAGCAGATACTTCTTCTCCATGGGCATTTAGAATTAGTTCTAGTCACTGTCACTTTGGATATCAAAACCCAATTGCAGCATACGCATTAACAGAAGTTGATGAAATGAAGCCAATTTCTCAGAATGGAGAAAGAGACTGGTCACAAAGTTTGACAAGACAAATGGAATTCTATACGTGGTTACAAGCTAGTAACGGAGGAATTGCAGGTGGTGCTACTAATAGTTGGAATGGTGATTATAGTGTGTATCCTTCTGGTAAGTCTACATTCTATGATATGGCTTATGATGATAATCCAGTATATCATGATCCAGGAAGTGGTACTTGGTTTGGATGGCAAGCTTGGTCAATGGAGCGTGTAGCAGAATACTACTACATTACCAATGACGCAATGGCAAAAAACCTTATGGATAAATGGGTTGCTTGGGTAAAAAGTGAAGTACAGTTAGTAGGAGATAATGATTTCTTAATCCCTGCTACATTAGAGTGGTCAGGAGAACCTGATACTTGGGATCCAACAAACCCTGGTTCTAATGATAATCTTACAGTTACCGTAACTGGTTACAATAAAGATTTAGGTATTGCTGCTTCTATGGCAAAAGCACTTATTTACTATGCAAAAGCAACAGAAGAGCATGCAACTTTAGATACAGAATCTCGTGATCTTGCTAAGGAAGTGTTAGATAGAATGTGGAACACATATAGAGATGATAAAGGAGTTGCTACTGTAGAAAGTAGAGGAGACTTCAGCAGAATCTTCGAACAAGAAGTATATGTTCCTGAAGGATATAGTGGTGTTATGGGTAACGGAGACGTTATAGAGCCAGGAGTATCTTTCCTTGATATCAGATCAGACTTAAGAGATGATCCAGAATTCGATAGATTAGAAACTGCTTATAATGCAGGTGAAGATTTTACGCAGTCTTACCATAGAACTTGGGCACAGATGGAGATCGCATTAGCGAATGCAGAATACGGATTCTTCTTT
>Aquimarina_sp._AD1_WP_118386857.1
TATATCGATCGTTTTATCGAAATGAGAAATGAGTTCTATGATCCTGCAAATGGATATTTTAGTGCAGATGGTTCTCCACATCACTCAGTGGAAACATTAATTGTAGAAGCTCCTGATCACGGTCATGAATCAACTAGTGAATTATATTCGTACTGGTTGTGGCTAGAAGTTATGAACGGTAGAATTACACAAGATTGGGCTCCGTTAAATAATGTTTGGAATAAAATTGAGGAATTTATAATTCCTACTACAGCGGATCAGCCTAGTAATGGTGCCTATAATGCTTCATCTCCAGCAGCATTCGCAAGTGAATTCCCATTGCCAAGTGATTATCCGGCACCACTTAATTTTAGTGCTCCGGTTGGATCAGATCCAGTTTCACCAGATTTAACTGCAACATACGGTGCTGATATTTATCAGATGCATTGGTTATTAGATAATGATAACTTTTATGGATATGGTAACAGAGGTGATGGTGTAAGTACGCCTTCATATATAAATACCTTCCAAAGAGGAGAACAGGAATCAGTTTATGAAACTGTGCCTCATCCTTCTTGGGAGAGTTTCGACTGGGGAGGAACCAATGGATATCTTCCACTATTTATTGAAGATCAAAATTATGCACAGCAATGGAGATATACAAGTGCTCCAGATGCAGATGCAAGAGCAGTTCAAGCAATGTATTGGGCTCAAGTGTATGCAAAAGAACAAGGTGCAAGTTTAGGAAGTTTAGATTTAGATAAAGCATCTAAAATGGGAGATTTCCTTAGGCTATCAATGTTTGATAAGTATTTTAAACCCATGGGAGTACAAAGTGCGACCAGTGGAGCGGGATCTGGATATGACAGTGCACATTACTTAATGTCGTGGTACATGTCTTGGGGTGGTTCGGCAGATCCTGCTTCGCAATGGGCCTTTAGAATAAGTTCTAGCCATTGCCACTTCGGATATCAGAATCCTATGGCGGCTTATGCGTTAACGCAGGTAGATGAATTGAAACCAATATCTCAGAATGGAGAAAGAGATTGGACTGAAAGTTTAAAAAGACAAATGGAATTTTATACTTGGCTACAGTCTAAAGAAGGTGCTATTGCTGGTGGAGCTACTAATAGTTGGAATGGAGATTATAGTCCATATCCTGCTGGTAAATCTACATTCTATGATATGGCTTTTGATACTGATCCAGTATATCATGATCCAGGAAGTGGAACATGGTTCGGATGGCAAGCTTGGTCTATGGAAAGAGTGGCAGAATATTACTATATCACAAATGATCCAATGGCAAAATCTTTAATGGATAAATGGGCAACGTGGGTTAAAAGTGAAGTGAAACTTATCGGAACGGATGATTTCGAAATACCTGCTACCTTAGAGTGGACTGGTGAGCCAGATACTTGGAATCCAGATAGTCCAGGAAGTAATGATAATCTTAGTGTTGTGGTTACGGATTATGGTAAAGATTTAGGTGTTGCTGCTTCTATGGCAAAGGCACTTATTTATTATGCCGCAGCAACTCAAAAACATGCTACTTTAGATACAGAATCTCGTGATTTGGCTAAAGAAGTATTAGATAGAATGTGGAATACGTATAGAGATGATAAAGGAGTTTCTTCTCCAGAAGATAGAGGAGATTTTGCAAGAATCTTTGAAGAAGAAGTATATATTCCTAATGGATTTAGTGGAACAATGCCTAATGGAGATCAGATTAAACCTGGAGTAACATTCCTAGATATAAGATCAGATTATAAAAATGATCCAGATTTTGATAGATTAGAAGCAGCATACAATGCTGGAGAGGAATATACACAACGTTATCATAGAAGTTGGGCTCAGATAGAAGTAGCATTAGCAAATGCAGAATTTGGATTCTTTTTT
>Aquimarina_sp._AD10_WP_118506295.1
TATATTGATCGTTTTACTGAAATGAGGAATGAGATCTATGACCCTGCAAATGGTTATTTTAGTGCAGATGGATCTCCACATCACTCAATAGAATCTTTAATTGTTGAGGCTCCAGATCATGGTCATGAGTCTACAAGTGAATTGTATTCATATTGGTTATGGTTAGAGGTTATGAATGGTAGAATTACCAAAGATTGGAAGCCTGTAAATGATGTTTGGAATAAGATAGAGCAATTTATCATTCCTACAACAGCAGATCAGCCAACTAATGCGGCATACAACCCTTCTTCACCAGCAGCTTATGCAAGTGAGTTCCCATTACCAAGTAACTATCCTGCACCACTTAATTTTAGTGCTCCTGTAGGTGTAGATCCGGTTTCTTCGGATTTAACATCAACATACGGCGCTGATATTTACCAGATGCACTGGTTATTAGATAATGATAACTTTTATGGATATGGTAACAGAGGTGATGGTGTAAGTACACCTTCTTATATCAATACTTTCCAAAGAGGAGAACAAGAGTCGGTATATGAAACTGTACCTCATCCATCTTGGGAAGCATTTAACTGGGGAGGAACAAATGGATTCTTACCAATTTTTATTGAAGATCAGAGTTATGCAAAGCAATGGAGATATACAAGTGCTCCTGATGCAGATGCAAGAGCGGTACAAGCAATGTACTGGGCTCAAGAATATGCTAAAGAGCAAGGTGCTAGTTTAGGAAGTTTAGATTTAGATAAAGCTACCAAAATGGGAGATTTCTTAAGACTTTCTATGTTTGATAAGTACTTTAAGCCTCTTGGAGTACAAAGTGCTACGACTGGAGCAGGTACTGGATATGATAGTGCTCATTACTTAATGTCTTGGTATATGTCTTGGGGAGGATCAGCAGATCCAGCTTCTCAATGGGCATTTAGAATCAGTTCAAGTCACTGTCATTTCGGATATCAAAACCCTGTTGCTGCATATGCATTAACACAGGTAGATGAACTAAAACCGAAATCTCAAAATGGTACAAGAGATTGGAACGAGAGTCTTAAAAGACAAATGGAATTCTATACTTGGTTACAGTCTAAAGAAGGTGCTATCGCTGGTGGTGCTACCAACAGTTGGAATGGAGACTACAGTGCATACCCTGCAGGTAAATCTACATTCTATGATATGGCGTACGATAAAGATCCTGTATATCACGATCCAGGAAGTGGAACTTGGTTTGGATGGCAAGCTTGGTCTATGGAAAGAGTAGCAGAATACTACTATATTTCTAATGACCCTATGGCTAAAAATCTAATGGATAAATGGGCTACTTGGGTAAAAAGTGAAGTAAAACTTATCGGAAACGATGATTTTGAAATCCCTGCTACTCTAGAGTGGACTGGTGAGCCAGATACTTGGAATGCAGCAAGCCCAGGAAGTAATAGTGGTCTTAGCGTTAAAGTTGTAAGTTATAGCCAAGATCTTGGTGTTGCAGCTTCTATGGCAAAAGCACTTATCTATTATGCGGCAGCTACTAAAAAGTACGGTACTGTAGATGCTGAGTCTCGTGATTTAGCTAAAGAAGTATTAGATAGAATGTGGGTGACGTATAGAGATGATAAAGGAGTTTCTGCTCCTGAAAGTAGAGGAGACTACAAAAGAATCTTTGAAGAAGAAGTACATATCCCTGCAGGATTTACTGGTAAAATGGCTAATGGTGATGATATCAAGCCAGGAGTATCTTTCTTAGATATTAGATCAGGATTAAAAAATGATCCAGATTATGCTAGACTAAAAACTGCTTATGATGCTGGTACTGATTTTACACAACGTTACCACAGAACTTGGGCACAAATGGAAGTTGCTCTAGCAAATGCAGAATACGGTTTCTTCTTT
>Aquimarina_sp._AD10_WP_120702486.1
TATATTGATCGTTTTACTGAAATGAGGAATGAGATCTATGACCCTGCAAATGGTTATTTTAGTGCAGATGGATCTCCACATCACTCAATAGAATCTTTAATTGTTGAGGCTCCAGATCATGGTCATGAGTCTACAAGTGAATTGTATTCATATTGGTTATGGTTAGAGGTTATGAATGGTAGAATTACCAAAGATTGGAAGCCTGTAAATGATGTTTGGAATAAGATAGAGCAATTTATCATTCCTACAACAGCAGATCAGCCAACTAATGCGGCATACAACCCTTCTTCACCAGCAGCTTATGCAAGTGAGTTCCCATTACCAAGTAACTATCCTGCACCACTTAATTTTAGTGCTCCTGTAGGTGTAGATCCGGTTTCTTCGGATTTAACATCAACATACGGCGCTGATATTTACCAGATGCACTGGTTATTAGATAATGATAACTTTTATGGATATGGTAACAGAGGTGATGGTGTAAGTACACCTTCTTATATCAATACTTTCCAAAGAGGAGAACAAGAGTCGGTATATGAAACTGTACCTCATCCATCTTGGGAAGCATTTAACTGGGGAGGAACAAATGGATTCTTACCAATTTTTATTGAAGATCAGAGTTATGCAAAGCAATGGAGATATACAAGTGCTCCTGATGCAGATGCAAGAGCGGTACAAGCAATGTACTGGGCTCAAGAATATGCTAAAGAGCAAGGTGCTAGTTTAGGAAGTTTAGATTTAGATAAAGCTACCAAAATGGGAGATTTCTTAAGACTTTCTATGTTTGATAAGTACTTTAAGCCTCTTGGAGTACAAAGTGCTACGACTGGAGCAGGTACTGGATATGATAGTGCTCATTACTTAATGTCTTGGTATATGTCTTGGGGAGGATCAGCAGATCCAGCTTCTCAATGGGCATTTAGAATCAGTTCAAGTCACTGTCATTTCGGATATCAAAACCCTGTTGCTGCATATGCATTAACACAGGTAGATGAACTAAAACCGAAATCTCAAAATGGTACAAGAGATTGGAACGAGAGTCTTAAAAGACAAATGGAATTCTATACTTGGTTACAGTCTAAAGAAGGTGCTATCGCTGGTGGTGCTACCAACAGTTGGAATGGAGACTACAGTGCATACCCTGCAGGTAAATCTACATTCTATGATATGGCGTACGATAAAGATCCTGTATATCACGATCCAGGAAGTGGAACTTGGTTTGGATGGCAAGCTTGGTCTATGGAAAGAGTAGCAGAATACTACTATATTTCTAATGACCCTATGGCTAAAAATCTAATGGATAAATGGGCTACTTGGGTAAAAAGTGAAGTAAAACTTATCGGAAACGATGATTTTGAAATCCCTGCTACTCTAGAGTGGACTGGTGAGCCAGATACTTGGAATGCAGCAAGCCCAGGAAGTAATAGTGGTCTTAGCGTTAAAGTTGTAAGTTATAGCCAAGATCTTGGTGTTGCAGCTTCTATGGCAAAAGCACTTATCTATTATGCGGCAGCTACTAAAAAGTACGGTACTGTAGATGCTGAGTCTCGTGATTTAGCTAAAGAAGTATTAGATAGAATGTGGGTGACGTATAGAGATGATAAAGGAGTTTCTGCTCCTGAAAGTAGAGGAGACTACAAAAGAATCTTTGAAGAAGAAGTACATATCCCTGCAGGATTTACTGGTAAAATGGCTAATGGTGATGATATCAAGCCAGGAGTATCTTTCTTAGATATTAGATCAGGATTAAAAAATGATCCAGATTATGCTAGACTAAAAACTGCTTATGATGCTGGTACTGATTTTACACAACGTTACCACAGAACTTGGGCACAAATGGAAGTTGCTCTAGCAAATGCAGAATACGGTTTCTTCTTT
>Aquimarina_sp._Aq107_WP_108801592.1
TATATCGATCGTTTTATTGAAATGAGAAATGAGTTCTATGATCCGGCAAATGGATATTTTAGTGCAGATGGTTCTCCGCATCATTCAGTGGAAACATTAATTGTAGAAGCACCTGATTATGGTCATGAGTCTACTAGTGAATTATACTCATACTGGCTATGGCTAGAGGTTATGAACGGTAGAATTACACAAGATTGGGCTCCTTTAAATAACGTTTGGAATAAAATAGAAGAATTTATAATTCCTACTACAGCGGATCAGCCTAGTAATGGAGCTTATAATGCTTCATCTCCAGCAGCGTTCGCAAGTGAATTTCCATTGCCGAGTGATTATCCGGCACCACTTAATTTTAGTGCTCCGGTTGGATCAGATCCAGTTTCACCAGATTTAACTGCAACATATGGTGCTGATATTTATCAGATGCATTGGTTATTAGATAATGATAATTTTTATGGATATGGAAACAGAGGTGATGGCGTAAGTACACCATCATATATAAATACTTTCCAAAGAGGAGAACAGGAATCAGTTTATGAAACTGTACCTCACCCATCTTGGGAGAGTTTCGACTGGGGAGGAACCAATGGATATCTTCCACTATTTATTGAAGATCAAAATTATGCACAACAATGGAGATATACAAGTGCTCCGGATGCAGATGCAAGAGCAGTTCAAGCAATGTATTGGGCTCAAGTGTATGCAAAAGAACAAGGTGCAAGTTTAGGAAGTTTAGATTTAGATAAAGCATCTAAAATGGGAGATTTCCTTAGGCTATCAATGTTTGATAAGTATTTTAAACCCATGGGAGTACAAAGTGCGACCAGTGGAGCGGGATCTGGATATGACAGTGCACATTACTTAATGTCGTGGTACATGTCTTGGGGTGGTTCGGCAGATCCTGCTTCGCAATGGGCCTTTAGAATAAGTTCTAGTCATTGCCACTTCGGATATCAGAATCCTATGGCGGCTTATGCTTTAACACAGGTAGATGAGCTGAAACCAATATCTCAGAATGGAGAAAGAGATTGGACTGAAAGTTTAAAAAGACAAATGGAATTTTATACTTGGCTACAGTCTAAAGAAGGTGCTATTGCTGGTGGAGCTACTAATAGTTGGAATGGAGATTATAGTCCATATCCTGCTGGTAAATCTACATTCTACGATATGGCTTTTGATACTGATCCTGTATATCATGATCCAGGAAGTGGAACTTGGTTCGGATGGCAAGCTTGGTCTATGGAGAGAGTTGCAGAGTATTACTATATCACAAACGATCCAATGGCAAAATCTCTAATGGATAAATGGGCAACATGGGTTAAAAGTGAAGTAAAACTTATCGGAACAGATGATTTCGAAATACCTGCTACTTTAGAGTGGACTGGTGAACCAGATACTTGGAATCCAGATAGTCCTGGAAGTAATGATAACCTTAGTGTTGTAGTTACAGATTATGGTAAAGATTTAGGTGTGGCAGCTTCTATGGCAAAGGCACTTATTTATTATGCAGCAGCAACCCAAAAGCATGCTACTTTAGATACAGAATCTCGTGATTTAGCTAAAGAAGTATTAGATAGAATGTGGAATACGTATAGAGATGATAAAGGGGTTTCTTCTCCAGAAGATAGAGGAGATTTTGCAAGAATCTTTGAGGAAGAAGTATATATTCCTAATGGATTTAGTGGAACAATGCCTAATGGAGATCAGATTAAACCTGGAGTTACATTCCTAGATATAAGATCAGATTATAAAAATGATCCAGATTTTGATAGATTAGAAGCAGCATACAATGCTGGAGAGGAATATACACAACGTTATCATAGAAGTTGGGCTCAGATAGAAGTAGCGTTAGCTAATGCAGAATTTGGATTCTTTTTT
>Aquimarina_sp._Aq78_WP_106794727.1
TACTATAACAGATTCAATGAATTAAAAGATGAATTCTATAGTGTAAGTAATGGATATTTCAGTGCAGATGGTTCTCCACATCATTCTATTGAAACATTAATTGTTGAAGCACCAGATTATGGTCATGAATCTACAAGTGAATTGTATTCATACTGGTTACAGCTGGAAGTGATGGATGGAAAAATAAATGAGGACTGGTCCGGAGTTGGTGAAGTATGGGATGCAATGGAAAAATTTATTATCCCAACCGTAGACGATCAACCTACCAATTCTGTTTATAACCCTTCAAAACCTGCGACCTATGCAGCAGAATTTCCAGATCCTAATATGTACCCATCACCATTACAATTTGGTTTACCGGTAGGAGAGGATCCTGTTTCAGCAGATTTATCAGCGACCTATGGTGACCAGGTATATCAAATGCATTGGTTACTGGATAACGATAATTTCTATGGATATGGTAATCGCGGAGATGGAACAAGTACGCCATCATATATCAATACGTTCCAGAGAGGTGAGCAGGAATCTGTTTTTGAAACTATTCCACATCCATCATGGGAAGATTTTACATGGGGAGGCGAAGAAGGATTTTTACCCCTCTTTACAGGTGACCCTAATTATGCAAAGCAATGGAGATATACCAGTGCACCAGATGCAGATGCCAGAGTAGTACAAGCGATGTATTGGGCACAAGAATATGCCAAAGAGCAAGGCATTACGCTTACAGACCATTTGGGTAAAGCGTCAAAAATGGGAGACTTTTTGAGATTAGCGATGTTTGACAAGTACTTTATGAAAATGGGTGCCGAGGGTCTTACTCCTGGAAAAGGATATGAAAGTGCGCATTATCTAATGTCCTGGTATGTTGCATGGGGTGGTGCAACACCTCCTGGAGAATGGGCGTGGAGAATTAGTTCTAGTCACTGTCATTTTGGATATCAAAACCCGGTTGCAGCATATGCATTGACCAATGTAAATGAGCTAAAACCTAAATCTCAAACAGGAGAAAATGACTGGAATACCAGTTTACAGAGAATGATGGAGTTTTACACCTGGTTACAATCTAAAGAAGGTGCAATTGCGGGTGGAGCTACAAATAGCTGGAATGGAGATTATAGCCCATACCCGGCAGGTAAATCTAAATTCTATGGAATGGCTTACGATGATAATCCAGTATATCATGATCCAGGAAGTGGAACATGGTTTGGATGGCAAGCCTGGTCTATGGAGCGTGTAGCAGAATACTACTACATCACCAATGACAAAATGGCTAAAGATTTAATAGATAAATGGGCCACCTGGGTTAAAAGTGTAGTGAAACTAGTAGGAGATGATGATTTCGAAATTCCTTCAACACTCGAGTGGACAGGAGAACCAGATGATTGGAATGCTGCCAATCCAGGAAATAACAACAACCTTAGTGTTAAGGTGGTTAGCTATGGTAAAGATTTAGGTATTGCAGCATCTACAGCAAAAGCATTGATCTATTATGCAGCTGCTACTCAGAAACACGCAGTATTAGATACAGAATCTCGCGATCTGGCAAAAGAAATACTGGATAGAATGTGGAACAAGTATAGAGATGATAAAGGAGTATCTGCACCAGAAACCAGAGGAGATTTTAATAGAATGTTTGAGCAGGAAGTATATGTTCCTTCTAATTATAGTGGTACAATGGCTAATGGTGATGAGATTAAGTCTGGAGTATCTTTCTTAGATATCAGATCAGGATATAAAAATGATCCTGAGTTTGGAAGACTTGAAGAAATGTATAATTCTGGGCAAGAATATACACAACGTTACCATAGAAGCTGGGCTCAAATTGAAATAGCTCTTGCAAATGCAGAATATGGACATTTCTTT
>Aquimarina_sp._AU474_WP_109302423.1
TATATAGATCGTTTCATTGAGATGAGAAATGAAATTTATGATCCTGCGAATGGATATTTTAGTGCAGATGGATCACCTCACCACTCTATTGAAACCTTAATTGTCGAAGCACCTGATTATGGTCATGAATCAACGAGCGAATTGTACTCGTACTGGTTATGGTTAGAAGTTATGAACGGTAGAGTTACCGGAGATTGGACTCCTCTTGCCAATGTTTGGGATAAAATAGAACAATTTATTATTCCAACGGCAGCTGATCAACCAACCAATGCAGCTTATAATCCAGCATCTCCTGCGGCTTACGCAAGTGAATTTCCTTTACCTAGCGATTATCCTGCGCCACTTAATTTTAGTGCACCTGTAGGCTCAGACCCTGTATCGTCGGATCTTACCGCTGCTTATGGAGCAGATATTTATCAAATGCACTGGTTGTTAGATAATGACAATTTCTATGGTTACGGTAATAGAGGAGATGGAGTTAGTACACCTTCTTATATCAACACATTCCAGAGAGGAGAACAAGAATCGGTGTATGAAACGATACCACATCCATCTTGGGAAAGTTTTGATTGGGGTGGTGCAGATGGTTATTTGCCATTATTTATTGAAGATCAAAATTATGCAAAACAATGGAGATATACTAGTGCTCCAGATGCCGATGCTAGAGCCGTTCAGGCAATGTATTGGGCTCAAATTTATGCCAAAGAACAAGGAGCAAGTATAGGAAGCCTTGATTTAGATAAAGCTTCGAAAATGGGAGATTATTTAAGGTTATCAATGTTTGATAAGTACTTTAAACCTCTTGGTGTTCAAAGTGCTACTAGTGGAGCGGGATCCGGATACGACAGTGCTCATTACTTAATGTCATGGTACATGTCATGGGGTGGTTCTGCAGATCCTGCTTCACAATGGGCATTTAGAATTAGTTCTAGTCACTGCCATTTTGGATATCAAAATCCAGTAGCTGCTTATGCGTTAACGCAAGTAGATGAACTAAAACCAAAATCTCAGAATGGAGAACGAGATTGGTCGGAGAGTTTAACCAGGCAAATGGAGTTTTACACTTGGTTACAGTCTAAAGAGGGTGCTATTGCTGGAGGTGCTACAAATAGCTGGAATGGAGATTATAGTGTTTACCCTGCAGGAAAATCGACGTTCTATGATATGGCATTTGATAAGGATCCTGTATATCATGATCCAGGAAGTGGCACATGGTTTGGATGGCAAGCTTGGTCAATGGAACGTGTTGCAGAATATTACTACATCACTAATGATCCAATGGCTAAAAATTTAATGGATAAATGGACTTCATGGGTAAAAAGTGAAGTAAGGCTTATTGGTACAGGTGATTTTGAAATCCCTGCTACCCTTGAGTGGACCGGAGAACCAGATACTTGGAACTCGAGTAATCCTGGTAGTAATAGTAATCTTAGCGTAACAGTTACCGATTATGGTAAAGATTTAGGTGTAGCGGCGTCTATGGCCAAAGCCCTAATTTATTATGCAGCAGCCACACAGAAATATGCAACTTTGGATACAGATTCTCGTGATCTTGCAAAAGAAGTTCTCGATAGAATGTGGAATACGTACAGAGATGATAAAGGAGTTTCTTCTCCTGAAGATAGAGGAGATTATAAACGAATCTTCGAAGAAGAAGTTTATGTTCCACAAGGATTTACAGGTACAATGGCTAACGGTGATGTTATTCAGCCTGGAGTGTCGTTTTTAGATATTCGTTCAGGATTAAAAAATGATCCAGACTATGCAAGATTGAAAACTGCATATGATGCTGGTCAAGATTTTACACAACGTTATCACAGAAGTTGGGCGCAGATGGAAGTAGCCTTGGCAAATGCCGAGTATGGTTTTTTCTTC
>Aquimarina_sp._BL5_WP_118463996.1
TATATTAATCGCTTTATAGAAATGCGAAATGAGTTTTACGATCCTGCTAACGGATACTTTAGTGCAGACGGATCTCCACATCACTCTGTGGAAACATTAATAGTAGAAGCTCCTGATCATGGTCATGAGTCTACAAGTGAATTATATTCTTATTGGCTTTGGTTAGAAGTTATGAATGGAAGAATCACACAAGATTGGGCTCCTCTTAATAATGTATGGAATAAAATTGAAGAATTTATAATTCCTACAGCAGCTGATCAACCATCGAATGCGGCTTATAACCCTTCTTCACCGGCAGCTTATGCCAGCGAATTTGCTTTGCCAAATCAATATCCTGCACCTTTAGAGTTTAGTGCACCAGTAGGGGTAGATCCAGTTTCATCTGATTTAACAGCGGCATATGGAGCCGATATTTATCAGATGCATTGGTTGCTAGATAATGATAATTTTTATGGATATGGTAATCGAGGAGATGGAATAAGTACTCCTTCTTACATAAATACATTCCAAAGAGGAGAACAAGAATCTGTTTATGAAACAGTACCTCACCCATCTTGGGAAAGTTTTGAATGGGGAGGAGCAGATGGTTTTCTTCCATTATTTATTGAAGATCAGAATTATGCGAAACAATGGAGATACACAAGTGCTCCAGATGCTGATGCTAGAGCAGTACAGGCGATGTATTGGGCTCAGGTTTATGCAAAAGAACAGGGAGCAAGTCTAGGAAGCTTAGATTTAGATAAAGCTACTAAAATGGGTGACTATTTAAGATTATCCATGTTTGATAAATATTTTAAGCCTATGGGAGTACAAAGTGCGACCAGTGGAGCGGGATCTGGATATGACAGTGCACATTACTTAATGTCGTGGTACATGTCTTGGGGTGGTTCGGCAGATCCTGCTTCGCAATGGGCCTTTAGAATCAGTTCTAGCCATTGTCACTTTGGGTATCAAAATCCTATGGCAGCATATGCCATGAGTGAAATAACTGAGTTTGAACCAAAATCTCAAAACGGAAAAAGAGATTGGACAGAAAGTCTAAAAAGACAGATGGAATTCTATACTTGGTTACAATCCAAAGAAGGTGCTATTGCCGGTGGAGCTACTAATAGTTGGAATGGCGATTATAGTCCATATCCTGCTGGTAAATCTACCTTTTATGATATGGCTTTTAATACGAACCCAGTATATCTAGATCCAGGAAGTGGTACTTGGTTCGGATGGCAAGCTTGGTCCATGGAGAGAGTAGCAGAGTATTATTATATTACCAATGATGCAATGGCAAAAAATCTAATGGATAAATGGGCTACTTGGGTTAAGAGCGAAGTAAAACTTATAGGAACTGACGATTTCGAAATTCCTGCAACTTTGGAATGGACTGGTGAGCCAGACGCTTGGGATCCGAACAGTCCGGGAAGTAATAATAATCTTAGCGTAGTTGTTACAGATTATGGAAAAGACCTTGGTGTTGCAGCTTCTATGGCAAAAGCACTTATTTATTATGCTGCTGCAACGCAAAAGCATGCTACACTAGATACAGATGCTCGTGATCTTGCTAAAGAGGTATTAGACAGAATGTGGAATACCTACAGAGATGATAAAGGAGTTTCTTCTCCAGAAGACAGAGGAGATTTTACAAGAATCTTTGAAGAAGAAGTATTCATTCCTAGTGGATTTAGTGGTACAATGCCTAATGGAGATCCGATCAAACCAGGAGTAACATTCCTTGATATAAGATCTGATTATAAAAATGACCCTGAATTTGACCGATTGGAGGCTGCGTACAATGCTGGAGAAGAGTATACACAACGTTACCATAGAAGTTGGGCTCAGATAGAAGTTGCTTTGGCAAATGCAGAATTTGGATTCTTTTTT
>Aquimarina_spongiae_WP_084549601.1
TATGTTGATCGTTTTATAGAAATGAGAAATGAGTTCTATGATCCTGCCAATGGATATTTCAGCGCAGATGGTTCTCCACACCACTCAATAGAAACATTAATTGTAGAAGCACCGGACCATGGACACGAGTCTACAAGTGAGTTGTACTCATACTGGTTATGGCTTGAGGTAATGAATGGACGTGTAACAGGAGACTGGACTCCATTGAACAATGTTTGGAATAAAATAGAACAATTTATTATTCCAACTACTGCAGATCAGCCAACAAATGCGGCTTACAATCCGTCTTCTCCGGCTGCATATGCAAGTGAATTCCCATTACCTAGCGATTATCCGGCTCCATTAGAATTTAGTGCGCCAGTAGGAGCGGATCCAGTATCTTCAGACCTAACAGCAACCTATGGGCCGGATGTATATCAGATGCACTGGTTGTTAGATAATGATAACTTCTATGGATACGGAAACAGAGGTGATGGTGTGAGTACGCCTTCATACATCAATACTTTCCAAAGAGGAGAGCAAGAGTCTGTATACGAAACTGTACCACACCCTTCTTGGGAGAGTTTTGATTGGGGAGGACCAAGTGGATACTTACCACTTTTCGTTCTAGATCAGAATTATGCAAAGCAATGGCGTTATACAAGTGCTCCTGATGCAGATGCCAGAGCGGTACAAGCAATGTACTGGGCTCAGATATATGCCAAAGAACAAGGTACAAGCCTTTCGGCTTTAGACTTAGATAAAGCAATCAAGATGGGAGATTACCTTAGAATCTCAATGTTTGATAAATATTTCAAGCCCCTAGGTGTACAAAGTGCAACCAGTGGAGCGGGATCTGGATACGACAGTGCTCACTATTTAATGTCGTGGTACATGTCTTGGGGTGGTTCTGCCGATCCTGCTTCACAATGGGCATTTAGAATTAGTTCTAGCCACTGTCACTTTGGATATCAAAACCCAGTTGCAGCTTACGCACTAACTCAGGTAGATGAGTTAAAACCAACTTCACAAAATGGAGTTAGAGACTGGACAGAGAGTTTGAAGAGACAAATGGAGTTTTATACCTGGTTACAATCAAAAGAAGGAGCAATTGCCGGTGGAGCAACCAATAGTTGGAATGGAGATTACAGTCCATATCCTGCTGGTAAATCAACTTTCTATGATATGGCCTATGATGACAACCCAGTATACGAAGATCCAGGTAGTGGTACCTGGTTTGGATGGCAAGCCTGGTCTATGGAGCGAGTGGCAGAGTACTACTATATCACCAACGATCCAATGGCCAAAAATTTGATGGACAAGTGGGCAACCTGGGTGAAAAGCGAAGTTCGATTAATCGGAAGTGATGACTTTGAAATCCCTGCTACTTTAGAATGGACCGGAGAGCCTGATACCTGGGATCCAACGAGTCCAGGGGCTAATAATAACTTAAGTGTTACAGTTACTGATTACGGACAAGATCTCGGTGTAGCAGCCTCTATGGCAAAAGCCTTGATTTACTATGCTGCTGCAACTCGCAAATATGCTACTTTGGATACTGAAGCCAGAGACTTGGCTAAAGAGGTATTGGATAGAATGTGGGTGACGTATCGTGACGAAAAAGGAGTTTCATCAGTAGAAGATCGCGGTGATTTTGCTAGAATCTTCGAACAAGAAGTATTCGTTCCAAACGGATTTACAGGAACGATGCCAAATGGAGATGAAATTAAGCCTGGAGTGTCTTTCTTAGATATTAGATCAGATTTAAGAAATGATCCTGAGTTTGCAAGACTAGAAACAGCCTATAATGCTGGTCAGGAATATACACAACGCTACCACAGAAGTTGGGCGCAAATCGAAGTAGCTCTTGCTAATGCAGAATATGGGTTCTTCTTT
>Ardenticatena_maritima_WP_060687352.1
TACGTCGCCCGCTTCCTGGAATTGTGGAATGAGATTCACGACCCCGCGAATGGGTATTTCAGCCCGCAAGGCATTCCCTATCACTCCGTCGAAACGCTGATTGTCGAAGCGCCCGACTACGGGCATGAAACCACCAGCGAAGCGTACAGCTACTGGCTCTGGCTGGAAGCCATGTACGGCCGCGTGACGGGGGATTGGTCGTATCTGGCGGATGCGTGGAACAACATGGAGACGTACATCATCCCCTCGCACCAAGACCAGCCCAGCAACAATTGCGCCTACAAAGCCTCGTACGCGCCCGAAGGGGACGCCCCCAGCGATTACCCTGTGCCGCTTGACCCGAATGTCAGCGTTGGGGACGACCCCATCTGCAACGAACTCGCCCAAACGTATGGCACGTCGGACATCTACGGCATGCACTGGTTGCTGGACGTTGATAACTGGTACGGCTACGGGCAACGTGGCGATGGTACCACCGCGCCTTCGTACATCAACACCTTTCAGCGCGGTGCAGAGGAATCGGTGTGGGAAACGGTTCCGCATCCCTCGTGGGAAGCTTTCAACTGGGGCGGCCCCAATGGCTTCCTCGACCTCTTCATTGAACAACCGCAGGGCTGGCAGTATGCCCAGCAGTACCGCTACACCAACGCACCTGACGCCGACGCCCGCGCCATTCAAGCCATGTATTGGGCGAAAGTTTGGGCTGACGCGCAGGGCGGTTCGCCTTTGGTGGATAGCCTGGTGCCCAAAGCCGCCAAAATGGGCGACTACCTGCGCTACGCTTTCTTTGACAAGTACTTCAAGACGATTGGGTGCGAAAGCCCCAATTGCCCGGCGGGAACCGGCTATGACAGCGCGCACTACCTGCTCTCGTGGTACTACTCGTGGGGCGGTCCTGTGAGCGGCGGTGGTTGGGCGTGGCGTATCGGTTCCAGCCATGTGCACTTTGGCTACCAAAACCCCGTCGCGGCATGGGTGCTCAGCCAGGTGCCTGCGTTCAAGCCGGCTTCGCCCAACGGCGCAACAGATTGGGCGGTGAGCATGGACCGCCAAATCGAATTCTACCGCTGGCTCCAATCGGCGGAAGGGGCGATTGCCGGTGGTGCGACAAACTCCTGGAACGGACGCTACGACCCACGCCCGGCGGGTGTCTCCGAATTCTATGGTCTCGCGTATGACGATCATCCGGTCTATCACGACCCCGGTAGCAACACCTGGTTTGGGTGGCAAGCCTGGTCTATGGAGCGCGTGGCGGAGTACTACTACCTGACCGGCGACCAGCGTGCCGGCGAAGTCATGGACAAATGGGTGGCGTGGATCAAGAGTGTTGTGCATCTGTTGCCCAACGGCGATTATGAAATCCCCGTGACGCTTGAATGGAGTGGGCAACCAGACCCGTGGAACCCGACCAATCCGGGGCCGAATAACAACTTGCACGTCACCGTTGTCGCCTACAACAAAGACGTGGGCGTCACGGCGGCGCTGGCAAAGGCGCTGATCTACTACGCCGCGGCAACGGGCGACACAGAGTCGCAATTGCTGGCAAAAGAATTGCTGGACCGCATGTGGACGTTGTACCGCGACGACAAGGGCGTTTCGGTGCCCGAAGTGCGCGAAGACTACATCCGCTTTGGTGATGAAGTCTTTATCCCCACAGGGTGGAGTGGCACCAATGCGCAGGGCGCTACAATTCAGCCGGGTGTGACGTTCTTGGGGTTGCGCCCCAAGTACACGCAAGACCCCGATTGGCCGAAGGTCGAAGCCTACTTGAACGGCGGCCCAGCGCCCGAATTCCGCTATCACCGTTTCTGGGCGCAGGTTGATGTGGCGTTGGCCAATGCGCTCTATGGCGAATTCTTC
>Asanoa_ferruginea_WP_116074204.1
TACATCGAGCGGTTCCTGGACCAGTACGGGAAGATCAAGAACTCCGGCTACTTCAGTCCGGAGGGCGTCCCGTACCACTCGATCGAGACGTTGATCGTCGAAGCTCCCGACTACGGTCACGAGACCACCTCGGAGGCGTTCAGCTTCTGGATCTGGCTCGAGGCACAGTACGGGCGGGTGACCGAGAACTGGGCGCCGTTCAACAACGCCTGGACGGTGATGGAGAAATACATCATCCCGTCGCACAACGACCAGCCGACCGCCGGCGTCAACGGGACTCCGCAGTATGCCGCCGAGTTCAACCTGCCCAGCCAGTACCCGTCGGCCCTACAGCCGAACGTGCCGGTCGGTCAGGACCCGTTGCGCTCCGAGTTGCAGTCGACCTACGGCACCGGCGACATCTACGGCATGCACTGGCTGATCGACGTCGACAACACCTACGGCTTCGGCCGGTGCGGCGACGGGACCACCCGGCCCGCCTACATCAACACCTTCCAGCGCGGCCCCCAGGAGTCGGTGTGGGAGACCGTGCCGCAGCCCTCGTGTGAGACGTTCGCCTTCGGTGGCCCCAACGGCTTCCTGGACATCTCGATCAAGGACAGCGGCACGCCGGCGAAGCAGTGGAAATACACCAACGCGCCGGACGCCGACGCGCGGGCGATCGAGGCCGCCTACTGGGCGCTGACCTGGGCGACCGAGCAGGGCAAGGCCGCCGACGTGTCGGCCACCGTGGCCAAGGCCGCGAAGATGGGCGACTACCTGCGCTACGCGATGTTCGACAAGTACTTCAAGAAGATCGGCAACTGCGTCGGCGCGTCGACCTGCCCGGCCGGCTCCGGCAAGGACTCGGCGCACTACCTGCTCTCCTGGTATTACGCCTGGGGCGGCGCGACCGACCCGAACGCGGGCTGGTCGTGGCGGATCGGCTCCAGCCACAACCACTTCGGCTATCAGAACCCGATGACCGCGTGGGCGCTGACCAACGTCAACGAGCTCAAGCCGCGCTCGGCGTCGGCGGTCTCCGACTGGCAGAAGAGCTTCGACCGGCAACTCGAGTTCTACCAGTGGCTCCAGTCGGCCGAGGGCGGCATCGCCGGCGGCGCGACCAACAGCTGGGACGGCTCCTACGCCCAGCCGCCGTCGGGCACGCCGACGTTCTACGGCATGTACTACGACGTCGACCCCGTCTACCACGACCCGCCGTCGAACCAGTGGTTCGGCATGCAGGCCTGGTCGATGGAGCGGATCGCGGAGCTCTACTACGCGACCGGCAACGCGAAGGCCAAGGCGCTGCTCGACAAGTGGGTGCCGTGGGCGCTCGCGAACACCACGATCGGCGCCGGCGGTGCCTTCGAGATCCCGTCCGACATGAGCTGGAGCGGCGCGCCGACGACCTGGAACCCCTCGTCGCCGGCGACCAACACCGGCCTGCACGTGACGGTCACCAAGAAGGGCCGTGACGTGGGCGTCGCCGCCGCGTACGCGCGGACGCTGATGTACTACGCCGCCAAGTCCGGCAACGCGGCGGCGAAGACCGGGGCCAAGGGCCTGATCGACGCGTTGTACGCGAACCGGGACGCTCGTGGTGTCGTCACGACCGAGACCCGCGAGGACTACAACCGGTTCGACGACGTCTACAACGCCAGCACGGGCCAGGGCCTCTACCTGCCGCCGGGCTGGACGGGTGACATGCCCAACGGCGACGCGATCGCACCGGGCAAGACGTTCACCGACATCCGGTCGTTCTACAAGCGGGACCCGGACTGGGCCAAGGTTCAGTCCTACCTGGACGGTGGTGCGGCACCGAGCTTCACCTACCACCGATTCTGGGCGCAGTCCGACATCGCGATGGCGTACGCCGACTATGGCCATCTATTC
>Asanoa_hainanensis_WP_089253156.1
TATGTGACCCGGTTCCTGGACCAGTACGGGAAGATCAAGAACTCCGGGTACTTCAGCCAGGAGGGCGTCCCGTACCACTCGATCGAGACTTTGATCGTCGAGGCGCCTGACCACGGCCACGAGACGACGTCCGAGGCGTTCAGCTTCTGGATCTGGCTCGAGGCGCAGTACGGCCGGGTGACCCAGAACTGGGCGCCGTTCAACAACGCCTGGACGGTGATGGAGCGCTACATCATCCCGTCGCACAACGACCAGATCACGGCAGGGGTCAACGGCACGCCGCAGTACGCCGCCGAGTACAACCTGCCCAGCCAGTACCCGTCGCAGTTGCAGCCCAACGTGTCGGTCGGGCAGGACCCGCTGCGCTCGGAGCTCCAGTCGACCTACGGCACCGGCGACATCTACGGCATGCACTGGCTGCTCGACGTCGACAACACGTACGGCTTCGGCCGGTGCGGCGACGGGACCACGCGGCCCGCGTACATCAACACGTTCCAGCGGGGTCCGCAGGAGTCCGTCTGGGAGACCGTGCCGCAGCCGTCCTGCGACACGTTCGCGCATGGTGGCCCGGCCGGCTTCCTGGACATCTCGATCAAGGAGTCCAACGCGCCGGCGAAGCAGTGGAAGTACACCAACGCGCCGGACGCCGACGCGCGGGCGATCGAGGCGGCGTACTGGGCGTTGACGTGGGCGACCGCGCAGGGCCGGGCCGCCGACGTCTCGGCCACCGTGGCCAAGGCGGCCAAGATGGGCGACTACCTGCGGTACGCGATGTTCGACAAGTACTTCAAGCGGATCGGCAACTGCGTCGGCGCCACGACGTGCCCGGCCGGCTCCGGCAAGGACTCGGCGCACTACCTGATGTCCTGGTACTACGCCTGGGGCGGCGCGACCGACCCGAACGCCGGCTGGTCGTGGCGGATCGGCTCCAGCCACAACCACTTCGGCTACCAGAACCCGATGGCGGCCTGGGCGCTGACCAACGTCAACGAGCTCAAGCCGCGCTCGCCGTCGGCGGTCTCGGACTGGCAGAAGAGCTTCGACCGCCAGCTCGAGTTCTACCAGTGGCTGCAGTCGGCCGAGGGCGGCATCGCCGGCGGTGCGACGAACAGCTGGGACGGCTCGTACGGAACGCCGCCCTCGGGCACGCCCACGTTCTACGGCATGTTCTACGACGTCGACCCCGTCTACCACGACCCGCCGTCGAACCAGTGGTTCGGCATGCAGGTCTGGTCGATGCACCGGATCGCCGAGCTGTACTACGCGACCGGCAACGCGAAGGCCAAGGCGCTGCTCGACAAGTGGGTGCCGTGGGCCCTGGCGAACACCACGATCGGCACCGGCGGGTCGTTCGAGATCCCGTCCGACATGACGTGGAGCGGCGCGCCGGCGACCTGGAACCCGTCGTCGCCCGCCGCCAACTCGAACCTGCACGTGACCGTCACGAAGAAGGGTCGCGACGTGGGCGTCGCCGCCGCGTACGCGCGGACGCTGATGTACTACGCCGCTCGGGCCGGGAACGCCGCCGCCAAGACGGGGGCCAAGGGCCTGATCGACGCGTTGTACGCGAACAGCGACGCGCGGGGTGTCGTGACGCCTGAGACCCGTGAGGACTACCGGCGGTTCGACGACGTCTACAGCTCCAGCACCGGGCAGGGTCTCTACCTGCCGCCGGGCTGGACCGGCGACATGCCCAACGGTGACGTGATCGCGCCGGGCAAGAGCTTCGTCGACATCCGGTCGTTCTACAAGCGGGACCCGGACTGGGCCAAGGTCCAGTCCTACCTGGATGGTGGTGCGGCACCGACGTTCACGTACCACCGCTTCTGGGCCCAGGCCGACGTCGCGATGGCGTACGCGGACTACGGCCATCTATTC
>Asanoa_ishikariensis_WP_090800411.1
TACGTCCAGCGGTTCCTGGAGCAGTACGGGAAGATCAAGAACTCCGGGTACTTCAGCCAGGAGGGCGTCCCGTACCACTCGATCGAGACCTTGATCGTCGAGGCGCCGGACCACGGCCACGAGACCACCTCGGAGGCGTTCAGCTTCTGGATCTGGCTCGAAGCGCAGTACGGGCGGGCGACCCAGAACTGGGCGCCGTTCAACAACGCCTGGACGGTGATGGAGCGCTACATCATCCCGTCGCACAACGACCAGATCACGGCGGGCGTCAACGGCACACCGCAGTACGCCGCGGAATACAACCTGCCGAGCCAGTACCCGTCGACGTTGCAGCCGAACGTCTCCGTCGGGCAGGACCCGCTGCGGTCCGAGCTCCAGTCGACCTACGGCACCGGTGACATCTACGGCATGCACTGGCTGCTCGACGTCGACAACACGTACGGCTTCGGTCGGTGCGGCGACGGGACCACGCGGCCCGCGTACATCAACACGTTCCAGCGGGGTCCGCAGGAGTCCGTGTGGGAGACCGTGCCGCAGCCCTCCTGCGACACGTTCAACTTCGGCGGGCCGTCCGGCTTCCTGGACCTCTCGATCAAGGAGAGCAACGCGCCGGCGAAGCAGTGGAAATACACCAACGCGCCGGACGCCGACGCGCGGGCGATCGAGGCCGCCTACTGGGCGCTGACCTGGGCGACCGCGCAGGGTCGGGCGGCCGACGTCTCGGCCACCGTGGCCAAGGCGGCCAAGATGGGCGACTACCTGCGGTACGCGATGTTCGACAAGTACTTCAAGAAGATCGGCAACTGCGTCGGCGCCTCGACGTGTGCGGCCGGCTCCGGAAAGGACTCGGCGCACTACCTGATGTCCTGGTACTACGCCTGGGGCGGCGCGACCGACGCGAACGCCGGCTGGTCGTGGCGGATCGGTTCCAGCCACAACCACTTCGGCTACCAGAACCCGATGGCGGCGTGGGCGCTGACCAACGTCAACGAGCTCAAGCCGCGCTCACCGTCGGCGGTCTCGGACTGGCAGAAGAGCTTCGACCGCCAGCTCGAGTTCTACCAGTGGCTCCAGTCGGCCGAGGGCGGCATCGCGGGCGGCGCGACGAACAGTTGGGACGGCTCGTACGGGACGCCGCCCTCGGGCACGCCGACGTTCTACGGCATGTTCTACGACGTCGACCCCGTCTACCACGACCCGCCGTCGAACCAGTGGTTCGGCATGCAGGTCTGGTCGATGCACCGGATCGCCGAGCTGTACTACGCGACCGGCAACGCGAAGGCCAAGGCGCTGCTCGACAAGTGGGTGCCGTGGGCCCTGGCGAACACCACGCTCGGCACCGGCGGGTCCTTCGAGATCCCGTCCGACATGACCTGGAGCGGCGCGCCGACGACCTGGAACCCGTCGTCGCCCGCGACCAACACCGGCCTGCACGTCACGGTGACGAAGAAGGGTCGCGACGTGGGCGTCGCCGCCGCGTACGCGCGGACGCTGATGTACTACGCCGCGAAGTCCGGGAACGCCGCCGCGAAGACCGGGGCCAAGGGTCTGGTCGACGCGTTGTACGCCAACAGCGACGCGCGCGGTGTCGGGACGCCCGAGACCCGCGAGGACTACCGGCGGTTCGACGACGTCTACAGCTCCAGCACGGGCCAGGGCCTGTACGTGCCTCCGGGTTGGACCGGTGACATGCCCAACGGTGACGCGATCGCGCCGGGCAAGAGCTTCCTCGATATCCGGTCGTTCTACAAGCAGGACCCGGACTGGGCCAAGGTGCAGTCCTACCTGGACGGTGGTGCGGCGCCGACGTTCACCTACCACAGGTTCTGGGCACAGGCGGACGTCGCGATGGCGTACGCGGACTACGGTCATCTATTC
>Azotobacter_beijerinckii_WP_090623784.1
TACCTCGACCGCTTCAATGTCCTCTATGCCGCGCTGCATGAGCCGAGCAACGGCTACTTCGGGCCGCAAAGCGGCGCGAACGCCCGCACGATCCCCTATCACTGCCCGGAAACCCTGATCAACGAGGCCCCGGACCACGGGCACGAGTCCGTCTCGGAGACCGCTTCGTTCTGGGCCGGAGTGGAGGCTTGGAAAGGGGCGCTGTCGAACAACTGGAGCGGTTACACGGCCTGCTGGGCCTCTATCGAGAGTAACTACATCCCCAGTGCGGCCAACCAGCCGGCGGGCACCTACACGCCTGGCAGCCCGGCCACCTACCAGCCCGAAGGCGATCTGCCCAACGCCTACCCGACGCTGCCGAATACCGGCGTGCCCGTGGGTGTCGATCCGCTCTATGCCGAATTGCAGACTACCTACGGCAACGGCCGCATGTTCCTCATGCACTGGCTGATCGATGTCGATGGGGTCTACGGCTATCACAACGGCGACAACAGCGAGACCGGCGTGTTCATCAACAACTACTCGCGAGGCCTGCAGGAATCCTCGTTCGAGACCGTGACCCATCCGTCCTGGGAGGATTTCGAATTCGGCAGCGCCTACGGCTACCTGCCGCTGTTTAATAAAAACCAGCCGGTCTATCCCGACGCTCCGTTCGAGTATGGCAAGCAGTGGCGCTACACCTGTGCTCCCGATGCCGAGGCGCGGGTTATCCAGCATGCCTATTTGGCGCATAAGTTCGCCGCCGCGAACGGGGTGGCATCAAGCGTGGCCGCCCAGGACACCAAGGCGAAGAAAATGGGCGACTACCTGCGCTATGCCCTGTTCGACAAGTACTATCGGAAAATCGGGAATTACACCCAAGCCGCCACTTCGGCAGCGCCCTACGAATCGTGCCACAAGCTGATTAGCTGGTACGCCTCGTGGGGTGGTGAGATTCCGGCGTCCGGGCAACAGCCATCCTGGGGATTTCGGATCGGCTCATCCGAGTGCCACCAGGGCTATCAGGCGCCCGATATCGCCTATTTCATGGCGACCGGCGGGGGCGGCTATACCCCGCAATCGCCGTCGGCCGGGGATATCTGGCTCGGCTCGCTGTACCGCCAGATCGAGATGCTGCGCTGGCTGCAATCTCCGGAAGGCCCCATCGCTGGCGGTGTGTCCAATAGCTGGCACGGCCGCTACGAGACGCCGACCGATGGACGGCAGAACGCCAAGTTCTACGGCATGTTCTATACCTACGCGCCGGTCTGGCACGACCCACCGTCGAACAACTGGTTTGGCTTCCAGTGCTGGGGACTGCAACGCTGCACCGATCTGCTGCTCGAGGTGTCGGACAAGACCAGCAGCCTGGCGGTCGAGATCCGCCCGAACCTGGAAATCATCCTCGACCGGTTCATCAACTTTGTGCTGGGTCATGTGACCCTCAGCAGCGATGGCAGCTACTCGCTGCCCTCGACGCTGTCCTGGGTATCGACCACGGCCGTGGCCGGGCAGACCGCCACGTCCGCCAACCTGGAGGGCGTCTACGAGTACCTGCCCAGCCTCGACTGGGACGGCACAGGTAACTACGGGGCGTTCTGGACCGCCAGCAACGTGCCGAACCCGAATCTGCACTGCACGGTGGTTGAGTCCAGCGTGGACATCGGCGTCGCAGCCTCGCTCTCACGCCTGTTGATCGAGTATGCCGAGGCCAAGCGGCGGATGAACAAGTTCGCCAGCGCCATCCCTGGCAGTAGCCATACCGCGCAGGATTGCTACACCCTGGCCCGCGAGCTACTGGACCGCACCTGGACGCTGTTCAAGGGCAGCAAGGGGCTCACCCGTGAGGAGGCGCGTGCCGATTACACCCGCTATGCCGACCCCGTCTACGTTCCTGCGAGCTTTACCGGCCAGATGCCCAACGGCGACAGCGTTGCTTCCGGCGCCACCTTCATCTCGATCAGATCGTTCATGGAGGATGACCCGGACTGGCCGAAGATCCAGGCCTATATCGCCGACCCAACGCCGGAAAACGTGCCGACCTTCACGTATCACCGGTTCTGGGCGCAGGCCGAGTACGCTATGGCCTGCGCGGCTATGCATCACTATTTC
>Bacillus_aerophilus_QAR54174.1
AAAGAACGGTTTTTAGCGCTTTATCATCAAATGAAAAACGATGCGAATGGATATTTTTCAAAAGAAGGCATTCCGTATCATTCCGTTGAGACACTCATTTGCGAGGCGCCTGATTACGGGCATATGACCACTTCAGAAGCTTACAGCTACTGGTTATGGCTTGAAGTATTGTATGGGCATTACACAGGCGATTGGAGCAAACTAGAAGCTGCTTGGGATAATATGGAGAAGTTTATCATTCCAGTAAACGAAGATGGACATGACGAACAGCCGCATATGAGCTCTTACAATCCATCTAGCCCAGCCACATACGCTTCAGAAAAACCATATCCAGATCAATATCCGAGCCAGTTGACGGGTGCTCGCCCTGCTGGTCAAGATCCAATTGATCATGAACTGAGGTCAACTTACGGAACGAATGAAACGTATTTAATGCACTGGCTTCTTGATGTAGACAACTGGTATGAATATGGGAATTTGCTCAACCCATCACATACAGCCGCATATGTAAACACATTCCAGCGGGGTCCGCAAGAATCCGTATGGGAGGCCATCCCTCATCCATCACAAGATGATAAAACGGCCGGAAAGCCCAATGAAGGTTTCATGAGCTTGTTCACAAAAGAAAATCAAGCGCCAGCCGCCCAGTGGCGCTACACAAATGCGACGGACGCTGATGCACGTGCGATACAGGCAATGTATTGGGCAAAGGAACTTGGCTATAACGGGTCAGCCTATCTTGATAAAGCGAAAAAGATGGGGGATTTCCTTCGTTACGGAATGTACGATAAATATTTTCAAACAATTGGAAGCGGCAAGCAAGGTAATCCGTATCCTGGAAATGGAAAAAGTGCATGTCATCACTTAATGGCATGGTATACCTCTTGGGGCGGGGGACTTGGAGAATATGCGAATTGGTCATGGCGTATCGGAGCGAGCCATTGTCATCAAGGGTATCAAAACCCAGTCGCTGCCTACGCTTTATCCTCAGATAAGGGAGGCTTAAAGCCATCGTCACCGACTGGTGCAAGTGATTGGGAAAAGACGTTAAAGAGACAGCTTGAATTTTACGTCTGGCTTCAATCAAAAGAGGGAGCGATTGCAGGAGGTGCTACCAACAGCTGGAATGGAGACTATAGCGCTTATCCAGCAGGAAGAAGCACATTTTATGATATGGCTTATGAAGATGCGCCTGTTTACCATGATCCTCCGTCCAATAACTGGTTTGGAATGCAAGCATGGCCGATTGAGCGTGTAGCAGAGCTTTATTATATCTTTGCAAAAGATGGCGACAAAACATCTGAAAATTTCCAAATGGCCAAATCTGTCATCACAAAATGGGTCAACTATTCACTAGATTATATTTTTATTGGCACTCGTCCTGTGTCGGATCAAGATGGATATTTTTTAGATGGTCAGGGTCAAAGAATTCTAGGGGGGACAAATGTTGCTGTTGCTACGACGAGTGCACCTGGAGAGTTTTGGATTCCTGGGAATATAGAATGGAGCGGCCAGCCTGACACTTGGAGCGGGTTCCAATCTGCAACAGGTAATCCAAATTTAACGGCAGTTACAAAAGATCCTACTCAAGATACTGGTGTACTGGGCAGTCTAATCAAAGCACTCACATTCTTTGCTGCTGCAACACAGAAAGAGACAGGAAACTACACAGCGCTTGGCATAAGAGCAAAAGAGACAGCGGCACAGCTCCTTGAGGTTGCTTGGAATTACAATGATGGTGTAGGGATTGTGACAGAGGAAGACAGAGAAGACTACCACCGTTTCTTTAAAAAAGAAGTGTACTTCCCTAATGGCTGGAACGGAACATTTGGTCAAGGAAATCAGATCCCTGGTTCCAGCACCACTCCTTCTGACCCGCAGCGAGGAGGTAACGGAGTGTATACGAGCTTTGCAGATCTTCGTCCGAAAATCAAGCAAGACCCAGCTTGGTCAGCACTGGAGAGTAAATATCAAGCATCTTTTAATGAAGCAACAGGCAAATGGGAAAACGGAGCGCCAAGTTTCACCTATCACCGTTTCTGGTCGCAAGTTGATATGGCTACGGCTTATGCAGAATACCATCGTCTC
>Bacillus_australimaris_WP_060699053.1
AAAGAACGGTTTTTAACGCTTTATCATCAAATCAAAAGTGAGGCGCATGGATATTTTTCACCGGAGGGAATTCCGTATCACTCAATCGAGACGCTCATTTGTGAAGCACCTGATTACGGGCATATGACCACCTCAGAAGCGTATAGCTATTGGCTGTGGCTTGAGGTGCTGTACGGACATTACACAGGGGATTGGAGCAAATTAGAGGCAGCTTGGGACAATATGGAGAAGTACATCATCCCAGTAAATGAAGATGGACATGATGAGCAGCCACATATGAACGCTTATAATCCGTCTAGCCCCGCCACATATGCAGCAGAAAAACCATACCCGGATCAATATCCTAGCCAGTTGAGCGGTGCTCGTCCTGCTGGTCAAGATCCGATTGATAATGAATTGAAGTCAACTTATGGAACGAATGAGACGTATTTAATGCACTGGCTCCTAGATGTAGATAACTGGTATGGCTATGGAAACTTGCTCAACCCATCACATACAGCCGCATATGTGAACACATTCCAGCGTGGCCAGCAGGAATCCGTATGGGAGTCTATTCCTCATCCATCACAAGACGATAAAACGTTTGGTAAGCCGAATGAAGGCTTCATGAGCTTGTTCACAAAAGAAAATCAAGCTCCAGCCGCCCAGTGGCGCTATACCAATGCAACGGATGCTGATGCACGTGCGATACAAGCAATGTATTGGGCAAAGGAACTTGGCTACAATCAGTCCACCTATCTTAATAAAGCGAAGAAAATGGGCGATTTTCTCCGTTACGGTATGTACGATAAATATTTTCAAACGATTGGAAGCGGGAAACAGGGTAATCCGTATCCTGGAAACGGAAAGGGTGGCTGTCATTACTTAATGGCATGGTATACCTCTTGGGGCGGAGGACTTGGGGATTATGCAAATTGGTCGTGGCGTATCGGGGCGAGCCATTGTCATCAGGGGTATCAAAACCCTGTCGCTGCTTATGCTTTATCCTCAGATAAAGGAGGCTTAAAGCCATCCTCAGCTACCGGGGCAAGCGATTGGGAAAAAACATTGAAGAGGCAGCTTGAATTTTACGTATGGCTTCAATCGAAAGAGGGAGCTATAGCAGGAGGCGCAACCAATAGCTGGAATGGAGACTATAGTGCTTATCCGGCAGGGAGAAGTACATTTTATGATATGGCATATGAGGATGCACCTGTTTACCATGACCCGCCTTCTAATAACTGGTTTGGGATGCAGGCGTGGCCAATGGAGCGCGTAGCAGAGCTGTATTACATTTTTGTGAAAGATGGAGACAAAACATCTGAAAATGTTCAAATGGCCAAATCTGTCATCACAAAATGGGTCAGCTATGCATTAGATTACATTTTTATCGGCAGCCGTCCTGTGTCGGATGAAGAGGGTTATTTCTTAGATGACCAAGGTCAAAGAATTCTTGGGGGAACAAATGCTGTTGTTGCTAAAACGAGTGCACCTGGGGAGTTTTGGCTTCCTGGAAATATTGCTTGGCGCGGTCAGCCTGATACTTGGAACGGGTTCCAGTCTGCAACAGGAAATCCAAATTTAACAGCTGTCACAAAAGATCCAACTCAGGATACAGGCGTATTAGGGAGCCTTGCCAAAGCTTTGATTTTCTTTGCTGCTGCTACAAAGCTAGAAACAGGTGATTATACAGCGCTTGGTGCGAGAGCAAAAGATACAGCCGCACAGCTCCTTGAGGTTGCATGGAATTATAATGACGGGCTGGGCATTGTAACAGAGGAAGAAAGAGAAGACTATGACCGTTTCTTTAAAAAGGAAGTGTATTTCCCAAATGGATGGAGCGGGACATTTGGTCAAGGAAATCAGATTCCTGGAGCGAATACCATTCCTTCTGATCCGCAGCGGGGAGGGAACGGGGTCTATACGAGTTTTGCAGATCTTCGTCCGGACATTAAACAAGATCCAGCATGGTCTTCACTCGAGAGTAAATATCAGAGTTCATTTAATGAAACAACGGGCAAATGGGAAAATGGGGCGCCGGTTTTCATTTATCACCGCTTCTGGTCTCAAGTGGATATGGCTACTGCCTATGCTGAATATCATCGTCTC
>Bacillus_caseinilyticus_WP_090889467.1
GAAGCTCGGTTCATCCAGCTTTATCAGCAGTTGAAGGATCCGGCCAACGGATACTTCTCGGATGAAGGCATTCCGTATCATGCAATTGAGACGTTGATGAGCGAGGCACCTGATTACGGTCATATGACAACTTCGGAAGCATACAGTTATTGGATCTGGCTAGAAGTGCTCTACGGTGCTTATACGGGAGACTGGGAGCCGTTGGAAGAGGCTTGGGACAGCATGGAGCAGTACATTATTCCTGATCCTCATGAACAGCCGACAATACAGCACTACAATGCGTCCAGCCCGGCTACTTATGCACCTGAGCACCCTTATCCGGACATGTATCCGAGCAGGCTTTCCCAGGAGGTGACAACCGGAGCTGATCCTCTGCATCAGGAACTGTTATCCACATACAACGAAGATTCCATGTATTTGATGCATTGGCTGCTGGATGTGGACAATTGGTACAATTTCGGCAATCTTCTTTCTCCTGGACACACCGCGGCATATGTCAACACATTCCAGCGGGGACAGCAAGAATCCGTTTGGGAGACGATCACCCATCCTTCACAAGATGACTTTTCTTTCGGCAGTCCTGACGGTGGGTTCGTGTCACTGTTTACCGCTGAGGATGGCCAGACAGCTCCACAATGGCGATATACCGCAGCTCCGGATGCGGATGCGCGGGTTGTTCAAGTAATGCATTTGGCTCAGGAGTTCGGTTATGACAACGAGGAATATTTGGATAAGACGCGCAAAATGGGGGATTACCTGCGTTACAGCATGTATGATAAGTATTTTCAGGAAATCGGAAGTGCCTCGGATGGGAATCCGACACCAGGGACGAACAAAAGTGCCAGTCATTATTTGCTTTCATGGTACACAGCATGGGGCGGCGGATTGCCGACCGACGATAATCCATGGGGAGCAAACTGGGCGTGGAAAATAGGTTCGAGTCATGTTCATCAAGGGTATCAAAATCCTGTTGCCGCTTATGCGCTTTCCCGTGGGGATCTTGTACCTGATTCCCCAACTGCGCAAAGCGATTGGGAAGAATCGCTGCTCCGTACCTTGGAATTTTTCACATGGCTGCAGTCCGATGAGGGGGCCATTGCCGGAGGGGCCACAAACAGTGTTGGTGGACATTATGCTCCTTATGATCCGAATGTAAGTACATTTTATGACATGGTCTACGATGAAAAGCCGGTTTATCATGATCCTCCTTCCAACACTTGGTTCGGCTTTCAAGCTTGGTCGATGGAACGGGTAGCCGATTTTTACCGCATGCTGGCTGAGAGTGGGGAGACGGCGTCCGAAGAGTTCCAAATGGCGAAGCAGGTAACGGAAAACTGGGTCAACTGGGCCTTGCAATATACGTTTGTTGATGAACGTCCGGTGGTTGACGATGAAGGATATTTTCTCGATCCTCAAGGTGACCGCATTTTAATTGATTCCGAGCCAACGGTAGATACAGTTCCAGCTCCAGGCGAGTTTTGGTTACTGGATGGACAGGACTGGGAAGGCATGCCGGAAAATTGGAACGGTTTCAGCAATCATGACGGAAATCCGAATTTGCATGTTATTCCCCAGGGAGCAAGTCAGGATGTAGGCGCTCTCGGGAGCTTTGTTAAAGTGTTAGTTAATTATGCGGCTGGAACGGAAGCGGAACAGGGCTCTTATTCTGACCTTGGGGAAGATGCGAAAAATGTCGCCGCACAACTTCTGAACACAGCGTGGCAGTACAATGACGGCATCGGCATTGTGACGCAGGAAGAACGGGGGGATTACTGGCGCTACTTTGACCAGAGGATCTACATTCCTGACGGCTGGACCGGCATATACGGACAGGGAAATGAGCTTCCAGGTGCGAATACCGTTCCTTCCGATTCGGAAAGAGGCGGAAACGGTGTTTATATCTCGTACCATGACTTGCGACCGGAAATAAAAAACGATCCACAGTGGGATTATCTGGAGAATTTATACAACTCTTCTTTTAATCCAGATACCCAGGAATGGGAGGACGGTGTGCCTACATTTGAATACCATCGTTTTTGGTCTCAAGTGGACATGGCCACGGCCTATGCTGTATATGACCGATTG
>Bacillus_cellulasensis_WP_017367259.1
AAAGAACGGTTTTTAGCGCTTTATCATCAAATGAAAAACGATGCGAATGGATATTTTTCAAAAGAAGGCATTCCGTATCATTCCGTTGAGACACTCATTTGCGAGGCGCCTGATTACGGGCATATGACAACTTCAGAAGCTTACAGCTACTGGTTATGGCTTGAAGTATTGTATGGGCATTACACAGGCGATTGGAGCAAACTAGAAGCTGCTTGGGATAATATGGAGAAGTTTATCATTCCAGTAAACGAAGATGGACATGACGAACAGCCGCATATGAGCTCTTACAATCCATCTAGCCCAGCCACATACGCTTCAGAAAAACCATATCCAGATCAATATCCGAGCCAGTTGACGGGTGCTCGCCCTGCTGGTCAAGATCCAATTGATCATGAACTGAGGTCAACTTACGGAACGAATGAAACGTATTTAATGCACTGGCTTCTTGATGTAGACAACTGGTATGAATATGGGAATTTGCTCAACCCATCACATACAGCCGCATATGTAAACACATTCCAGCGGGGTCCGCAAGAATCCGTATGGGAGGCCATCCCTCATCCATCACAAGATGATAAAACGGCCGGAAAGCCCAATGAAGGTTTCATGAGCTTGTTCACAAAAGAAAATCAAGCGCCAGCCGCCCAGTGGCGCTACACAAATGCGACGGACGCTGATGCACGTGCGATACAGGCAATGTATTGGGCAAAGGAACTTGGCTATAACGGGTCAGCCTATCTTGATAAAGCGAAAAAGATGGGGGATTTCCTTCGTTACGGAATGTACGATAAATATTTTCAAACAATTGGAAGCGGCAAGCAAGGTAATCCGTATCCTGGAAATGGAAAAAGTGCATGTCATCACTTAATGGCATGGTATACCTCTTGGGGCGGGGGACTTGGAGAATATGCGAATTGGTCATGGCGTATCGGAGCGAGCCATTGTCATCAAGGGTATCAAAACCCAGTCGCTGCCTACGCTTTATCCTCAGATAAGGGAGGCTTAAAGCCATCGTCACCGACTGGTGCAAGTGATTGGGAAAAGACGTTAAAGAGACAGCTTGAATTTTACGTCTGGCTTCAATCAAAAGAGGGAGCGATTGCAGGAGGTGCTACCAACAGCTGGAATGGAGACTATAGCGCTTATCCAGCAGGAAGAAGCACATTTTATGATATGGCTTATGAAGATGCGCCTGTTTACCATGATCCTCCGTCCAATAACTGGTTTGGAATGCAAGCATGGCCGATTGAGCGTGTAGCAGAGCTTTATTATATCTTTGCAAAAGATGGCGACAAAACATCTGAAAATTTCCAAATGGCCAAATCTGTCATCACAAAATGGGTCAACTATTCACTAGATTATATTTTTATTGGCACTCGTCCTGTGTCGGATCAAGATGGATATTTTTTAGATGGTCAGGGTCAAAGAATTCTAGGGGGGACAAATGTTGCTGTTGCTACGACGAGTGCACCTGGAGAGTTTTGGATTCCTGGGAATATAGAATGGAGCGGTCAACCTGACACTTGGAGCGGATTCCAATCTGCAACAGGTAATCCCAATTTAACGGCAGTTACAAAAGATCCTACTCAAGATACTGGTGTACTGGGCAGTCTCATCAAAGCGCTCACATTCTTTGCTGCTGCAACACAGAAAGAGACAGGAAACTACACAGCACTTGGCATAAGAGCAAAAGAGACAGCGGCACAGCTCCTTGAGGTTGCTTGGAATTACAATGATGGTGTAGGGATTGTGACAGAGGAAGACAGAGAAGACTACCACCGTTTCTTTAAAAAAGAAGTGTACTTCCCAAATGGCTGGAACGGAACATTTGGTCAAGGAAATCAGATCCCTGGTTCCAGCACCATTCCTTCTGACCCGCAGCGAGGAGGTAACGGAGTGTATACGAGCTTTGCAGATCTTCGTCCGAAAATCAAGCAAGACCCAGCTTGGTCAGCCCTGGAGAGTAAATATCAATCATCTTTTAATGAAGCAACAGGCAAATGGGAAAACGGAGCGCCAAGTTTCACCTATCACCGTTTCTGGTCGCAAGTTGATATGGCTACGGCTTATGCAGAATACCATCGTCTC
>Bacillus_cellulasensis_WP_035700774.1
AAAGAACGGTTTTTAGCGCTTTATCATCAAATGAAAAACGATGCGAATGGATATTTTTCAAAAGAAGGCATTCCGTATCATTCCGTTGAGACACTCATTTGCGAGGCGCCTGATTACGGGCATATGACAACTTCAGAAGCTTACAGCTACTGGTTATGGCTTGAAGTATTGTATGGGCATTACACAGGCGATTGGAGCAAACTAGAAGCTGCTTGGGATAATATGGAGAAGTTTATCATTCCAGTAAACGAAGATGGACATGACGAACAGCCGCATATGAGCTCTTACAATCCATCTAGCCCAGCCACATACGCTTCAGAAAAACCATATCCAGATCAATATCCGAGCCAGTTGACGGGTGCTCGCCCTGCTGGTCAAGATCCAATTGATCATGAACTGAGGTCAACTTACGGAACGAATGAAACGTATTTAATGCACTGGCTTCTTGATGTAGACAACTGGTATGAATATGGGAATTTGCTCAACCCATCACATATAGCCGCATATGTAAACACATTCCAGCGGGGTCCGCAAGAATCCGTATGGGAGGCCATCCCTCATCCATCACAAGATGATAAAACGGCCGGAAAGCCCAATGAAGGTTTCATGAGCTTGTTCACAAAAGAAAATCAAGCGCCAGCCGCCCAGTGGCGCTACACAAATGCGACGGACGCTGATGCGCGTGCAATACAGGCGATGTATTGGGCAAAGGAACTTGGCTATAATGGGTCAGTCTATCTTGATAAAGCGAAAAAGATGGGTGATTTCCTTCGTTACGGAATGTACGATAAATATTTTCAAACAATTGGAAGCGGCAAGCAAGGTAATCCGTATCCTGGAAATGGAAAAAGTGCATGTCATCACTTAATGGCGTGGTACACCTCTTGGGGCGGGGGACTTGGAGAATATGCGAATTGGTCATGGCGTATCGGAGCGAGCCATTGTCATCAAGGGTATCAAAACCCAGTCGCTGCCTACGCTTTATCCTCAGATAAGGGAGGCTTAAAGCCATCGTCACCAACTGGTGCAAGTGATTGGGAAAAGACGTTAAAGAGACAGCTTGAATTTTACGTCTGGCTTCAATCAAAAGAGGGAGCGATTGCAGGAGGTGCTACCAACAGCTGGAATGGAGACTATAGCGCTTATCCAGCAGGAAGAAGCACATTTTATGATATGGCTTATGAAGATGCGCCTGTTTACCATGATCCTCCGTCCAATAACTGGTTTGGAATGCAAGCATGGCCGATTGAGCGTGTAGCAGAGCTTTATTATATCTTTGCAAAAGATGGCGACAAAACATCTGAAAATTTCCAAATGGCCAAATCTGTCATCACAAAATGGGTCAACTATTCACTAGATTATATTTTTATTGGCACTCGTCCTGTGTCGGATCAAGATGGATATTTTTTAGATGGTCAGGGTCAAAGAATTCTAGGGGGGACAAATGTTGCTGTTGCTACGACGAGTGCACCTGGAGAGTTTTGGATTCCTGGGAATATAGAATGGAGCGGCCAGCCTGACACTTGGAGCGGGTTCCAATCTGCAACAGGTAATCCAAATTTAACGGCAGTTACAAAAGATCCTACTCAAGATACTGGTGTACTGGGCAGTCTAATCAAAGCACTCACATTCTTTGCTGCTGCAACACAGAAAGAGACAGGAAACTACACAGCGCTTGGCATAAGAGCAAAAGAGACAGCGGCACAGCTCCTTGAGGTTGCTTGGAATTACAATGATGGTGTAGGGATTGTGACAGAGGAAGACAGAGAAGACTACCACCGTTTCTTTAAAAAAGAAGTGTACTTCCCTAATGGCTGGAACGGAACATTTGGTCAAGGAAATCAGATCCCTGGTTCCAGCACCACTCCTTCTGACCCGCAGCGAGGAGGTAACGGAGTGTATACGAGCTTTGCAGATCTTCGTCCGAAAATCAAGCAAGACCCAGCTTGGTCAGCACTGGAGAGTAAATATCAAGCATCTTTTAATGAAGCAACAGGCAAATGGGAAAACGGAGCGCCAAGTTTCACCTATCACCGTTTCTGGTCGCAAGTTGATATGGCTACGGCTTATGCAGAATACCATCGTCTC
>Bacillus_cellulasensis_WP_052463355.1
AAAGAACGGTTTTTAGCGCTTTATCATCAAATGAAAAACGATGCGAATGGATATTTTTCAAAAGAAGGCATTCCGTATCATTCCGTTGAGACACTCATTTGTGAGGCACCTGATTACGGGCATATGACCACTTCAGAAGCTTACAGCTATTGGTTATGGCTTGAAGCATTGTATGGTCACTACACAGGCGATTGGAGCAAACTAGAAGCGGCTTGGGATAATATGGAGAAGTTTATCATTCCAGTAAACGAAGATGGACATGACGAACAGCCGCATATGAGTTCTTACAATCCATCTAGCCCAGCCACATACGCTTCAGAGAAACCATATCCAGATCAATATCCGAGCCAGTTGACGGGTGCTCGCCCTGCTGGTCAAGATCCGATTGATCATGAACTGAGGTCAACTTACGGAACGAATGAAACGTATTTAATGCACTGGCTACTTGATGTAGACAACTGGTATGAATATGGGAATTTGCTCAACCCATCACATACAGCCGCATATGTAAACACATTCCAGCGGGGTCCGCAAGAATCCGTATGGGAGGCCATCCCTCATCCATCACAAGATGATAAAACGGCCGGAAAGCCCAATGAAGGTTTCATGAGCTTGTTCACAAAAGAAAATCAAGCGCCCGCCGCCCAGTGGCGCTACACAAATGCGACGGATGCTGATGCGCGTGCAATACAGGCGATGTATTGGGCAAAGGAACTTGGCTATAATGGGTCAGTCTATCTTGATAAAGCGAAAAAGATGGGTGATTTCCTTCGTTACGGAATGTACGATAAATATTTTCAAACAATTGGAAGCGGCAAGCAAGGTAATCCGTATCCTGGAAATGGAAAAAGTGCATGTCATCACTTAATGGCGTGGTACACCTCTTGGGGCGGGGGACTTGGAGAATATGCGAATTGGTCATGGCGTATCGGAGCGAGCCATTGTCATCAAGGGTATCAAAACCCAGTCGCTGCCTACGCTTTATCCTCAGATAAGGGAGGCTTAAAGCCATCGTCACCAACTGGTGCAAGTGATTGGGAAAAGACGTTAAAGAGACAGCTTGAATTTTACGTCTGGCTTCAATCAAAAGAGGGAGCGATTGCAGGAGGTGCTACCAACAGCTGGAATGGAGACTATAGCGCTTATCCAGCAGGAAGAAGCACATTTTATGATATGGCTTATGAAGATGCGCCTGTTTACCATGATCCTCCGTCCAATAATTGGTTTGGAATGCAAGCATGGCCGATTGAGCGTGTAGCAGAGCTTTATTATATCTTTGCAAAAGATGGCGACAAAACATCTGAAAATTTCCAAATGGCCAAATCTGTCATCACAAAATGGGTCAACTATTCACTAGATTATATTTTTATTGGCACTCGTCCAGTGTCGGATCAAGATGGATATTTTTTAGATGGTCAGGGTCAAAGAATTCTAGGGGGGGCAAATGTTGCTGTTGCTACGACGAGTGCACCTGGAGAGTTTTGGATTCCTGGGAATATAGAATGGAGCGGTCAACCTGACACTTGGAGCGGATTCCAATCTGCAACAGGTAATCCCAATTTAACGGCAGTTACAAAAGATCCTACTCAAGATACTGGTGTACTGGGCAGTCTCATCAAAGCGCTCACATTCTTTGCTGCTGCAACACAGAAAGAGACAGGAAACTATACAGCACTTGGCATAAGAGCAAAAGAGACAGCGGCACAGCTCCTTGAGGTTGCTTGGAATTACAATGATGGTGTAGGGATTGTGACAGAGGAAGACAGAGAAGACTACCACCGTTTCTTTAAAAAAGAAGTGTACTTCCCAAATGGCTGGAACGGAACATTTGGTCAAGGAAATCAGATCCCTGGTTCCAGCACCATTCCTTCTGACCCGCAGCGAGGAGGTAACGGAGTGTATACGAGCTTTGCAGATCTTCGTCCGAAAATCAAGCAAGACCCAGCTTGGTCAGCCCTGGAGAGTAAATATCAATCATCTTTTAATGAAGCAACAGGCAAATGGGAAAACGGAGCGCCAAGTTTCACCTATCACCGTTTCTGGTCGCAAGTTGATATGGCTACAGCTTATGCAGAATACCATCGTCTC
>Bacillus_cellulasensis_WP_057079553.1
AAAGAACGGTTTTTAGCGCTTTATCATCAAATGAAAAACGATGCGAATGGATATTTTTCAAAAGAAGGCATTCCGTATCATTCCGTTGAGACACTCATTTGCGAGGCGCCTGATTACGGGCATATGACCACTTCAGAAGCTTACAGCTACTGGTTATGGCTTGAAGTATTGTATGGGCATTACACAGGCGATTGGAGCAAACTAGAAGCTGCTTGGGATAATATGGAGAAGTTTATCATTCCAGTAAACGAAGATGGACATGACGAACAGCCGCATATGAGCTCTTACAATCCATCTAGCCCAGCCACATACGCTTCAGAAAAACCATATCCAGATCAATATCCGAGCCAGTTGACGGGTGCTCGCCCTGCTGGTCAAGATCCAATTGATCATGAACTGAGGTCAACTTACGGAACGAATGAAACGTATTTAATGCACTGGCTTCTTGATGTAGACAACTGGTATGAATATGGGAATTTGCTCAACCCATCACATACAGCCGCATATGTAAACACATTCCAGCGGGGTCCGCAAGAATCCGTATGGGAGGCCATCCCTCATCCATCACAAGATGATAAAACGGCCGGAAAGCCCAATGAAGGTTTCATGAGCTTGTTCACAAAAGAAAATCAAGCGCCAGCCGCCCAGTGGCGCTACACAAATGCGACGGACGCTGATGCACGTGCGATACAGGCAATGTATTGGGCAAAGGAACTTGGCTATAATGGTTCAGCCTATCTTGATAAAGCGAAAAAGATGGGGGATTTCCTTCGTTACGGAATGTACGATAAATATTTTCAAACAATTGGAAGCGGCAAGCAAGGTAATCCGTATCCTGGAAATGGAAAAAGTGCATGTCATCACTTAATGGCATGGTATACCTCTTGGGGCGGGGGACTTGGAGAATATGCGAATTGGTCATGGCGTATCGGAGCGAGCCATTGTCATCAAGGGTATCAAAACCCAGTCGCTGCCTACGCTTTATCCTCAGATAAGGGAGGCTTAAAGCCATCGTCACCGACTGGTGCAAGTGATTGGGAAAAGACGTTAAAGAGACAGCTTGAATTTTACGTCTGGCTTCAATCAAAAGAGGGAGCGATTGCAGGAGGTGCTACCAACAGCTGGAATGGAGACTATAGCGCTTATCCAGCAGGAAGAAGCACATTTTATGATATGGCTTATGAAGATGCGCCTGTTTACCATGATCCTCCGTCCAATAACTGGTTTGGAATGCAAGCATGGCCGATTGAGCGTGTAGCAGAGCTTTATTATATCTTTGCAAAAGATGGCGACAAAACATCTGAAAATTTCCAAATGGCTAAATCTGTCATCACAAAATGGGTCAACTATTCACTAGATTATATTTTTATTGGCACTCGTCCTGTGTCGGATCAAGATGGATATTTTTTAGATGGTCAGGGTCAAAGAATTCTAGGGGGGACAAATGTTGCTGTTGCTACGACAAGTGCACCTGGAGAGTTTTGGATTCCTGGGAATATAGAATGGAGCGGCCAGCCTGACACTTGGAGCGGGTTCCAATCTGCAACAGGTAATCCAAATTTAACGGCAGTTACAAAAGATCCTACTCAAGATACTGGTGTACTGGGCAGTCTAATCAAAGCACTCACATTCTTTGCTGCTGCAACACAGAAAGAGACAGGAAACTACACAGCACTTGGCATAAGAGCAAAAGAGACAGCGGCACAGCTCCTTGAGGTTGCTTGGAATTACAATGATGGTGTAGGGATTGTGACAGAGGAAGACAGAGAAGACTACCACCGTTTCTTTAAAAAAGAAGTGTACTTCCCTAATGGCTGGAACGGAACATTTGGTCAAGGAAATCAGATCCCTGGTTCCAGCACCACTCCTTCTGACCCGCAGCGAGGAGGTAACGGAGTGTATACGAGCTTTGCAGATCTTCGTCCGAAAATCAAGCAAGACCCAGCTTGGTCAGCACTGGAGAGTAAATATCAAGCATCTTTTAATGAAGCAACAGGCAAATGGGAAAACGGAGCGCCAAGTTTCACCTATCACCGTTTCTGGTCGCAAGTTGATATGGCTACGGCTTATGCAGAATACCATCGTCTC
>Bacillus_cellulasensis_WP_060832331.1
AAAGAACGGTTTTTAGCGCTTTATCATCAAATGAAAAACGATGCGAATGGATATTTTTCAAAAGAAGGCATTCCGTATCATTCCGTTGAGACACTCATTTGTGAGGCACCTGATTACGGGCATATGACCACTTCAGAAGCTTACAGCTATTGGTTATGGCTTGAAGCATTGTATGGTCACTACACAGGCGATTGGAGCAAACTAGAAGCGGCTTGGGATAATATGGAGAAGTTTATCATTCCAGTAAACGAAGATGGACATGACGAACAGCCGCATATGAGTTCTTACAATCCATCTAGCCCAGCCACATACGCTTCAGAGAAACCATATCCAGATCAATATCCGAGCCAGTTGACGGGTGCTCGCCCTGCTGGTCAAGATCCGATTGATCATGAACTGAGGTCAACTTACGGAACGAATGAAACGTATTTAATGCACTGGCTACTTGATGTAGACAACTGGTATGAATATGGGAATTTGCTCAACCCATCACATACAGCCGCATATGTAAACACATTCCAGCGGGGTCCGCAAGAATCCGTATGGGAGGCCATCCCTCATCCATCACAAGATGATAAAACGGCCGGAAAGCCCAATGAAGGTTTCATGAGCTTGTTCACAAAAGAAAATCAAGCGCCCGCCGCCCAGTGGCGCTACACAAATGCGACGGATGCTGATGCGCGTGCAATACAGGCGATGTATTGGGCAAAGGAACTTGGCTATAATGGGTCAGTCTATCTTGATAAAGCGAAAAAGATGGGTGATTTCCTTCGTTACGGAATGTACGATAAATATTTTCAAACAATTGGAAGCGGCAAGCAAGGTAATCCGTATCCTGGAAATGGAAAAAGTGCATGTCATCACTTAATGGCGTGGTACACCTCTTGGGGCGGGGGACTTGGAGAATATGCGAATTGGTCATGGCGTATCGGAGCGAGCCATTGTCATCAAGGGTATCAAAACCCAGTCGCTGCCTACGCTTTATCCTCAGATAAGGGAGGCTTAAAGCCATCGTCACCAACTGGTGCAAGTGATTGGGAAAAGACGTTAAAGAGACAGCTTGAATTTTACGTCTGGCTTCAATCAAAAGAGGGAGCGATTGCAGGAGGTGCTACCAACAGCTGGAATGGAGACTATAGCGCTTATCCAGCAGGAAGAAGCACATTTTATGATATGGCTTATGAAGATGCGCCTGTTTACCATGATCCTCCGTCCAATAATTGGTTTGGAATGCAAGCATGGCCGATTGAGCGTGTAGCAGAGCTTTATTATATCTTTGCAAAAGATGGCGACAAAACATCTGAAAATTTCCAAATGGCCAAATCTGTCATCACAAAATGGGTCAACTATTCACTAGATTATATTTTTATTGGCACTCGTCCAGTGTCGGATCAAGATGGATATTTTTTAGATGGTCAGGGTCAAAGAATTCTAGGGGGGGCAAATGTTGCTGTTGCTACGACGAGTGCACCTGGAGAGTTTTGGATTCCTGGGAATATAGAATGGAGCGGTCAACCTGACACTTGGAGCGGATTCCAATCTGCAACAGGTAATCCCAATTTAACGGCAGTTACAAAAGATCCTACTCAAGATACTGGTGTACTGGGCAGTCTCATCAAAGCGCTCACATTCTTTGCTGCTGCAACACAGAAAGAGACAGGAAACTATACAGCACTTGGCATAAGAGCAAAAGAGACAGCGGCACAGCTCCTTGAGGTTGCTTGGAATTACAATGATGGTGTAGGGATTGTGACAGAGGAAGACAGAGAAGACTACCACCGTTTCTTTAAAAAAGAAGTGTACTTCCCAAATGGCTGGAACGGAACATTTGGTCAAGGAAATCAGATCCCTGGTTCCAGCACCATTCCTTCTGACCCGCAGCGAGGAGGTAACGGAGTGTATACGAGCTTTGCAGATCTTCGTCCGAAAATCAAGCAAGAACCAGCTTGGTCAGCCCTGGAGAGTAAATATCAATCATCTTTTAATGAAGCAACAGGCAAATGGGAAAACGGAGCGCCAAGTTTCACCTATCACCGTTTCTGGTCGCAAGTTGATATGGCTACAGCTTATGCAGAATACCATCGTCTC
>Bacillus_glycinifermentans_WP_046128927.1
CGTTTTATGCAATTGTATGAGCAGATTAAAAATCCGAATAACGGTTATTTTTCCCCGGAGGGCATTCCGTACCACTCCATTGAAACACTCATCTGTGAAGCTCCGGACTACGGCCATATGACGACATCTGAAGCATACAGCTATTGGCTGTGGCTCGAAGCGATGTACGGGCGTTACACGCAAGACTGGGCTAAGCTTGAAGCCGCTTGGGACAACATGGAGAAATATATCATCCCCGTCAATGAAGGAGACGGAAAAGAAGAACAGCCGACGATGCGCTACTACAACCCTTCAAGCCCTGCCACATACGCCGCTGAACATCCCTTTCCTGACCGCTACCCGTCGCCTCTTACCGGACAGTATCCCGCAGGAAACGACCCGCTTGACGCCGAGCTGAAAGCCACATACGGAAGCAATGAAACGTATTTGATGCACTGGCTGCTGGACGTTGACAACTGGTATGGATTCGGCAATCTTCTGAACCCTTCCCATACTGCTGCCTACGTCAACACTTATCAGCGCGGAGAACAGGAATCAGTCTGGGAAACGATTCCGCATCCGTCCCAGGATGATCAGACCTTTGGAAAAGCAAATGAAGGGTTTATGAGCCTGTTCACAAAAGAAAATCAGGCGCCTGCTCCGCAATGGCGCTACACGAACGCGACGGATGCCGATGCCCGCGCCATTCAGGCGATGTACTGGGCAAAGCAGTGGGGCTACAACAATTCAACGTATTTGAACAAAGCCAAAAAGATGGGGGACTTTCTCCGCTACGGCATGTATGATAAATATTTCCAAAGGATTGGGAGCGCTTCTGGAGGATCGCCGCAAAGGGGATCGGGCAAAGACGCCTGCCATTATTTAATGGCATGGTACACCGCATGGGGAGGCGGGCTCGGACAGTATGCGAACTGGGCTTGGCGGATCGGCGCAAGCCATGTGCATCAAGGCTATCAAAATCCGGTTGCCTCATATGCGCTGTCTACGTCTGAAGGTGGCCTGATTCCAAATTCGCCTTCGGCGCGCGCCGACTGGGAAACCGCGCTGAAACGGCAGCTTGAACTGTATACGTGGCTGCTTTCTTCAGAAGGTGCGATCGCCGGCGGCGCTACAAACAGCTGGAACGGCAACTACAGCCGGTATCCGGAGGATGTCAGCACGTTTTATGGCATGGCGTACACAGAAGCGCCGGTTTACCATGATCCGCCTTCAAACAATTGGTTCGGCATGCAAGCCTGGCCGATGGAAAGGGTCGCTGAACTGTATTATATTTTGGCTGCAAAAGGCGACACATCTTCCGAGAATTTTAAAATGGCAAAGACCGTCATTGAAAAATGGACCGCTTATTCGATGGACTATGTTTTTGTTAACGAACGTCCGCTGTCAGACGATGAGGGCTATTATTTGAATGAAGCGGGAGAAAGAATTTACGGCGGCAACAACCCGAATGTTGCCACAGAGCCTGATCCGGGCGAATTTTGGATTCCGTCCAATCTAGAATGGAGCGGTCAGCCCGACACGTGGAAAGGTTTCGCTTCCTTTACGGGCAACCCGGGGCTGCACGTTACGACAAAGAGCCCGTCACAGGATGTCGGTGTTCTCGGAAGCTATATTAAAACGCTTGTTTTCTTTGCGGCTGGAACAAAAGCCGAAACAGGAAGCTTCACCGCTCTCGGAAACCGCGCCAAAAACCTCGCGAAAGGCCTGCTCGATTCGGCGTGGAATAAAAATGACGGGATCGGTATTGCGGCAGAGGAAGAGCATGCCGATTACGTCCGCTACTTTACGGAGGAAATCTACTTCCCGAACGGCTGGAGCGGAAGGAACGGCCAGGGAAACACCATCCCCGGACCGAATACCGTGCCGTCCGACCCTGCTAAAGGAGGAAACGGCGTCTATATCAGCCATACGGATCTCCGTCCAAAGATCAAAAACGATCCGAAATGGACTTATTTGGAAAACAAATACCGAACATCGTGGAACCCGGATACCGGCAAATGGGAAAATGGTCTGCCGACATTCATTTACCACCGTTTTTGGTCCCAAGTCGACATCGCGACAGCGTATGCCGAGTATGACCGCTTA
>Bacillus_haynesii_WP_043926400.1
CGCTTTATGCAATTGTATGAGCAAATTAAAAATCCGCAAAACGGCTATTTTTCGCCTGAAGGCATTCCTTATCACTCGGTTGAAACGCTCATATGCGAAGCGCCTGATTACGGCCATATGACAACATCTGAAGCATACAGCTATTGGCTGTGGCTTGAAGCGATGTATGGCCGCTACACACAGGACTGGTCAAAGCTAGAAACCGCCTGGGACAATATGGAGAAATATATCATCCCGGTCAATGAAGGCGATGGAAACGAAGAACAGCCTACGATGAGCTACTATAACCCCTCAAGCCCTGCCACATATGCCGCAGAACACCGCTACCCTGATCTTTATCCTTCGGCTCTGACCGGACAATATCCGGCCGGAAACGATCCGCTTGACGGAGAGCTTAGATCCACATACGGAAGCAATGAAACGTATTTAATGCACTGGCTGCTTGACGTCGACAACTGGTATGGATTCGGGAACCTGCTGAACCCATCGCACACCGCTGTTTATGTCAACACTTACCAGCGCGGTGAACAGGAGTCTGTTTGGGAAACGGTTCCGCACCCCTCTCAGGACAATCAGACGTTTGGAAAACCGAATGAAGGATTTATGAGTCTGTTTACAAAAGAAAATCAGGCTCCTGCCCCGCAGTGGCGCTACACCAATGCAACAGATGCCGATGCGCGCGCCGTTCAGGCGATGTACTGGGCCAGGCAATGGGGCTACAGCAATACTAAATATTTAGAAAAAGCTAAAAAAATGGGGGACTTTCTCCGTTACGGCATGTATGATAAATACTTCCAAGAGATTGGAAGTGCTGCTGACGGCTCGCCTTCCCGCGGTACTGGGAAAAATGCATGTCATTATTTAATGGCGTGGTACACCGCTTGGGGAGGCGGATTGGGACAGTATGCAAACTGGGCGTGGCGGATCGGTGCGAGCCATATGCATCAAGGTTATCAAAACCCTGTTGCCTCTTATGCACTGTCAACGGCTGAAGGCGGATTGATTCCAAATTCATCCACAGCGCGAAGCGATTGGGAAAAGGCGCTGAAAAGGCAGCTAGAACTTTACACATGGCTGCTTTCGTCAGAAGGGGCTGTTGCCGGCGGCGCCACGAACAGCTGGAACGGCAGCTACAGCGCATATCCGCAGAATGTCAGCACATTTTACGGAATGGCCTACACAGAAGCGCCTGTATATCACGATCCGCCTTCTAACAATTGGTTCGGGATGCAAGTCTGGCCGCTGGAAAGGGTGGCGGAACTGTATTATATTTTCGCGGAGAAAGGTGACAAATCGTCTGAAAACTTCCAAATGGCAAAGCATGTGATTGAAAAATGGATCGCATATTCACTTGATTATGTGTTTGTGGGCGAACGGCCGGTTACTGATGAAGAAGGTTATTATTTAAATGATGCGGGAGAACGCGTCCTTGGCGGCCAAAACCCGCAGATCGCCTTACAATCCGACCCAGGAGAGTTTTGGATTCCGGCAAACCTTGAATGGAGCGGCCAGCCTGATCCGTGGAAGGGGTTTGATTCATTTACCGGAAATCCGGGACTGCATGTCACGACGAAGAATCCTTCTCAAGATGTCGGCGTTCTCGGCAGCTATATTAAAACGCTTGTCTTCTTTGCAGCCGGAACAAAAGCCGAAACCGGCGGCTTTACCGCTCTTGGAAACAAATCCAAAAATCTGGCAAAAGAACTGCTTGATACAGCATGGAGTAAAAATGACGGAATCGGTATCGCAGCAGAGGAAGAACATGAAGATTATATCCGCTACTTTACGAAGGAAATCTACTTTCCGAATGGTTGGAGCGGCAGAAACGGGCAGGGCAATACCATCCCTGGCCCCAACACTGTGCCGTCTGATCCGGCAAAAGGCGGTAACGGCGTCTATATCAGTCATGCGGAGCTCCGGCCGAAAATTAAAAACGATCCGATGTGGCCTTATTTGGAAAACAAATATCAGACCTCGTGGAATCCGAATACGGGCAAATGGGAAAACGGCGCACCCGTTTTCATCTATCACCGTTTCTGGTCTCAGGTCGATATGGCGACAGCTTATGCTGAGTATGACCGTTTA
>Bacillus_haynesii_WP_076789458.1
CGCTTTATGCAATTGTATGAGCAAATTAAAAATCCGCAAAACGGCTATTTTTCGCCTGAAGGCATTCCTTATCACTCGGTTGAAACGCTCATATGCGAAGCGCCTGATTACGGCCATATGACAACATCTGAAGCATACAGCTATTGGCTGTGGCTTGAAGCGATGTATGGCCGCTACACACAGGACTGGTCAAAGCTAGAAACCGCCTGGGACAATATGGAGAAATATATCATCCCGGTCAATGAAGGCGATGGAAACGAAGAACAGCCTACGATGAGCTACTATAACCCCTCAAGCCCTGCCACATATGCCGCAGAACACCGCTACCCTGATCTTTATCCTTCGGCTCTGACCGGACAATATCCGGCCGGAAACGATCCGCTTGACGGAGAGCTTAGATCCACATACGGAAGCAATGAAACGTATTTAATGCACTGGCTGCTTGACGTCGACAACTGGTATGGATTCGGGAACCTGCTGAACCCATCGCACACCGCTGTTTATGTCAACACTTACCAGCGCGGTGAACAGGAGTCTGTTTGGGAAACGGTTCCGCACCCCTCTCAGGATAATCAGACGTTTGGAAAACCGAATGAAGGATTTATGAGTCTGTTTACAAAAGAAAATCAGGCTCCTGCCCCGCAGTGGCGCTACACCAATGCAACAGATGCCGATGCGCGCGCCGTTCAGGCGATGTACTGGGCCAGACAATGGGGCTACAGCAATACTAAATATTTAGAAAAAGCTAAAAAAATGGGGGACTTTCTCCGTTACGGCATGTATGATAAATACTTCCAAGAGATTGGAAGTGCTGCTGACGGCTCGCCTTCCCGCGGTACTGGGAAAAATGCATGTCATTATTTAATGGCGTGGTACACCGCTTGGGGAGGCGGATTGGGACAGTATGCAAACTGGGCGTGGCGGATCGGTGCGAGCCATATGCATCAAGGTTATCAAAACCCTGTTGCCTCTTATGCACTGTCAACGGCTGAAGGCGGATTGATTCCAAATTCATCCACAGCGCGAAGCGATTGGGAAAAGGCGCTGAAAAGGCAGCTAGAACTTTACACATGGCTGCTTTCGTCAGAAGGGGCTGTTGCCGGCGGCGCCACGAACAGCTGGAACGGCAGCTACAGCGCATATCCGCAGAATGTCAGCACATTTTACGGAATGGCCTACACAGAAGCGCCTGTATATCACGATCCGCCTTCTAACAATTGGTTCGGGATGCAAGTCTGGCCGCTGGAAAGGGTGGCGGAACTGTATTATATTTTCGCGGAGAAAGGTGACAAATCGTCTGAAAACTTCCAAATGGCAAAGCATGTGATTGAAAAATGGATCGCATATTCACTTGATTATGTGTTTGTGGGCGAACGGCCGGTTACTGATGAAGAAGGTTATTATTTAAATGATGCGGGAGAACGCGTCCTTGGCGGCCAAAACCCGCAGATCGCCGTACAATCCGACCCAGGCGAGTTTTGGATTCCGGCAAACCTTGAATGGAGCGGCCAGCCTGATCCGTGGAAGGGGTTTGATTCATTTACCGGAAATCCGGGACTGCATGTCACGACGAAGAATCCTTCTCAAGATGTCGGCGTTCTCGGCAGCTATATTAAAACGCTTGTCTTCTTTGCAGCCGGAACAAAAGCCGAAACCGGCGGCTTTACCGCTCTTGGAAACAAAGCCAAAAATCTGGCAAAAGAACTGCTTGATGCAGCATGGAGTAAAAATGACGGAATCGGTATCGCAGCAGAGGAAGAACATGAAGATTATATCCGCTACTTTACGAAGGAAATCTACTTTCCGAATGGTTGGAGCGGCAGAAACGGGCAGGGCAATACCATCCCTGGCCCCAACACCGTGCCGTCTGATCCGGCAAAAGGCGGTAACGGCGTCTATATCAGTCATGCGGAGCTCCGGCCGAAAATTAAAAACGATCCGATGTGGCCTTATTTGGAAAACAAATATCAGACATCGTGGAATCCGAATACGGGCAAATGGGAAAACGGCGCACCCGTTTTCATCTATCACCGTTTCTGGTCTCAGGTCGATATGGCGACAGCCTATGCTGAGTATGACCGTTTA
>Bacillus_licheniformis_DSM_13___ATCC_14580_AAU23416.1
CGTTTTATGCAGCTGTATGAGCAAATTAAAAATCCGAACAACGGTTATTTCTCACCCGAAGGAATTCCCTATCACTCGGTTGAAACGCTCATATGTGAGGCGCCCGACTACGGTCATATGACGACATCTGAAGCGTACAGCTATTGGCTGTGGCTTGAAGCGATGTATGGCCGGTACACACAGGACTGGTCAAAGCTAGAAGCCGCCTGGGACAATATGGAGAAATATATTATCCCGGTCAATGAAGGAGACGGAAACGAAGAACAGCCGACCATGAACTACTACAACCCCTCAAGTCCAGCCACTTATGCTGCAGAACACCCCTACCCAGATCTGTACCCTTCAGCGCTGACCGGACAGTATCCGGCAGGAAATGACCCGCTCGATGCCGAGCTTAAAGCGACATATGGAAGCAACGAAACGTATTTAATGCATTGGCTGTTAGATGTTGACAACTGGTATGGCTTCGGAAATCTTCTGAACCCTTCGCACACTGCCGTTTATGTGAACACTTACCAGCGGGGCGAACAGGAATCCGTTTGGGAAACGGTTCCGCATCCGTCTCAGGATAATCAGACGTTCGGAAAACCGAATGAAGGTTTCATGAGCCTTTTTACAAAAGAAAATCAGGCTCCAGCACCGCAATGGCGCTACACCAATGCAACGGATGCAGATGCGCGCGCCGTTCAGGCGATGTTCTGGGCCAGGCAATGGGGCTACAGCAATACTAATTATTTAGAAAAAGCTAAAAAAATGGGGGACTTTCTCCGTTACGGCATGTATGACAAATACTTTCAAGAGATTGGAAGTGCCGCTGACGGCTCGCCTTCCCGCGGTGCTGGAAAAAATGCATGTCATTATTTAATGGCGTGGTACACCGCTTGGGGAGGCGGATTGGGACAGTATGCAAACTGGGCGTGGCGGATCGGTGCGAGCCATGTGCATCAAGGTTATCAAAACCCTGTTGCCTCTTATGCACTGTCAACGGCTGAAGGCGGATTGATTCCAAATTCATCCACAGCGCGAAGCGATTGGGAAAAGGCGCTGAAAAGGCAGCTAGAACTTTACACATGGCTGCTTTCTTCAGAAGGAGCCGTTGCCGGCGGCGCCACGAACAGCTGGAACGGCAACTACAGCGCATATCCGCAGAATGTCAGCACATTTTACGAAATGGCCTACACAGAAGCGCCTGTATATCACGATCCCCCTTCTAACAATTGGTTCGGGATGCAAGTCTGGCCGCTGGAAAGGGTGGCGGAACTGTATTATATTTTCGCAGAGAAAGGTGACAAATCGTCTGAAAGCTTCCACATGGCAAAGCATGTGATTGAAAAATGGATCGCATATTCACTTGATTATGTGTTTGTGGGCGAACGGCCGGTTACTGACGAAGAAGGCTATTATTTAAATGATGCGGGAGAACGCGTCCTTGGCGGCCAAAACCCGCAGATCGCCGTACAATCCGACCCAGGCGAGTTTTGGATTCCGGCAAACCTTGAATGGAGCGGCCAGCCTGATCCGTGGAAGGGATTTGATTCATTTACCGGAAATCCGGGACTGCATGTCACGACGAAGAATCCTTCTCAAGATGTCGGCGTTCTCGGCAGCTATATTAAAACGCTCGTCTTCTTTGCGGCCGGAACAAAAGCCGAAACCGGCGGCTTTACCGCTCTTGGAAACAAAGCCAAAAATCTGGCAAAAGAACTGCTTGATGCAGCATGGAGTAAAAATGACGGAATCGGTATCGCAGCAGAGGAAGAACATGAAGATTATATCCGCTACTTTACGAAGGAAATCTACTTTCCGAATGGCTGGAGCGGCAGAAACGGGCAGGGCAATACCATCCCTGGCCCCAACACTGTGCCGTCTGATCCGGCAAAAGGCGGTAACGGCGTCTATATCAGTCATGCGGAGCTCCGGCCGAAAATTAAAAATGATCCGATGTGGCCTTATTTGGAAAACAAATATCAGACCTCGTGGAATCCGAATACGGGCAAATGGGAAAACGGACTGCCGACCTTTGTATATCACCGTTTCTGGTCTCAGGTCGATATGGCGACAGCTTATGCTGAGTATGACCGTTTA
>Bacillus_licheniformis_WX02_AKQ73024.1
CGTTTTATGCAGCTGTATGAGCAAATTAAAAATCCGAACAACGGTTATTTCTCACCCGAAGGAATTCCCTATCACTCGGTTGAAACGCTCATATGTGAGGCGCCCGACTACGGTCATATGACGACATCTGAAGCGTACAGCTATTGGCTGTGGCTTGAAGCGATGTATGGCCGGTACACACAGGACTGGTCAAAGCTAGAAGCCGCCTGGGACAATATGGAGAAATATATTATCCCGGTCAATGAAGGAGACGGAAACGAAGAACAGCCGACCATGAACTACTACAACCCCTCAAGTCCAGCCACTTATGCTGCAGAACACCCCTACCCAGATCTGTACCCTTCAGCGCTGACCGGACAGTATCCGGCAGGAAATGACCCGCTCGATGCCGAGCTTAAAGCGACATATGGAAGCAACGAAACGTATTTAATGCATTGGCTGTTAGATGTTGACAACTGGTATGGCTTCGGAAATCTTCTGAACCCTTCGCACACTGCCGTTTATGTGAACACTTACCAGCGGGGCGAACAGGAATCCGTTTGGGAAACGGTTCCGCATCCGTCTCAGGATAATCAGACGTTCGGAAAACCGAATGAAGGTTTCATGAGCCTTTTTACAAAAGAAAATCAGGCTCCAGCACCGCAATGGCGCTACACCAATGCAACGGATGCAGATGCGCGCGCCGTTCAGGCGATGTTCTGGGCCAGGCAATGGGGCTACAGCAATACTAATTATTTAGAAAAAGCTAAAAAAATGGGGGACTTTCTCCGTTACGGCATGTATGACAAATACTTTCAAGAGATTGGAAGTGCCGCTGACGGCTCGCCTTCCCGCGGTGCTGGAAAAAATGCATGTCATTATTTAATGGCGTGGTACACCGCTTGGGGAGGCGGATTGGGACAGTATGCAAACTGGGCGTGGCGGATCGGTGCGAGCCATGTGCATCAAGGTTATCAAAACCCTGTTGCCTCTTATGCACTGTCAACGGCTGAAGGCGGATTGATTCCAAATTCATCCACAGCGCGAAGCGATTGGGAAAAGGCGCTGAAAAGGCAGCTAGAACTTTACACATGGCTGCTTTCTTCAGAAGGAGCCGTTGCCGGCGGCGCCACGAACAGCTGGAACGGCAACTACAGCGCATATCCGCAGAATGTCAGCACATTTTACGAAATGGCCTACACAGAAGCGCCTGTATATCACGATCCCCCTTCTAACAATTGGTTCGGGATGCAAGTCTGGCCGCTGGAAAGGGTGGCGGAACTGTATTATATTTTCGCAGAGAAAGGTGACAAATCGTCTGAAAACTTCCACATGGCAAAGCATGTGATTGAAAAATGGATCGCATATTCACTTGATTATGTGTTTGTGGGCGAACGGCCGGTTACTGACGAAGAAGGCTATTATTTAAATGATGCGGGAGAACGCGTCCTTGGCGGCCAAAACCCGCAGATCGCCGTACAATCCGACCCAGGCGAGTTTTGGATTCCGGCAAACCTTGAATGGAGCGGCCAGCCTGATCCGTGGAAGGGATTTGATTCATTTACCGGAAATCCGGGACTGCATGTCACGACGAAGAATCCTTCTCAAGATGTCGGCGTTCTCGGCAGCTATATTAAAACGCTCGTCTTCTTTGCGGCCGGAACAAAAGCCGAAACCGGCGGCTTTACCGCTCTTGGAAACAAAGCCAAAAATCTGGCAAAAGAACTGCTTGATGCAGCATGGAGTAAAAATGACGGAATCGGTATCGCAGCAGAGGAAGAACATGAAGATTATATCCGCTACTTTACGAAGGAAATCTACTTTCCGAATGGCTGGAGCGGCAGAAACGGGCAGGGCAATACCATCCCTGGCCCCAACACTGTGCCGTCTGATCCGGCAAAAGGCGGTAACGGCGTCTATATCAGTCATGCGGAGCTCCGGCCGAAAATTAAAAATGATCCGATGTGGCCTTATTTGGAAAACAAATATCAGACCTCGTGGAATCCGAATACGGGCAAATGGGAAAACGGACTGCCGACCTTTGTATATCACCGTTTCTGGTCTCAGGTCGATATGGCGACAGCTTATGCTGAGTATGACCGTTTA
>Bacillus_paralicheniformis_ATCC_9945a_AGN36283.1
CGCTTTATGCAATTGTATGAGCAAATTAAAAATCCGCAAAACGGCTATTTTTCCCCTGAAGGCATTCCTTATCATTCAGTTGAAACGCTCATATGCGAAGCGCCTGATTACGGCCATATGACAACATCTGAAGCATACAGTTATTGGCTGTGGCTTGAAGCGATGTACGGCCGATACACACAGGACTGGTCAAAGCTAGAAGCCGCCTGGGACAATATGGAGAAATATATCATCCCGGTCAATGAAGGCGATGGAAACGAAGAACAGCCGACGATGAACTATTATAACCCCTCAAGCCCTGCCACATATGCCGCCGAACACCGCTACCCAGATCTTTATCCTTCGGCTTTGACCGGACAATATCCGGCCGGAAACGATCCGCTTGACAGTGAGCTTAGATCCACATACGGAAGCAATGAAACGTATTTAATGCACTGGCTGCTTGATGTCGATAACTGGTATGGATTCGGGAACCTGTTGAACCCATCACACACCGCCGTTTATGTGAACACTTACCAGCGCGGTGAACAGGAGTCTGTTTGGGAAACGGTTCCGCACCCCTCTCAAGATAATCAGACGTTTGGAAAACCGAATGAAGGGTTTATGAGTCTGTTTACAAAAGAAAATCAGGCTCCTGCCCCGCAATGGCGCTACACTAATGCGACCGACGCCGATGCGCGCGCTGTTCAGGCGATGTACTGGGCAAGGCAATGGGGCTACAGCAATACTAAGTATTTAGAAAAAGCTAAAAAAATGGGGGACTTTCTCCGTTACGGCATGTATGACAAATACTTTCAAGAGATTGGAAGCGCTGCTGACGGCTCGCCTTCCCGCGGAACTGGAAAAAATGCCTGTCATTATTTAATGGCATGGTACACTGCTTGGGGAGGCGGATTGGGACAGTATGCCAACTGGGCGTGGCGGATCGGTGCGAGTCATGTGCACCAAGGTTATCAAAACCCTGTCGCTTCTTATGCACTGTCAACAGCTGAAGGCGGATTGGTTCCAAATTCATCCACGGCGCGCAGCGATTGGGAACAGGCGCTGAAAAGGCAGCTTGAACTTTACACATGGCTGCTTTCTTCAGAAGGAGCTGTTGCAGGCGGCGCCACGAATAGCTGGAACGGCAGCTACAGCGCATATCCGCAGAATGTCAGCACATTTTACGGAATGGCATACACAGAAGCGCCTGTATATCACGATCCGCCTTCTAACAATTGGTTCGGGATGCAAGTCTGGCCGCTGGAAAGGGTGGCGGAACTGTATTACATTTTCGCAGAGAAAGGTGACAAATCGTCTGAAAACTTCCAAATGGCAAAGCATGTGATTGAAAAATGGATCGCGTATTCGCTTGATTATGTGTTTGTGGGCGAACGGCCTGTTACGGATGAAGAAGGCTATTATTTAAATGAAGCGGGAGAACGCGTCCTTGGCGGCCAAAACCCGCAGATCGCCGTACAATCCGATCCAGGCGAGTTTTGGATTCCGGCAAACCTTGAATGGAGCGGCCAGCCTGATCCGTGGAAGGGATTTGATTCATTTACCGGAAATCCGGGACTGCATGTCACGACGAAGAATCCTTCTCAAGATGTCGGTGTTCTCGGCAGCTATATTAAAACGCTTGTCTTCTTTGCAGCCGGAACAAAAGCCGAAACCGGCGGCTTTACCGCTCTTGGAAACAAGGCCAAAAACGTGGCAAAAGAACTGCTTGATGCAGCATGGAATAAAAATGACGGAATCGGTATCGCAGCAGAGGAAGAACATGAAGATTATATCCGCTACTTTACGAAGGAAGTCTATTTTCCGAATGGCTGGAGCGGCAAAAACGGGCAGGGCAACACCATTCCTGGTTCCAACACTGTGCCGTCTGATCCGGCAAAGGGCGGTAACGGCGTCTATATCAGTCATGCCGACCTCCGTCCGAAAATTAAAAACGATCCGATGTGGCCTTATTTGGAAAATAAATATCAGACCTCGTGGAATCCGAATACAGGCAAATGGGAAAACGGTCTGCCGACTTTTGTGTATCACCGCTTCTGGTCTCAGGTCGATATGGCGACAGCTTACGCTGAGTATGACCGTTTA
>Bacillus_pumilus_SAFR032_ABV62241.1
AAAGAACGGTTTTTAACGCTTTATCATCAAATTAAAAGTGATGCGAATGGATATTTTTCACCAGAAGGAATTCCGTATCATTCAATTGAGACGCTTATTTGCGAAGCGCCTGATTATGGGCATATGACAACGTCAGAAGCATACAGTTATTGGCTATGGTTAGAGGTGTTGTACGGACATTACACAAGAGATTGGAGCAAATTAGAGGCAGCCTGGGACAATATGGAGAAATACATCATCCCGGTAAATGAAGATGGGAATGATGAACAGCCACATATGAGCGCCTACAACCCTTCTAGTCCAGCCACCTACGCATCAGAAAAACCATATCCAGATCAATATCCTAGTCAGCTGAGTGGGGCTCGTCCTGCTGGTCAAGATCCGATTGATGGTGAATTGAAATCAACCTATGGAACAAATGAAACGTATTTAATGCACTGGCTGCTTGATGTCGATAACTGGTATAAATATGGGAACTTGCTCAATCCATCACACAAAGCCGCATATGTGAACACGTTCCAGCGCGGGCAGCAGGAATCTGTTTGGGAGGCGATCCCGCATCCATCCCAAGATGATAAATCGTTTGGGAAGCCAAATGAAGGCTTTATGAGCTTGTTCACAAAAGAAAACCAAGTACCAGCTGCTCAGTGGCGCTATACGAATGCAACGGATGCTGATGCGCGTGCAATACAAGCGATCTATTGGGCAAAGGAACTCGGCTACAATAATTCAACCTATCTTGATAAAGCGAAAAAAATGGGTGATTTTCTCCGTTACGGTATGTACGATAAGTATTTTCAAACGATTGGAAGCGGTAAGCAAGGGAATCCGTACCCTGGAAACGGAAAGGGTGCCTGTCATTACTTAATGGCATGGTATACCTCTTGGGGCGGAGGACTTGGCGATTATGCAAACTGGTCATGGCGTATCGGAGCGAGCCATTGTCACCAAGGGTATCAAAACCCAGTCGCCGCTTATGCTTTGTCCTCAGATAAAGGTGGTTTAAAGCCATCTTCCGCTACCGGTGCAAGCGATTGGGAAAAAACATTAAAAAGGCAGCTTGAATTTTATGTATGGCTTCAATCAAAAGAGGGCGCGATAGCAGGTGGCGCAACCAATAGCTGGAATGGAGACTATAGTGCTTATCCGGCAGGAAGAAGTACTTTTTACGATATGGCATACGAGGATGCACCTGTTTACCATGATCCGCCTTCTAATAACTGGTTTGGGATGCAGGCATGGCCGATGGAACGTGTAGCAGAGCTTTATTATATTTTTGTGAAAGATGGAGACAAAACTTCTGAAAATGTCCAAATGGCTAAATCTTGCATCACAAAATGGGTGAACTATGCACTCGATTACATTTTTATCGGCAGCCGTCCTGTGTCAGATGAAGAGGGTTATTTCCTAGATGACCAAGGACGAAGAATTCTAGGGGGAACAAATGCTACTGTGGCTACAACGAGTGCACCAGGCGAGTTTTGGCTTCCTGGAAATATTGCTTGGAGCGGGCAGCCTGACACTTGGAATGGATTTCAGTCTGCAACAGGAAATCCAAACCTAACAGCTGTTACAAAAGATCCAACTCAGGATACAGGCGTACTAGGGAGTTTAGTCAAGGCTTTCACTTTCTTTGCTGCCGCTACTAAGCTAGAAACAGGGAATTATACAGCGCTTGGTGTCAGAGCGAAAGATGCTGCCGCACAGCTCCTTGAGGTTGCGTGGAATTACAATGATGGCGTGGGCATTGTAACAGAAGAAGAAAGAGAGGACTATGACCGCTTCTTTAAAAAAGAAGTGTATTTCCCAAATGGTTGGAACGGGACATTTGGTCAAGGGAATCAGATTCCTGGCTCAAGCACTATTCCTTCTGATCCGCAGCGAGGAGGAAATGGGGTCTATACGAGTTTTGCTGATCTTCGTCCGAACATTAAACAAGATCCAGCATGGTCTTCACTCGAGAGTAAATATCAGTCTTCATTTAATGAAGCAACAGGCAAATGGGAGAACGGGGCACCGGTTTTCACCTATCACCGTTTCTGGTCTCAAGTGGATATGGCCACTGCCTACGCAGAATATCATCGTCTG
>Bacillus_safensis_FO36b_AWI36697.1
AAAGAACGGTTTTTAACGCTTTATCATCAAATCAAAAGCGATGCGAATGGATATTTTTCACCAGAAGGAATTCCGTATCATTCAATCGAGACGCTCATTTGTGAAGCACCTGATTACGGACATATGACAACTTCAGAAGCGTATAGCTATTGGCTGTGGCTTGAGGTGCTGTACGGACATTACACAGGGGACTGGAGCAAATTAGAGGCAGCTTGGGACAATATGGAGAAGTACATCATCCCAGTCAATGAAGATGGACATGATGAGCAGCCGCATATGAACGCTTATAATCCGTCCAGCCCAGCCACATACGCAGCAGAGAAACCATTTCCGGATCAATACCCAAGCCAGCTGACCGGTGCTCGTCCTGCTGGTCAAGATCCAATTGATAGTGAATTGAAATCAACCTATGGGACGAATGAAACGTATTTAATGCACTGGCTCCTTGACGTAGATAACTGGTATGGCTATGGCAACTTGCTCAACCCATCACATACAGCCGCCTATGTGAACACATTCCAGCGTGGTCCGCAGGAATCTGTATGGGAGTCCATCCCTCATCCATCACAGGACGATAAATCTTTTGGTAAGCCGAATGAAGGCTTTATGAGCTTGTTCACAAAAGAAAATCAAGCTCCAGCTGCCCAGTGGCGCTATACGAATGCAACGGATGCTGATGCGCGTGCGATACAAGCGATGTATTGGGCAAAGGAGCTCGGCTATAATCAGTCAACTTATCTTGATAAAGCGAAAAAAATGGGGGATTTCCTCCGTTACGGCATGTACGATAAATATTTTCAAACGATTGGAAGCGGGAAGCAGGGGAATCCGTATCCTGGAAACGGAAAGGGCGCCTGTCATTACTTAATGGCGTGGTATACCTCTTGGGGCGGAGGACTTGGGGAGTATGCAAACTGGTCATGGCGTATCGGAGCGAGCCATTGTCATCAGGGATATCAAAATCCTGTCGCCGCTTATGCTTTATCCTCTGATAAAGGAGGCTTAAAGCCATCTTCGTCAACAGGGGCAAGCGATTGGGAAAAAACCTTAAAGAGACAGCTTGAATTTTACGTATGGCTTCAATCGAAAGAAGGAGCCATAGCAGGAGGCGCAACCAATAGCTGGAATGGAGACTATAGCGCTTATCCAGCAGGAAGAAGTACTTTTTATGATATGGCATATGAAGATGCACCTGTTTACCTTGACCCGCCTTCAAATAACTGGTTTGGAATGCAGGCGTGGCCAATGGAGCGCGTAGCAGAGCTTTATTATATTTTTGTAAAAGATGGCGACAAAACATCTGAAAATGTCCAAATGGCCAAATCTGTCATAACAAAATGGGTCAGCTATGCCTTAGATTACATTTTTATCGGCAGTCGTCCTGTGTCGGATGAAGAGGGTTATTTCTTAGATGAGCAAGGACAGAGAATTCTAGGGGGAACGAATGTTTCAGTTGCTACAACAAGTGCGCCTGGAGAGTTTTGGCTTCCTGGAAATATTGCTTGGAGCGGACAGCCTGATACTTGGAATGGGTTCCAGTCTGCAACAGGAAATCCAAATTTAACAGCTGTAACTAAAGATCCGACTCAGGATACGGGCGTATTAGGAAGTCTAGCCAAAGCTTTGATATTCTTTGCTGCAGCCACAAAGCAGGAAACAGGTGATTATACAGCGCTTGGTGCAAGAGCGAAAGATGCAGCCGCGCAGCTCCTAGAGGTTGCATGGAATTACAATGATGGCGTCGGCATAGTGACAGAGGAAGATAGAGAAGACTATGACCGTTTCTTTAGAAAAGAAGTGTATTTCCCAAATGGATGGAATGGGACATTTGGTCAAGGAAATCAGATTCCTGGAGCCAGCACCATTCCTTCTGACCCGCAGCGAGGAGGGAATGGGGTCTATACGAGTTTTGCTGATCTTCGTCCGAAGATTAAACAAGATCCAGCATGGTCTTCACTCGAAAGTAAATATCAGTCTTCATTTAATGAAGCTACAGGCAAATGGGAGAATGGCGCACCAGTTTTCACTTATCACCGCTTCTGGTCTCAAGTGGATATGGCCACTGCCTATGCTGAATACCATCGTCTG
>Bacillus_sonorensis_WP_006638135.1
CGCTTTATGCAATTGTATGAGCAAATAAAAAGTGCGAAAAACGGTTATTTTTCGCCGGAAGGCATCCCTTACCACTCTGTTGAAACGCTCATATGCGAAGCCCCTGACTATGGCCATATGACGACATCTGAAGCATACAGCTACTGGCTGTGGCTTGAAGCGATGTATGGCCGTTACACACAGGACTGGTCTAAATTTGAAGCCGCTTGGGACAGCATGGAGACATATATCATCCCTGTCAATGAAGGAGACGGAAAAGAAGAACAGCCGACAATGGGCTACTATAACCCTTCAAGCCCTGCCACATACGCCGCTGAATACCCCTTCCCAGATCTCTATCCGTCAGCGCTTACCGGACAATATCCAGCAGGAAACGATCCGCTTGACGCTGAGCTGAAAGCCACATATGGAAGCAATGAAACGTATTTAATGCACTGGCTGCTGGACGTTGACAACTGGTACGGATTCGGAAACCTGCTGAATCCTTCCCATACCGCCGCTTATGTAAACACTTATCAGCGCGGGGAGCAAGAATCCGTTTGGGAAACGGTTCCGCATCCGTCACAGGATAATCAGACCTTCGGAAAAGCAAATGAAGGATTTATGAGCCTGTTCACAAAGGAAAATCAGGCGCCGGCTCCGCAATGGCGCTATACGAACGCGACCGATGCAGACGCTCGGGCCGTTCAGGCGATGTATTGGGCGAAGCAATGGGGCTACAGCAACAGTACGTATATTAACAAAGCCAAGAAGATGGGGGATTTTCTCCGTTATGGCATGTACGATAAATATTTCCAAAAGATAGGAAGCGCTTCGGACGGATCACCATCAAGAGGATCGGGAAAGGACGCATGCCATTATTTAATGGCGTGGTACACCGCGTGGGGAGGCGGTCTCGGGCAGTATGCAAACTGGGCTTGGCGAATTGGCGCAAGCCATGTCCACCAAGGCTATCAAAATCCAGTCGCCTCATATGCGCTGTCCACCTCTGAAGGGGGCCTGATTCCAAATTCGCCTTCAGCACGCGCCGATTGGGAAACAGCGCTGAAAAGGCAGCTTGAGCTGTACACATGGCTGCTTTCTTCAGAAGGAGCTGTCGCAGGCGGGGCCACAAACAGCTGGAATGGGAACTACAGCCCGTATCCCGCAAATGTCAGCACGTTTTACGGCATGGCATACACAGAAGCGCCCGTTTATCATGATCCGCCTTCTAACAATTGGTTTGGGATGCAAGTCTGGCCGATGGAAAGGGTGGCGGAACTGTATAATATTTTCGCTGCAAAAGGCGACACATCCTCTGAGAATTTTAAAATGGCAAAGACCGTAATTGAAAAATGGGTCGCATACTCATTGGATTATGTTTTCGTTAACGAGCGTCCGCTCTCAGATGATGAAGGCTATTATCTAAATGAAGCGGGAGAAAGGGTTTACGGGGGCAAAAATCCGAATATTGCCACGGAGCCTGATCAGGGAGAATTTTGGATTCCGGCAAATCTTGAATGGAGCGGCCAGCCCGATCCGTGGAAAGGATTTAATTCTTTCACAGGCAATCCGGGGCTGCATGTCACGACCAAGAATCCTTCCCAGGATGTCGGCGTTCTCGGCAGCTATATCAAAACACTTGTTTTCTTTGCGGCCGGGACTAAAGCTGAAACCGGAAGCTTCACCGCTCTCGGAAATCGAGCCAAAAACCTGGCCAAAGAGCTGCTTGACGCAGCTTGGAATAAAAATGACGGTATTGGTATTGCAGCAGAAGAAGAGCATGCCGATTATCATCGTTATTTTACAAAGGAAATCTATTTTCCGAATGGCTGGAGCGGAAGATTTGGCCAAGGAAACACCATTCCGGGGCCAAATGGTGTACCGTCTGATCCTGCAAAAGGAGGAAACGGCGTCTATATCAGCCATACCGACCTCAGGCCGAAGATTAAAAACGATCCAAAATGGCCTTATTTGGAAAACAAATACCATACATCATGGAACCCGGACACGGGCAAATGGGAGAACGGGCTGCCGACTTTCATCTATCACCGTTTTTGGTCCCAGGTCGACATGGCGACGGCATATGCTGAATATGACCGCTTA
>Bacillus_sonorensis_WP_077736834.1
CGTTTTATGCAACTGTATGAGCAAATCAAAAATCCGCAAAACGGTTATTTCTCACCTGAAGGCATTCCTTATCACTCCGTAGAAACGCTCATATGTGAAGCGCCTGACTACGGCCACATGACGACATCTGAAGCATACAGCTATTGGATCTGGCTTGAAGCGATGTATGGGCGCTATACGCAAGATTGGTCAAGACTTGAAGCCGCTTGGGATAACATGGAGAAATATATCATTCCGGTGAATGAAGGCGATGGAAAAGAAGAACAGCCGACGATGAGCTACTATAACCCCTCAAGCCCTGCCACATATGCCGCTGAACATGCCTACCCGGACCGTTACCCTTCACAGCTGACCGGACAATATCCTGCCGGAAACGATCCGCTTGACGGAGAGCTCAGATCCACTTATGGAAGCAATGAAACGTATTTAATGCACTGGCTGCTGGATGTTGATAACTGGTATGGCTTCGGAAACCTGTTGAATCCTGCGCATACCGCCGCATATGTCAACACGTACCAGCGCGGTGAACAGGAGTCGGTATGGGAAACGGTTCCGCATCCGTCTCAGGATGATCAGACATTCGGGAAACCGAATGAAGGCTTTATGAGCCTGTTTACAAAAGAAAATCAGGCGCCTGCACCGCAATGGCGCTATACGAATGCGACAGACGCCGATGCCCGCGCCATTCAGGCGATGTACTGGGCAAAAGAGTGGGGCTACAGCAATACAACGTATTTAAATAAAGCCAAGAAGATGGGGGATTTTCTCCGCTATGGCATGTATGATAAATACTTTCAAGAGATTGGAAGCGCCGCTGACGGATCGCCTTCCCGCGGTTCCGGAAAAAATGCCTGTCATTTTTTAATGGCTTGGTACACCGCTTGGGGCGGCGGATTAGGTCAGTATGCCAACTGGGCATGGCGGATCGGTGCGAGCCATATCCATCAAGGCTATCAAAATCCCGTTGCCTCTTACGCTTTATCCACATCTGAAGGGGGCCTGATTCCAAATTCCCCTTCAGCACGAAGCGATTGGGAAACCACACTGGAAAGGCAGCTTGAATTTTACACATGGCTGCTGTCTTCAGAAGGAGCAATTGCCGGAGGCGCCACAAACAGCTGGAACGGCGATTACAGCGCATATCCGCAAAATGTCAGCACATTTTACGGCATGGCTTACACGGAAGCGCCCGTCTATCATGATCCGCCTTCAAACAATTGGTTCGGCATGCAAGTCTGGCCGATGGAAAGGGTGGCGGAACTGTATGATATTTTTGCGCAGAAAGGTGAAACATCATCAGAACAGTTCAAAATGGCAAAGAAAGTCATTGAAAAATGGGTCGCTTATTCATTGGATTATGTGTTTGTGAACGAACGGCCGCTTTCGGATGAAGAAGGCTATTTTTTAAATGAAGCGGGGGAACGCGTACTCGGCGGTCAAAACCCGCAAATCGCCACACAATCGGATCCGGGGGAATTTTGGATTCCTTCGAACCTTGAATGGAGCGGTCAGCCTGATCCATGGCAAGGGTTTCATTCATTTACCGGAAATCCGAATTTGCATGTCACGACAAAGAACCCGTCACAAGATGTCGGCGTTCTCGGCAGCTATATCAAGACGCTTGTCTTTTTTGCCGCCGGAACAAAAGCGGAAACCGGCAGCTTCACAGCTCTTGGAAACCGGGCGAAAAACATGGCAAAAGAACTGCTTGATGCGGCATGGAACAAAAACGACGGAATTGGAATCGCTGCAGAAGAAGAACACGAAGACTATAACCGCTATTTCACGAAAGAAATCTACTTTCCAAACGGGTGGAGCGGCAGATACGGACAGGGCAACACCATTCCGGGCCCGAATACGGTGCCGTCCGATCCGGCAAAAGGCGGAAACGGCGTCTATATCAGTCATACCGATCTTCGCCCGAACATTAAAAACGATGTGATGTGGCCTTATTTGGAAAATAAATACCAAGACTCCTGGAACCCGAATACGGGCAAATGGGAAAACGGTCTGCCGACTTTTGTGTATCATCGCTTTTGGTCTCAAGTCGACATGGCGACAGCTTATGCCGAGTATGACCGTTTA
>Bacillus_sp._1s1_ASV15339.1
CGTTTTATGCAGCTGTATGAGCAAATTAAAAATCCGAACAACGGTTATTTCTCACCCGAAGGAATTCCCTATCACTCGGTTGAAACGCTCATATGTGAGGCGCCCGACTACGGTCATATGACGACATCTGAAGCGTACAGCTATTGGCTGTGGCTTGAAGCGATGTATGGCCGGTACACACAGGACTGGTCAAAGCTAGAAGCCGCCTGGGACAATATGGAGAAATATATTATCCCGGTCAATGAAGGAGACGGAAACGAAGAACAGCCGACCATGAACTACTACAACCCCTCAAGTCCAGCCACTTATGCTGCAGAACACCCCTACCCAGATCTGTACCCTTCAGCGCTGACCGGACAGTATCCGGCAGGAAATGACCCGCTCGATGCCGAGCTTAAAGCGACATATGGAAGCAACGAAACGTATTTAATGCATTGGCTGTTAGATGTTGACAACTGGTATGGCTTCGGAAATCTTCTGAACCCTTCGCACACTGCCGTTTATGTGAACACTTACCAGCGGGGCGAACAGGAATCCGTTTGGGAAACGGTTCCGCATCCGTCTCAGGATAATCAGACGTTCGGAAAACCGAATGAAGGTTTCATGAGCCTTTTTACAAAAGAAAATCAGGCTCCAGCACCGCAATGGCGCTACACCAATGCAACGGATGCAGATGCGCGCGCCGTTCAGGCGATGTTCTGGGCCAGGCAATGGGGCTACAGCAATACTAATTATTTAGAAAAAGCTAAAAAAATGGGGGACTTTCTCCGTTACGGCATGTATGACAAATACTTTCAAGAGATTGGAAGTGCCGCTGACGGCTCGCCTTCCCGCGGTGCTGGAAAAAATGCATGTCATTATTTAATGGCGTGGTACACCGCTTGGGGAGGCGGATTGGGACAGTATGCAAACTGGGCGTGGCGGATCGGTGCGAGCCATGTGCATCAAGGTTATCAAAACCCTGTTGCCTCTTATGCACTGTCAACGGCTGAAGGCGGATTGATTCCAAATTCATCCACAGCGCGAAGCGATTGGGAAAAGGCGCTGAAAAGGCAGCTAGAACTTTACACATGGCTGCTTTCTTCAGAAGGAGCCGTTGCCGGCGGCGCCACGAACAGCTGGAACGGCAACTACAGCGCATATCCGCAGAATGTCAGCACATTTTACGAAATGGCCTACACAGAAGCGCCTGTATATCACGATCCCCCTTCTAACAATTGGTTCGGGATGCAAGTCTGGCCGCTGGAAAGGGTGGCGGAACTGTATTATATTTTCGCAGAGAAAGGTGACAAATCGTCTGAAAACTTCCACATGGCAAAGCATGTGATTGAAAAATGGATCGCATATTCACTTGATTATGTGTTTGTGGGCGAACGGCCGGTTACTGACGAAGAAGGCTATTATTTAAATGATGCGGGAGAACGCGTCCTTGGCGGCCAAAACCCGCAGATCGCCGTACAATCCGACCCAGGCGAGTTTTGGATTCCGGCAAACCTTGAATGGAGCGGCCAGCCTGATCCGTGGAAGGGATTTGATTCATTTACCGGAAATCCGGGACTGCATGTCACGACGAAGAATCCTTCTCAAGATGTCGGCGTTCTCGGCAGCTATATTAAAACGCTCGTCTTCTTTGCGGCCGGAACAAAAGCCGAAACCGGCGGCTTTACCGCTCTTGGAAACAAAGCCAAAAATCTGGAAAAAGAACTGCTTGATGCAGCATGGAGTAAAAATGACGGAATCGGTATCGCAGCAGAGGAAGAACATGAAGATTATATCCGCTACTTTACGAAGGAAATCTACTTTCCGAATGGCTGGAGCGGCAGAAACGGGCAGGGCAATACCATCCCTGGCCCCAACACTGTGCCGTCTGATCCGGCAAAAGGCGGTAACGGCGTCTATATCAGTCATGCGGAGCTCCGGCCGAAAATTAAAAATGATCCGATGTGGCCTTATTTGGAAAACAAATATCAGACCTCGTGGAATCCGAATACGGGCAAATGGGAAAACGGACTGCCGACCTTTGTATATCACCGTTTCTGGTCTCAGGTCGATATGGCGACAGCTTATGCTGAGTATGACCGTTTA
>Bacillus_sp._AM_13(2015)_WP_059374826.1
AAAGAACGGTTTTTAACGCTTTATCATCAAATCAAAAGCGATGCGAATGGATATTTTTCACCAGAAGGAATTCCGTACCATTCAATCGAGACGCTCATTTGTGAAGCGCCTGATTACGGACATATGACAACTTCGGAAGCGTATAGCTATTGGCTATGGCTTGAGGTGCTGTACGGACATTACACAGGGGATTGGAGCAAATTAGAGGCAGCTTGGGACAATATGGAGAAGTACATCATCCCAGTCAATGAAGATGGGCATGATGAGCAGCCGCATATGAATGCTTATAATCCGTCCAGTCCAGCCACATATGCAGCAGAGAAACCATTTCCGGATCAATACCCAAGCCAATTAACCGGTGCCCGTCCTGCTGGTCAAGATCCAATTGATGGTGAATTAAAATCAACCTATGGATCGAATGAAACGTATTTAATGCACTGGCTCCTTGACGTAGATAACTGGTATGGCTATGGGAACTTGCTCAACCCATCACATACAGCCGCATATGTGAACACATTCCAGCGTGGTCCACAGGAATCTGTATGGGAGTCCATCCCTCATCCATCACAAGACGATAAATCTTTTGGTAAGCCGAATGAAGGCTTTATGAGCTTGTTCACAAAAGAAAATCAAGCTCCAGCTGCTCAGTGGCGTTATACGAATGCAACAGATGCTGATGCACGTGCGATACAAGCGATGTATTGGGCGAGGGAGCTCGGCTATAATCAGTCAGCTTATCTTGATAAAGCGAAAAAAATGGGGGATTTCCTTCGTTACGGCATGTACGATAAATATTTTCAAACGATTGGAAGCGGGAAGCAGGGGAATCCGTATCCTGGAAACGGAAAGGGTGCCTGTCATTACTTAATGGCTTGGTATACCTCTTGGGGCGGAGGACTTGGGGAGTATGCAAACTGGTCATGGCGTATTGGAGCGAGCCATTGTCATCAGGGATATCAAAATCCTGTCGCTGCTTATGCTTTATCCTCAGATAAAGGAGGCTTAAAGCCATCTTCTGCTACCGGGGCAAGCGATTGGGAAAAAACTTTAAAGAGACAGCTTGAATTTTACGTATGGCTTCAATCGAAAGAAGGAGCCATAGCAGGAGGCGCAACCAATAGCTGGAATGGAGACTATAGCGCTTATCCGGCGGGAAGAAGTACTTTTTACGATATGGCATATGAAGATGCGCCTGTTTACCTTGATCCACCATCAAATAACTGGTTTGGAATGCAGGCGTGGCCAATGGAGCGCGTAGCAGAGCTTTATTATATTTTTGTCAAAGATGGCGACAAAACATCTGAAAATGTCCAAATGGCCAAATCTGCCATAACAAAATGGGTCAACTATGCATTAGATTATATTTTTATCGGCAGCCGTCCTGTGTCGGATGAAGAGGGTTATTTCTTAGATGAGCAAGGACAGAGAATTCTAGGAGGAACAAATGTTTCGGTTGCTACAACAAGTGCGCCTGGAGAGTTTTGGCTACCTGGAAATATTGCTTGGAGCGGACAGCCTGATACTTGGAATGGATTCCAGTCTGCAACAGGAAATCCAAATTTAACAGCTGTCACAAAAGATCCAACTCAGGATACAGGCGTATTAGGGAGTCTTGCCAAAGCTTTGATTTTCTTTGCTGCAGCCACAAAGCTGGAAACAGGTGATTATACAGCGCTTGGTGCAAGAGCGAAAGATGCAGCCGCGCAGCTTCTAGAGGTTGCATGGAATTACAATGATGGCGTCGGCATAGTGACCGAGGAAGATAGAGAAGACTATGACCGTTTCTTTAGAAAAGAAGTGTATTTTCCAAATGGATGGAACGGGACATTTGGTCAAGGAAATCAGATTCCTGGAGCCAGCACCGTTCCTTCTGACCCGCAGCGAGGAGGGAATGGGGTCTATACGAGTTTTGCTGACCTTCGTCCGAAGATTAAACAAGATCCAGCGTGGTCTTCACTCGAAAGTAAATATCAGTCTTCATTTAATGAAGCTACAGGCAAATGGGAGAATGGCGCACCAGTTTTCACTTATCACCGCTTCTGGTCTCAAGTGGATATGGCCACTGCCTATGCTGAATATCATCGTCTG
>Bacillus_sp._GBSW19_WP_106072904.1
AAAGAACGGTTTTTAACGCTTTATCATCAAATTAAAAGTGATGCGAATGGATATTTTTCACCAGAAGGAATTCCGTATCATTCAATCGAGACGCTCATTTGCGAAGCGCCTGATTATGGGCATATGACGACTTCAGAAGCGTATAGCTATTGGCTGTGGCTTGAGGTGTTGTACGGACATTACACAGGGGATTGGAGCAAATTAGAGGCAGCCTGGGACAATATGGAGAAGTACATCATCCCAGTAAATGAAGATGGAAATGATGAGCAACCGCATATGAGCGCCTACAATCCTTCTAGCCCAGCCACATACGCAGCAGAAAAACCATACCCGGATCAATACCCTAGCCAGTTAAGCGGTGCTCGTCCTGCGGGTCAAGATCCGATTGATGGTGAATTGAAATCAACCTATGGAACGAATGAAACGTATTTAATGCACTGGCTGCTTGATGTCGATAACTGGTATAAATATGGAAACTTGCTCAACCCATCACATACAGCTGCATATGTGAACACATTCCAGCGTGGTCCACAGGAATCCGTATGGGAGGCCATCCCTCATCCTTCACAAGATGATAAATCTTTTGGAAAGCCGAATGAAGGCTTTATGAGCTTGTTCACAAAAGAAAATCAAGCACCAGCTGCTCAGTGGCGCTATACCAATGCGACGGATGCTGATGCGCGTGCAATACAAGTGATGTATTGGGCGAAGGAACTCGGCTATAATGAGTCAGCCTATCTTGATAAAGCGAAAAAAATGGGGGATTTTCTTCGTTACGGTATGTACGATAAATATTTTCAAACGATTGGAAGCGGCAAACAGGGGAATCCGTACCCTGGAAACGGAAAGGGTGCCTGTCATTACTTAATGGCGTGGTATACCTCTTGGGGCGGAGGCCTTGGCGACCATGCCAACTGGTCATGGCGTATTGGAGCTAGCCATTGTCACCAAGGGTATCAAAACCCTGTCGCCGCTTATGCTTTATCCTCAGACAAAGGAGGCTTAAAGCCATCTTCCGCTACTGGTGCAAGCGATTGGGAAAAAACATTAAAAAGGCAGCTTGAATTTTATGTATGGCTTCAATCTAAAGAGGGAGCGATTGCAGGAGGTGCAACCAATAGCTGGAATGGAGACTATAGTGCTTATCCGGCGGGAAGAAGTACTTTTTACGATATGGCATATGAGGATGCACCTGTTTATCTTGACCCGCCTTCTAATAACTGGTTTGGGATGCAGGCATGGCCGATGGAGCGCGTAGCAGAGCTTTATTACATTTTTGTGAAAGATGGAGACAAAACATCTGAAAATGTCCAAATGGCCAAATCTTGCATCACAAAATGGGTCAACTATGCATTAGATTACATTTTTATCGGCAGCCGTCCTGTGTCGGATGAAGAGGGTTATTTCTTAGATGACCAAGGACAAAGAATTCTAGGAGGAACAAATGCTGCTGTTGCTACAACGAGTGCACCTGGCGAGTTTTGGCTTCCTGGAAATATTGCTTGGAGCGGACAGCCTGACACTTGGAATGGGTTCCAGTCTGCAACAGGAAATCCAAACTTAACAGCTGTAACAAAAGATCCAACTCAGGATACGGGCGTACTAGGGAGTCTAGTCAAGGCTTTAACTTTCTTTGCTGCTGCCACTAAGCTAGAAACAGGGGATTATACAGCGCTTGGTGTCAGAGCGAAAGATGCTGCCGCACAGCTCCTTGAGGTTGCGTGGAATTACAATGATGGCGTGGGCATTGTAACAGAAGAAGAAAGAGAGGACTATGACCGCTTCTTTAAAAAAGAAGTGTATTTCCCAAATGGTTGGAACGGGACATTTGGTCAAGGGAATCAGATTCCTGGAGCCAGCACTATTCCTTCTGTTCCGCAGCGAGGAGGTAATGGGGTCTATACGAGTTTTGCTGATCTTCGTCCGAACATTAAACAAGATCCAGCATGGTCTTCACTCGAGAGTAAATATCAGTCTTCATTTAATGAAGCAACAGGCAAATGGGAGAATGGGGCACCGGTTTTCACCTATCACCGTTTCTGGTCTCAAGTGGATATGGCCACTGCCTACGCTGAATATCATCGTCTC
>Bacillus_sp._H151_APJ26959.1
CGTTTTATGCAGCTGTATGAGCAAATTAAAAATCCGAACAACGGTTATTTCTCACCCGAAGGAATTCCCTATCACTCGGTTGAAACGCTCATATGTGAGGCGCCCGACTACGGTCATATGACGACATCTGAAGCGTACAGCTATTGGCTGTGGCTTGAAGCGATGTATGGCCGGTACACACAGGACTGGTCAAAGCTAGAAGCCGCCTGGGACAATATGGAGAAATATATTATCCCGGTCAATGAAGGAGACGGAAACGAAGAACAGCCGACCATGAACTACTACAACCCCTCAAGTCCAGCCACTTATGCTGCAGAACACCCCTACCCAGATCTGTACCCTTCAGCGCTGACCGGACAGTATCCGGCAGGAAATGACCCGCTCGATGCCGAGCTTAAAGCGACATATGGAAGCAACGAAACGTATTTAATGCATTGGCTGTTAGATGTTGACAACTGGTATGGCTTCGGAAATCTTCTGAACCCTTCGCACACTGCCGTTTATGTGAACACTTACCAGCGGGGCGAACAGGAATCCGTTTGGGAAACGGTTCCGCATCCGTCTCAGGATAATCAGACGTTCGGAAAACCGAATGAAGGTTTCATGAGCCTTTTTACAAAAGAAAATCAGGCTCCAGCACCGCAATGGCGCTACACCAATGCAACGGATGCAGATGCGCGCGCCGTTCAGGCGATGTTCTGGGCCAGGCAATGGGGCTACAGCAATACTAATTATTTAGAAAAAGCTAAAAAAATGGGGGACTTTCTCCGTTACGGCATGTATGACAAATACTTTCAAGAGATTGGAAGTGCCGCTGACGGCTCGCCTTCCCGCGGTGCTGGAAAAAATGCATGTCATTATTTAATGGCGTGGTACACCGCTTGGGGAGGCGGATTGGGACAGTATGCAAACTGGGCGTGGCGGATCGGTGCGAGCCATGTGCATCAAGGTTATCAAAACCCTGTTGCCTCTTATGCACTGTCAACGGCTGAAGGCGGATTGATTCCAAATTCATCCACAGCGCGAAGCGATTGGGAAAAGGCGCTGAAAAGGCAGCTAGAACTTTACACATGGCTGCTTTCTTCAGAAGGAGCCGTTGCCGGCGGCGCCACGAACAGCTGGAACGGCAACTACAGCGCATATCCGCAGAATGTCAGCACATTTTACGAAATGGCCTACACAGAAGCGCCTGTATATCACGATCCCCCTTCTAACAATTGGTTCGGGATGCAAGTCTGGCCGCTGGAAAGGGTGGCGGAACTGTATTATATTTTCGCAGAGAAAGGTGACAAATCGTCTGAAAACTTCCACATGGCAAAGCATGTGATTGAAAAATGGATCGCATATTCACTTGATTATGTGTTTGTGGGCGAACGGCCGGTTACTGACGAAGAAGGCTATTATTTAAATGATGCGGGAGAACGCGTCCTTGGCGGCCAAAACCCGCAGATCGCCGTACAATCCGACCCAGGCGAGTTTTGGATTCCGGCAAACCTTGAATGGAGCGGCCAGCCTGATCCGTGGAAGGGATTTGATTCATTTACCGGAAATCCGGGACTGCATGTCACGACGAAGAATCCTTCTCAAGATGTCGGCGTTCTCGGCAGCTATATTAAAACGCTCGTCTTCTTTGCGGCCGGAACAAAAGCCGAAACCGGCGGCTTTACCGCTCTTGGAAACAAAGCCAAAAATCTGGAAAAAGAACTGCTTGATGCAGCATGGAGTAAAAATGACGGAATCGGTATCGCAGCAGAGGAAGAACATGAAGATTATATCCGCTACTTTACGAAGGAAATCTACTTTCCGAATGGCTGGAGCGGCAGAAACGGGCAGGGCAATACCATCCCTGGCCCCAACACTGTGCCGTCTGATCCGGCAAAAGGCGGTAACGGCGTCTATATCAGTCATGCGGAGCTCCGGCCGAAAATTAAAAATGATCCGATGTGGCCTTATTTGGAAAACAAATATCAGACCTCGTGGAATCCGAATACGGGCAAATGGGAAAACGGACTGCCGACCTTTGTATATCACCGTTTCTGGTCTCAGGTCGATATGGCGACAGCTTATGCTGAGTATGACCGTTTA
>Bacillus_sp._I2_WP_076839581.1
AAAGAACGGTTTTTAACGCTTTATCATCAAATTAAAAGCGATGCGAATGGATATTTTTCACCAGAAGGAATTCCGTATCATTCAATCGAGACACTCATTTGCGAAGCACCTGATTACGGGCATATGACAACTTCAGAAGCATATAGCTATTGGCTGTGGCTTGAGGTGCTGTACGGACATTACACAGGGGACTGGAGCAAATTAGAGGCAGCTTGGGACAATATGGAGAAGTACATCATCCCAGTCAATGAAGATGGACATGATGAGCAGCCGCATATGAACGCTTACAATCCGTCCAGCCCAGCCACATACGCAGCAGAGAAACCATTTCCGGATCAATACCCAAGCCAGCTGACCGGTGCTCGTCCTGCTGGTCAAGATCCAATTGATAGTGAATTGAAATCAACCTATGGGACGAATGAAACGTATTTAATGCACTGGCTCCTTGACGTAGATAACTGGTATGGCTATGGCAACTTGCTCAACCCATCACATAAAGCCGCCTATGTGAACACATTCCAGCGTGGTCCACAGGAATCTGTATGGGAGTCCATCCCTCATCCATCACAGGACGATAAATCTTTTGGTAAACCGAATGAAGGCTTTATGAGCTTGTTCACAAAAGAAAATCAAGCTCCAGCTGCTCAGTGGCGCTATACGAATGCAACGGATGCTGATGCGCGCGCGATACAAGCGATGTATTGGGCAAAGGAGCTCGGCTATAATCGGTCAGCTTATCTTGATAAAGCGAAAAAAATGGGGGATTTCCTCCGTTACGGCATGTACGATAAATATTTTCAAACGATTGGAAGCGGGAAGCAGGGGAATCCGTATCCTGGAAACGGAAAGGGTGCCTGTCATTACTTAATGGCATGGTATACCTCTTGGGGCGGAGGACTTGGGGAGTATGCAAACTGGTCATGGCGTATCGGAGCGAGCCATTGTCATCAAGGATATCAAAATCCTGTCGCCGCTTATGCTTTATCCTCTGATAAAGGAGGCTTAAAGCCATCTTCAGCAACAGGGGCAAGCGATTGGGAAAAAACATTAAAGAGACAGCTTGAATTTTATGTATGGCTTCAATCGAAAGAAGGAGCCATAGCAGGAGGCGCAACCAATAGCTGGAATGGAGACTATAGCGCTTATCCAGCAGGAAGAAGTACTTTTTATGATATGGCATATGAAGATGCACCTGTTTACCTTGACCCGCCTTCAAATAACTGGTTTGGAATGCAGGCATGGCCAATGGAGCGCGTAGCAGAGCTTTATTATATTTTTGTAAAAGATGGCGACAAAACATCTGAAAATGTCCAAATGGCCAAATCTGTCATAACAAAATGGGTCAGCTATGTCTTAGATTACATTTTTATCGGCAGCCGTCCTGTGTCAGATGAAGAGGGTTATTTCTTAGATGAGCAAGGACAAAGAATTTTAGGAGGAACGAATGTTTCGGTTGCTACAACAAGTGCGCCTGGAGAGTTTTGGCTTCCTGGAAATATTGCTTGGAGCGGACAGCCTGATACTTGGAATGGGTTCCAGTCTGCAACAGGAAATCCAAATTTAACAGCTGTAACTAAAGATCCGACTCAGGATACGGGCGTATTAGGAAGTCTAGCCAAAGCTTTGATATTCTTTGCTGCAGCCACAAAGCTGGAAACAGGTGATTATACAGCGCTTGGTGCAAGAGCGAAAGATGCAGCCGCGCAGCTCCTAGAGGTTGCATGGAATTACAATGATGGCGTCGGCATAGTGACAGAGGAAGATAGAGAAGACTATGACCGTTTCTTTAGAAAAGAAGTGTATTTCCCAAATGGATGGAACGGGACATTTGGTCAAGGAAATCAGATTCCTGGAGCCAGCACCGTTCCTTCTGACCCGCAGCGAGGAGGGAATGGAGTCTATACGAGTTTTGCTGATCTTCGTCCGAAGATTAAACAAGATCCAGCGTGGTCTTCACTCGAAAGTAAATATCAGTCTTCATTTAATGAAGCTACAGGCAAATGGGAGAATGGCGCACCAGTTTTCACTTATCACCGCTTCTGGTCTCAAGTGGATATGGCCACTGCCTATGCTGAATACCATCGTCTG
>Bacillus_sp._LLTC93_WP_105927472.1
AAAGAACGGTTTTTAACGCTTTATCATCAATTGAAAAACGATGCCAATGGATATTTTTCAAAAGAGGGTATTCCGTATCACTCCATCGAGACGCTCATTTGTGAGGCACCTGATTATGGGCATATGACGACTTCAGAGGCATATAGCTACTGGTTATGGCTTGAAGTTTTATATGGCTATTACACAGGAGATTGGAGCAAGTTAGAAGCTGCTTGGGACAATATGGAGAAATTCATCATCCCAGTAAATGAAGACGGAAATGACGAACAGCCACATATGAACTCTTACAATCCGTCAAGTCCAGCCACATACGCTTCAGAAAAACCATATCCAGATCAATATCCTAGCCAGCTGAGCGGCGCTCGTCCTGCTGGTCAAGATCCGCTTGATAACGAACTGAAATCAACGTATGGGACGAATGAAACGTATTTAATGCACTGGCTCCTTGATGTAGACAACTGGTATAGCTATGGAAATTTACTCAATCCATCACATACAGCCGCTTATGTAAACACATTTCAGCGAGGTCCTCAGGAATCAGTATGGGAGGCCATCCCTCATCCATCACAAGATGATAAATCGTTGGGGAGACCGAATGAAGGCTTTATGAGCTTATTTACAAAAGAAAATCAAGCGCCAGCAGCCCAGTGGCGCTATACAAATGCGACAGACGCTGATGCGCGTGCTGTACAGGCGATGTATTGGGCGAAGGAGCTTGGCTACAATCAAACAACTTATCTCGATAAAGCGAAAAAAATGGGCGATTTTCTTCGTTATGGCATGTATGATAAATACTTTCAAACGATTGGAAGTGCGAAGCAGGGCAACCCGTCTCCTGGTAATGGAAAGAGTGCCTGTCACTACTTAATGGCATGGTATACCTCATGGGGCGGAGGACTTGGAGATTATGCGAACTGGTCATGGCGTATCGGTGCCAGTCATTGTCACCAGGGGTATCAAAACCCCGTCGCTGCTTATGCTTTATCCTCAGATAAAGGAGGCTTAAAGCCATCGTCAGCTACTGGTGCAAGCGATTGGGAAAAAACGTTAAAGAGACAGCTTGAATTTTACGTATGGCTTCAATCAAAAGAGGGAGCGATTGCAGGAGGCGCAACCAACAGCTGGAATGGCGACTATAGTGCTTATCCTGCAGGAAGAAGCACATTTTACGATATGGCATATGAAGATGCGCCTGTTTACCATGATCCTCCGTCTAATAACTGGTTTGGGATGCAGGCATGGCCGATCGAGCGCGTAGCGGAGCTTTATTATATCTTTGCAAAAGACGGGGATAAAACATCTGAAAATTTCCAAATGGCCAAATCTGTTATGACAAAATGGATCAACTATACATTAGATTACATTTTTATTGACAAACGTCCGGTGACAGATCAAGAGGGTTATTTTTTAAATGGTCAGGGACAACGGATTTTAGGAGGGACGAATGTTTCTGTTGCTACAACGAATGCACCAGGCGAGTTTTGGATTCCTGGAAATATAGCATGGAGCGGCCAGCCTGACACTTGGAACGGTTTCCAGTCCGCAACTGGAAATCCAAACTTAACGGCTGTAACAAAAGATCCAACTCAAGATACTGGCGTACTAGGTAGTCTGGTCAAAGCCTTAACATTCTTTGCTGCTGCCACAAAGAAAGAGACAGGTAACTATACAGCCCTTGGCATAAGAGCAAAAGATACAGCCGCACAGCTTCTTGATGTTGCGTGGAATTACAATGATGGCATTGGAATCGTCACAGAGGAAGAAAGAGAAGACTACCATCGCTTCTTTAAAAAAGAAGTATATTTCCCAAATGGGTGGACCGGAACATTTGGTCAAGGGAATCAAATCCCTGGTGCCAACACCACCCCGTCTGATCCACAGCGGGGAGGGAACGGAGTCTATACGAGTTTTGCAGATCTTCGTCCGAAAATAAAACAAGATCCAGCATGGTCTGCACTTGAGAGTAAATATCAAGCATCGTTTAATGAATCAACAGGTACATGGGATAATGGAGCGCCGGTTTTCACATACCACCGCTTCTGGTCGCAAGTTGATATGGCCACTGCTTATGCAGAATATCATCGTCTG
>Bacillus_sp._MZGC1_WP_106036793.1
AAAGAACGGTTTTTAACGCTTTATCATCAAATTAAAAGTGATGCGAATGGATATTTTTCACCGGAAGGAATTCCGTATCATTCAATCGAGACGCTCATTTGCGAAGCGCCTGATTATGGGCATATGACGACTTCAGAAGCGTATAGCTATTGGCTGTGGCTTGAGGTGTTGTACGGACATTACACAGGGGATTGGAGCAAATTAGAGGCAGCCTGGGACAATATGGAGAAGTACATCATCCCAGTAAATGAAGATGGAAATGATGAGCAGCCGCATATGAGCGCCTACAATCCTTCTAGCCCAGCCACATACGCAGCAGAAAAACCATACCCGGATCAATACCCTAGCCAGTTAAGCGGTGCTCGTCCTGCGGGTCAAGATCCGATTGATGGTGAATTGAAATCAACCTATGGAACGAATGAAACGTATTTAATGCACTGGCTGCTTGATGTCGATAACTGGTATAAATATGGAAACTTGCTCAACCCATCACATAAAGCTGCATATGTGAACACATTCCAGCGCGGGCCGCAGGAATCCGTATGGGAGGCCATCCCTCATCCTTCACAAGATGATAAATCTTTTGGAAAGCCGAATGAAGGCTTTATGAGCTTGTTCACAAAAGAAAATCAAGCACCAGCTGCTCAGTGGCGCTATACCAATGCGACGGATGCTGATGCGCGTGCAATACAAGTGATGTATTGGGCGAAGGAACTCGGCTATAATGAGTCAGCCTATCTTGATAAAGCGAAAAAAATGGGGGATTTTCTTCGTTACGGTATGTACGATAAATATTTTCAAACGATTGGAAGCGGCAAACAGGGGAATCCGTACCCTGGAAACGGAAAGGGTGCCTGTCATTACTTAATGGCGTGGTATACCTCTTGGGGCGGAGGCCTTGGCGACCATGCCAACTGGTCATGGCGTATTGGAGCTAGCCATTGTCACCAAGGGTATCAAAACCCTGTCGCCGCTTATGCTTTATCCTCAGACAAAGGAGGCTTAAAGCCATCTTCCGCTACTGGTGCAAGCGATTGGGAAAAAACATTAAAAAGGCAGCTTGAATTTTATGTATGGCTTCAATCTAAAGAGGGGGCGATTGCAGGAGGTGCAACCAATAGCTGGAATGGAGACTATAGTGCTTATCCGGCGGGAAGAAGTACTTTTTACGATATGGCATATGAGGATGCACCTGTTTATCTTGACCCGCCTTCTAATAACTGGTTTGGGATGCAGGCATGGCCGATGGAGCGCGTAGCAGAGCTTTATTACATTTTTGTGAAAGATGGAGACAAAACATCTGAAAATGTCCAAATGGCCAAATCTTGCATCACAAAATGGGTCGACTATGCATTAGATTACATTTTTATCGGCAGCCGTCCTGTGTCGGATGAAGAGGGTTATTTCTTAGATGACCAAGGACAAAGAATTCTAGGAGGAACAAATGCTGCTGTTGCTACAACGAGTGCACCTGGCGAGTTTTGGCTTCCTGGAAATATTGCTTGGAGCGGACAGCCTGACACTTGGAATGGGTTCCAGTCTGCAACAGGAAATCCAAACTTAACAGCTGTAACAAAAGATCCAACTCAGGATACGGGCGTACTAGGGAGTCTAGTCAAGGCTTTAACTTTCTTTGCTGCTGCCACTAAGCTAGAAACAGGGGATTATACAGCGCTTGGTGTCAGAGCGAAAGATGCTGCCGCACAGCTCCTTGAGGTTGCGTGGAATTACAATGATGGCGTGGGCATTGTAACAGAAGAAGAAAGAGAGGACTATGACCGCTTCTTTAAAAAAGAAGTGTATTTCCCAAATGGTTGGAACGGGACATTTGGTCAAGGGAATCAGATTCCTGGAGCCAGCACTATTCCTTCTGATCCGCAGCGAGGAGGTAATGGGGTCTATACGAGTTTTGCTGATCTTCGTCCGAACATTAAACAAGATCCAGCATGGTCTTCACTCGAGAGTAAATATCAGTCTTCATTTAATGAAGCAACAGGCAAATGGGAGAATGGGGCACCGGTTTTCACCTATCACCGTTTCTGGTCTCAAGTGGATATGGCCACTGCCTACGCTGAATATCATCGTCTC
>Bacillus_sp._NSP9.1_WP_026587002.1
CGTTTTATGCAACTGTATGAGCAAATCAAAAATCCGCAAAACGGTTATTTCTCACCTGAAGGCATTCCTTATCACTCCGTAGAAACGCTCATATGTGAAGCGCCTGACTACGGCCACATGACGACATCTGAAGCATACAGCTATTGGATCTGGCTTGAAGCGATGTATGGGCGCTATACGCAAGATTGGTCAAGACTTGAAGCCGCTTGGGATAACATGGAGAAATATATCATTCCGGTGAATGAAGGCGATGGAAAAGAAGAACAGCCGACGATGAGCTACTATAACCCCTCAAGCCCTGCCACATATGCCGCTGAACATGCCTACCCGGACCGTTACCCTTCACAGCTGACCGGACAATATCCTGCCGGAAACGATCCGCTTGACGGAGAGCTCAGATCCACTTATGGAAGCAATGAAACGTATTTAATGCACTGGCTGCTGGATGTTGATAACTGGTATGGCTTCGGAAACCTGTTGAATCCTGCGCATACCGCCGCATATGTCAACACGTACCAGCGCGGTGAACAGGAGTCGGTATGGGAAACGGTTCCGCATCCGTCTCAGGATGATCAGACATTCGGGAAACCGAATGAAGGCTTTATGAGCCTGTTTACAAAAGAAAATCAGGCGCCTGCACCGCAATGGCGCTATACGAATGCGACAGACGCCGATGCCCGCGCCATTCAGGCGATGTACTGGGCAAAAGAGTGGGGCTACAGCAATACAACGTATTTAAATAAAGCCAAGAAGATGGGGGATTTTCTCCGCTATGGCATGTATGATAAATACTTTCAAGAGATTGGAAGCGCCGCTGACGGATCGCCTTCCCGCGGTTCCGGAAAAAATGCCTGTCATTTTTTAATGGCTTGGTACACCGCTTGGGGCGGCGGATTAGGTCAGTATGCCAACTGGGCATGGCGGATCGGTGCGAGCCATATCCATCAAGGCTATCAAAATCCCGTTGCCTCTTACGCTTTATCCACATCTGAAGGGGGCCTGATTCCAAATTCCCCTTCAGCACGAAGCGATTGGGAAACCACACTGGAAAGGCAGCTTGAATTTTACACATGGCTGCTGTCTTCAGAAGGAGCAATTGCCGGAGGCGCCACAAACAGCTGGAACGGCGATTACAGCGCATATCCGCAAAATGTCAGCACATTTTACGGCATGGCTTACACGGAAGCGCCCGTCTATCATGATCCGCCTTCAAACAATTGGTTCGGCATGCAAGTCTGGCCGATGGAAAGGGTGGCGGAACTGTATGATATTTTTGCGCAGAAAGGTGAAACATCATCAGAACAGTTCAAAATGGCAAAGAAAGTCATTGAAAAATGGGTCGCTTATTCATTGGATTATGTGTTTGTGAACGAACGGCCGCTTTCGGATGAAGAAGGCTATTTTTTAAATGAAGCGGGGGAACGCGTACTCGGCGGTCAAAACCCGCAAATCGCCACACAATCGGATCCGGGGGAATTTTGGATTCCTTCGAACCTTGAATGGAGCGGTCAGCCTGATCCATGGCAAGGGTTTCATTCATTTACCGGAAATCCGAATTTGCATGTCACGACAAAGAACCCGTCACAAGATGTCGGCGTTCTCGGCAGCTATATCAAGACGCTTGTCTTTTTTGCCGCCGGAACAAAAGCGGAAACCGGCAGCTTCACAGCTCTTGGAAACCGGGCGAAAAACATGGCAAAAGAACTGCTTGATGCGGCATGGAACAAAAACGACGGAATTGGAATCGCTGCAGAAGAAGAACACGAAGACTATATCCGCTATTTCACGAAAGAAATCTACTTTCCAAACGGGTGGAGCGGCAGATACGGACAGGGCAACACCATTCCGGGCCCGAATACGGTGCCGTCCGATCCGGCAAAAGGCGGAAACGGCGTCTATATCAGTCATACCGATCTTCGCCCGAACATTAAAAACGATGTGATGTGGCCTTATTTGGAAAATAAATATCAAGACTCCTGGAACCCGAATACGGGCAAATGGGAAAACGGTCTGCCGACTTTTGTGTATCATCGCTTTTGGTCTCAAGTCGACATGGCGACAGCTTATGCCGAGTATGACCGTTTA
>Bacillus_sp._RRD69_WP_076821709.1
AAAGAACGGTTTTTAACACTTTATCATCAAATGAAAAACGATGCGAATGGATATTTTTCAAAAGAAGGCATTCCGTATCATTCCGTTGAAACACTCATTTGTGAGGCACCTGATTACGGGCATATGACAACTTCAGAAGCTTACAGCTATTGGTTATGGCTTGAAGCATTGTATGGTCACTACACAGGCGATTGGAGCAAACTAGAAGCGGCTTGGGATAATATGGAGAAGTTTATCATTCCAGTAAACGAAGATGGACATGACGAACAGCCGCATATGAGCTCTTACAATCCATCCAGCCCAGCCACATACGCTTCAGAAAAACCATATCCAGATCAATATCCGAGCCAGTTGACGGGTGCTCGCCCTGCTGGTCAAGATCCAATTGATCAAGAACTGAGGTCAACTTACGGAACGAATGAAACGTATTTAATGCACTGGCTTCTTGATGTAGACAACTGGTATGAATATGGGAATTTGCTCAACCCATCACATATAGCCGCATATGTAAACACATTCCAGCGGGGTCCGCAAGAATCCGTATGGGAGGCCATCCCTCATCCATCACAAGATGATAAAACAGCCGGAAAGCCCAATGAAGGTTTCATGAGCTTGTTCACAAAAGAAAATCAAGCGCCAGCCGCCCAGTGGCGCTACACAAATGCGACGGACGCTGATGCACGTGCGATACAGGCAATGTATTGGGCAAAGGAACTTGGCTATAATGGGTCAGTCTATCTTGATAAAGCGAAAAAGATGGGTGATTTCCTTCGTTACGGAATGTACGATAAATATTTTCAAACAATTGGAAGCGGCAAGCAAGGTAATCCGTATCCTGGAAATGGAAAAAGTGCATGTCATCACTTAATGGCGTGGTACACCTCTTGGGGCGGGGGACTTGGAGAATATGCGAATTGGTCATGGCGTATCGGAGCGAGCCATTGTCATCAAGGGTATCAAAACCCAGTCGCTGCCTACGCTTTATCCTCAGATAAGGGAGGCTTAAAGCCATCGTCACCAACTGGTGCAAGTGATTGGGAAAAGACGTTAAAGAGACAGCTTGAATTTTACGTCTGGCTTCAATCAAAAGAGGGAGCGATTGCAGGAGGTGCTACCAACAGCTGGAATGGAGACTATAGCGCTTATCCAGCAGGAAGAAGCACATTTTATGATATGGCTTATGAAGATGCGCCTGTTTACCATGATCCTCCGTCCAATAATTGGTTTGGAATGCAAGCATGGCCGATTGAGCGTGTAGCAGAGCTTTATTATATCTTTGCAAAAGATGGCGACAAAACATCTGAAAATTTCCAAATGGCCAAATCTGTCATCACAAAATGGGTCAACTATTCACTAGATTATATTTTTATTGGCACTCGTCCAGTGTCGGATCAAGATGGATATTTTTTAGATGGTCAGGGTCAAAGAATTCTAGGGGGGGCAAATGTTGCTGTTGCTACGACGAGTGCACCTGGAGAGTTTTGGATTCCTGGGAATATAGAATGGAGCGGTCAACCTGACACTTGGAGCGGATTCCAATCTGCAACAGGTAATCCCAATTTAACGGCAGTTACAAAAGATCCTACTCAAGATACTGGTGTACTGGGCAGTCTAATCAAAGCACTCACATTCTTTGCTGCTGCAACACAGAAAGAGACAGGAAACTACACAGCGCTTGGCATAAGAGCAAAAGAGACAGCGGCACAGCTCCTTGAGGTTGCTTGGAATTACAATGATGGTGTAGGGATTGTGACAGAGGAAGACAGAGAAGACTACCACCGTTTCTTTAAAAAAGAAGTGTACTTCCCTAATGGCTGGAACGGAACATTTGGTCAAGGAAATCAGATCCCTGGTTCCAGCACCACTCCTTCTGACCCGCAGCGAGGAGGTAACGGAGTGTATACGAGCTTTGCAGATCTTCGTCCGAAAATCAAGCAAGACCCAGCTTGGTCAGCACTGGAGAGTAAATATCAAGCATCTTTTAATGAAGCAACAGGCAAATGGGAAAACGGAGCGCCAAGTTTCACCTATCACCGTTTCTGGTCGCAAGTTGATATGGCTACGGCTTATGCAGAATACCATCGTCTC
>Bacillus_sp._TH007_WP_058337344.1
AAAGAACGGTTTTTAACACTTTATCATCAAATGAAAAACGAGACGAATGGATATTTTTCAAAAGAAGGCATTCCGTATCATTCCGTTGAGACACTCATTTGTGAGGCACCTGATTACGGGCATATGACAACTTCAGAAGCTTACAGCTATTGGTTATGGCTTGAAGCATTGTATGGTCACTACACAGGCGATTGGAGCAAACTAGAAGCGGCTTGGGATAATATGGAGAAGTTTATCATTCCAGTAAACGAAGATGGACATGACGAACAGCCGCATATGAGCTCTTACAATCCATCCAGCCCAGCCACATACGCTTCAGAAAAACCATATCCAGATCAATATCCGAGCCAGTTGACGGGTGCTCGCCCTGCTGGTCAAGATCCAATTGATCAAGAACTGAGGTCAACTTACGGAACGAATGAAACGTATTTAATGCACTGGCTTCTTGATGTAGACAACTGGTATGAATATGGCAATTTGCTCAACCCATCACATACAGCCGCATATGTAAACACATTCCAGCGGGGTCCGCAAGAATCCGTATGGGAGGCCATCCCTCATCCATCACAAGATGATAAAACAGCCGGAAAGCCCAATGAAGGTTTCATGAGCTTGTTCACAAAAGAAAATCAAGCGCCCGCCGCCCAGTGGCGCTACACAAATGCGACGGACGCTGATGCACGTGCGATACAGGCAATGTATTGGGCAAAGGAACTTGGCTATAATGGGTCAGCCTATCTTAATAAAGCGAAAAAGATGGGTGATTTCCTTCGCTACGGAATGTATGATAAATATTTTCAAACAATTGGAAGCGGCAAGCAAGGTAATCCGTATCCTGGGAATGGAAAAAGTGCATGTCATCACTTAATGGCATGGTATACCTCTTGGGGCGGGGGGCTTGGCGAATATGCAAATTGGTCATGGCGTATCGGTGCGAGCCATTGTCATCAAGGGTATCAAAATCCAGTCGCTGCTTACGCTTTATCCTCAGATAAGGGAGGCTTAAAGCCAGCGTCACCGACTGCTGCAAGTGATTGGGAAAAGACGTTAAAGAGACAGCTTGAATTTTACGTCTGGCTTCAATCAAAAGAGGGAGCGATTGCAGGAGGTGCTACCAACAGCTGGAATGGAGACTATAGCGCTTATCCAGCAGGAAGAAGTACATTTTATGATATGGCTTATGAAGATGCGCCTGTTTACCATGATCCTCCGTCCAATAACTGGTTTGGAATGCAAGCATGGCCGATTGAGCGTGTAGCAGAGCTTTATTATATCTTTGCAAAAGATGGCGACAAAACATCCGAAAATTTCCAAATGGCCAAATCTGTCATCACAAAATGGGTCAACTATTCACTAGATTATATTTTTATTGGCACGCGTCCTGTGTCGGATCAAGATGGATATTTTTTAGATGGTCAGGGTCAAAGAATTCTAGGGGGGACCAATGTTGCTGTTGCTACGACGAGTGCACCTGGAGAGTTTTGGATTCCTGGGAATATAGAATGGAGCGGTCAGCCTGACACTTGGAGCGGGTTCCAATCTGCAACAGGTAATCCAAATTTAACGGCAGTTACAAAAGATCCTACTCAAGATACTGGTGTACTGGGCAGTCTAATCAAAGCACTCACATTCTTTGCTGCTGCAACACAGAAAGAGACAGGAAACTACACAGCACTTGGCATAAGAGCAAAAGAGACAGCGGCACAACTCCTTGAGGTTGCTTGGAATTACAATGATGGTGTAGGGATTGTGACAGAGGAAGACAGAGAAGACTACCACCGTTTCTTTAAAAAAGAAGTGTACTTCCCAAATGGCTGGAACGGAACATTTGGTCAAGGAAATCAGATCCCTGGTTCCAGCACCATTCCTTCTGACCCGCAACGAGGAGGTAACGGAGTGTATACGAGCTTTGCAGATCTTCGTCCGAAAATCAAGCAAGACCCAGCTTGGTCAGCCCTGGAGAGTAAATATCAATCATCTTTTAATGAAGCAACAGGCAAATGGGAAAACGGAGCGCCAAGTTTCACCTATCACCGTTTCTGGTCGCAAGTTGATATGGCTACGGCTTATGCAGAATACCATCGTCTC
>Bacillus_sp._WP8_WP_039178592.1
AAAGAACGGTTTTTAACGCTTTATCATCAAATCAAAAGCGATGCGAATGGATATTTTTCACCAGAAGGAATTCCGTATCATTCAATCGAGACGCTCATTTGCGAAGCGCCTGATTACGGACATATGACAACTTCAGAAGCGTATAGCTATTGGCTATGGCTTGAGGTACTGTACGGACATTACACAGGGGATTGGAGCAAATTAGAGGCAGCTTGGGACAATATGGAGAAGTACATCATCCCAGTCAATGAAGATGGGCATGATGAGCAGCCGCATATGAATGCTTATAATCCGTCCAGTCCAGCCACATATGCAGCAGAGAAACCAATTCCGGATCAATACCCAAGCCAATTAACCGGTGCCCGTCCTGCTGGTCAAGATCCAATTGATGGTGAATTAAAATCAACCTATGGATCGAATGAAACGTATTTAATGCACTGGCTCCTTGACGTAGATAACTGGTATGGCTATGGGAACTTGCTCAACCCATCACATACAGCCGCATATGTGAACACATTCCAGCGTGGTCCACAGGAATCTGTATGGGAGTCCATCCCTCATCCATCACAAGACGATAAATCTTTTGGTAAGCCGAATGAAGGCTTTATGAGCTTGTTCACAAAAGAAAATCAAGCTCCAGCTGCTCAGTGGCGTTATACGAATGCAACAGATGCTGATGCACGTGCGATACAAGCGATGTATTGGGCGAAGGAGCTCGGCTATAATCAGTCAGCTTATCTTGATAAAGCGAAAAAAATGGGGGATTTCCTTCGTTACGGCATGTACGATAAATATTTTCAAACGATTGGAAGCGGGAAGCAGGGGAATCCGTATCCTGGAAACGGAAAGGGTGCCTGTCATTACTTAATGGCTTGGTATACCTCTTGGGGCGGAGGACTTGGGGAGTATGCAAACTGGTCATGGCGTATTGGAGCGAGCCATTGTCATCAGGGATATCAAAATCCTGTCGCTGCTTATGCTTTATCCTCAGATAAAGGAGGCTTAAAGCCATCTTCTGCTACCGGGGCAAGCGATTGGGAAAAAACTTTAAAGAGACAGCTTGAATTTTACGTATGGCTTCAATCGAAAGAAGGAGCCATAGCAGGAGGCGCAACCAATAGCTGGAATGGAGACTATAGCGCTTATCCGGCGGGAAGAAGTACTTTTTACGATATGGCATATGAAGATGCGCCTGTTTACCTTGATCCACCATCAAATAACTGGTTTGGAATGCAGGCGTGGCCAATGGAGCGCGTAGCAGAGCTTTATTATATTTTTGTCAAAGATGGCGACAAAACATCTGAAAATGTCCAAATGGCCAAATCTGCCATAACAAAATGGGTCAACTATGCATTAGATTATATTTTTATCGGCAGCCGTCCTGTGTCGGATGAAGAGGGTTATTTCTTAGATGAGCAAGGACAGAGAATTCTAGGAGGAACAAATGTTTCGGTTGCTGCAACAAGTGCGCCTGGAGAGTTTTGGCTACCTGGAAATATTGCTTGGAGCGGACAGCCTGATACTTGGAATGGATTCCAGTCTGCAACAGGAAATCCAAATTTAACAGCTGTCACAAAAGATCCAACTCAGGATACAGGCGTATTAGGGAGTCTTGCCAAAGCTTTGATTTTCTTTGCTGCAGCCACAAAGCTGGAAACAGGTGATTATACAGCGCTTGGTGCAAGAGCGAAAGATGCAGCCGCGCAGCTTCTAGAGGTTGCATGGAATTACAATGATGGCGTCGGCATAGTGACCGAGGAAGATAGAGAAGACTATGACCGTTTCTTTAGAAAAGAAGTGTATTTTCCAAATGGATGGAACGGGACATTTGGTCAAGGAAATCAGATTCCTGGAGCCAGCACCGTTCCTTCTGACCCGCAGCGAGGAGGGAATGGGGTCTATACGAGTTTTGCTGACCTTCGTCCGAAGATTAAACAAGATCCAGCGTGGTCTTCACTCGAAAGTAAATATCAGTCTTCATTTAATGAAGCTACAGGCAAATGGGAGAATGGCGCACCAGTTTTCACTTATCACCGCTTCTGGTCTCAAGTGGATATGGCCACTGCCTATGCTGAATATCATCGTCTG
>Bacillus_stratosphericus_WP_017359074.1
AAAGAACGGTTTTTAACGCTTTATCATCAAATGAAAAACGATGCGAATGGATATTTTTCAAAAGAAGGCATTCCGTATCATTCCGTTGAGACACTCATTTGTGAGGCACCTGATTACGGGCATATGACCACTTCAGAAGCTTACAGCTATTGGTTATGGCTTGAAGCATTGTATGGTCACTACACAGGCGATTGGAGCAAACTAGAAGCGGCTTGGGATAATATGGAGAAGTTTATCATTCCAGTAAACGAAGATGGACATGACGAACAGCCGCATATGAGTTCTTACAATCCATCTAGCCCAGCCACATACGCTTCAGAAAAACCATATCCAGATCAATATCCGAGCCAGTTGACGGGTGCTCGCCCTGCTGGTCAAGATCCGATTGATGGTGAACTGAAGTCAACTTACGGAACGAATGAAACGTATTTAATGCACTGGCTTCTTGATGTAGACAACTGGTATGAATATGGGAATTTGCTCAATCCATCACATACAGCCGCATATGTAAACACATTCCAGCGGGGTCCGCAAGAATCCGTATGGGAGGCCATCCCTCATCCATCACAAGATGATAAAACGGCCGGAAAGCCCAATGAAGGTTTCATGAGCTTGTTCACAAAAGAAAATCAAGCGCCAGCCGCCCAGTGGCGCTACACAAATGCGACGGATGCTGATGCACGTGCGATACAGGCAATGTATTGGGCAAAGGAACTTGGCTATAATGGGTCAGCCTATCTTGATAAAGCGAAAAAGATGGGGGATTTCCTTCGTTACGGAATGTACGATAAATATTTTCAAACAATTGGAAGCGGCAAACAAGGTAATCCGTATCCTGGAAATGGAAAAAGTGCATGTCATCACTTAATGGCATGGTACACCTCTTGGGGCGGGGGACTTGGAGAATATGCGAATTGGTCATGGCGTATCGGAGCGAGCCATTGTCATCAAGGATATCAAAACCCAGTCGCTGCCTACGCTTTATCCTCAGATAAGGGAGGCTTAAAGCCATCGTCACCGACTGGTGCAAGTGATTGGGAAAAGACGTTAAAGAGACAGCTTGAATTTTACGTCTGGCTTCAATCAAAAGAGGGAGCGATTGCAGGAGGTGCTACCAACAGCTGGAATGGAGACTATAGCGCTTATCCAGCAGGAAGAAGCACATTTTATGATATGGCTTATGAAGATGCGCCTGTTTACCATGATCCTCCGTCCAATAACTGGTTTGGAATGCAAGCATGGCCGATTGAGCGTGTAGCAGAGCTTTATTATATCTTTGCAAAAGATGGCGACAAAACATCTGAAAATTTCCAAATGGCCAAATCTGTCATCACAAAATGGGTCAACTATTCACTAGATTATATTTTTATTGGCACTCGTCCTGTGTCGGATCAAGATGGGTATTTTTTAGATGGTCAGGGTCAAAGGATTCTAGGGGGGACAAATGTTGCTGTTGCTACGACGAGTGCACCTGGAGAGTTTTGGATTCCTGGGAATATAGAATGGAGCGGTCAGCCTGACACTTGGAGCGGATTCCAATCTGCAACAGGTAATCCAAATTTAACGGCAGTTACAAAAGATCCTACTCAAGATACTGGTGTACTGGGCAGTCTCATCAAAGCACTCACATTCTTTGCTGCTGCAACACAGAAAGAGACAGGAAACTACACAGCACTTGGCATAAGAGCAAAAGAGACAGCGGCACAGCTCCTTGAGGTTGCTTGGAATTACAATGATGGTGTAGGGATTGTGACAGAGGAAGACAGAGAAGACTACCACCGTTTCTTTAAAAAAGAAGTGTACTTCCCAAATGGCTGGAACGGAACATTTGGTCAAGGAAATCAGATCCCTGGTTCCAGCACCATTCCTTCTGACCCGCAGCGAGGAGGTAACGGAGTGTATACGAGCTTTGCAGATCTTCGTCCGAAAATCAAGCAAGACCCAGCTTGGTCAGCACTGGAGAGTAAATATCAAGCATCTTTTAATGAAGCAACAGGCAAATGGGAAAACGGAGCGCCAAGTTTCACCTATCACCGTTTCTGGTCGCAAGTTGATATGGCTACGGCTTATGCAGAATACCATCGTCTC
>Bacillus_stratosphericus_WP_044330586.1
AAAGAACGGTTTTTAACGCTTTATCATCAAATCAAAAGCGATGCGAATGGATATTTTTCACCAGAAGGAATTCCGTATCATTCAATCGAGACACTCATTTGCGAAGCACCTGATTATGGGCATATGACAACTTCAGAAGCATATAGCTATTGGCTGTGGCTTGAGGTGCTGTACGGACATTACACAGGGGACTGGAGCAAATTAGAGGCAGCTTGGGACAATATGGAGAAGTACATCATCCCAGTCAATGAAGATGGAAATGATGAGCAGCCGCATATGAACGCTTATAATCCGTCCAGCCCAGCCACATACGCAGCAGAGAAACCATTTCCGGATCAATACCCAAGCCAGCTGACCGGTGCTCGTCCTGCTGGTCAAGATCCAATTGATAGTGAATTGAAATCAACCTATGGGACGAATGAAACGTATTTAATGCACTGGCTCCTTGACGTAGATAACTGGTATGGCTATGGCAACTTGCTCAACCCATCACATACAGCCGCCTATGTGAACACATTCCAGCGTGGTCCGCAAGAATCTGTGTGGGAGTCCATCCCTCATCCATCACAGGACGATAAATCTTTTGGTAAGCCGAATGAAGGCTTTATGAGTTTGTTCACAAAAGAAAATCAAGCTCCAGCTGCCCAGTGGCGCTATACGAATGCAACGGATGCTGATGCGCGCGCGATACAAGCGATGTATTGGGCAAAGGAGCTCGGCTATAATCGGTCAGCTTATCTTGATAAAGCGAAAAAAATGGGGGATTTCCTCCGTTACGGTATGTACGATAAATATTTTCAAACGATTGGAAGCGGGAAGCAGGGGAATCCGTATCCTGGAAACGGAAAGGGTGCCTGTCATTACTTAATGGCATGGTATACCTCTTGGGGCGGAGGACTTGGGGAGTATGCAAACTGGTCATGGCGTATCGGAGCGAGCCATTGTCATCAAGGATATCAAAATCCTGTCGCTGCTTATGCTTTATCCTCAGATAAAGGAGGCTTAAAGCCATCTTCAGCAACAGGGGCAAGCGATTGGGAAAAAACACTAAAGAGACAGCTTGAATTTTACGTATGGCTTCAATCGAAAGAAGGAGCCATAGCAGGAGGCGCAACCAATAGCTGGAATGGAGACTATAGCGCTTATCCAGCAGGAAGAAGTACTTTTTATGATATGGCATATGAAGATGCACCTGTTTACCTTGACCCGCCTTCAAATAACTGGTTTGGAATGCAGGCGTGGCCAATGGAGCGCGTAGCAGAGCTTTATTATATTTTTGTAAAAGATGGCGACAAAACATCTGAAAATGTCCAAATGGCCAAATCTGTCATAACAAAATGGGTCAGCTATGCTTTAGATTACATTTTTATCGGCAGCCGTCCTGTGTCAGATGAAGAGGGTTATTTCTTAGATGAACAAGGACAGAGAATTCTAGGAGGAACGAATGTTTCGGTTGCTACAACAAGTGCGCCTGGAGAGTTTTGGCTTCCTGGAAATATTGCTTGGAGCGGACAGCCTGATACTTGGAACGGGTTCCAGTCTGCAACAGGAAATCCAAATTTAACAGCTGTAACTAAAGATCCGACTCAGGATACGGGCGTATTAGGAAGTCTAGCCAAAGCTTTGATATTCTTTGCTGCAGCCACAAAGCAGGAAGCAGGTGATTATACAGCGCTTGGTGCAAGAGCGAAAGATGCAGCCGCGCAGCTCCTAGAGGTTGCATGGAATTACAATGATGGCGTCGGCATAGTGACAGAGGAAGATAGAGAAGACTATGACCGTTTCTTTAGAAAAGAAGTGTATTTCCCAAATGGATGGAACGGGACATTTGGTCAAGGAAATCAGATTCCTGGAGCCAGCACCATTCCTTCTGACCCGCAACGAGGAGGGAATGGGGTCTATACGAGTTTTGCTGATCTTCGTCCGAAGATTAAACAAGATCCAGCATGGTCTTCACTCGAAAGTAAATATCAGTCTTCATTTAATGAAGCTACAGGCAAATGGGAGAATGGTGCACCAGTTTTCACTTATCACCGCTTCTGGTCTCAAGTGGATATGGCCACTGCCTATGCTGAATACCATCGTCTG
>Bacillus_stratosphericus_WP_048001561.1
AAAGAACGGTTTTTAACACTTTATCATCAAATGAAAAACGATGCGAATGGATATTTTTCAAAAGAAGGCATTCCGTATCATTCCGTTGAGACACTCATTTGTGAGGCACCTGATTACGGGCATATGACCACTTCAGAAGCTTACAGCTATTGGTTATGGCTTGAAGCATTGTATGGTCACTACACAGGCGATTGGAGCAAACTAGAAGCGGCTTGGGATAATATGGAGAAGTTTATCATTCCAGTAAACGAAGATGGACATGACGAACAGCCGCATATGAGCTCTTACAATCCATCTAGCCCAGCCACATACGCTTCAGAAAAACCATATCCAGATCAATATCCGAGCCAGTTGACGGGTGCTCGTCCTGCTGGTCAAGATCCAATTGATCATGAACTGAGGTCAACTTACGGAACGAATGAAACGTATTTAATGCACTGGCTTCTTGATGTAGACAACTGGTATGAATATGGGAATTTGCTCAACCCATCACATACAGCCGCATATGTAAACACATTCCAGCGGGGTCCGCAAGAATCCGTATGGGAGGCCATCCCTCATCCATCACAAGATGATAAAACGGCCGGAAAGCCCAATGAAGGTTTCATGAGCTTGTTCACAAAAGAAAATCAAGCGCCAGCCGCCCAGTGGCGCTACACAAATGCGACGGACGCTGATGCACGTGCGATACAGGCAATGTATTGGGCAAAGGAACTTGGCTATAACGGGTCAGCCTATCTTGATAAAGCGAAAAAGATGGGGGATTTCCTTCGTTACGGAATGTACGATAAATATTTTCAAACAATTGGAAGCGGCAAGCAAGGTAATCCGTATCCTGGAAATGGAAAAAGTGCATGTCATCACTTAATGGCATGGTATACCTCTTGGGGCGGGGGACTTGGAGAATATGCGAATTGGTCATGGCGTATCGGAGCGAGCCATTGTCATCAAGGGTATCAAAACCCAGTCGCTGCCTACGCTTTATCCTCAGATAAGGGAGGCTTAAAGCCATCGTCACCGACTGGTGCAAGTGATTGGGAAAAGACGTTAAAGAGACAGCTTGAATTTTACGTCTGGCTTCAATCAAAAGAGGGAGCGATTGCAGGAGGTGCTACCAACAGCTGGAATGGAGACTATAGCGCTTATCCAGCAGGAAGAAGCACATTTTATGATATGGCTTATGAAGATGCGCCTGTTTACCATGATCCTCCGTCCAATAACTGGTTTGGAATGCAAGCATGGCCGATTGAGCGTGTAGCAGAGCTTTATTATATCTTTGCAAAAGATGGCGACAAAACATCCGAAAATTTCCAAATGGCCAAATCTGTCATCACAAAATGGGTCAACTATTCACTAGATTATATTTTTATTGGCACTCGTCCTGTGTCGGATCAAGATGGATATTTTTTAGATGGTCAGGGTCAAAGAATTCTAGGGGGGACAAATGTTGCTGTTGCTACGACGAGTGCACCTGGAGAGTTTTGGATTCCTGGGAATATAGAATGGAGCGGCCAGCCTGACACTTGGAGCGGGTTCCAATCTGCAACAGGTAATCCAAATTTAACGGCAGTTACAAAAGATCCTACTCAAGATACTGGTGTACTGGGCAGTCTCATCAAAGCACTCACATTCTTTGCTGCTGCAACACAGAAAGAGACAGGAAACTACACAGCGCTTGGCATAAGAGCAAAAGAGACAGCGGCACAGCTCCTTGAGGTTGCTTGGAATTACAATGATGGTGTAGGGATTGTGACAGAGGAAGACAGAGAAGACTACCACCGTTTCTTTAAAAAAGAAGTGTACTTCCCAAATGGCTGGAACGGAACATTTGGTCAAGGAAATCAGATCCCTGGTTCCAGCACCATTCCTTCTGACCCGCAGCGAGGAGGTAACGGAGTGTATACGAGCTTTGCAGATCTTCGTCCGAAAATCAAGCAAGACCCAGCTTGGTCAGCCCTGGAGAGTAAATATCAATCATCTTTTAATGAAGCAACAGGCAAATGGGAAAACGGAGCGCCAAGTTTCACCTATCACCGTTTCTGGTCGCAAGTTGATATGGCTACAGCTTATGCAGAATACCATCGTCTC
>Bacillus_stratosphericus_WP_048002821.1
AAAGAACGGTTTTTAGCGCTTTATCATCAAATGAAAAACGAGACGAATGGATATTTTTCAAAAGAAGGCATTCCGTATCATTCCGTTGAGACACTCATTTGTGAGGCACCTGATTACGGGCATATGACAACTTCAGAAGCTTACAGCTACTGGTTATGGCTTGAAGTATTGTATGGGCATTACACAGGCGATTGGAGCAAACTAGAAGCGGCTTGGGATAATATGGAGAAGTTTATCATTCCAGTAAACGAAGATGGACATGACGAACAGCCGCATATGAGCTCTTACAATCCATCTAGCCCAGCCACATACGCTTCAGAAAAACCATATCCAGATCAATATCCGAGCCAGTTGACGGGTGCTCGCCCTGCTGGTCAAGATCCAATTGATCATGAACTGAGGTCAACTTACGGAACGAATGAAACGTATTTAATGCACTGGCTTCTTGATGTAGACAACTGGTATGAATATGGGAATTTGCTCAATCCATCACATACAGCCGCATATGTAAACACATTCCAGCGGGGGCCGCAAGAATCCGTATGGGAGGCCATCCCTCATCCATCACAAGATGATAAAACGGCCGGAAAGCCCAATGAAGGTTTCATGAGCTTGTTCACAAAAGAAAATCAAGCGCCAGCCGCCCAGTGGCGCTACACAAATGCGACGGACGCTGATGCACGTGCGATACAGGCAATGTATTGGGCAAAGGAACTTGGCTATAATGGTTCAGCCTATCTTGATAAAGCGAAAAAGATGGGGGATTTCCTTCGTTACGGAATGTACGATAAATATTTTCAAACAATTGGAAGCGGCAAGCAAGGTAATCCGTATCCTGGAAATGGAAAAAGTGCATGTCATCACTTAATGGCATGGTATACCTCTTGGGGCGGGGGACTTGGAGAATATGCGAATTGGTCATGGCGTATCGGAGCGAGCCATTGTCATCAAGGGTATCAAAACCCAGTCGCTGCCTACGCTTTATCCTCAGATAAGGGAGGCTTAAAGCCATCGTCACCGACTGGTGCAAGTGATTGGGAAAAGACGTTAAAGAGACAGCTTGAATTTTACGTCTGGCTTCAATCAAAAGAGGGAGCGATTGCAGGAGGTGCTACCAACAGCTGGAATGGAGACTATAGCGCTTATCCAGCAGGAAGAAGCACATTTTATGATATGGCTTATGAAGATGCGCCTGTTTACCATGATCCTCCGTCCAATAACTGGTTTGGAATGCAAGCATGGCCGATTGAGCGTGTAGCAGAGCTTTATTATATCTTTGCAAAAGATGGCGACAAAACATCTGAAAATTTCCAAATGGCCAAATCTGTCATCACAAAATGGGTCAACTATTCACTAGATTATATTTTTATTGGCACTCGTCCTGTGTCGGATCAAGATGGGTATTTTTTAGATGGTCAGGGTCAAAGGATTCTAGGGGGGACAAATGTTGCTGTTGCTACGACGAGTGCACCTGGAGATTTTTGGATTCCTGGGAATATAGAATGGAGCGGCCAGCCTGACACTTGGAGCGGGTTCCAATCTGCAACAGGTAATCCAAATTTAACGGCAGTTACAAAAGATCCTACTCAAGATACTGGTGTACTGGGCAGTCTAATCAAAGCACTCACATTCTTTGCTGCTGCAACACAGAAAGAGACAGGAAACTACACAGCACTTGGCATAAGAGCAAAAGAGACAGCGGCACAGCTCCTTGAGGTTGCTTGGAATTACAATGATGGTGTAGGGATTGTGACAGAGGAAGACAGAGAAGACTACCACCGTTTCTTTAAAAAAGAAGTGTACTTCCCAAATGGCTGGAACGGAACATTTGGTCAAGGAAATCAGATCCCTGGTTCCAGCACCATTCCTTCTGACCCGCAGCGAGGAGGTAACGGAGTGTATACGAGCTTTGCAGATCTTCGTCCGAAAATCAAGCAAGACCCAGCTTGGTCAGCCCTGGAGAGTAAATATCAATCATCTTTTAATGAAGCAACAGGCAAATGGGAAAACGGAGCGCCAAGTTTCACCTATCACCGTTTCTGGTCGCAAGTTGATATGGCTACGGCTTATGCAGAATACCATCGTCTC
>Bacillus_stratosphericus_WP_052320339.1
AAAGAACGGTTTTTAACACTTTATCATCAAATGAAAAACGATGCGAATGGATATTTTTCAAAAGAAGGCATTCCGTATCATTCCGTTGAGACACTCATTTGTGAGGCACCTGATTACGGGCATATGACCACTTCAGAAGCTTACAGCTATTGGTTATGGCTTGAAGCATTGTATGGTCACTACACAGGCGATTGGAGCAAACTAGAAGCGGCTTGGGATAATATGGAGAAGTTTATCATTCCAGTAAACGAAGATGGACATGACGAACAGCCGCATATGAGCTCTTACAATCCATCTAGCCCAGCCACATACGCTTCAGAAAAACCATATCCAGATCAATATCCGAGCCAGTTGACGGGTGCTCGTCCTGCTGGTCAAGATCCAATTGATCATGAACTGAGGTCAACTTACGGAACGAATGAAACGTATTTAATGCACTGGCTTCTTGATGTAGACAACTGGTATGAATATGGGAATTTGCTCAACCCATCACATACAGCCGCATATGTAAACACATTCCAGCGGGGTCCGCAAGAATCCGTATGGGAGGCCATCCCTCATCCATCACAAGATGATAAAACGGCCGGAAAGCCCAATGAAGGTTTCATGAGCTTGTTCACAAAAGAAAATCAAGCGCCAGCCGCCCAGTGGCGCTACACAAATGCGACGGACGCTGATGCACGTGCGATACAGGCAATGTATTGGGCAAAGGAACTTGGCTATAACGGGTCAGCCTATCTTGATAAAGCGAAAAAGATGGGGGATTTCCTTCGTTACGGAATGTACGATAAATATTTTCAAACAATTGGAAGCGGCAAGCAAGGTAATCCGTATCCTGGAAATGGAAAAAGTGCATGTCATCACTTAATGGCATGGTATACCTCTTGGGGCGGGGGACTTGGAGAATATGCGAATTGGTCATGGCGTATCGGAGCGAGCCATTGTCATCAAGGGTATCAAAACCCAGTCGCTGCCTACGCTTTATCCTCAGATAAGGGAGGCTTAAAGCCATCGTCACCGACTGGTGCAAGTGATTGGGAAAAGACGTTAAAGAGACAGCTTGAATTTTACGTCTGGCTTCAATCAAAAGAGGGAGCGATTGCAGGAGGTGCTACCAACAGCTGGAATGGAGACTATAGCGCTTATCCAGCAGGAAGAAGCACATTTTATGATATGGCTTATGAAGATGCGCCTGTTTACCATGATCCTCCGTCCAATAACTGGTTTGGAATGCAAGCATGGCCGATTGAGCGTGTAGCAGAGCTTTATTATATCTTTGCAAAAGATGGCGACAAAACATCTGAAAATTTCCAAATGGCCAAATCTGTCATCACAAAATGGGTCAACTATTCACTAGATTATATTTTTATTGGCACTCGTCCTGTGTCGGATCAAGATGGATATTTTTTAGATGGTCAGGGTCAAAGAATTCTAGGGGGGACAAATGTTGCTGTTGCTACGACGAGTGCACCTGGAGAGTTTTGGATTCCTGGGAATATAGAATGGAGCGGCCAGCCTGACACTTGGAGCGGGTTCCAATCTGCAACAGGTAATCCAAATTTAACGGCAGTTACAAAAGATCCTACTCAAGATACTGGTGTACTGGGCAGTCTAATCAAAGCACTCACATTCTTTGCTGCTGCAACACAGAAAGAGACAGGAAACTACACAGCGCTTGGCATAAGAGCAAAAGAGACAGCGGCACAGCTCCTTGAGGTTGCTTGGAATTACAATGATGGTGTAGGGATTGTGACAGAGGAAGACAGAGAAGACTACCACCGTTTCTTTAAAAAAGAAGTGTACTTCCCTAATGGCTGGAACGGAACATTTGGTCAAGGAAATCAGATCCCTGGTTCCAGCACCACTCCTTCTGACCCGCAGCGAGGAGGTAACGGAGTGTATACGAGCTTTGCAGATCTTCGTCCGAAAATCAAGCAAGACCCAGCTTGGTCAGCACTGGAGAGTAAATATCAAGCATCTTTTAATGAAGCAACAGGCAAATGGGAAAACGGAGCGCCTAGTTTCACCTATCACCGTTTCTGGTCGCAAGTTGATATGGCTACGGCATATGCAGAATACCATCGTCTC
>Bacillus_stratosphericus_WP_103132415.1
AAAGAACGGTTTTTAACGCTTTATCATCAAATTAAAAGCGATGCGAATGGATATTTTTCACCAGAAGGAATTCCGTATCATTCAATCGAGACACTCATTTGCGAAGCACCTGATTACGGGCATATGACAACTTCAGAAGCATATAGCTATTGGCTGTGGCTTGAGGTGCTGTACGGACATTACACAGGGGACTGGAGCAAATTAGAGGCAGCTTGGGACAATATGGAGAAGTACATCATTCCAGTCAATGAAGATGGAAATGATGAGCAGCCGCATATGAACGCTTACAATCCGTCCAGCCCAGCCACATACGCAGCAGAGAAACCATTTCCGGATCAATACCCAAGCCAACTGACCGGTGCTCGTCCTGCTGGTCAAGATCCAATTGATAGTGAATTGAAATCAACCTATGGGACGAATGAAACGTATTTAATGCACTGGCTCCTTGACGTAGATAACTGGTATGGCTATGGCAACTTGCTCAACCCATCACATAAAGCGGCATATGTGAACACATTCCAGCGTGGTCCACAGGAATCTGTATGGGAGTCCATCCCTCATCCATCACAAGACGATAAATCTTTTGGCAAGCCGAATGAAGGATTCATGAGCTTGTTCACAAAAGAAAATCAAGCTCCAGCTGCCCAGTGGCGCTATACGAATGCAACGGATGCTGATGCGCGCGCGATACAAGCGATGTATTGGGCAAAGGAGCTCGGCTATAATCGGTCAGCTTATCTTGATAAAGCGAAAAAAATGGGGGATTTCCTCCGTTACGGCATGTACGATAAATATTTTCAAACGATTGGAAGCGGGAAGCAGGGGAATCCGTATCCTGGAAACGGAAAGGGTGCCTGTCATTACTTAATGGCATGGTATACCTCTTGGGGCGGAGGACTTGGAGAGTATGCAAACTGGTCATGGCGTATCGGAGCGAGCCATTGTCATCAAGGATATCAAAATCCTGTCGCTGCTTATGCTTTATCCTCAGATAAAGGAGGCTTAAAGCCATCTTCTGCTACCGGGGCAAGCGATTGGGAAAAAACTTTAAAGAGACAGCTTGAATTTTACGTATGGCTTCAATCGAAAGAAGGAGCCATAGCAGGAGGCGCAACCAATAGCTGGAATGGAGACTATAGCGCTTATCCAGCAGGAAGAAGTACTTTTTATGATATGGCATATGAAGATGCACCTGTTTACCTTGACCCGCCTTCAAATAACTGGTTTGGAATGCAGGCGTGGCCAATGGAGCGCGTAGCAGAGCTTTATTATATTTTTGTAAAAGATGGCGACAAAACATCTGAAAATGTCCAAATGGCCAAATCTGTCATAACAAAATGGGTCAGCTATGCCTTAGACTACATTTTTATCGGCAGCCGTCCTGTGTCAGATGAAGAGGGTTATTTCTTAGATGAACAAGGACAGAGAATTCTAGGAGGAACGAATGTTTCAGTTGCTACAACAAGTGCGCCTGGAGAGTTTTGGCTTCCTGGAAATATTGCTTGGAGCGGACAGCCTGATACTTGGAACGGGTTCCAGTCTGCAACAGGAAATCCAAATTTAACAGCTGTAACTAAAGATCCGACTCAGGATACGGGCGTATTAGGAAGTCTAGCCAAAGCTTTGATATTCTTTGCTGCAGCCACAAAGCAGGAAACAGGTGATTATACAGCGCTTGGTGCAAGAGCGAAAGATGCAGCTGCGCAGCTCCTAGAGGTTGCATGGAATTACAATGATGGCGTCGGCATAGTGACAGAGGAAGATAGAGAAGACTATGACCGTTTCTTTAGAAAAGAAGTGTATTTCCCAAATGGATGGAACGGGACATTTGGTCAAGGAAATCAAATTCCTGGAGCCAGCACCATTCCTTCTGACCCGCAGCGAGGAGGGAATGGGGTCTATACGAGTTTTGCTGATCTTCGTCCGAAGATTAAACAAGATCCAGCATGGTCTTCACTCGAAAGTAAATATCAGTCTTCATTTAATGAAGCTACAGGCAAATGGGAGAATGGCGCACCAGTTTTCACTTATCACCGCTTCTGGTCTCAAGTGGATATGGCCACTGCCTATGCTGAATACCATCGTCTG
>Bacillus_swezeyi_WP_076760553.1
CGCTTTATGCAATTGTATGAACAAATAAAAAGTCCGAAAAACGGTTATTTTTCACCTGAAGGTATTCCTTATCACGCTGTTGAAACGCTTATATGTGAAGCGCCTGACTATGGTCATATGACGACATCAGAAGCATACAGCTATTGGCTGTGGCTTGAAGCGATGTATGGCCGCTACACGCAAGACTGGTCAAGGCTTGAAGCCGCTTGGGACAATATGGAGAAATATATCATCCCGGTCAATGAAGGCGATGGAAAAGAAGAACAGCCGACGATGAGCTACTACAACCCCTCAAGTCCTGCCACATATGCCGCCGAACATCCCTACCCAGACCTTTATCCTTCAGCGCTGACCGGACAATACCCAGCCGGAAACGATCCGCTTGACGGAGAGCTTAGATCCGCTTACGGAAGCAATGAAACGTATTTAATGCACTGGCTGCTGGATGTTGACAACTGGTATGAATTCGGAAATCTGCTGAACCCACCGCATACAGCCGTTTATGTCAACACTTATCAGCGCGGTGAACAGGAGTCGGTTTGGGAAACGGTTCCGCACCCGTCTCAGGATAATCAGACATTCGGAAAACCGAATGAAGGATTTATGAGTCTGTTTACAAAAGAAAATCAGGCCCCTGCACCGCAATGGCGCTATACGAACGCGACAGACGCCGATGCCCGCGCCGTTCAGGCGATGTACTGGGCCAAACAATGGGGCTACAGCAATACAAAGTATTTAGATAAAGCCAAAAAGATGGGGGATTTTCTCCGCTACGGCATGTATGATAAATACTTTCAAGAGATTGGAAGCGCTGCCGACGGCTCTCCTTCCCGCGGTTCTGGAAAGAATGCCTGTCATTATTTAATGGCTTGGTACACCGCTTGGGGAGGCGGACTGGGGCAGTATGCGAACTGGGCGTGGCGGATCGGCGCGAGCCATGTGCATCAAGGCTATCAGAACCCTGTTGCCTCGTATGCGCTGTCTTCGGCTGAAGGGGGGCTGATTCCAAATTCACCTTCAGCGCGCAGCGATTGGGAAACGACGCTGAAAAGGCAGCTTGAACTCTACACATGGCTGCTTTCTTCAGAAGGGGCGGTTGCAGGAGGCGCCACAAACAGCTGGAACGGCAACTACAGTGCATACCCGCAGAATATCAGCACGTTTTACGGCATGGCATACACTGAAGCGCCTGTATATCATGATCCGCCTTCTAACAATTGGTTCGGAATGCAAGTCTGGCCGATAGAAAGGGTGGCGGAACTGTATTATATTTTTGCGCAGAAAGGCGACAAATCGTCAGAAAACTTTAAAATGGCAAAACACGTAATTGAAAAATGGGTCGCATATTCAATGGATTATGTATTTGTCAACGAACGGCCGATGTCTGATGAAGAAGGCTACTATTTAAACGAAGCAGGAGAACGCGTCCTTGGCGGCAAAAACCCGCAGATTGCCGCACAATCTGACCCGGGCGAATTCTGGGTTCCCGCGAACCTTGAATGGAACGGCCAGCCTGATCCGTGGAAGGGCTTTGATTCATTTACAGGAAATCCGGATCTGCGTGTCACGACTAAGAATCCGTCTCAGGATGTCGGCGTTCTCGGCAGCTATATCAAAACGCTCGTCTTCTTTGCAGCCGGAACAAAAGCTGAAACCGCAAGCTTTACTGATCTCGGACACCAAGCTAAAGACCTGGCAAAAGAACTGCTTGATACGGCGTGGAATAAAAATGACGGAATCGGAATCGCAGCAGAAGAAGAACATGAAGATTATATCCGCTACTTTACGAAGGAGATCTACTTTCCGAATGGCTGGAGCGGAAGAAATGGCCAGGGCAACACCATTCCGGGGCCGAATACTGTGCCGTCTGATCCGGCAAAAGGCGGAAACGGCGTCTATATCAGTCATACGGATCTACGTCCGAAAATAAAAAACGATCCGATGTGGGCTTATTTAGAAAATAAATACCAAACCTCATGGAATCCGAATACGGGCAAATGGGAAAATGGCCTGCCAACTTTTGTTTATCACCGTTTCTGGTCTCAGGTTGATATGGCGACAGCTTATGCTGAATATGACCGTTTA
>Bacillus_xiamenensis_WP_008354455.1
AAAGAACGGTTTTTAACGCTTTATCATCAAATTAAAAACGATGCACATGGATATTTTTCAAAAGAAGGCATTCCGTATCATTCAATTGAAACGCTTATTTGCGAGGCGCCGGATTATGGGCATATGACGACTTCAGAAGCTTATAGCTACTGGCTGTGGCTTGAAGTGTTGTATGGACATTATACAGGTGATTGGAGCAAGCTAGAAGCAGCTTGGGATAATATGGAGAAGTTTATCATTCCAGTAAATGAAGATGGACATGATGAGCAGCCGCATATGAATTCTTACAATCCATCTAGTCCAGCCACGTATGCTTCAGAAAAACCATACCCGGATCAATACCCTAGCCAGCTGACCGGAGCTTATCCTGCTGGTCAAGATCCGATTGATGCTGAACTGAAGTCAACCTATGGAACGAATGAAACGTATTTAATGCACTGGCTACTTGATGTAGACAATTGGTATGAATATGGGAATTTGCTAAACCCATCACATACGGCAGCATATGTAAACACATTTCAGCGGGGGCCGCAAGAATCTGTATGGGAGGCCATCCCTCATCCATCACAAGATGATCAAACATTTGGGAAGCCCAATGAAGGTTTCATGAGCTTGTTCACAAAAGAAAATCAAGCGCCAGCCGCCCAGTGGCGCTATACCAATGCGACAGACGCTGATGCGCGTGCGATACAGGCAATGTATTGGGCAAAAGAGCTTGGCTATCAGCGATCAACCTACCTTGAGAAAGCGAAAAAAATGGGTGATTTCCTTCGCTACGGTATGTACGATAAATATTTTCAAACGATTGGAAGTGGAAAGCAGGGCCGTCCGTCTCCTGGGAATGGAAAGAGTGCGTGTCATCACTTAATGGCATGGTATACCTCTTGGGGCGGTGGACTTGGAGAGTATGCAAATTGGGCATGGCGTATCGGGGCAAGTCATTGTCACCAAGGGTATCAAAACCCTGTCGCTGCTTATGCTTTATCCTCAGATAAAGGGGGGTTAAAGCCATCGTCTGCTACTGGTGCAAGTGATTGGGAGAAAACGTTAAAGAGACAGCTTGAATTTTACGTATGGCTTCAATCAAAAGAAGGAGCGATTGCAGGAGGTGCAACCAATAGCTGGAATGGAGACTATCGTGCATATCCCGCCGGAAGAAGCACATTTTATGACATGGCATATGAAGATGCGCCTGTTTACCTTGACCCTCCTTCTAATAATTGGTTTGGGATGCAGGCATGGCCAATGGAGCGTGTAGCTGAGCTATACTACATTTTTGTAAAAGATGGAGACAAAACGTCTGAAAATGTCCAAATGACCAAATCTGTTATCACAAAATGGATCAACTACTCATTAGATTACATTTTTGTTGACACCCGTCCTGTGACGGATCAAGAGGGATACTTTTTAGATGGTCAGGGACAAAGAATTCTCGGAGGGACAAATGCTGCTGTTGCCACAACGAGTGCACCTGGCGAGTTTTGGATTCCTGGAAATATAGAATGGAGCGGCCAGCCTGACACTTGGAGCGGTTTCCAATCTGCAACAGGCAATCCCAATTTAACGGCTGTAACGAAAGATCCTTCTCAAGATACGGGCGTACTTGGCAGTCTGATCAAAGCCTTGACATTCTTTGCTGCTGCAACAAAGGAAGAGACAGGAAACTATACACCTCTTGGTATAAGAGCAAAAGAGACAGCCGCACAGCTCCTTGAGGTTGCGTGGAATTATAATGATGGTGTGGGGATTGTCACAGAGGAGGAAAGAGAAGACTACCACCGCTTCTTTAAAAAAGAAGTGTATTTCCCAAATGGCTGGAATGGAACATTTGGTCAAGGGAATCAGATCCCTGGTACCAGCACCATTCCTTCTGATCCGCAGCGCGGAGGTAACGGAGTTTATACGAGTTTTGCAGATCTTCGTCCGAAAATTAAGCAAGATCCAGCATGGTCAGCGCTTGAGAGTAAATATCAAGCATCATTTAATGAATCATCAGGTAAATGGGAGAGTGGTGCGCCAAGTTTCACTTATCATCGCTTCTGGTCACAAGTTGATATGGCCACAGCCTATGCGGAATATCATCGTCTC
>Bacillus_zhangzhouensis_WP_034317657.1
AAAGAACGGTTTTTAACGCTTTATCATCAATTGAAAAACGATGCCAATGGATATTTTTCAAAAGAGGGTATTCCGTATCACTCAATCGAGACGCTCATTTGTGAGGCACCTGATTATGGGCATATGACGACTTCAGAGGCATATAGCTACTGGCTATGGCTTGAAGTTTTATATGGCTATTACACAGGAGATTGGAGCAAGTTAGAAGCTGCTTGGGACAATATGGAGAAATTCATCATCCCAGTAAATGAAGACGGAAATGACGAACAGCCACATATGAACTCTTACAATCCGTCAAGTCCAGCCACATACGCTTCAGAAAAACCATATCCAGATCAATATCCTAGCCAGCTGAGCGGCGCTCGTCCTGCTGGTCAAGATCCGCTTGATAACGAACTGAAATCAACGTATGGGACGAATGAAACGTATTTAATGCACTGGCTCCTTGATGTAGACAACTGGTATAGCTATGGAAATTTACTCAATCCATCACATACAGCCGCTTATGTAAACACATTTCAGCGAGGTCCACAGGAATCAGTATGGGAGGCCATCCCTCATCCATCACAAGATGATAAATCGTTGGGGAGGCCGAATGAAGGCTTTATGAGCTTATTTACAAAAGAAAATCAAGCGCCAGCAGCCCAGTGGCGCTATACAAATGCGACAGACGCTGATGCGCGTGCTGTACAGGCGATGTATTGGGCGAAGGAGCTTGGCTACAATCAAACAACTTATCTCGATAAAGCGAAAAAAATGGGCGATTTTCTTCGTTATGGCATGTATGATAAATACTTTCAAACGATTGGAAGTGCGAAGCAGGGCAACCCGTCTCCTGGTAATGGAAAGAGTGCCTGTCACTACTTAATGGCATGGTATACCTCATGGGGCGGAGGACTTGGAGATTATGCGAACTGGTCATGGCGTATCGGTGCCAGTCATTGTCACCAGGGGTATCAAAACCCCGTCGCTGCTTATGCTTTATCCTCAGATAAAGGAGGCTTAAAGCCATCGTCAGCTACTGGTGCAAGCGATTGGGAAAAAACGTTAAAGAGACAGCTTGAATTTTACGTATGGCTTCAATCAAAAGAGGGAGCGATTGCAGGAGGCGCAACCAACAGCTGGAATGGCGACTATAGTGCTTATCCTGCAGGAAGAAGCACATTTTACGATATGGCATATGAAGATGCGCCTGTTTACCATGATCCGCCGTCTAATAACTGGTTTGGGATGCAGGCATGGCCGATCGAGCGCGTAGCGGAGCTTTATTATATCTTTGCAAAAGACGGGGACGAAACATCCGAAAATTTCCAAATGGCCAAATCTGTTATGACAAAATGGATCAATTATACATTAGATTACATTTTTATTGACAAACGTCCGGTGACAGATCAAGAGGGTTATTTTTTAAATGGTCAGGGACAACGGATTCTAGGAGGGACGAATGTTTCTGTTGCTACAACGAATGCACCAGGCGAGTTTTGGATTCCTGGAAATATAGCATGGAGCGGCCAGCCTGACACTTGGAACGGTTTCCAGTCCGCAACTGGAAATCCAAACTTAACGGCTGTAACAAAAGATCCAACTCAAGATACTGGCGTACTAGGTAGTCTGGTCAAAGCCTTAACATTCTTTGCTGCTGCCACAAAGAAAGAGACAGGTAACTATACAGCCCTTGGCATAAGAGCAAAAGATACAGCCGCACAGCTTCTTGATGTTGCGTGGAATTACAATGATGGCATTGGAATCGTCACAGAGGAAGAAAGAGAAGACTACCATCGCTTCTTTAAAAAAGAAGTATATTTCCCAAATGGGTGGACCGGAACATTTGGTCAAGGGAATCAAATCCCTGGTGCTAACACCACCCCGTCTGATCCACAGCGGGGAGGAAGCGGAGTCTATACGAGTTTTGCAGATCTTCGTCCGAAAATAAAACAAGATCCAGCATGGTCTGCACTTGAGAGTAAATATCAAGCATCGTTTAATGAATCAACAGGTACATGGGATAATGGAGCGCCGGTTTTCACATACCACCGCTTCTGGTCGCAAGTTGATATGGCCACTGCCTATGCAGAATATCATCGTCTG
>bacterium_JKG1_WP_081752888.1
TACACGCAGCGCTTCCTTGAGCTCTACCGCGAGATCAAGGATCCGGCCAACGGCTACTTCAGCCCGGAGGGCGTACCGTACCACTCGATCGAAACGCTGATCGTCGAGGCGCCCGACTACGGTCATGAGACGACCTCGGAGGCGTTTAGCTACTGGATCTGGCTGGAGGCGATGTATGGCCGCGTGACCGGCAACTGGCAGCCGCTGGCCGATGCCTGGGCCAAGATGGAACAGGTGATCATCCCGACGGCGCAGGATCAGCCGACCAATAGCTTCTACAACCCCAGCCGCCCGGCGACCTATGCCGGCGAATGGGAGCAGCCGTCCCAGTATCCCTCGGCGATCGACTCCAGCGTGCCGGTCGGTCAGGATCCGATCGCTGCCGAACTGCGCAGCGCGTATGGCACCGACAACATCTACGGCATGCACTGGATTCTGGACGTCGATAACTGGTACGGCTACGGCAATCGCGGCGATGGGACCAGCAAGCCCTCGTACATCAACACCTTCCAGCGCGGTCCGCAGGAGTCGGTCTGGGAGACCGTGCCGCATCCCTCGTGGGATGCCTTCCGCTGGGGTGGGCCCAACGGCTTCCTCGACCTCTTCATCCGCGATGGAAGCTATGCGCGACAGTGGCGCTACACCAATGCGCCCGATGCCGACGCGCGCGCGATTCAGGCGATCTACTGGGCCAAGGTCTGGGCCGACGCGCAGGGTGGCAGCCCGATCGTCGATGGCCTGGTCGCTAAGGCGTCGCGCATGGGCGACTACCTGCGCTATGCCTTCTTCGATAAGTACTTCAAGCGCATCGGCAACTGTGTAGGCCCGACAAGTTGCCCGGCAGCGACCGGCTACGACAGCGCGCACTACCTGCTGTCCTGGTACTATGCCTGGGGCGGCGCGACCGACAGCAGCGCCGGCTGGGCCTGGCGCATCGGTTCGAGCCATAACCACTTCGGCTACCAGAACCCGATGGCGGCCTATGCGCTCTCCAGCGTTCCCGCCTTCCGCCCACGCTCGACCAACGGCGCGCGCGACTGGGCAACCAGCCTGCAGCGGCAGTTGGAGTTCTACCGCTGGTTGCAGTCGGCCGATGGCGCCATCGCCGGTGGCGCGACCAATAGCTGGCTAGGCCACTATGGTACGCCGCCCGCCGGTACCAGCACCTTCTACGGCATGTTCTACGACGAAAAGCCGGTGTACCACGATCCGCCGTCGAATAGCTGGTTCGGCTTCCAGGTCTGGTCGGTGGAGCGCGTGGCGGAGTACTACTACGTCACAGGCGATAGCAAGGCCAAGGTCATCCTCGACAAGTGGATTCCCTGGGCCAAGGCGCATACCCAGCTCAACGCCGATGGCACCTTCGCCGTACCGGCGTCCATGGAGTGGAGCGGGCAGCCCAGCCTGAACTGGAACGCTTCCACCCAGAACTGGTCGGCCAACGACGCCAGCTTCAACGCCAACCTGCGCGTCACCGTGACAGGCTACAACCAAGATCTGGGCGTGGCCGCAGCACTGGCCAAGACCTACATGTACTACGCCGCGCGTTCGGGCGATACCCAAGCGCGCGACATGGCCAAGAGCCTATTGGATCGCATGTGGGCGCTCTACCGCGACGATAAGGGTCTGGCCGCGCCGGAGACGCGCAGCGACTACGAGCGCTTCGACGACCCGATCTACATCCCCAGCGGCTGGAGTGGGCGCATGCCCAACGGCGATCCGATCAACTCGTCGTCGACGTTCCTCAGCATTCGCTCGAAGTATCGCCAGGACCCGCAATGGTCCAAGGTCCAAGCCTACCTCAACGGTGGACCGGTGCCGACCTTCACCTACCACCGCTTCTGGGCCCAGAGCGATATTGCCCTGGCATTGGCTGAGTACGAACGTCTCTTC
>Bacteroides_xylanolyticus_WP_104435606.1
TATCAGAAAAGGTTCCTGGAATTATGGGAGATACTCCACGATTCCCAAAATGGATATTTCAGTCCCCAGGGAGTCCCCTATCATAGCATAGAAACCCTAATGGTAGAAGCCCCCGACTACGGTCATGTAACTACCAGTGAAACATTAAGCTATTATATCTGGCTCGAGGCCATGTATGGCAAATTCACCGGTGATTTCTCCGGTTTCAAAAAAGCATGGGATATTGCAGAAACCTATATCATCCCAACAGAAAAAGACCAGCCCAACAGCAGTATGTCTGGATACAATGCCAGTAAACCCGCCACCTATGCCCCTGAATGGGAGCTGCCAAGTCTTTATCCAGCCAAATTAGATTCTGGCGCAGCGGTAGGAACAGATCCAATCTATAACGATTTAAAATCAACCTATGGCACTTCTGTTATCTACGGCATGCACTGGCTGTTAGATGCGGACAACTGGTATGGTTTTGGCAGACGGGGAGATGGCAAGTCTGCACCGTCTTATATCAATACCTTCCAGAGAGGAAGAGAAGAATCTACCTGGGAGACAATTCCTCAGCCGTGCTGGGATGACATGCGTTTCGGTGGTAAAAATGGATTCCTGGATCTGTTTACCGGAGACAGCAATTACGCAAAACAGTTCAAGTATACCGATGCACCCGATGCAGATTCCCGGGCAATACAGGCGACATACTGGGCAGACCAGTGGGCCAGTGAATATGGGGTGGATCTTGAAACCTATATTGGCAAGGCAAGCAAAATGGGTGACTATTTAAGGTATGCCATGTTTGATAAATATTTCCGTAAAATTGGATCGTCAACTGCTGCCGGCACCGGTTACGATGCAGCTCATTATCTGCTCAGCTGGTATTATGCATGGGGTGGCGGCGAGAACGCAAACTGGTCATGGGTCATTGGATGCAGTCACAGCCATTTTGGTTACCAGAATCCCATGGCAGCCTGGATATTGTCACAGAATGATGAATTCAAACCACTTTCCCGTAATGGCGTAAGTGACTGGAGTAAGAGTCTGGAGAGACAGTTGGAATTCTATCAGTGGCTGCAGTCCGATGAAGGCGGAATTGCAGGTGGTGTCTCCAATTCTAATAAAGGCCGTTATGAAAGCTGGCCTTCAGGAACCGCAACCTTTTATGGAATGGGCTATCAGGAACACCCTGTATATGCCGATCCGGGAAGCAACCGGTGGTTTGGATTCCAGGCATGGTCAATGCAGCGTGTAGCAGAGTATTATTACAAAACAAACAATTTAAAGGCAAAAGCCTTACTGGATAAATGGGTTAAATGGATTAAAACTGTTGTTAAACTTAATGCAGACGGAACCTTTGCGATTCCTGATAATCTGGACTGGTCCGGCCAGCCTGATAATTGGACAGGATCCTATACCGGAAATCCCAATCTGCATGTAAATGTAAGCACCTATGGCACGGACCTTGGCGTGTCAGGATCCCTCGCCAACACCTTACTGTATTACAGCAAAGCTTCCGGTGACGATGAAGCCAGAGTACTTGCAAAAGAATTATTAGACCGTATGTGGAATTTATACAAAGGTGACAAAGGACTTTCCGTTCCCGAACAAAGGAATGACTATAGCCGCTTCTTTGATCAGGAAGTCTATGTACCGTCTGGATGGACAGGAACCATGCCAAACGGAGATGAGATTAAATCAGGAGTTAAGTTTATAGATATCCGTTCAAAATACAAAGATGATCCTGATTTTCAGAAGGTTGAGAACGCTTACAAAAGAGGAACAGCTCCGGTATTAAATTACCACCGCTTCTGGGCACAGTGTGATATTGCCATTGCAAATGGTGTATATTCCATGCTGTTT
>Bacteroides_xylanolyticus_WP_104437172.1
TATCAAAACAGATTTTTAGAACTCTGGGGAGACATTAAGGATCCGAAAAATGGGTATTTCAGTAACAAAGGCATTCCATATCATTCGATTGAGACTATGATTGTAGAAGCTCCGGACTATGGACACGTAACGACAAGTGAAACTCTCAGCTACTATATGTGGCTTGAGGCAATGTATGGAAAGTTCACAGGAGATTTCAGCGGATTTAAAACAGCCTGGGACACAGCAGAAGCCTATATGATTCCAACGGAAAAAGACCAGCCCGAATCCAGCATGAGTAAATATTCAGCCAGCAAGCCTGCTACTTATGCTCCGGAATGGGAATTGCCAGACTTATATCCTGCCCAGCTGAATTTTGGTGCAGCTGTTGGAACTGACCCGATCAATAGTGAACTGGCGGCTACATACGGCAGCAATACCATGTATGGAATGCATTGGTTATTAGATGCAGATAACTGGTACGGTTTTGGAAGCAGAGGCGACGGTGTGTCAACACCATCCTACATCAATACGTTCCAGAGAGGCGAACAGGAGTCTACCTGGGAGACCATCCCTCAGCCATGCTGGGAAACAATGAAATACGGCGGCAAGAATGGATATCTTGATTTGTTCACCGGAGACAGCAGCTATTCAAAGCAATTTAAATATACCGATGCACCCGATGCAGACGCCCGTGCAATCCAGGCTACTTACTGGGCAAATAAATGGGCGCAGGAATATGGCGTTGACCTTGGAACCTATAATTCCAAAGCCAGCAAAATGGGTGATTATTTAAGATATGCCATGTTTGATAAATACTTCCGTAAAATCGGTAATCCGTCAGCTGCTGGTACCGGGTATGATGCTGCTCATTATCTCATGTCCTGGTATTATGCATGGGGCGGCGGAGTAGGTTCCGACTGGGCATGGAAAATCGGAGACAGCCATAACCACTTTGGATATCAGAATCCTATGACAGCCTGGATATTATCAGAAGATGAAGATTTAAAGCCCCTGTCTAAAAAGGGAGCCAGCGACTGGAAGTTAAGTCTTGACAGACAGCTGGAATTCTATCAGTGGCTGCAGACAGCTGAGGGTGCAATTGCAGGCGGAGCCAGTAACTCCCATAATGGCCGTTATGAAGAATGGCCGGCAGGTACCTCAACCTTTTATGGAATGGGATATGTAGCAAATCCTGTCTATGCAGATCCTGGAAGTAATACCTGGTTTGGTTTCCAGGCATGGTCCATGCAGCGTGTGGCTGAATACTATTACAAAACTAAAGATGAAAGAGCAGAAGCTATTCTGGATAAATGGGTTGGCTGGATTAAAACTGTGGTACAGCTGAAACCAGACGGAACATATGCAATTCCTAACGGTCTTGACTGGTCCGGACAGCCTGATACCTGGACAGGTACTTATACAGGTAATAAGAACCTGCATGTAACTGTTACCAGCCACACCACAGACCTTGGTGTTACAGGTTCCCTTGCAAATACATTATTGTATTACAGCAAGGCATCTGGTGATGATGAAGCAAGAGTGCTGGCAAAGGAATTACTGGATCGTATGTGGGATCTGTACAGAGATGATAAGGGTCTTTCAACGCCAGAACCAAGAACAGATTACAAACGGTTCTTTGAACAGGAGATCTACGTACCAGCAGGCTGGACTGGAAAAATGCCAAATGGGGATGTAATTAAATCCGGTGTTAAATTTTTAGACATTCGTTCCAAATATAAAGATGATCCGGATTATGAGAAAATTCTTACTGCTTATAACAATGATACTGATCCTGTATTTAACTACCACCGTTTCTGGGCACAGTGCGATATCGCCATTGCAAATGGTGTATATTCCCTGCTGTTT
>Caldicellulosiruptor_bescii_DSM_6725_ACM60945.1
TATGGGCAGAGGTTTATGTGGTTATGGAACAAGATACATGATCCTGCGAACGGGTATTTTAACCAGGATGGGATACCATATCATTCGGTAGAGACATTGATATGCGAAGCACCTGATTATGGTCATTTGACCACGAGTGAGGCATTTTCGTACTATGTATGGTTAGAGGCAGTGTATGGTAAGTTAACGGGTGACTGGAGCAAATTTAAGACAGCATGGGACACATTAGAGAAGTATATGATACCATCAGCGGAAGATCAGCCGATGAGGTCATATGATCCTAACAAGCCAGCGACATACGCAGGGGAGTGGGAGACACCGGACAAGTATCCATCGCCGTTGGAGTTTAATGTACCTGTTGGCAAAGACCCGTTGCATAATGAACTTGTGAGCACATATGGTAGCACATTAATGTATGGTATGCACTGGTTGATGGACGTAGACAACTGGTATGGATATGGCAAGAGAGGGGACGGAGTAAGTCGGGCATCATTTATCAACACGTTCCAGAGAGGGCCTGAGGAGTCTGTATGGGAGACGGTGCCGCATCCGAGCTGGGAGGAATTCAAGTGGGGCGGACCGAATGGATTTTTAGATTTGTTTATTAAGGATCAGAACTATTCGAAGCAGTGGAGATATACGGATGCACCAGATGCTGATGCGAGAGCTATTCAGGCTACTTATTGGGCGAAAGTATGGGCGAAGGAGCAAGGTAAGTTTAATGAGATAAGCAGCTATGTAGCGAAGGCAGCGAAGATGGGAGACTATTTAAGGTATGCGATGTTTGACAAGTATTTCAAGCCATTAGGATGTCAGGATAAGAATGCGGCTGGAGGAACGGGGTATGACAGTGCACATTATCTGCTATCATGGTATTATGCATGGGGTGGAGCATTGGATGGAGCATGGTCATGGAAGATAGGGAGCAGCCATGTGCACTTTGGATATCAGAATCCGATGGCGGCATGGGCATTAGCGAATGATAGTGATATGAAGCCGAAGTCGCCGAATGGAGCGAGTGACTGGGCAAAGAGTTTGAAGAGGCAGATAGAATTTTACAGGTGGTTACAGTCAGCGGAGGGAGCGATAGCAGGAGGCGCGACAAATTCATGGAATGGCAGATATGAGAAGTATCCAGCAGGGACAGCAACATTTTATGGAATGGCATATGAACCGAATCCGGTATATCATGATCCTGGGAGCAACACATGGTTTGGATTCCAGGCATGGTCGATGCAGAGGGTAGCGGAGTATTACTATGTGACAGGAGATAAGGACGCAGGAGCACTGCTTGAGAAGTGGGTAAGCTGGGTTAAGAGTGTAGTGAAGTTGAATAGTGATGGTACGTTTGCGATACCGTCGACGCTTGATTGGAGCGGACAACCTGATACATGGAACGGGGCGTATACAGGGAATAGCAACTTACATGTTAAGGTAGTGGACTATGGTACTGACTTAGGAATAACAGCGTCATTGGCGAATGCGTTGTTGTACTATAGTGCAGGGACGAAGAAGTATGGGGTATTTGATGAGGGAGCGAAGAATTTAGCGAAGGAATTGCTGGACAGGATGTGGAAGTTGTACAGGGATGAGAAGGGATTGTCAGCGCCAGAGAAGAGAGCGGACTACAAGAGGTTCTTTGAGCAAGAGGTATATATACCGGCAGGATGGATAGGGAAGATGCCGAATGGAGATGTAATAAAGAGTGGAGTTAAGTTTATAGACATAAGGAGCAAGTATAAACAAGATCCTGATTGGCCGAAGTTAGAGGCGGCATACAAGTCAGGGCAGGCACCTGAGTTCAGATATCACAGGTTCTGGGCACAGTGCGACATAGCAATAGCTAATGCAACATATGAAATACTGTTT
>Caldicellulosiruptor_bescii_DSM_6725_ACM60948.1
TATGGGCAGAGGTTTATGTGGTTATGGAACAAGATACATGATCCTGCGAACGGGTATTTTAACCAGGATGGGATACCATATCATTCGGTAGAGACATTGATATGCGAAGCACCTGATTATGGTCATTTGACCACGAGTGAGGCATTTTCGTACTATGTATGGTTAGAGGCAGTGTATGGTAAGTTAACGGGTGACTGGAGCAAATTTAAGACAGCATGGGACACATTAGAGAAGTATATGATACCATCAGCGGAAGATCAGCCGATGAGGTCATATGATCCTAACAAGCCAGCGACATACGCAGGGGAGTGGGAGACACCGGACAAGTATCCATCGCCGTTGGAGTTTAATGTACCTGTTGGCAAAGACCCGTTGCATAATGAACTTGTGAGCACATATGGTAGCACATTAATGTATGGTATGCACTGGTTGATGGACGTAGACAACTGGTATGGATATGGCAAGAGAGGGGACGGAGTAAGTCGGGCATCATTTATCAACACGTTCCAGAGAGGGCCTGAGGAGTCTGTATGGGAGACGGTGCCGCATCCGAGCTGGGAGGAATTCAAGTGGGGCGGACCGAATGGATTTTTAGATTTGTTTATTAAGGATCAGAACTATTCGAAGCAGTGGAGATATACGGATGCACCAGATGCTGATGCGAGAGCTATTCAGGCTACTTATTGGGCGAAAGTATGGGCGAAGGAGCAAGGTAAGTTTAATGAGATAAGCAGCTATGTAGCGAAGGCAGCGAAGATGGGAGACTATTTAAGGTATGCGATGTTTGACAAGTATTTCAAGCCATTAGGATGTCAGGATAAGAATGCGGCTGGAGGAACGGGGTATGACAGTGCACATTATCTGCTATCATGGTATTATGCATGGGGTGGAGCATTGGATGGAGCATGGTCATGGAAGATAGGGAGCAGCCATGTGCACTTTGGATATCAGAATCCGATGGCGGCATGGGCATTAGCGAATGATAGTGATATGAAGCCGAAGTCGCCGAATGGAGCGAGTGACTGGGCAAAGAGTTTGAAGAGGCAGATAGAATTTTACAGGTGGTTACAGTCAGCGGAGGGAGCGATAGCAGGAGGCGCGACAAATTCATGGAATGGCAGATATGAGAAGTATCCAGCAGGGACAGCAACATTTTATGGAATGGCATATGAACCGAATCCGGTATATCATGATCCTGGGAGCAACACATGGTTTGGATTCCAGGCATGGTCGATGCAGAGGGTAGCGGAGTATTACTATGTGACAGGAGATAAGGACGCAGGAGCACTGCTTGAGAAGTGGGTAAGCTGGGTTAAGAGTGTAGTGAAGTTGAATAGTGATGGTACGTTTGCGATACCGTCGACGCTTGATTGGAGCGGACAACCTGATACATGGAACGGGGCGTATACAGGGAATAGCAACTTACATGTTAAGGTAGTGGACTATGGTACTGACTTAGGAATAACAGCGTCATTGGCGAATGCGTTGTTGTACTATAGTGCAGGGACGAAGAAGTATGGGGTATTTGATGAGGGAGCGAAGAATTTAGCGAAGGAATTGCTGGACAGGATGTGGAAGTTGTACAGGGATGAGAAGGGATTGTCAGCGCCAGAGAAGAGAGCGGACTACAAGAGGTTCTTTGAGCAAGAGGTATATATACCGGCAGGATGGATAGGGAAGATGCCGAATGGAGATGTAATAAAGAGTGGAGTTAAGTTTATAGACATAAGGAGCAAGTATAAACAAGATCCTGATTGGCCGAAGTTAGAGGCGGCATACAAGTCAGGGCAGGCACCTGAGTTCAGATATCACAGGTTCTGGGCACAGTGCGACATAGCAATAGCTAATGCAACATATGAAATACTGTTT
>Caldicellulosiruptor_bescii_DSM_6725_ACM60955.1
TATGGGCAGAGGTTTATGTGGTTATGGAACAAGATACATGATCCTGCGAACGGGTATTTTAACCAGGATGGGATACCATATCATTCGGTAGAGACATTGATATGCGAAGCACCTGATTATGGTCATTTGACCACGAGTGAGGCATTTTCGTACTATGTATGGTTAGAGGCAGTGTATGGTAAGTTAACGGGTGACTGGAGCAAATTTAAGACAGCATGGGACACATTAGAGAAGTATATGATACCATCAGCGGAAGATCAGCCGATGAGGTCATATGATCCTAACAAGCCAGCGACATACGCAGGGGAGTGGGAGACACCGGACAAGTATCCATCGCCGTTGGAGTTTAATGTACCTGTTGGCAAAGACCCGTTGCATAATGAACTTGTGAGCACATATGGTAGCACATTAATGTATGGTATGCACTGGTTGATGGACGTAGACAACTGGTATGGATATGGCAAGAGAGGGGACGGAGTAAGTCGGGCATCATTTATCAACACGTTCCAGAGAGGGCCTGAGGAGTCTGTATGGGAGACGGTGCCGCATCCGAGCTGGGAGGAATTCAAGTGGGGCGGACCGAATGGATTTTTAGATTTGTTTATTAAGGATCAGAACTATTCGAAGCAGTGGAGATATACGGATGCACCAGATGCTGATGCGAGAGCTATTCAGGCTACTTATTGGGCGAAAGTATGGGCGAAGGAGCAAGGTAAGTTTAATGAGATAAGCAGCTATGTAGCGAAGGCAGCGAAGATGGGAGACTATTTAAGGTATGCGATGTTTGACAAGTATTTCAAGCCATTAGGATGTCAGGATAAGAATGCGGCTGGAGGAACGGGGTATGACAGTGCACATTATCTGCTATCATGGTATTATGCATGGGGTGGAGCATTGGATGGAGCATGGTCATGGAAGATAGGGAGCAGCCATGTGCACTTTGGATATCAGAATCCGATGGCGGCATGGGCATTAGCGAATGATAGTGATATGAAGCCGAAGTCGCCGAATGGAGCGAGTGACTGGGCAAAGAGTTTGAAGAGGCAGATAGAATTTTACAGGTGGTTACAGTCAGCGGAGGGAGCGATAGCAGGAGGCGCGACAAATTCATGGAATGGCAGATATGAGAAGTATCCAGCAGGGACAGCAACATTTTATGGAATGGCATATGAACCGAATCCGGTATATCATGATCCTGGGAGCAACACATGGTTTGGATTCCAGGCATGGTCGATGCAGAGGGTAGCGGAGTATTACTATGTGACAGGAGATAAGGACGCAGGAGCACTGCTTGAGAAGTGGGTAAGCTGGGTTAAGAGTGTAGTGAAGTTGAATAGTGATGGTACGTTTGCGATACCGTCGACGCTTGATTGGAGCGGACAACCTGATACATGGAACGGGGCGTATACAGGGAATAGCAACTTACATGTTAAGGTAGTGGACTATGGTACTGACTTAGGAATAACAGCGTCATTGGCGAATGCGTTGTTGTACTATAGTGCAGGGACGAAGAAGTATGGGGTATTTGATGAGGGAGCGAAGAATTTAGCGAAGGAATTGCTGGACAGGATGTGGAAGTTGTACAGGGATGAGAAGGGATTGTCAGCGCCAGAGAAGAGAGCGGACTACAAGAGGTTCTTTGAGCAAGAGGTATATATACCGGCAGGATGGATAGGGAAGATGCCGAATGGAGATGTAATAAAGAGTGGAGTTAAGTTTATAGACATAAGGAGCAAGTATAAACAAGATCCTGATTGGCCGAAGTTAGAGGCGGCATACAAGTCAGGGCAGGCACCTGAGTTCAGATATCACAGGTTCTGGGCACAGTGCGACATAGCAATAGCTAATGCAACATATGAAATACTGTTT
>Caldicellulosiruptor_changbaiensis_AZT90849.1
TATGGGCAGAGGTTTATGTGGTTGTGGAACAAGATACATGATCCTGCGAATGGGTATTTTAACCAGGATGGGATACCATATCATTCGATAGAGACATTGATATGCGAAGCACCTGATTATGGTCATTTGACCACGAGTGAAGCATTTTCGTACTATGTATGGCTTGAGGCAGTGTATGGGAAGTTAACAGGTGATTGGAGCAAGTTTAAGACGGCATGGGACACATTAGAGAAGTATATGATACCGTCGGCTGAAGATCAGCCGATGAGGACATATGATCCTAACAAGCCAGCGACGTATGCAGGTGAGTGGGAGACACCGGACAAGTATCCATCGCCGCTTGAGTTTAATGTACCTGTTGGGAAGGATCCGTTGCATAATGAGCTTGTGAGCACATATGGTAGCACATTGATGTATGGTATGCACTGGTTGATGGACGTAGACAACTGGTATGGATATGGCAAGAGAGGGGACGGAGTGAGCCGTGCATCATTTATCAACACGTTCCAGAGAGGGCCTGAGGAGTCTGTATGGGAGACTGTACCGCATCCGAGCTGGGAGGAATTCAAATGGGGCGGACCGAATGGATTTTTAGATCTGTTTATTAAGGATCAGAACTATTCGAAGCAGTGGAGGTATACGAACGCACCGGATGCGGATGCGAGAGCTATTCAGGCTACTTACTGGGCGAAGGTATGGGCGAAGGAGCAAGGTAAGTTTAATGAGATAAGCAGCTATGTAGCGAAGGCAGCGAAGATGGGAGACTATTTGAGGTATGCGATGTTTGACAAGTATTTCAAGCCATTAGGATGTCAGGACAAGAATGCAGCTGGAGGAACAGGGTATGACAGTGCACATTATCTGTTATCATGGTATTATGCATGGGGCGGAGCACTTGATGGTGCATGGTCATGGAAGATAGGTTGCAGTCATGCGCACTTTGGATATCAGAATCCGATGGCTGCATGGGCATTAGCAAATGATAGTGATATGAAGCCGAAGTCACCGAACGGAGCGAGTGACTGGGCGAAGAGTTTGAAGAGGCAGATAGAATTTTACAGGTGGTTGCAGTCAGCGGAGGGAGCGATAGCAGGAGGCGCGACAAATTCATGGAATGGCAGGTACGAGAAATATCCGGCAGGTACAGCGACATTTTATGGGATGGCGTATGAACCGAACCCTGTGTATAGGGACCCGGGTAGCAATACATGGTTTGGATTTCAGGCATGGTCGATGCAGAGGGTAGCGGAGTATTACTATGTGACAGGGGATAAGGATGCAGGAGCACTGCTTGAGAAGTGGGTAAGCTGGATAAAGAGTGTAGTGAAGTTGAACAGTGATGGTACATTTGCGATACCATCGACGCTTGATTGGAGTGGGCAGCCAGACACATGGAATGGGACATATACAGGTAATCCGAACTTGCATGTGAAGGTAGTAGATTATGGTACGGATTTAGGAATAACGGCATCACTTGCGAATGCACTACTTTATTACAGTGCAGGGACGAAGAAGTATGGGGTATTTGATGAGGAAGCGAAGAATTTAGCGAAGGAATTGCTGGACAGGATGTGGAAGTTGTACAGGGATGAGAAAGGTTTATCAGCGCCAGAGAAGAGAGCGGATTACAAGAGGTTCTTTGAGCAAGAGGTATACATTCCGGCAGGCTGGACAGGGAAGATGCCGAATGGAGATGTAATAAAGAGTGGAGTTAAGTTTATAGACATAAGGAGCAAGTACAAACAAGATCCTGATTGGCCGAAGTTAGAGGCGGCATACAAGTCAGGGCAGGTACCGGAGTTCAGATATCACAGGTTCTGGGCACAGTGTGACATAGCAATTGCTAATGCAACATATGAAATTCTGTTC
>Caldicellulosiruptor_changbaiensis_AZT90851.1
TATGGGCAGAGGTTTATGTGGTTGTGGAACAAGATACATGATCCTGCGAATGGGTATTTTAACCAGGATGGGATACCATATCATTCGATAGAGACATTGATATGCGAAGCACCTGATTATGGTCATTTGACCACGAGTGAAGCATTTTCGTACTATGTATGGCTTGAGGCAGTGTATGGGAAGTTAACAGGTGATTGGAGCAAGTTTAAGACGGCATGGGACACATTAGAGAAGTATATGATACCGTCGGCTGAAGATCAGCCGATGAGGACATATGATCCTAACAAGCCAGCGACGTATGCAGGTGAGTGGGAGACACCGGACAAGTATCCATCGCCGCTTGAGTTTAATGTACCTGTTGGGAAGGATCCGTTGCATAATGAGCTTGTGAGCACATATGGTAGCACATTGATGTATGGTATGCACTGGTTGATGGACGTAGACAACTGGTATGGATATGGCAAGAGAGGGGACGGAGTGAGCCGTGCATCATTTATCAACACGTTCCAGAGAGGGCCTGAGGAGTCTGTATGGGAGACTGTACCGCATCCGAGCTGGGAGGAATTCAAATGGGGCGGACCGAATGGATTTTTAGATCTGTTTATTAAGGATCAGAACTATTCGAAGCAGTGGAGGTATACGAACGCACCGGATGCGGATGCGAGAGCTATTCAGGCTACTTACTGGGCGAAGGTATGGGCGAAGGAGCAAGGTAAGTTTAATGAGATAAGCAGCTATGTAGCGAAGGCAGCGAAGATGGGAGACTATTTGAGGTATGCGATGTTTGACAAGTATTTCAAGCCATTAGGATGTCAGGACAAGAATGCAGCTGGAGGAACAGGGTATGACAGTGCACATTATCTGTTATCATGGTATTATGCATGGGGCGGAGCACTTGATGGTGCATGGTCATGGAAGATAGGTTGCAGTCATGCGCACTTTGGATATCAGAATCCGATGGCTGCATGGGCATTAGCAAATGATAGTGATATGAAGCCGAAGTCACCGAACGGAGTGAGTGACTGGGCGAAGAGTTTGAAGAGGCAGATAGAATTTTACAGGTGGTTGCAGTCAGCGGAGGGAGCGATAGCAGGAGGCGCGACAAATTCATGGAATGGCAGGTACGAGAAATATCCGGCAGGTACAGCGACATTTTATGGGATGGCGTATGAACCGAACCCTGTGTATAGGGACCCGGGTAGCAATACATGGTTTGGATTCCAGGCATGGTCGATGCAGAGGGTAGCGGAGTATTACTATGTGACAGGGGATAAGGATGCAGGAGCACTGCTTGAGAAGTGGGTAAGCTGGATAAAGAGTGTAGTGAAGTTGAACAGTGATGGTACATTTGCGATACCGTCGACGCTTGATTGGAGTGGGCAGCCAGACACATGGAATGGGACATATACAGGTAATCCGAACTTGCATGTGAAGGTAGTAGATTATGGGACGGATTTAGGAATAACGGCATCACTTGCGAATGCACTACTTTATTACAGTGCAGGGACGAAGAAGTATGGGGTATTTGATGAGGAAGCGAAGAATTTAGCGAAGGAATTGCTGGACAGGATGTGGAAGTTATACAGGGATGAGAAAGGTTTATCAGCGCCAGAGAAGAGAGCGGACTACAAGAGGTTCTTTGAGCAAGAGGTATACATTCCGGCAGGCTGGACAGGGAAGATGCCGAATGGAGATGTAATAAAGAGTGGAGTTAAGTTTATAGACATAAGGAGCAAGTACAAACAAGATCCTGATTGGCCGAAGTTAGAGGCGGCATACAAGTCAGGGCAGGTACCGGAGTTCAGATATCACAGGTTCTGGGCACAGTGTGACATAGCAATTGCTAATGCAACATATGAAATTCTGTTC
>Caldicellulosiruptor_danielii_WP_045175315.1
TATGGGCAGAGGTTTATGTGGTTGTGGAACAAGATACATGATCCTGCGAATGGGTATTTTAACCAGGATGGGATACCATATCATTCAGTAGAGACATTGATATGCGAGGCACCTGATTATGGTCATTTGACCACGAGCGAAGCATTTTCGTACTATGTATGGCTTGAGGCAGTGTATGGGAAGTTAACAGGTGATTGGAGCAAGTTTAAGACGGCATGGGACACATTAGAGAAGTATATGATACCGTCGGCTGAAGATCAGCCGATGAGGTCATATGATCCTAACAAGCCAGCGACGTATGCAGGTGAGTGGGAGACACCGGACAAGTATCCATCGCCGCTTGAGTTTAATGTACCTGTTGGGAAGGATCCGTTGCATAATGAGCTTGTGAGCACATATGGTAGCACATTGATGTATGGTATGCACTGGTTGATGGACGTAGACAACTGGTATGGATATGGCAAGAGAGGGGACGGAGTGAGCCGGGCATCATTTATCAACACGTTCCAGAGAGGGCCTGAGGAGTCTGTATGGGAGACTGTACCGCATCCGAGCTGGGAGGAATTCAAATGGGGCGGACCGAATGGATTTTTAGATCTGTTTATTAAGGATCAGAACTATTCGAAGCAGTGGAGGTATACGAACGCACCGGATGCGGATGCGAGAGCTATTCAGGCTACTTACTGGGCGAAGGAATGGGCAAAGGAGCAAGGTAAGTTTAATGAGATAAGCAGCTATGTAGCGAAGGCAGCGAAGATGGGTGACTATTTGAGGTATGCGATGTTTGACAAGTATTTCAAGCCATTAGGATGTCAGGACAAGAATGCGGCTGGAGGAACAGGATATGACAGTGCACATTATCTGTTATCATGGTACTATGCATGGGGCGGAGCACTTGATGGTGCATGGTCATGGAAGATAGGGTGCAGTCATGCGCACTTTGGATATCAGAATCCGATGGCTGCATGGGCGTTAGCAAATGATAGTGATATGAAGCCGAAGTCACCGAACGGAGCGAGTGACTGGGCGAAGAGTTTGAAGAGGCAGATAGAATTTTACAGGTGGTTGCAGTCAGCGGAGGGAGCGATAGCAGGAGGCGCGACAAATTCATGGAATGGCAGGTACGAGAAATATCCGGCAGGGACAGCGACATTTTATGGGATGGCGTATGAACCGAACCCTGTGTATAGGGATCCGGGTAGCAACACATGGTTTGGATTCCAGGCATGGTCGATGCAGAGGGTAGCGGAGTATTACTATGTGACAGGGGATAAGGATGCAGGAGCACTGCTTGAGAAGTGGGTAAGCTGGATTAAGAGTGTAGTGAAGTTGAACAGTGATGGTACATTTGCGATACCATCGACGCTTGATTGGAGTGGGCAGCCAGACACATGGAATGGGACATATACAGGTAATCCGAACTTGCATGTGAAGGTAGTAGATTATGGTACAGATTTGGGTATAACGGCATCACTTGCGAATGCGCTTTTGTACTACAGTGCGGCAACGAAGAAGTACGGAGTATTTGATGAGGAAGCGAAGAATTTAGCGAAGGAATTGCTGGACAGGATGTGGAAGTTGTACAGGGATGAGAAAGGTTTATCAGCGCCAGAGAAGAGAGCGGATTACAAGAGGTTCTTTGAGCAAGAGGTATACATTCCAGCAGGATGGACAGGGAAGATGCCGAATGGAGATGTAATAAAGAGTGGAGTTAAGTTTATAGACATAAGGAGCAAGTACAAACAAGATCCTGATTGGCCGAAGTTAGAGGCGGCATACAAGTCAGGGCAGGTACCGGAGTTCAGATATCACAGGTTCTGGGCACAGTGTGACATAGCAATTGCTAATGCAACATATGAAATTCTGTTC
>Caldicellulosiruptor_danielii_WP_045175321.1
TATGGGCAGAGGTTTATGTGGTTGTGGAACAAGATACATGATCCTGCGAATGGGTATTTTAACCAGGATGGGATACCATATCATTCAGTAGAGACATTGATATGCGAGGCACCTGATTATGGTCATTTGACCACGAGCGAAGCATTTTCGTACTATGTATGGCTTGAGGCAGTGTATGGGAAGTTAACAGGTGATTGGAGCAAGTTTAAGACGGCATGGGACACATTAGAGAAGTATATGATACCGTCGGCTGAAGATCAGCCGATGAGGTCATATGATCCTAACAAGCCAGCGACGTATGCAGGTGAGTGGGAGACACCGGACAAGTATCCATCGCCGCTTGAGTTTAATGTACCTGTTGGGAAGGATCCGTTGCATAATGAGCTTGTGAGCACATATGGTAGCACATTGATGTATGGTATGCACTGGTTGATGGACGTAGACAACTGGTATGGATATGGCAAGAGAGGGGACGGAGTGAGCCGGGCATCATTTATCAACACGTTCCAGAGAGGGCCTGAGGAGTCTGTATGGGAGACTGTACCGCATCCGAGCTGGGAGGAATTCAAATGGGGCGGACCGAATGGATTTTTAGATCTGTTTATTAAGGATCAGAACTATTCGAAGCAGTGGAGGTATACGAACGCACCGGATGCGGATGCGAGAGCTATTCAGGCTACTTACTGGGCGAAGGAATGGGCAAAGGAGCAAGGTAAGTTTAATGAGATAAGCAGCTATGTAGCGAAGGCAGCGAAGATGGGTGACTATTTGAGGTATGCGATGTTTGACAAGTATTTCAAGCCATTAGGATGTCAGGACAAGAATGCGGCTGGAGGAACAGGATATGACAGTGCACATTATCTGTTATCATGGTACTATGCATGGGGCGGAGCACTTGATGGTGCATGGTCATGGAAGATAGGGTGCAGTCATGCGCACTTTGGATATCAGAATCCGATGGCTGCATGGGCGTTAGCAAATGATAGTGATATGAAGCCGAAGTCACCGAACGGAGCGAGTGACTGGGCGAAGAGTTTGAAGAGGCAGATAGAATTTTACAGGTGGTTGCAGTCAGCGGAGGGAGCGATAGCAGGAGGCGCGACAAATTCATGGAATGGCAGGTACGAGAAATATCCGGCAGGGACAGCGACATTTTATGGGATGGCGTATGAACCGAACCCTGTGTATAGGGATCCGGGTAGCAACACATGGTTTGGATTCCAGGCATGGTCGATGCAGAGGGTAGCGGAGTATTACTATGTGACAGGGGATAAGGATGCAGGAGCACTGCTTGAGAAGTGGGTAAGCTGGATTAAGAGTGTAGTGAAGTTGAACAGTGATGGTACATTTGCGATACCATCGACGCTTGATTGGAGTGGGCAGCCAGACACATGGAATGGGACATATACAGGTAATCCGAACTTGCATGTGAAGGTAGTAGATTATGGTACAGATTTGGGTATAACGGCATCACTTGCGAATGCGCTTTTGTACTACAGTGCGGCAACGAAGAAGTACGGAGTATTTGATGAGGAAGCGAAGAATTTAGCGAAGGAATTGCTGGACAGGATGTGGAAGTTGTACAGGGATGAGAAAGGTTTATCAGCGCCAGAGAAGAGAGCGGATTACAAGAGGTTCTTTGAGCAAGAGGTATACATTCCAGCAGGATGGACAGGGAAGATGCCGAATGGAGATGTAATAAAGAGTGGAGTTAAGTTTATAGACATAAGGAGCAAGTACAAACAAGATCCTGATTGGCCGAAGTTAGAGGCGGCATACAAGTCAGGGCAGGTACCGGAGTTCAGATATCACAGGTTCTGGGCACAGTGTGATATAGCAATTGCTAATGCAACATATGAAATTCTGTTC
>Caldicellulosiruptor_danielii_WP_045175323.1
TATGGGCAGAGGTTTATGTGGTTGTGGAACAAGATACATGATCCTGCGAATGGGTATTTTAACCAGGATGGGATACCATATCATTCAGTAGAGACATTGATATGCGAGGCACCTGATTATGGTCATTTGACCACGAGCGAAGCATTTTCGTACTATGTATGGCTTGAGGCAGTGTATGGGAAGTTAACAGGTGATTGGAGCAAGTTTAAGACGGCATGGGACACATTAGAGAAGTATATGATACCGTCGGCTGAAGATCAGCCGATGAGGTCATATGATCCTAACAAGCCAGCGACGTATGCAGGTGAGTGGGAGACACCGGACAAGTATCCATCGCCGCTTGAGTTTAATGTACCTGTTGGGAAGGATCCGTTGCATAATGAGCTTGTGAGCACATATGGTAGCACATTGATGTATGGTATGCACTGGTTGATGGACGTAGACAACTGGTATGGATATGGCAAGAGAGGGGACGGAGTGAGCCGGGCATCATTTATCAACACGTTCCAGAGAGGGCCTGAGGAGTCTGTATGGGAGACTGTACCGCATCCGAGCTGGGAGGAATTCAAATGGGGCGGACCGAATGGATTTTTAGATCTGTTTATTAAGGATCAGAACTATTCGAAGCAGTGGAGGTATACGAACGCACCGGATGCGGATGCGAGAGCTATTCAGGCTACTTACTGGGCGAAGGAATGGGCAAAGGAGCAAGGTAAGTTTAATGAGATAAGCAGCTATGTAGCGAAGGCAGCGAAGATGGGTGACTATTTGAGGTATGCGATGTTTGACAAGTATTTCAAGCCATTAGGATGTCAGGACAAGAATGCGGCTGGAGGAACAGGATATGACAGTGCACATTATCTGTTATCATGGTACTATGCATGGGGCGGAGCACTTGATGGTGCATGGTCATGGAAGATAGGGTGCAGTCATGCGCACTTTGGATATCAGAATCCGATGGCTGCATGGGCGTTAGCAAATGATAGTGATATGAAGCCGAAGTCACCGAACGGAGCGAGTGACTGGGCGAAGAGTTTGAAGAGGCAGATAGAATTTTACAGGTGGTTGCAGTCAGCGGAGGGAGCGATAGCAGGAGGCGCGACAAATTCATGGAATGGCAGGTACGAGAAATATCCGGCAGGGACAGCGACATTTTATGGGATGGCGTATGAACCGAACCCTGTGTATAGGGATCCGGGTAGCAACACATGGTTTGGATTCCAGGCATGGTCGATGCAGAGGGTAGCGGAGTATTACTATGTGACAGGGGATAAGGATGCAGGAGCACTGCTTGAGAAGTGGGTAAGCTGGATTAAGAGTGTAGTGAAGTTGAACAGTGATGGTACATTTGCGATACCATCGACGCTTGATTGGAGTGGGCAGCCAGACACATGGAATGGGACATATACAGGTAATCCGAACTTGCATGTGAAGGTAGTAGATTATGGTACAGATTTGGGTATAACGGCATCACTTGCGAATGCGCTTTTGTACTACAGTGCGGCAACGAAGAAGTACGGAGTATTTGATGAGGAAGCGAAGAATTTAGCGAAGGAATTGCTGGACAGGATGTGGAAGTTGTACAGGGATGAGAAAGGTTTATCAGCGCCAGAGAAGAGAGCGGATTACAAGAGGTTCTTTGAGCAAGAGGTATACATTCCAGCAGGATGGACAGGGAAGATGCCGAATGGAGATGTAATAAAGAGTGGAGTTAAGTTTATAGACATAAGGAGCAAGTACAAACAAGATCCTGATTGGCCGAAGTTAGAGGCGGCATACAAGTCAGGGCAGGTACCGGAGTTCAGATATCACAGGTTCTGGGCACAGTGTGACATAGCAATTGCTAATGCAACATATGAAATTCTGTTC
>Caldicellulosiruptor_kronotskyensis_2002_ADQ45727.1
TATGGGCAGAGGTTTATGTGGTTATGGAACAAGATACATGATCCTGCGAACGGGTATTTTAACCAGGATGGGATACCATATCATTCGGTAGAGACATTGATATGCGAAGCACCTGATTATGATCATTTGACCACGAGTGAGGCATTTTCGTACTATGTATGGTTAGAGGCAGTGTATGGTAAGTTAACAGGTGACTGGAGCAAATTTAAGACAGCATGGGACACATTAGAGAAGTATATGATACCATCAGCGGAAGATCAGCCGATGAGGTCATATGATCCTAACAAGCCAGCGACATACGCAGGGGAGTGGGAGACACCGGACAAGTATCCATCGCCGTTGGAGTTTAATGTACCTGTTGGCAAAGACCCGTTGCATAATGAACTTGTGAGCACATATGGTAGCACATTAATGTATGGTATGCACTGGTTGATGGACGTAGACAACTGGTATGGATATGGCAAGAGAGGGGACGGAGTAAGTCGGGCATCATTTATCAACACGTTCCAGAGAGGGCCTGAGGAGTCTGTATGGGAGACGGTGCCACATCCGAGCTGGGAGGAATTCAAGTGGGGCGGACCGAATGGATTTTTAGATTTGTTTATTAAGGATCAGAACTATTCGAAGCAATGGAGATATACGGATGCACCAGATGCTGATGCGAGAGCTATTCAGGCTACTTATTGGGCGAAAGTATGGGCGAAGGAGCAAGGTAAGTTTAATGATATAAGCAGCTATGTAGCGAAGGCAGCGAAGATGGGAGACTATTTAAGGTATGCGATGTTTGACAAGTATTTCAAGCCATTAGGATGTCAGGATAAGAATGCGGCTGGAGGAACGGGGTATGACAGTGCACATTATCTGCTATCATGGTATTATGCATGGGGTGGAGCATTGGATGGAGCATGGTCATGGAAAATAGGGAGCAGCCATGTGCACTTTGGATATCAGAATCCGATGGCGGCATGGGCATTAGCGAATGATAGTGATATGAAGCCGAAGTCGCCGAATGGAGCGAGCGATTGGGCAAAGAGTTTGAAGAGGCAGATAGAATTTTACAGGTGGTTACAGTCAGCGGAGGGAGCGATAGCAGGAGGCGCGACAAATTCATGGAATGGCAGATATGAGAAGTATCCAGCAGGGACAGCAACATTTTATGGAATGGCATATGAACCGAATCCGGTATATCATGATCCTGGGAGCAACACATGGTTTGGATTCCAGGCATGGTCTATGCAGAGGGTAGCGGAGTATTACTATGTGACAGGAGATAAGGACGCAGGAGCACTGCTTGAGAAGTGGGTAAGCTGGGTTAAGAGTGTAGTGAAGTTGAATAGTGATGGTACGTTTGCGATACCGTCGACGCTTGATTGGAGCGGACAACCTGATACATGGAACGGGGCGTATGCAGGGAATAGCAACTTACATGTTAAGGTAGTGGACTATGGTACTGACTTAGGAATAACAGCGTCATTGGCGAATGCGTTGTTGTACTATAGTGCAGGGACGAAGAAGTATGGGGTATTTGATGAGGGAGCGAAGAATTTAGCGAAGGAATTGCTGGACAGGATGTGGAAGTTGTACAGGGATGAGAAGGGATTGTCAGCGCCAGAGAAGAGAGCGGACTACAAGAGGTTCTTTGAGCAAGAGGTATATATACCTGCAGGATGGACAGGGAGGATGCCGAATGGAGATGTAATAAAGAGTGGAGTTAAGTTTATAGACATAAGGAGCAAGTATAAACAAGATCCTGATTGGCCGAAGTTAGAGGCGGCATACAAGTCAGGGCAGGCACCTGAGTTCAGATATCACAGGTTCTGGGCACAGTGCGACATAGCAATAGCTAATGCAACATATGAAATACTGTTT
>Caldicellulosiruptor_kronotskyensis_2002_ADQ45729.1
TATGGGCAGAGGTTTATGTGGTTATGGAACAAGATACATGATCCTGCGAACGGGTATTTTAACCAGGATGGGATACCATATCATTCGGTAGAGACATTGATATGCGAAGCACCTGATTATGGTCATTTGACCACGAGTGAGGCATTTTCGTACTATGTATGGTTAGAGGCAGTGTATGGTAAGTTAACAGGTGACTGGAGCAAATTTAAGACAGCATGGGACACATTAGAGAAGTATATGATACCATCAGCGGAAGATCAGCCGATGAGGTCATATGATCCTAACAAGCCAGCGACATACGCAGGGGAGTGGGAGACACCGGACAAGTATCCATCGCCGTTGGAGTTTAATGTACCTGTTGGCAAAGACCCGTTGCATAATGAACTTGTGAGCACATATGGTAGCACATTAATGTATGGTATGCACTGGTTGATGGACGTAGACAACTGGTATGGATATGGCAAGAGAGGGGACGGAGTAAGTCGGGCATCATTTATCAACACGTTCCAGAGAGGGCCTGAGGAGTCTGTATGGGAGACGGTGCCACATCCGAGCTGGGAGGAATTCAAGTGGGGCGGACCGAATGGATTTTTAGATTTGTTTATTAAGGATCAGAACTATTCGAAGCAATGGAGATATACGGATGCACCAGATGCTGATGCGAGAGCTATTCAGGCTACTTATTGGGCGAAAGTATGGGCGAAGGAGCAAGGTAAGTTTAATGATATAAGCAGCTATGTAGCGAAGGCAGCGAAGATGGGAGACTATTTAAGGTATGCGATGTTTGACAAGTATTTCAAGCCATTAGGATGTCAGGATAAGAATGCGGCTGGAGGAACGGGGTATGACAGTGCACATTATCTGCTATCATGGTATTATGCATGGGGTGGAGCATTGGATGGAGCATGGTCATGGAAAATAGGGAGCAGCCATGTGCACTTTGGATATCAGAATCCGATGGCGGCATGGGCATTAGCGAATGATAGTGATATGAAGCCGAAGTCGCCGAATGGAGCGAGCGATTGGGCAAAGAGTTTGAAGAGGCAGATAGAATTTTACAGGTGGTTACAGTCAGCGGAGGGAGCGATAGCAGGAGGCGCGACAAATTCATGGAATGGCAGATATGAGAAGTATCCAGCAGGGACAGCAACATTTTATGGAATGGCATATGAACCGAATCCGGTATATCATGATCCTGGGAGCAACACATGGTTTGGATTCCAGGCATGGTCTATGCAGAGGGTAGCGGAGTATTACTATGTGACAGGAGATAAGGACGCAGGAGCACTGCTTGAGAAGTGGGTAAGCTGGGTTAAGAGTGTAGTGAAGTTGAATAGTGATGGTACGTTTGCGATACCGTCGACGCTTGATTGGAGCGGACAACCTGATACATGGAACGGGGCGTATACAGGGAATAGCAACTTACATGTTAAGGTAGTGGACTATGGTACTGACTTAGGAATAACAGCGTCATTGGCGAATGCGTTGTTGTACTATAGTGCAGGGACGAAGAAGTATGGGGTATTTGATGAGGGAGCGAAGAATTTAGCGAAGGAATTGCTGGACAGGATGTGGAAGTTGTACAGGGATGAGAAGGGATTGTCAGCGCCAGAGAAGAGAGCGGACTACAAGAGGTTCTTTGAGCAAGAGGTATATATACCTGCAGGATGGACAGGGAAGATGCCGAATGGAGATGTAATAAAGAGTGGAGTTAAGTTTATAGACATAAGGAGCAAGTATAAACAAGATCCTGATTGGCCGAAGTTAGAGGCGGCATACAAGTCAGGGCAGGCACCTGAGTTCAGATATCACAGGTTCTGGGCACAGTGCGACATAGCAATAGCTAATGCAACATATGAAATACTGTTT
>Caldicellulosiruptor_kronotskyensis_2002_ADQ45737.1
TATGGGCAGAGGTTTATGTGGTTATGGAACAAGATACATGATCCTGCGAACGGGTATTTTAACCAGGATGGGATACCATATCATTCGGTAGAGACATTGATATGCGAAGCACCTGATTATGGTCATTTGACCACGAGTGAGGCATTTTCGTACTATGTATGGTTAGAGGCAGTGTATGGTAAGTTAACAGGTGACTGGAGCAAATTTAAGACAGCATGGGACACATTAGAGAAGTATATGATACCATCAGCGGAAGATCAGCCGATGAGGTCATATGATCCTAACAAGCCAGCGACATACGCAGGGGAGTGGGAGACACCGGACAAGTATCCATCGCCGTTGGAGTTTAATGTACCTGTTGGCAAAGACTCGTTGCATAATGAACTTGTGAGCACATATGGTAGCACATTAATGTATGGTATGCACTGGTTGATGGACGTAGACAACTGGTATGGATATGGCAAGAGAGGGGACGGAGTAAGTCGGGCATCATTTATCAACACGTTCCAGAGAGGGCCTGAGGAGTCTGTATGGGAGACGGTGCCGCATCCGAGCTGGGAGGAATTCAAGTGGGGCGGACCGAATGGATTTTTAGATTTGTTTATTAAGGATCAGAACTATTCGAAGCAGTGGAGATATACGGATGCACCAGATGCTGATGCGAGAGCTATTCAGGCTACTTATTGGGCGAAAGTATGGGCGAAGGAGCAAGGTAAGTTTAATGATATAAGCAGCTATGTAGCGAAGGCAGCGAAGATGGGAGACTATTTAAGGTATGCGATGTTTGACAAGTATTTCAAGCCATTAGGATGTCAGGATAAGAATGCGGCTGGAGGAACGGGGTATGACAGTGCACATTATCTGCTATCATGGTATTATGCATGGGGTGGAGCATTGGATGGAGCATGGTCATGGAAGATAGGGAGCAGCCATGTGCACTTTGGATATCAGAATCCGATGGCGGCATGGGCATTAGCGAATGATAGTGATATGAAGCCGAAGTCGCCGAATGGAGCGAGCGATTGGGCAAAGAGTTTGAAGAGGCAGATAGAATTTTACAGGTGGTTACAGTCAGCGGAGGGAGCGATAGCAGGAGGCGCGACAAATTCATGGAATGGCAGATATGAGAAGTATCCAGCAGGGACAGCAACATTTTATGGAATGGCATATGAACCGAATCCGGTATATCATGATCCTGGGAGCAACACATGGTTTGGATTCCAGGCATGGTCTATGCAGAGGGTAGCGGAGTATTACTATGTGACAGGAGATAAGGACGCAGGAGCACTGCTTGAGAAGTGGGTAAGCTGGGTTAAGAGTGTAGTGAAGTTGAATAGTGATGGTACGTTTGCGATACCGTCGACGCTTGATTGGAGCGGACAACCTGATACATGGAACGGGGCGTATACAGGGAATAGCAACTTACATGTTAAGGTAGTGGACTATGGTACTGACTTAGGAATAACAGCGTCATTGGCGAATGCGTTGTTGTACTATAGTGCAGGGACGAAGAAGTATGGGGTATTTGATGAGGGAGCGAAGAATTTAGCGAAGGAATTGCTGGACAGGATGTGGAAGTTGTACAGGGATGAGAAGGGATTGTCAGCGCCAGAGAAGAGAGCGGACTACAAGAGGTTCTTTGAGCAAGAGGTATATATACCTGCAGGATGGACAGGGAAGATGCCGAATGGAGATGTAATAAAGAGTGGAGTTAAGTTTATAGACATAAGGAGCAAGTATAAACAAGATCCTGATTGGCCGAAGTTAGAGGCGGCATACAAGTCAGGGCAGGCACCTGAGTTCAGATATCACAGGTTCTGGGCACAGTGCGACATAGCAATAGCTAATGCAACATATGAAATACTGTTT
>Caldicellulosiruptor_lactoaceticus_6A_AEM72711.1
TATGGACAGAGATTTATGTGGTTATGGAACAAGATACATGATCCTGCGAGTGGGTATTTTAACCAGGATGGGATACCATATCATTCAGTAGAGACATTGATATGCGAGGCACCGGATTATGGTCATTTGACGACGAGCGAGGCATTTTCGTACTATGTATGGTTAGAGGCAGTGTATGGGAAGTTGACGGGGGATTGGAGCAAATTTAAGACGGCATGGGACACGTTGGAGAAGTATATGATACCGTCAGCGGAAGACCAGCCGATGGGAGGATATAATCCGAGCAAGCCAGCAACATATGCAGGAGAGTGGGAGACACCGGACAAGTATCCATCGCCGTTGGAGTTTGATGTACCAGTTGGGCAGGATCCGCTGCACAGTGAGCTTGTGAACACATATGGTAATCAGATGATGTATGGGATGCACTGGTTGATGGACGTAGACAACTGGTACGGATATGGCAGGAGAGGTGACGGAGTAAGCAGGGCATCGTTTATAAATACGTTCCAGAGAGGTCCGGAGGAGTCTGTATGGGAGACGGTACCGCATCCGAGCTGGGAAGTGTTCAAGTGGGGCGGACCGAACGGATTTTTAGATTTGTTCATAAAGGACAACAACTATTCGAAGCAATGGAGATACACAAACGCACCTGATGCTGATGCGAGAGCGATCCAGGCGACATATTGGGCAAAAGAGTGGGCGAAGCAGCAAGGCAAGTATAATGAGATAAGCAGCTATGTAGCGAAGGCAGCGAAGATGGGGGACTATTTGAGGTATTCATTGTTTGACAAGTATTTCAAGCCATTAGGATGCCAGGACAAGTATGCACAAGGAGCGACAGGATATAACAGTGCGCATTATTTGCTATCATGGTACTATGCATGGGGCGGAGCATTAGATGGAGCATGGTCATGGAAGATAGGGTGCAGCCATGCGCACTTTGGATATCAGAATCCGATGGCGGCATGGGCATTAGCAAATGATAGTGATATGAAGCCGAAGTCACCGAACGGAGCGAGCGACTGGGCGAAGAGTTTGAAGAGGCAGATAGAGTTTTACAGGTGGTTGCAGTCAGCGGAGGGAGCGATAGCAGGCGGAGCGACAAATTCGTGGAATGGCAGATACGAGAAATATCCAGCGGGTACGAGCACGTTCTATGGGATGGCATATGAACCGAACCCGGTATATCGAGATCCAGGTAGCAACACATGGTTTGGATTCCAGGCATGGTCGATGCAGAGGGTAGCGGAGTACTACTATGTGACAGGGGATAAGGAAGCTGGAGCGTTATTGGAGAAGTGGGTAAGCTGGATAAAGAGTGTAGTGAAGTTGAACAGTGATGGGACATTTGCGATACCATCGACGCTTGATTGGAGCGGACAACCTGATACATGGAACGGGACATATACAGGGAATCCGAATTTGCACGTTAAGGTAGTTGATTATGGAACAGATTTAGGTATAACAGCGTCACTGGCGAATGCATTGTTGTACTATAGTGCAGGGACGAAGAAGTACGGGGTATTTGACGAGGCAGCGAAGAATTTGGCGAAGGAATTACTTGACAGGATGTGGAACTTGTACAGGGATGACAAGGGATTGTCAGCGCCAGAGAAGAGAGGGGACTACAAGAGGTTCTTTGAGCAAGAGGTATATATACCAGCGGGATGGGCAGGAAAGATGCCGAATGGAGATGTAATAAAGAGTGGAGTGAAGTTTATAGACATAAGGAGCAAGTACAGACAGGATCCAGATTGGCCGAAGTTAGAGGCGGCATACAAAGCAGGACAGGTACCGGAGTTTAGATATCACAGGTTCTGGGCACAGTGCGACATAGCAATAGCTAATGCAACTTATGAAATACTGTTT
>Caldicellulosiruptor_morganii_WP_082054592.1
TACGGGCAGAGATTTATGTGGTTGTGGAACAAGATACATGATCCGGCAAACGGCTATTTTAACCAGGACGGGATACCATATCATTCAGTGGAGACGTTGATATGTGAGGCACCTGATTATGGACATTTGACGACAAGTGAAGCATTTTCGTACTATGTATGGCTTGAGGCGGTATATGGGAAGTTGACAGGTGACTGGAGCAAGTTCAAGACGGCATGGGATACGCTTGAGAAGTATATGATACCATCAGCAGAGGATCAGCCGATGGGAGGATACAATCCGAGCAAGCCAGCGACATATGCAGGAGAATGGGAGACACCGGACAAGTATCCATCACCGCTTGAGTTTGACGTACCGGTTGGGCAGGATCCTTTGCACAGTGAGCTGGTTAACACATATGGTACACAGATGATGTATGGGATGCACTGGTTGATGGACGTAGACAACTGGTATGGATATGGCAGGAGAGGAGATGGAGTAAGCAGAGCATCATTTATCAACACGTTCCAGAGAGGGCCGGAGGAGTCTGTATGGGAGACAGTGCCACATCCGAGCTGGGAGACATTTAAGTGGGGCGGACCGAATGGATTTTTGGATCTGTTTATCAAGGATCAGAATTATGCGAAGCAATGGAGATATACTAATGCACCGGATGCAGATGCGAGGGCAATACAGGCGACATACTGGGCGAAGGAATGGGCAAAGCAACAGGGCAAGCTCAATGAGATAAGCAGCTATGTAGCGAAGGCAGCGAAGATGGGCGACTATTTGAGGTATGCGATGTTTGACAAGTATTTCAAGCCATTGGGGTGCCAGGACAAGTACGCAGCTGGTGCAACAGGATATGGAAGTGCGCACTATCTGCTGTCATGGTACTATGCATGGGGTGGAGCTCTTGACGGGACATGGTCGTGGAAGATAGGTTGTAGCCATGCGCACTTTGGATATCAAAATCCGATGGCAGCATGGGTGTTGGCTAATGATAGTGATATGAAGCCGAAGTCACCGAACGGGGCGAATGACTGGGCGAAGAGCTTGAAGAGGCAGGTAGAATTTTACAGATGGCTGCAATCAGCTGAGGGAGCGATAGCAGGCGGAGCGACCAATTCATGGAATGGTAGATATGAGAAGTATCCGGCAGGGACAGCGACATTTTATGGTATGGCATATGAGCCGAACCCGGTATACCATGATCCTGGCAGCAACACATGGTTTGGATTCCAGGCATGGTCGATGCAGAGGGTAGCAGAGTACTACTATGTAACAGGAGACAGGGATGCAGGAGCATTGCTTGAGAAGTGGGTAAGCTGGGTAAAGAGTGTAGTGAAGCTTAACAGTGATGGTACATTTGCGATACCGTCGACACTTGACTGGAGCGGCCAGCCGGATACATGGAATGGGACATATACGGGCAATCCAAATCTGCATGTGAAGGTAGTGGATTATGGAACAGATTTAGGAATAACTGCATCACTTGCGAATGCGCTTTTGTACTACAGTGCGGCGACGAAGAAGTACGGAGTATTTGATGAAGCAGCGAAGAATTTGGCGAAAGAGCTGCTTGACAGGATGTGGAACTTATACAGGGATGACAAAGGTTTGTCGGCACCCGAGAAGAGAGGGGATTACAAGAGGTTCTTTGAGCAAGAGGTATACATTCCAGCGGGCTGGACAGGGAAGATGCCGAACGGGGATGTAATAAAGAGTGGAGTGAAGTTTATAGACATAAGGAGCAAGTACAAACAGGATCCTGACTGGCAGAAGCTGGTTTCAGCATACAATGCCGGGCAGGCACCGGAGTTCAGGTATCACAGATTCTGGGCACAGTGTGACATAGCAATCGCCAATGCAACATATGAAATCCTGTTC
>Caldicellulosiruptor_morganii_WP_082054593.1
TACGGGCAGAGGTTTATGTGGTTGTGGAACAAGATACATGATCCGGCAAACGGCTATTTTAACCAGGACGGGATACCATATCATTCAGTGGAGACATTGATATGTGAGGCACCTGATTATGGACATTTGACGACAAGTGAAGCATTTTCGTACTATGTATGGCTTGAGGCGGTATATGGGAAGTTGACAGGGGACTGGAGCAAGTTCAAGACGGCATGGGATACGCTTGAGAAGTATATGATACCATCAGCAGAGGATCAGCCGATGGGAGGATACAATCCGAGCAAGCCAGCGACATATGCGGGAGAATGGGAGACACCGGACAAGTATCCATCACCGCTTGAGTTTGACGTACCGGTTGGGCAGGATCCTTTGCACAGTGAGCTGGTTAACACATATGGTACACAGATGATGTATGGGATGCACTGGTTGATGGACGTAGACAACTGGTATGGATATGGCAGGAGAGGAGATGGAGTAAGCAGAGCATCATTTATCAACACGTTCCAGAGAGGGCCGGAGGAGTCTGTATGGGAGACAGTGCCACATCCGAGCTGGGAGACATTTAAGTGGGGCGGACCGAATGGATTTTTGGATCTGTTTATCAAGGATCAGAATTATGCGAAGCAATGGAGATATACTAATGCACCGGATGCAGATGCGAGGGCAATACAGGCGACATACTGGGCGAAGGAATGGGCAAAGCAACAGGGCAAGCTCAATGAGATAAGCAGCTATGTAGCGAAGGCAGCGAAGATGGGCGACTATTTGAGGTATGCGATGTTTGACAAGTATTTCAAGCCATTGGGGTGCCAGGACAAGTACGCAGCTGGTGCAACAGGATATGGAAGTGCGCACTATCTGCTGTCATGGTACTATGCATGGGGAGGAGCTCTTGACGGGACATGGTCGTGGAAGATAGGTTGTAGCCATGCGCACTTTGGATATCAAAATCCGATGGCAGCATGGGTGTTGGCTAATGATAGTGATATTAAGCCGAAGTCACCGAACGGGGCGAATGACTGGGCGAAGAGCTTGAAGAGGCAGGTAGAATTTTACAGATGGCTGCAATCAGCTGAGGGAGCGATAGCAGGCGGAGCGACCAATTCATGGAATGGTAGATATGAGAAGTATCCGGCAGGGACAGCGACATTTTATGGTATGGCATATGAGCCGAACCCGGTATACCATGATCCTGGCAGCAACACATGGTTTGGATTCCAGGCATGGTCGATGCAGAGGGTAGCAGAGTACTACTATGTAACAGGAGACAGGGATGCAGGAGCATTGCTTGAGAAGTGGGTAAGCTGGGTAAAGAGTGTAGTGAAGCTTAACAGTGATGGTACATTTGCGATACCGTCGACACTTGACTGGAGCGGTCAGCCGGATACATGGAATGGGACATATACGGGCAATCCAAATCTGCATGTGAAGGTAGTGGATTATGGAACAGATTTAGGAATAACTGCATCACTTGCGAATGCGCTTTTGTACTACAGTGCGGCGACGAAGAAGTACGGAGTATTTGATGAAGCAGCGAAGAATTTGGCGAAAGAGCTGCTTGACAGGATGTGGAACTTATACAGGGATGACAAAGGTTTGTCGGCACCCGAGAAGAGAGGGGATTACAAGAGGTTCTTTGAGCAAGAGGTATACATTCCAGCGGGCTGGACAGGGAAGATGCCGAACGGGGATGTAATAAAGAGTGGAGTGAAGTTTATAGACATAAGGAGCAAGTACAAACAGGATCCTGACTGGCAGAAGCTGGTTTCAGCATACAATGCCGGGCAGGCACCGGAGTTCAGGTATCACAGATTCTGGGCACAGTGTGACATAGCAATCGCCAATGCAACATATGAAATCCTGTTC
>Caldicellulosiruptor_morganii_WP_082054594.1
TACGGGCAGAGGTTTATGTGGTTGTGGAACAAGATACATGATCCGGCAAACGGCTATTTTAACCAGGACGGGATACCATATCATTCAGTGGAGACATTGATATGTGAGGCACCTGATTATGGACATTTGACGACAAGTGAAGCATTTTCGTACTATGTATGGCTTGAGGCGGTATATGGGAAGTTGACAGGTGACTGGAGCAAGTTCAAGACGGCATGGGATACGCTTGAGAAGTATATGATACCATCAGCAGAGGATCAGCCGATGGGAGGATACAATCCGAGCAAGCCAGCGACATATGCAGGAGAATGGGAGACACCGGACAAGTATCCATCACCGCTTGAGTTTGACGTACCGGTTGGGCAGGATCCTTTGCACAGTGAGCTGGTTAACACATATGGTACACAGATGATGTATGGGATGCACTGGTTGATGGACGTAGACAACTGGTATGGATATGGCAGGAGAGGAGATGGAGTAAGCAGAGCATCATTTATCAACACGTTCCAGAGAGGGCCGGAGGAGTCTGTATGGGAGACAGTGCCACATCCGAGCTGGGAGACATTTAAGTGGGGCGGACCGAATGGATTTTTGGATCTGTTTATCAAGGATCAGAATTATGCGAAGCAATGGAGATATACTAATGCACCGGATGCAGATGCGAGGGCAATACAGGCGACATACTGGGCGAAGGAATGGGCAAAGCAACAGGGCAAGCTCAATGAGATAAGCAGCTATGTAGCGAAGGCAGCGAAGATGGGCGACTATTTGAGGTATGCGATGTTTGACAAGTATTTCAAGCCATTGGGGTGCCAGGACAAGTACGCAGCTGGTGCAACAGGATATGGAAGTGCGCACTATCTGCTGTCATGGTACTATGCATGGGGAGGAGCTCTTGACGGGACATGGTCGTGGAAGATAGGTTGTAGCCATGCGCACTTTGGATATCAAAATCCGATGGCAGCATGGGTGTTGGCTAATGATAGTGATATTAAGCCGAAGTCACCGAACGGGGCGAATGACTGGGCGAAGAGCTTGAAGAGGCAGGTAGAATTTTACAGATGGCTGCAATCAGCTGAGGGAGCGATAGCAGGCGGAGCGACCAATTCATGGAATGGTAGATATGAGAAGTATCCGGCAGGGACAGCGACATTTTATGGTATGGCATATGAGCCGAACCCGGTATACCATGATCCTGGCAGCAACACATGGTTTGGATTCCAGGCATGGTCGATGCAGAGGGTAGCAGAGTACTACTATGTAACAGGAGACAGGGATGCAGGAGCATTGCTTGAGAAGTGGGTAAGCTGGGTAAAGAGTGTAGTGAAGCTTAACAGTGATGGTACATTTGCGATACCGTCGACACTTGACTGGAGCGGTCAGCCGGATACATGGAATGGGACATATACGGGCAATCCAAATCTGCATGTGAAGGTAGTGGATTATGGAACAGATTTAGGAATAACTGCATCACTTGCGAATGCGCTTTTGTACTACAGTGCGGCGACGAAGAAGTACGGAGTATTTGATGAAGCAGCGAAGAATTTGGCGAAAGAGCTGCTTGACAGGATGTGGAACTTATACAGGGATGACAAAGGTTTGTCGGCACCCGAGAAGAGAGGGGATTACAAGAGGTTCTTTGAGCAAGAGGTATACATTCCAGCGGGCTGGACAGGGAAGATGCCGAACGGGGATGTAATAAAGAGTGGAGTGAAGTTTATAGACATAAGGAGCAAGTACAAACAGGATCCTGACTGGCAGAAGCTGGTTTCAGCATACAATGCCGGGCAGGCACCGGAGTTCAGGTATCACAGATTCTGGGCACAGTGTGACATAGCAATCGCCAATGCAACATATGAAATCCTGTTC
>Caldicellulosiruptor_obsidiansis_OB47_ADL42945.1
TATGGGCAGAGGTTTATGTGGTTGTGGAACAAGATCCATGATCCTGCGAACGGGTATTTTAACCAGGATGGGATACCATATCATTCGGTGGAGACACTGATATGCGAAGCACCTGATTATGGTCATTTGACCACGAGTGAGGCATTTTCGTACTATGTATGGTTGGAGGCAGTGTATGGGAAGTTGACGGGGGATTGGAGCAAATTTAAGACAGCATGGGACACATTAGAGAAGTATATGATACCGTCAGCGGAAGATCAGCCGATAAGGTCATATGATCCTAACAAGCCAGCGACATATGCAGGAGAGTGGGAGACACCGGACAAGTATCCATCGCCGTTGGAGTTTAATGTACCTGTTGGCAAAGACCCGTTGCATAATGAACTTGTGAGCACATATGGTAGCACATTGATGTATGGTATGCACTGGTTGATGGACGTAGACAACTGGTATGGATATGGCAAGAGAGGGGACGGAGTGAGCCGGGCATCATTTATCAATACGTTCCAGAGAGGACCAGAGGAGTCTGTATGGGAGACGGTGCCGCATCCGAGCTGGGAGGAATTCAAGTGGGGCGGACCGAATGGATTTTTAGACCTGTTTATTAAGGATCAGAACTATTCGAAGCAGTGGAGATACACGGATGCACCTGATGCGGATGCAAGAGCGATTCAAGCAACATATTGGGCGAAGGTATGGGCGAAGGAGCAAGGTAAGTTTAATGAGATAAGCAGCTATGTAGCGAAGGCGGCGAAGATGGGTGACTATTTGAGGTATGCGATGTTTGACAAGTATTTCAAGCCATTAGGATGTCAGGACAAGAATGCGGCTGGAGGAACAGGGTATGACAGTGCACATTATCTGCTGTCATGGTATTATGCATGGGGCGGAGCATTGGATGGAGCATGGTCATGGAAGATAGGGTGCAGCCATGCGCACTTTGGATATCAGAATCCGATGGCGGCATGGGCATTAGCGAATGATAGTGATATGAAGCCGAAGTCGCCGACCGGAGCGAACGACTGGGCGAAGAGTTTGAAGAGGCAGATAGAATTTTACAGGTGGTTGCAGTCAGCGGAGGGAGCGATAGCAGGAGGCGCGACAAATTCATGGAATGGCAGGTACGAGAAATATCCGGCAGGTACAGCGACATTTTATGGAATGGCGTATGAACCGAACCCGGTATATCGAGATCCTGGCAGCAACACATGGTTTGGATTCCAGGCATGGTCGATGCAGAGGGTAGCGGAGTATTACTATGTGACAGGAGATAAGGATGCAGGTGCACTGCTTGAGAAGTGGGTAAGCTGGATTAAGAGTGTAGTGAAGTTGAATAGTGATGGGACATTTGCGATACCGTCGACGCTTGATTGGAGCGGACAACCTGATACATGGAAGGGGACATATACAGGGAATCCGAATTTGCACGTTAAGGTAGTTGATTATGGTACAGATTTAGGTATAACAGCGTCGCTAGCGAATGCGTTGTTGTACTATAGTGCAGGGACGAAGAAGTATGGGGTATTTGATGAGGAAGCAAAGAATTTAGCGAAGGAATTGCTGGACAGGATGTGGAAGTTGTACAGGGATAACAAAGGTTTATCAGCGCCAGAGAAGAGAGCGGACTACAAGAGGTTCTTTGAGCAAGAGGTATATATACCGGCAGGATGGACAGGGAAGATGCCGAATGGAGATGTAATAAAGAGTGGAGTTAAGTTTATAGACATAAGGAGCAAGTACAAACAAGATCCTGATTGGCCGAAGTTAGAGGCGGCATACAAGTCAGGGCAGGTACCGGAGTTCAGATATCACAGGTTCTGGGCACAGTGCGACATAGCAATAGCTAATGCAACATATGAAATACTGTTT
>Caldicellulosiruptor_obsidiansis_OB47_ADL42953.1
TATGGGCAGAGGTTTATGTGGTTGTGGAACAAGATCCATGATCCTGCGAACGGGTATTTTAACCAGGATGGGATACCATATCATTCGGTGGAGACACTGATATGCGAAGCACCTGATTATGGTCATTTGACCACGAGTGAGGCATTTTCGTACTATGTATGGTTGGAGGCAGTGTATGGGAAGTTGACGGGGGATTGGAGCAAATTTAAGACAGCATGGGACACATTAGAGAAGTATATGATACCGTCAGCGGAAGATCAGCCGATAAGGTCATATGATCCTAACAAGCCAGCGACATATGCAGGAGAGTGGGAGACACCGGACAAGTATCCATCGCCGTTGGAGTTTAATGTACCTGTTGGCAAAGACCCGTTGCATAATGAACTTGTGAGCACATATGGTAGCACATTGATGTATGGTATGCACTGGTTGATGGACGTAGACAACTGGTATGGATATGGCAAGAGAGGGGACGGAGTGAGCCGGGCATCATTTATCAATACGTTCCAGAGAGGACCAGAGGAGTCTGTATGGGAGACGGTGCCGCATCCGAGCTGGGAGGAATTCAAGTGGGGCGGACCGAATGGATTTTTAGACCTGTTTATTAAGGATCAGAACTATTCGAAGCAGTGGAGATACACGGATGCACCTGATGCGGATGCAAGAGCGATTCAAGCAACATATTGGGCGAAGGTATGGGCGAAGGAGCAAGGTAAGTTTAATGAGATAAGCAGCTATGTAGCGAAGGCGGCGAAGATGGGTGACTATTTGAGGTATGCGATGTTTGACAAGTATTTCAAGCCATTAGGATGTCAGGACAAGAATGCGGCTGGAGGAACAGGGTATGACAGTGCACATTATCTGCTGTCATGGTATTATGCATGGGGCGGAGCATTGGATGGAGCATGGTCATGGAAGATAGGGTGCAGCCATGCGCACTTTGGATATCAGAATCCGATGGCGGCATGGGCATTAGCGAATGATAGTGATATGAAGCCGAAGTCGCCGACCGGAGCGAACGACTGGGCGAAGAGTTTGAAGAGGCAGATAGAATTTTACAGGTGGTTGCAGTCAGCGGAGGGAGCGATAGCAGGAGGCGCGACAAATTCATGGAATGGCAGGTACGAGAAATATCCGGCAGGTACAGCGACATTTTATGGAATGGCGTATGAACCGAACCCGGTATATCGAGATCCTGGCAGCAACACATGGTTTGGATTCCAGGCATGGTCGATGCAGAGGGTAGCGGAGTATTACTATGTGACAGGAGATAAGGATGCAGGTGCACTGCTTGAGAAGTGGGTAAGCTGGATTAAGAGTGTAGTGAAGTTGAATAGTGATGGGACATTTGCGATACCGTCGACGCTTGATTGGAGCGGACAACCTGATACATGGAAGGGGACATATACAGGGAATCCGAATTTGCACGTTAAGGTAGTTGATTATGGTACAGATTTAGGTATAACAGCGTCGCTAGCGAATGCGTTGTTGTACTATAGTGCAGGGACGAAGAAGTATGGGGTATTTGATGAGGAAGCAAAGAATTTAGCGAAGGAATTGCTGGACAGGATGTGGAAGTTGTACAGGGATAACAAAGGTTTATCAGCGCCAGAGAAGAGAGCGGACTACAAGAGGTTCTTTGAGCAAGAGGTATATATACCGGCAGGATGGACAGGGAAGATGCCGAATGGAGATGTAATAAAGAGTGGAGTTAAGTTTATAGACATAAGGAGCAAGTACAAACAAGATCCTGATTGGCCGAAGTTAGAGGCGGCATACAAGTCAGGGCAGGTACCGGAGTTCAGATATCACAGGTTCTGGGCACAGTGCGACATAGCAATAGCTAATGCAACATATGAAATACTGTTT
>Caldicellulosiruptor_saccharolyticus_DSM_8903_ABP66690.1
TATGGGCAGAGGTTTATGTGGTTGTGGAACAAGATACATGATCCTGCGAGCGGGTATTTTAACCAGGATGGGATACCATATCATTCGGTAGAGACATTGATATGCGAAGCACCTGATTATGGTCATTTGACCACGAGTGAAGCATTTTCGTATTATGTATGGCTTGAGGCAGTGTATGGGAAGTTGACGGGTGATTGGAGCAAGTTTAAGACGGCATGGGATACATTAGAGAAGTATATGATACCGTCGGCTGAAGATCAGCCGATGAGGTCATATGATCCTAACAAGCCAGCGACGTATGCAGGTGAGTGGGAGACACCGGACAAGTATCCATCGCCGCTTGAGTTTAATGTACCTGTTGGGAAGGATCCGTTGCATAATGAGCTTGTGAGCACATATGGTAGCACATTGATGTATGGTATGCACTGGTTGATGGACGTAGACAACTGGTATGGATATGGCAAGAGAGGGGACGGAGTGAGCCGGGCATCATTTATCAACACGTTCCAGAGAGGGCCTGAGGAGTCTGTATGGGAGACTGTACCGCATCCGAGCTGGGAGGAATTCAAATGGGGCGGACCGAATGGATTTTTAGATCTGTTTATTAAGGATCAGAACTATTCGAAGCAGTGGAGGTATACGAACGCACCGGATGCGGATGCGAGAGCTATTCAGGCAACTTACTGGGCGAAGGTATGGGCGAAGGAGCAAGGTAAGTTTAATGAGATAAGCAGCTATGTAGGGAAGGCAGCGAAGATGGGAGACTATTTGAGGTATGCGATGTTTGACAAGTATTTCAAGCCATTAGGATGTCAGGACAAGAATGCAGCTGGAGGAACGGGATATGACAGTGCACATTATCTGTTATCATGGTATTATGCATGGGGCGGGGCATTGGATGGAGCATGGTCATGGAAGATAGGTTGCAGTCATGCGCACTTTGGATATCAGAATCCGATGGCTGCATGGGCATTAGCAAATGATAGTGATATGAAGCCGAAGTCACCGAACGGAGCGAGTGACTGGGCGAAGAGTTTGAAGAGGCAGATAGAATTTTACAGGTGGTTGCAGTCAGCGGAGGGAGCGATAGCAGGAGGCGCGACAAATTCGTGGAATGGCAGGTACGAGAAGTATCCGGCAGGTACAGCGACATTTTATGGGATGGCATATGAACCGAACCCTGTGTATAGGGACCCGGGTAGCAATACATGGTTTGGATTCCAGGCATGGTCGATGCAGAGGGTAGCGGAGTATTACTATGTGACAGGAGATAAAGATGCAGGGGCACTGCTTGAGAAGTGGGTAAGCTGGATAAAGAGTGTAGTGAAGTTGAATAGTGATGGTACATTTGCGATACCATCGACGCTTGATTGGAGTGGGCAGCCAGACACATGGAATGGGACATATACAGGTAATCCGAACTTGCATGTGAAGGTAGTAGATTATGGGACGGATTTAGGAATAACGGCATCACTTGCGAATGCACTACTTTATTACAGTGCAGGGACGAAGAAGTATGGGGTATTTGATGAGGAAGCGAAGAATTTAGCGAAGGAATTGCTGGACAGGATGTGGAAGTTATACAGGGATGAGAAAGGTTTATCGGCGCCAGAGAAGAGAGCGGACTACAAGAGGTTCTTTGAGCAAGAGGTATACATTCCGGCAGGATGGACAGGGAAGATGCCGAATGGAGATGTAATAAAGAGCGGAGTTAAGTTTATAGACATAAGGAGCAAGTACAAACAAGATCCTGATTGGCCGAAGTTAGAGGCGGCATACAAGTCAGGGCAGGTACCGGAGTTCAGATATCACAGGTTCTGGGCACAGTGTGACATAGCAATTGTTAATGCAACATATGAAATTCTGTTC
>Catellatospora_citrea_WP_120315472.1
TACATCACCGAGTTCACCACGCAGTACAACAAGCTCAAGGACCCGGCCAACGGGTACTTCTCGCCCGAGGGCATCCCGTACCACACCATCGAGACGCTGCTCGTCGAGGCGCCCGACCACGGCCACGAGACGACGTCCGAGGCGTTCAGCTTCTGGATCTGGATGGAGGCCCAGTACGGCCGGGTCACCGGCAACTGGACCCCGTTCAACAACGCCTGGAACATCACCGAGCAGTACATCATCCCGTCCGCGGCCGCCCAGCCGGGACAGAGCACCTACAACCCGAGCGACCCGGCCGACTACGCACCCGAGTCGTTGCAGCCCAACGGCTACCCGGTGGCGCTGAGCACCAGCGTGGTCGCCGGTCAGGACCCGCTGGCCAACGAGCTGCAGAGCACGTACGGCAACCGCAACATCTACGGCATGCACTGGCTGCTCGACGTCGACGACGTGTACAAGTACGGCACCGGCCGTACCGGCGCCGAGTGCGGCGACAGCACGCAGCGCGTCACCTACATCAACACGTTCCAGCGCGGGCCGCAGGAGTCCACCTGGGAGACGGTTGCGCACCCGTCCTGTGACACGGGCCGGTTCGCGAACTTCCCGTCCCTGTTCATCCAGGGGTCGGGCACCAACCAGTGGCGCTACACCAACGCGCCGGACGCCGACGCGCGTGCCGTCGAGGCCGCGTACTGGGCGCTGCAGTGGGCCACGGCCCAGGGCAACCAGTCGCAGATCTCGGCGACCATCGCCAAGGCCGCCAAGATGGGCGACTACCTGCGGTACGCGATGTACGACAAGTACTTCAAGACCCCGGGCTGCACCTCCACCTCCTGCACGCCGGGCAGTGGCAAGAGCAGCTCCAACTACCTGCTGTCCTGGTACTACGCCTGGGGCGGCGACATCGGCGGGGCGTGGTCGTGGCGCATCGGCTCCAGCCACAACCACCAGGGCTACCAGAACCCGCTGGCGGCGTACGTGCTCGGCTCGTCGGGCCCGTCGGCGCTGCGCCCGCAGTCGCCCACGGCGGCGACGGACTGGGACACCAGCCTCACCCGGCAGCTGGACTTCTACCTCTGGCTGCAGTCGGCCGAGGGCGCCATCGCCGGTGGCGCGACGAACAGCTGGAACGGCAACTACTCGGCCCCGCCGTCCGGCACGCCGACGTTCTACGGCATGGCGTACGACGTCAAGCCGGTCTACCACGACCCGCCCAGCAACCAGTGGTTCGGCTTCCAGGCGTGGTCGCTGCACCGGGTGGCGGAGTACTACTACGTCACCGGCAACGCCAAGGCCAAGGCCATCCTCGACAAGTGGGTCGCCTGGGCGGTCGCCAACACCACGCTCGGCTCGGGCTCGACGTTCACCATCCCCGGTGACATGACCTGGTCCGGCCAGCCGTCCGGCAACTTCAGCGGCGGCGGCACCCCGGCGGCCAACCCCAACCTGCACGTGACGGTCTCCAAGACCAGCAACGACGTCGGCGTCGCGGCGGCCTACGCCCGTACGCTGACCTACTACGCGGCCAAGGAGAACGGCTCGACCCTGGGCAACTCCGCCAAGGCGACCGCGAAGGGCCTGCTGGACCGGATGATCCTGCTGAAGGCGAACGACACCAAGGGCATCGTGGTGCCCGAGGTCCGTGAGGACTACAACCGGTTCGACGACGTGTGGAACTCCACCACGCAGACCGGCATGTACGTCCCGTCGAGCTTCAGCGGCATGATGGGCACCGGCGTGCCGATCAACTCCAGCTCGACCTTCATGTCCGTCCGCCCGTTCTACGCCACCGACCCGGCCTGGCCGGCAGTGGCGGCGTACATGAACGGCACCGGCCCGGCACCCACCTTCACCTACCACCGCTTCTGGGCCCAGTCGGACATCGCCATGGCGTTCGCCGACTACGGCAGCCTGTTC
>Catellatospora_citrea_WP_120318173.1
TACACACAGCGCTTCATCGAGCAGTACAACAAAATCAAGAACACCGCCAACGGGTACTTCTCACCTGAGGGCGTGCCGTACCACTCGATCGAGACGCTGATCGTGGAGGCGCCCGACTACGGCCACGAGACCACCAGCGAGGCGTTCTCCTACTGGCTGTGGCTGGAGGCCTACTACGGCCGGTTCACCCAGGACTGGACCAAGTTCAACCAGGCCTGGACGGTGATGGAGCAGTACATCATCCCGTCGGCCGCCGACCAGCCCAACGCGGGCGTCGCCGGCACCCCGCAGTACGCGGCCGAGCACCTCACCCCGGCCAACTACCCGTCGCAGCTGCAGCCCAGCGTCCCGGTCGGCGTCGACCCGCTGCGCAGCGAGCTGACCAGCACCTACGGCAACGGCAGCATCTACGGCATGCACTGGCTGCTCGACGTCGACAACAAGTACGGCTTCGGCCGGTGCGGCAACGGGACCACCCGCCCGGCGTACATCAACACCTTCCAGCGGGGCCCGCAGGAGTCGGTGTGGGAGACCATCCCGCAGCCGAGCTGCGACAACCTCAACAACGGCGGCCCCAACGGCTACCTGGACCTGTTCGTCAAGGAGTCCAGCGCGCCCGCGGCGCAGTGGAAGTACACCAACGCGCCCGACGCCGACGCCCGCGCCATCGAGGCGGCCTACTGGGCGCTGACCTGGGCCACCGAGCAGGGCAAGCAGTCGCAGATCGCGTCGACCCTCACCAAGGCCGCGAAGATGGGCGACTACCTGCGCTACGCCATGTTCGACAAGTACTTCAAGAAGATCGGCAACTGCGTCGGCGCGACCACCTGCGCCGCGGGCACCGGCCGTGACTCGATGCACTACCTGATGTCCTGGTACTACGCCTGGGGCGGCGGTCTCACGTCGGCCTGGTCGTGGCGCATCGGCTCCAGCTTCAACCACTTCGGCTACCAGAACCCCATGGCGGCGTACGCCCTGGCCAACGTCAACGAGCTGAAGCCGCAGTCGCCGACCGCGAACGCGGACTGGACCAACAGCTTCAACCGGCAGCTGGAGTTCTACCAGTGGCTGCAGTCGGCCGAGGGCGGCATCGCCGGCGGCGCGACCAACAGCTGGGCCGGGTCCTACGCGACGCCGCCCGCGAACACGCCGACCTTCTACGGCATGTTCTACGACGAGAAGCCGGTCTACCACGACCCGCCGTCGAACCAGTGGTTCGGCATGCAGGTCTGGTCGATGGGCCGCATCGCCGAGCTGTACTACGCCACCGGCAACGCCAAGGCCAAGGCGCTGCTGGACAAGTGGGTGCCGTGGGCCGTCGCCAACACCACGGTCAGCGGCACGAACTTCGCCGTCCCGTCCGAGCTGGGCTGGTCCGGCGCGCCCGCGACCTGGAACCCGTCGAGCCCGGCGACCAACACCGGCCTGCACGTCACGGTGACCAGCACCGGCCAGGACGTCGGCGTCGCCGCGTCACTGGCTCGTGCGCTGCTGTTCTACGCCGCCAAGTCCGGCAACGCCGCGGCGAAGACCACCGGCAAGGGCATCATCGACGCGCTGTACGCCCGCGCCGAGAGCAAGGGCGTCTCGACGACGGAGACCCGCGGGGACTACTCGCGGTTCGACGACACCTACAACGCCGGCACAGGCCAGGGCATCTTCGTCCCGTCCGGCTGGACCGGCGACATGCCCAACGGCGACATCATCACCGCGGGCAAGACGTTCCTGGACATCCGGTCCTGGTACAAGCAGGACCCCGACTGGTCGAAGGTGCAGGCCCACCTCGACGGCGGACCCGCGCCGAGCTTCAACTACCACCGGTTCTGGGCGCAGAGCGACGTGGCGATGGCCTTCGCCGACTTCGCCGCCCTCTTC
>Catenulispora_acidiphila_DSM_44928_ACU72508.1
TACACCCAGCAGTTCCTGACCCAGTACAAGAAGATCAAGGACCCGGCGAACGGCTACTTCAGCGCGCAGGGGATCCCGTACCACAGTGTGGAGACGCTGATCGTCGAGGCGCCGGACTACGGGCACCAGACGACCTCGGAGGCGTTCAGCTTCTGGATGTGGCTGGAGGCGACGTACGGCCGGGTGACCGGTGACTGGACGGCGTTCAACAACGCCTGGACGACGGCCGAGCACTACATCATCCCGCAGCACGTCGATCAGCCGAGCAACAGCTCCTACAACCCCAACTCGCCGGCGACCTACGCCCCGGAGTGGCCGGACCCCAGCAGCTACCCCAGCCCGCTCAACACCTCGGTGTCGGTCGGCCAGGACCCGCTGGCCAACGAGCTGACCTCGACGTACGGCACGTCGGACATCTACGGCATGCACTGGCTGATGGACGTCGACAACAAGTACGGCTACGGGAACACGCCCGGTACCGGCGGGGAGGCCGGTCCCAGCGCGACCGGGCCGTCGTACATCAACAGCTACCAGCGCGGCGCGGCGGAGTCGGTGTGGAAGACGATTCCGCAGCCGACCACGGACCTGTTCAACTACGGCGGTCCGAACGGATACCTCGACCTGTTCGTGGCGCAGTCCGGCTCCTACTCCAAGCAGTGGAAGTACACGACTGCCCCCGACGCCGACGCCCGCGCCATCCAGGCCGCGTACTGGGCCTACCGCTGGGCCTCGGCGCAGGGCGCGCAGGGCCAGATCGCCGCCTCGGTCGCGAAGGCCGCGAAGATGGGCGACTTCCTGCGCTACTCGCTGTTCGACAAGTACTTCAAGCAGATCGGGAACTGCACGAACGCCAGCTCCTGCGCGGCCGGCACCGGCCGTGGCTCCGAGCACTACCTGCTGGCCTGGTACTACGCCTGGGGCGGGGCGGAGCCCGGCGGCGGCTGGGCCTGGCGGATCGGCGACGGCGCCGCGCACCAGGGGTATCAGAACCCGCTGGCGGTGTGGGCCATGACGAACATCGCCGCGCTGACCCCCATGTCTCCGACCGCCAAGAGCGACTGGACCGCCAGCCTGACCCGGCAGATGGAGTTCTACCAGTGGCTGCAGTCCGCCGAGGGCGCCATCGCCGGCGGCTGTACGAACAGCTGGAACGGCTCGTACAGCGTGCCGCCGTCGGGTGACTCGACGTTCTACGGCATGGCCTACGACTGGGAGCCGGTCTACCACGACCCGCCGAGCAACAACTGGTTCGGCATGCAGGCCTGGTCGATGGAGCGGCTCGCGGAGTTCTACTACGTCACCGGCAACGCCACCGCCAAGACGATCCTGGGCAAGTGGATCACCTGGGCTTCCTCGAAGACCACGGTCACCGCCACCAACTTCCAGATCCCCTCCACGCTCGGCTGGACCGGACAGCCGGACACCTGGAACCCGACGAGTCCGGGCGGCAACTCCGGGCTGCACGTGACGGTCGCCGACTACGGCAACGACGTCGGCGTCGCGGCGGCGTACGTCAAGACCCTGACGTACTACTCCGCCAAGTCCGGCGACACCGCCTCCGGCGCCCTCGCCAAGAGCCTGCTCGACGCGATGGCGACCTTCGCCGACACCGCCGGCATCGCCACGCCCGAGACGCGCACCGACTACAGCCAGTTCAACGACACGGTGTACGTGCCCTCCGGCTGGTCCGGCAAGATGCCCAACGGCGACCCGATCGCCCCCGGCGCCACCTTCTTGTCGATCCGCTCGTGGTACAAGAACGACCCGGCCTGGCCGAAGGTGCAGGCCTACCTCAACGGCGGATCCGCCCCGACGTTCACCTACCACCGCTTCTGGGCCCAGGCGGACATCGCCATGGCCTACGCGGTGTACGGCGAGCTGATC
>Catenuloplanes_japonicus_WP_033340499.1
TACGGCGAGGAGTTCCTGGCGCTCTACAACAAGATCAAGGCGCCGGCGAACGGGTACTTCAGCCCGGAGGGCGTGCCCTACCACTCCGTCGAGACGCTGCTGGTCGAGGCGCCGGACCACGGTCACGAGACCACGTCCGAGGCGTTCAGCTACTGGCTGTTCCTGGAGGCGCAGTACGGCCGCGTCACCGAGAACTGGGCGCCGTTCAACCAGGCGTGGCAGATCATGGATCAATACATCATCCCGGACGAGACGCAGTCGAACTACAACGCGTCCGACCCGGCCGACTACGCGCCCGAGGCGGATCTGCCCAGCCAGTACCCGTCGGTCGGCGGCAAGCTCGACTCGTCGATCAAGGTCGGCGCGGACCCGCTCGCGGCGGAGCTGCAGTCCACCTACGGCACCACCAGCGTGTACGGCATGCACTGGCTGATCGACGTGGACAATGTGTACGGCTACGGCAAGTGCGGTGACGGCACCACGAAGCCGGCGTACATCAACACGTACCAGCGCGGCCCGCAGGAGTCCGTGTGGGAGACCGTCCCGCACCCGTCCTGCGAGACGTTCAACTTCGGCGCGAAGACGGCCGGCGGCTTCCTGCCGATCTTCATCGGTGACTCGTCCTACGCGCAGCAGTGGCGCTACACCAACGCGCCGGACGCGGACGCCCGCGCCGTGCAGGCCGCCTACTGGGCGCTGAAATGGGCCAAGGAGCAGGGCAACCAGTCGCAGATCACGGCCACCATCGCGAACGCGGCCAAGATGGGCGACTACCTGCGCTACGCCATGTACGACAAGTACTTCAAGACGCCCGGCTGCGCGTCCCCGACCTGCACCGCCGGCACCGGCAAGGACAGCTCCAACTACCTGCTGTCCTGGTACTACGCGTGGGGCGGCTCGCAGGGCACCGCGAACGGCAGCTGGTCCTGGCGGATCGGCTCCAGCCACAACCACGGCGGCTACCAGAACCCGTTCGCGGCCTGGGCGCTGTCCACCGTCTCCGAGCTGGTCCCGCGGTCCTCGTCCGCGAAGGCCGACTGGGCGACGTCACTGACCAGGCAGATCGACTTCTACACCTGGCTGCAGTCCGCCGAGGGCGCGATCGCCGGCGGCGCGACCAACAGCTGGCACGGCAACTACAGCGCCCGCCCGTCCGGCGTGCCGACGTTCTACGGCATGGTCTACGACGAGAAGCCGGTCTACCACGACCCGCCGTCGAACCAGTGGTTCGGCTTCCAGGCGTGGAGCATGGAGCGCGTCGCGGAGTACTACCACGAATCCGGTGACACGCGCGCCAAGGCCGTGCTGGACAAGTGGGTCGCCTGGGCGCTCGCCAACACCACGGCCAGCGGCTCCAACTACCAGGTCCCGTCCACACTGGCCTGGTCCGGGCAGCCCGGCGGCAACTGGCAGGCCGGCACCACCAGCGTCAACAACAGCGGCCTGCACGTCAGCGTGGTCGACTACACGCAGGACGTCGGCGTGGTCGGCGCCTACGCCCGGACGCTCGTCTACTACGGCGCGAAGTCCGGCAACACGCAGGCCCAGACCACGGCGAAGGCGCTGCTCGACGCGCTGCTTACGCACAAGGACTCGGCCGGCATCGCGGTGCCGGAGACACGGGCGGACTACAACCGCTTCGACGACGTCTACAACGCATCGACCGGGCAGGGCCTGTTCGTCCCGTCCGGCTACAGCGGCGTCATGGCCAACGGGGACCAGATCGCGCCCGGCAAGTCCTTCCTGGACATCCGCTCCTTCTACCGCAACGACCCGGACTTCCCGAAGGTCCAGGCCTATTTGAGCGGTGGCGCGGCGCCGACGTTCACGTACCACCGCTTCTGGGCCCAGGTCGACATCGCACTCGCCCTGGCCGACTACGACCGACTGCTC
>Cellulomonas_fimi_ATCC_484_AEE47513.1
TACGCGCAGCGGTTCCTCGCGCAGTACGACAAGATCAAGGACCCCGCCAACGGGTACTTCAGCGCGCAGGGCATCCCGTACCACGCCGTCGAGACCCTCATGGTGGAGGCGCCCGACTACGGCCACGAGACGACGTCCGAGGCGTACTCCTACTGGCTGTGGCTCGAGGCGCTCTACGGCCAGGTCACCCAGGACTGGGCACCGCTCAACCACGCCTGGGACACCATGGAGAAGTACATGATCCCCCAGTCGGTGGATCAGCCCACGAACTCCTTCTACAACCCCAACTCGCCGGCCACCTACGCGCCCGAGTTCAACCACCCGAGCAGCTACCCGTCGCAGCTCAACAGCGGCATCAGCGGCGGCACCGACCCGATCGGCGCCGAGCTCAAGGCGACGTACGGCAACGCGGACGTCTACCAGATGCACTGGCTGGCCGACGTCGACAACATCTACGGCTTCGGCGCGACGCCGGGCGCGGGCTGCACGCTCGGCCCGACCGCGACCGGCACGTCGTTCATCAACACCTTCCAGCGCGGCCCGCAGGAGTCGGTCTGGGAGACCGTCCCGCAGCCGTCCTGCGAGGAGTTCAAGTACGGCGGCAAGAACGGGTACCTCGACCTCTTCACGAAGGACGCGTCGTACGCGAAGCAGTGGAAGTACACCTCGGCGTCCGACGCCGACGCCCGCGCTGTCGAGGCCGTGTACTGGGCCAACCAGTGGGCGACCGAGCAGGGCAAGGCCGCCGACGTCGCCGCGACCGTGGCCAAGGCCGCCAAGATGGGCGACTACCTGCGGTACACGCTGTTCGACAAGTACTTCAAGAAGATCGGCTGCACCTCGCCCACCTGCGCCGCAGGCCAGGGCCGTGAGGCCGCGCACTACCTGCTCTCCTGGTACATGGCGTGGGGCGGCGCGACCGACACCAGCTCCGGCTGGGCGTGGCGCATCGGCTCGTCGCACGCGCACTTCGGCTACCAGAACCCGCTCGCCGCGTGGGCGCTGTCGACGGACCCGAAGCTGACGCCGAAGTCGCCGACCGCCAAGGCGGACTGGGCGGCCTCGATGCAGCGCCAGCTCGAGTTCTACACGTGGCTGCAGGCGTCCAACGGCGGCATCGCCGGCGGCGCGACCAACAGCTGGGACGGCGCCTACGCGCAGCCCCCGGCCGGCACGCCCACGTTCTACGGCATGGGCTACACCGAGGCGCCCGTCTACGTCGACCCGCCGTCGAACCGCTGGTTCGGCATGCAGGCGTGGGGCGTGCAGCGCGTCGCCGAGCTCTACTACGCGTCGGGCAACGCGCAGGCCAAGAAGATCCTCGACAAGTGGGTCCCGTGGGTCGTCGCGAACATCTCGACCGACGGTGCGAGCTGGAAGGTCCCGAGCGAGCTCAAGTGGACCGGCAAGCCCGACACGTGGAACGCCGCCGCACCGACCGGCAACCCCGGCCTCACGGTCGAGGTGACGAGCTACGGCCAGGACGTCGGCGTCGCCGCCGACACCGCCCGCGCCCTGCTCTTCTACGCCGCCAAGTCCGGCGACACCGCGTCCCGCGACAAGGCGAAGGCGCTGCTCGACGCCATCTGGGCCAACAACCAGGACCCGCTGGGCGTGTCCGCGGTCGAGACCCGCGGCGACTACAAGCGGTTCGACGACACCTACGTCGCCAACGGTGACGGCATCTACATCCCGTCCGGCTGGACCGGCACGATGCCCAACGGCGACGTCATCAAGCCGGGTGTCTCGTTCCTCGACATCCGCAGCTTCTACAAGAAGGACCCGAACTGGTCCAAGGTGCAGACGTTCCTCGACGGCGGCGCGGAGCCGCAGTTCCGGTACCACCGGTTCTGGGCCCAGACGGCCGTCGCGGGTGCGCTCGCGGACTACGCGCGGCTCTTC
>Cellulomonas_fimi_WP_013772537.1
TACGCGCAGCGGTTCCTCGCGCAGTACGACAAGATCAAGGACCCCGCCAACGGGTACTTCAGCGCGCAGGGCATCCCGTACCACGCCGTCGAGACCCTCATGGTGGAGGCGCCCGACTACGGCCACGAGACGACGTCCGAGGCGTACTCCTACTGGCTGTGGCTCGAGGCGCTCTACGGCCAGGTCACCCAGGACTGGGCACCGCTCAACCACGCCTGGGACACCATGGAGAAGTACATGATCCCCCAGTCGGTGGATCAGCCCACGAACTCCTTCTACAACCCCAACTCGCCGGCCACCTACGCGCCCGAGTTCAACCACCCGAGCAGCTACCCGTCGCAGCTCAACAGCGGCATCAGCGGCGGCACCGACCCGATCGGCGCCGAGCTCAAGGCGACGTACGGCAACGCGGACGTCTACCAGATGCACTGGCTGGCCGACGTCGACAACATCTACGGCTTCGGCGCGACGCCGGGCGCGGGCTGCACGCTCGGCCCGACCGCGACCGGCACGTCGTTCATCAACACCTTCCAGCGCGGCCCGCAGGAGTCGGTCTGGGAGACCGTCCCGCAGCCGTCCTGCGAGGAGTTCAAGTACGGCGGCAAGAACGGGTACCTCGACCTCTTCACGAAGGACGCGTCGTACGCGAAGCAGTGGAAGTACACCTCGGCGTCCGACGCCGACGCCCGCGCTGTCGAGGCCGTGTACTGGGCCAACCAGTGGGCGACCGAGCAGGGCAAGGCCGCCGACGTCGCCGCGACCGTGGCCAAGGCCGCCAAGATGGGCGACTACCTGCGGTACACGCTGTTCGACAAGTACTTCAAGAAGATCGGCTGCACCTCGCCCACCTGCGCCGCAGGCCAGGGCCGTGAGGCCGCGCACTACCTGCTCTCCTGGTACATGGCGTGGGGCGGCGCGACCGACACCAGCTCCGGCTGGGCGTGGCGCATCGGCTCGTCGCACGCGCACTTCGGCTACCAGAACCCGCTCGCCGCGTGGGCGCTGTCGACGGACCCGAAGCTGACGCCGAAGTCGCCGACCGCCAAGGCGGACTGGGCGGCCTCGATGCAGCGCCAGCTCGAGTTCTACACGTGGCTGCAGGCGTCCAACGGCGGCATCGCCGGCGGCGCGACCAACAGCTGGGACGGCGCCTACGCGCAGCCCCCGGCCGGCACGCCCACGTTCTACGGCATGGGCTACACCGAGGCGCCCGTCTACGTCGACCCGCCGTCGAACCGCTGGTTCGGCATGCAGGCGTGGGGCGTGCAGCGCGTCGCCGAGCTCTACTACGCGTCGGGCAACGCGCAGGCCAAGAAGATCCTCGACAAGTGGGTCCCGTGGGTCGTCGCGAACATCTCGACCGACGGTGCGAGCTGGAAGGTCCCGAGCGAGCTCAAGTGGACCGGCAAGCCCGACACGTGGAACGCCGCCGCACCGACCGGCAACCCCGGCCTCACGGTCGAGGTGACGAGCTACGGCCAGGACGTCGGCGTCGCCGCCGACACCGCCCGCGCCCTGCTCTTCTACGCCGCCAAGTCCGGCGACACCGCGTCCCGCGACAAGGCGAAGGCGCTGCTCGACGCCATCTGGGCCAACAACCAGGACCCGCTGGGCGTGTCCGCGGTCGAGACCCGCGGCGACTACAAGCGGTTCGACGACACCTACGTCGCCAACGGTGACGGCATCTACATCCCGTCCGGCTGGACCGGCACGATGCCCAACGGCGACGTCATCAAGCCGGGTGTCTCGTTCCTCGACATCCGCAGCTTCTACAAGAAGGACCCGAACTGGTCCAAGGTGCAGACGTTCCTCGACGGCGGCGCGGAGCCGCAGTTCCGGTACCACCGGTTCTGGGCCCAGACGGCCGTCGCGGGTGCGCTCGCGGACTACGCGCGGCTCTTC
>Cellulomonas_flavigena_DSM_20109_ADG75987.1
TACGCGAAGCGGTTCCTCGAGCAGTACGACAAGATCAAGGACCCCGCCAACGGGTACTTCAGCCCTCAGGGCATCCCCTACCACGCCGTCGAGACCCTCATGGTCGAGGCCCCGGACTACGGGCACATGACGACCTCCGAGGCCTACTCCTACTGGATCTGGCTCGAGGCCCTCTACGGCCAGGCCACCGGTGAGTGGCAGCCGCTCAACGAGGCGTGGAAGAACCTCGAGACGTACATGATCCCCCAGAAGGAGGACCAGCCGACGAACTCCTTCTACCGGGCCGACGCGCCGGCGAGCTACGCCTCGGAGTACGACCACCCGAGCAAGTACCCGTCGCAGATCGGCAGCAGCGGCAGCGTCGGGCGCGACCCGATCGCCGCCGAGCTGAAGCAGGCGTACGGCACCGACGACATCTACCAGATGCACTGGCTGGGCGACGTCGACAACATCTACGGCTTCGGCGCCGCACCCGGCCCCGGCTGCGCGCTCGGCCCCGACCAGGAGGGCATGTCGCTGGTCAACACCTTCCAGCGCGGCCCGCAGGAGTCGGTGTGGGAGACCGTGCCGCACCCCACCTGCGACGACTTCTCCTTCGGTGGCCCCAACGGCTACCTCGACCTGTTCACGGGCGACGCGTCGTACGCGAAGCAGTGGAAGTACACGTCGGCGTCCGACGCCGACGCGCGCGCCATCGAGGCCGTCTACTGGGCCAACAAGTGGGCGACCGAGCAGGGCAAGGCCTCGCAGATCGCCGACACGGTCGCCAAGGCGTCCAAGCTCGGTGACTACCTGCGCTACACGCTGTTCGACAAGTACTTCAAGCAGATCGGCTGCACATCGCCGAGCTGCCCGGCCGGTACCGGCAAGGACAGCGCGCACTACCTGCTCTCCTGGTACATGGCGTGGGGCGGCGCGACCGACACCAACGCCGGCTGGGCGTGGCGCATCAGCTCGTCGCATGCGCACATGGGCTACCAGAACCCGTTCGCCGCGTGGGCGCTGGCCAACGACTCCAAGCTGACGCCCAAGGGGTCGACGGCCAAGGAGGACTGGACCAAGGCCGCGCAGCGCCAGCTCGAGCTGTACCGCTGGCTGCAGTCCGCCGACGGCCTCATCGCCGGTGGCGCGACCAACAGCTGGAACGGTGCGTACGCGCAGCCGCCGTCGGGCACGCCGACGTTCTACGGCATGGCGTACACCGAGGCGCCGGTCTACGTGGACCCGCCGTCGAACCAGTGGTTCGGCATGCAGGCGTGGGGCGTGCAGCGCGTCGCCGAGCTCTACTACGAGACCGGCAACGAGCTCGCGGGCGAGATCATGAAGAAGTGGTCCGCGTGGGTCGTCGACCACATCGAGACGGACGGCGCGAACTGGTCCGTCCCGTCCGAGCTCACGTGGTCGGGTGCGCCCGACACGTGGAACGCGTCCAACCCGGGTGCGAACTCGAACCTGCGCGTGACGCTCAAGAGCTCCGGCCAGGACGTCGGCGTCGCCGGCGACACCGCCCGCGCGCTGCTGTTCTACGCGGCCAAGTCGGGTGACACCGAGGCGCGTGACACCGCCAAGGCGCTGCTCGACGCGATCTGGGAGAACAACCAGACCGCTCTGGGCGTCTCCTCGGTGGAGAAGCGCGGCGACTACAAGCGGTTCGACGACGTCTACCAGTCGGGCGGCAACGGGATCTTCATCCCCAACGGCTGGTCGGGCGAGATGCCCAACGGTGACGCGATCAAGCCGGGCGTGTCGTTCCTCGACATCCGGTCCTTCTACAAGCAGGACCCGCAGTGGTCGAAGGTCGAGACGGCTCTCGCGAACGGCACGGACCCCGAGTTCCGGTACCACCGGTTCTGGGCCCAGACCGCCATCGCCGGCGCCCTGTCGGACTACGCCCGCCTCTTC
>Cellulomonas_gilvus_ATCC_13127_AEI13168.1
TACGCGCAGCGCTTCCTCGCGCAGTACGACAAGATCAAGGACCCGGCCAACGGGTACTTCTCGCCGCAGGGCATCCCGTACCACTCCGTCGAGACCCTCATCGTCGAGGCGCCCGACTACGGCCACGAGACCACGTCCGAGGCGTACTCGTACTGGATCTGGCTCGAGGCGCTGTACGGGCAGGTGACGCAGGACTGGGCACCGCTCAACCACGCCTGGGACACCATGGAGAAGAACATGATCCCGGCGTCGGTGGACCAGCCGACGAACTCGTTCTACAACCCCAACTCGCCGGCGACGTACGCCTCCGAGTACAACCACCCGAGCCAGTACCCGAGCCAGCTGAGCAGCGGCACGTCGGTGGGCAAGGACCCGATCGCCAACGAGCTCAAGGCCACGTACGGCACGTCGGACATCTACCAGATGCACTGGCTCGCGGACGTGGACAACGTCTACGGCTTCGGCGTCACGCCCGGACCGGGCTGCGAGATGGGCCCGTCGGCCACCGGCACGTCCTTCATCAACACGTTCCAGCGCGGCCCGCAGGAGTCCGTCTGGGAGACCGTCCCGCAGCCCAGCTGCGAGGAGTTCAAGTACGGCGGCAAGAACGGCTTCCTCGACCTGTTCACGGGTGACGCCTCCTACGCCAAGCAGTGGAAGTACACCTCGGCCTCCGACGCCGACGCGCGTGCGGTCGAGGCGATCTACTGGGCCAACAAGTGGGCCACCGAGCAGGGCAAGCAGGCCGACGTCGCGGCCGTCGTGGCGAAGGCCGCGAAGATGGGCGACTACCTGCGCTACACGCTGTTCGACAAGTACTTCAAGACGATCGGCTGCACCTCGCCGAGCTGCCCCGCGGGCTCCAACCGTGACAGCGCGCACTACCTGCTGTCCTGGTACATGGCCTGGGGTGGCGCCACGGACGCGAACGCCGGCTGGGCGTGGCGCATCGGCTCGTCGCAGGCGCACTTCGGCTACCAGAACCCGCTCGCGGCGTACGCGCTGTCGACCGACCCGGCCCTGACGCCCAAGTCCGCGACGGCCAAGGACGACTGGACCAAGTCGCTGCAGCGCCAGCTCGAGTTCTACACGTGGCTGCAGGCGTCCAACGGCGGCATCGCCGGTGGCGCGACCAACAGCTGGAACGGCGCGTACGCCACGCCCCCGGCCGGCACGCCCACGTTCTACGGCATGGGCTACACCGAGGCGCCCGTGTACGCCGACCCGCCGTCGAACCGCTGGTTCGGCATGCAGGCCTGGGGCGTGCAGCGCGTCGCCGAGCTGTACTACGCGTCGGGCAACGCGCAGGCCAAGAAGATCCTCGACAAGTGGGTCCCCTGGGTCATCGCGAACATCTCCACGGACGGCGCGAGCTGGAAGGTGCCGAGCGAGCTCAAGTGGACCGGTAAGCCGGACACCTGGAACGCCGCGAGCCCCACGGGCAACCCGGGCCTCACGGTCGAGGTGACCAGCTACGGGCAGGACGTCGGCGTGGCCGGCGACACCGCGCGTGCGCTGCTCTTCTACGCCGCCAAGTCCGGCAACACGGCCGCGCGCGACACCGCCAAGGCGCTGCTGGACGCCATGTGGGCCAACAACCAGGACGCCCTGGGGGTGGCCACCGCCGAGACCCGCGGCGACTACCTGCGGTTCGACGACACCTACGTCCCCGGTGGCGACGGCGTGTACATCCCGGCCGGCTGGTCGGGCACCATGCCCAACGGTGACGCGATCAAGCCGGGCGTCTCCTTCCTCGACATGCGCTCGTTCTACAAGAACGACCCCGCATGGTCGAAGGTCGAGAACGCGCTGGCCACCGGCAAGGCGCCCACGTTCACCTACCACCGCTTCTGGGCGCAGACCGCGATCGCCGCGGCCCTGGCGGACTACGACCGCCTGTTC
>Cellulomonas_iranensis_WP_087510197.1
TACAAGACGCGGTTCCTCGAGCAGTACGAGAAGATCAAGGACCCGGCCAACGGGTACTTCAGCGCGCAGGGCATCCCGTACCACGCGGTCGAGACCCTCATGGTCGAGGCGCCCGACTACGGGCACGAGACGACGTCGGAGACGTACTCCTACTGGATCTGGCTCGAGGCCCTCTACGGGCAGGCCACCGGCGAGTGGGCACCGCTCAACGCCGCGTGGAAGAACCTCGAGACGTACATGATCCCGCAGAATGAGGACCAGCCGACCAACGCGTCGTACGACGCGAGCAAGCCGGCCACGTACGCCGCCGAGTACAACCACCCGAGCAACTACCCGTCGCAGCTGAGCAGCGGCGTCTCGGTCGGCCGCGACCCGCTCGCCGCCGAGCTGCGCTCGACGTACAGCTCGCCGGACATCTACCAGATGCACTGGCTGGGCGACGTCGACAACGTCTACGGCTTCGGCGCCGCACCCGGCCCCGGCTGCCAGCTCGGCCCGTCGCACCAGGGCATGTCGCTCATCAACACGTTCCAGCGCGGCCCGCAGGAGTCGGTGTGGGAGACCATCCCGCAGCCCACGTGCGACGACTTCACGTCGGGCGGGCGCAACGGGTTCCTCGACATCTTCACGGGTGACGCGTCGTACGCGAAGCAGTGGAAGTACACGTCGGCGTCCGACGCCGACGCGCGCGCGATCGAGGCCGTGTACTGGGCCAACAAGTGGGCCACCGAGCAGGGCAAGCAGGCGCAGGTCGCCGAGACCGTGGCGAAGGCGTCCAAGATGGGCGACTACCTGCGGTACACGCTGTTCGACAAGTACTTCAAGCAGATCGGCTGCACGTCGCCGTCCTGCCCGGCCGGCAGCAACCGCGAGTCCGCGCACTACCTGCTGTCCTGGTACATGGCGTGGGGCGGTGCGCTCGACACGTCGTCGCCGTGGTCGTGGCGCATCAGCTCGTCGCACGCGCACTTCGGCTACCAGAACCCGTTCGCCGCGTGGGCCCTGGCCAACGACCCGGCCCTGACGCCGAAGTCGCCGACCGCCAAGTCCGACTGGACGAAGGCGCTCGACCGGCAGCTCGAGTTCTACACGTGGCTGCAGTCGAGCAACGGCCCGATCGCCGGCGGCGCGACGAACAGCTGGGACGGCGCCTACGCGCAGCCGCCGGCCGGCACGCCGACGTTCTACGGCATGGCCTACACCGAGGCGCCCGTGTACGCCGACCCGCCGTCGAACCAGTGGTTCGGCATGCAGGCGTGGGGCGTCCAGCGCGTCGCCGAGCTCTACTACGAGACCGGCAACGCGAAGGCCAAGAAGATCCTCGACAAGTGGGCCGACTGGGTCGTCGACCACGTCGAGACCGACGGTGCGGACTGGTCGGTGCCGTCCGAGCTGACGTGGTCGGGCAAGCCCGACACGTGGAACCCGACCAACCCGGGGTCGAACGCCGGTCTCACGGTCACCGTCAAGAGCTCGGGCCAGGACGTCGGCGTCGCCGGCGACACGGCGCGCGCCCTGCTGTTCTACGCCGCCCGCTCGGGCGACACCGCGGCGCGCGACACCGCCAAGGACCTGCTCGACGCGATCTGGGAGCACAACCAGGACGGCCTGGGCGTCACCTCGGTCGAGACGCGCGGCGACTACCAGCGGTTCGACGACGTCTACACCGCGGGCGGCAACGGCGTGTTCGTGCCGAACGGCTGGTCGGGCACCATGCCCAACGGCGACCAGATCAAGCCGGGCGTGTCGTTCCTCGACATCCGGTCGTTCTACAAGCAGGACCCGCAGTGGTCGAAGGTCCAGGCCGCGCTGAACGGCGGGGCCGACCCGCAGTTCACGTACCACCGGTTCTGGGCGCAGACGGCCATCGCGGGCGCGCTGTCGGACTACCACCGCCTGTTC
>Cellulomonas_sp._B6_WP_062103874.1
TACAAGCAGCGGTTCCTCGAGCAGTACGAGAAGATCAAGGACCCGGCCAACGGGTACTTCAGCGCGCAGGGCATCCCGTACCACGCGGTCGAGACGCTCATGGTCGAGGCGCCCGACTACGGGCACGAGACGACGTCCGAGACGTACTCCTACTGGATCTGGCTCGAGGCCCTCTACGGGCAGGCCACCGGCGAGTGGGCACCGCTCAACGCCGCGTGGAAGAACCTCGAGACGTACATGATCCCGCAGAAGGAGGACCAGCCGACCAACGCGTCGTACGACGCGAGCAAGCCGGCCACGTACGCCGCCGAGTACAACCACCCGAGCAACTACCCGTCGCAGCTCAGCAGCGGCGTCTCGGTCGGCCGCGACCCGCTCGCCGCCGAGCTGCGCTCGACGTACAACTCGCCGGACATCTACCAGATGCACTGGCTGGGCGACGTCGACAACGTCTACGGCTTCGGCGCCGCACCCGGCCCCGGCTGCCAGCTCGGCCCGTCGCACCAGGGCATGTCGCTCATCAACACGTTCCAGCGCGGCCCGCAGGAGTCGGTGTGGGAGACGATCCCGCAGCCCACGTGCGACGACTTCACGTCGGGCGGGCGCAACGGGTTCCTCGACATCTTCACGGGTGACGCGTCGTACGCGAAGCAGTGGAAGTACACGTCGGCGTCCGACGCCGACGCGCGCGCCATCGAGGCCGTGTACTGGGCCAACAAGTGGGCCACCGAGCAGGGCAAGCAGGCGCAGGTCGCCGAGACCGTCGCCAAGGCCGCCAAGATGGGCGACTACCTGCGGTACACGCTGTTCGACAAGTACTTCAAGCAGATCGGCTGCACGTCGCCGTCCTGCCCGGCCGGCAGCAACCGCGAGTCCGCGCACTACCTGCTGTCCTGGTACATGGCGTGGGGCGGTGCGCTCGACACGTCGTCGCCGTGGTCGTGGCGCATCAGCTCGTCGCACGCGCACTTCGGGTACCAGAACCCGTTCGCCGCGTGGGCCCTGGCCAACGACCCGGCGCTGACGCCGAAGTCACCGACCGCCAAGGCCGACTGGACCAAGGCGCTCGAGCGGCAGCTCGAGTTCTACACGTGGCTGCAGTCCAGCAACGGCCCGATCGCCGGTGGCGCCACCAACAGCTGGGACGGCGCCTACGCGCAGCCCCCGGCCGGTACGCCGACGTTCTACGGCATGGCGTACACCGAGGCACCCGTCTACGCCGACCCGCCGTCGAACCAGTGGTTCGGCATGCAGGCGTGGGGCGTGCAGCGCATCGCCGAGCTCTACTACGAGACCGGCAACGCCAAGGCCAAGAAGGTCCTCGACAAGTGGGCCGACTGGGTCGTCGACCACGTCGAGACCGACGGCGCGAACTGGTCGGTCCCGTCCGAGCTGACGTGGTCCGGCAAGCCCGACACCTGGAACCCGACGAACCCGGGCTCCAACGCCGGCCTCACGGTGACCCTCAAGAGCTCGGGCCAGGACGTCGGCGTCGCCGGTGACACCGCGCGTGCCCTGCTGTTCTACGCCGCCCGCTCGGGCGACACCGCGGCGCGCGACACCGCCAAGGACCTGCTCGACGCGATCTGGGAGCACAACCAGGACGGCCTGGGCGTCACCTCGGTCGAGACGCGTGGCGACTACCAGCGGTTCGACGACGTCTACACCGCGGGCGGCAACGGGGTCTACGTGCCCAACGGCTGGTCGGGCACCATGCCCAACGGCGACCAGATCAAGCCGGGCGTCTCGTTCCTCGACATCCGGTCGTTCTACAAGCAGGACCCGCAGTGGTCGAAGGTCCAGACGGCGCTGAGCACGGGTGTCGACCCGCAGTTCACGTACCACCGCTTCTGGGCCCAGACCGCCATCGCGGGTGCGCTGTCGGACTACCACCGCCTGTTC
>Cellulomonas_sp._FA1_WP_046529316.1
TACAAGACGCGGTTCCTCGAGCAGTACGAGAAGATCAAGGACCCGGCCAACGGGTACTTCAGCGCGCAGGGCATCCCGTACCACGCGGTCGAGACCCTCATGGTCGAGGCGCCCGACTACGGGCACGAGACGACGTCGGAGACATACTCCTACTGGATCTGGCTCGAGGCCCTCTACGGGCAGGCCACCGGCGAGTGGGCACCGCTCAACGCCGCGTGGAAGAACCTCGAGACGTACATGATCCCGCAGAAGGAGGACCAGCCGACCAACGCGTCGTACGACGCGAGCAAGCCGGCCACGTACGCCGCCGAGTACAACCACCCGAGCAACTACCCGTCGCAGCTGAGCAGCGGCGTCTCGGTCGGCCGCGACCCGCTCGCCGCCGAGCTGCGCTCGGCGTACGGCTCGCCGGACATCTACCAGATGCACTGGCTGGGCGACGTCGACAACGTCTACGGCTTCGGCGCCGCACCCGGCCCGGGCTGCCAGCTCGGCCCGTCGCACCAGGGCATGTCGCTCATCAACACGTTCCAGCGCGGCCCGCAGGAGTCGGTGTGGGAGACCATCCCGCAGCCCACGTGCGACGACTTCACGTCGGGCGGGCGCAACGGGTTCCTCGACATCTTCACGGGTGACGCGTCGTACGCGAAGCAGTGGAAGTACACGTCGGCGTCCGACGCCGACGCGCGCGCGATCGAGGCCGTGTACTGGGCCAACAAGTGGGCCACCGAGCAGGGCAAGCAGGCGCAGGTCGCCGAGACCGTCGCCAAGGCGTCCAAGATGGGCGACTACCTGCGGTACACGCTGTTCGACAAGTACTTCAAGCAGATCGGCTGCACGTCGCCGTCCTGCCCGGCCGGCAGCAACCGCGAGTCCGCGCACTACCTGCTGTCCTGGTACATGGCGTGGGGCGGTGCGCTCGACACGTCGTCGCCGTGGTCGTGGCGCATCAGCTCGTCGCACGCGCACTTCGGCTACCAGAACCCGTTCGCCGCGTGGGCCCTGGCCAACGACCCGGCCCTGACGCCGAAGTCGCCGACCGCCAAGTCCGACTGGACGAAGGCGCTCGACCGGCAGCTCGAGTTCTACACGTGGCTGCAGTCGAGCAACGGTCCGATCGCCGGCGGCGCGACGAACAGCTGGGACGGCGCCTACGCGCAGCCCCCGGCCGGCACGCCGACGTTCTACGGCATGGCCTACACCGAGGCGCCCGTGTACGCCGACCCGCCGTCGAACCAGTGGTTCGGCATGCAGGCGTGGGGCGTCCAGCGCGTCGCCGAGCTCTACTACGAGACCGGCAACGCGAAGGCCAAGAAGATCCTCGACAAGTGGGCCGACTGGGTCGTCGACCACGTCGAGACCGACGGTGCGGACTGGTCGGTGCCGTCCGAGCTGACGTGGTCGGGCAAGCCCGACACGTGGAACCCGACCAACCCGGGGTCGAACGCCGGTCTCACGGTCACAGTCAAGAGCTCGGGCCAGGACGTCGGCGTCGCCGGCGACACGGCGCGCGCCCTGCTCTTCTACGCCGCCCGCTCGGGCGACACCGCGGCGCGCGACACCGCCAAGGACCTGCTCGACGCGATCTGGGAGCACAACCAGGACGGCCTGGGCGTCACCTCGGTCGAGACGCGCGGCGACTACCAGCGGTTCGACGACGTCTACACCGCGGGCGGCAACGGCGTGTTCGTGCCGAACGGCTGGTCGGGCACCATGCCCAACGGCGACCAGATCAAGCCGGGCGTGTCGTTCCTCGACATCCGGTCGTTCTACAAGCAGGACCCGCAGTGGTCGAAGGTCCAGGCGGCGCTGAACGGCGGGGCCGACCCGCAGTTCACGTACCACCGGTTCTGGGCGCAGACGGCCATCGCGGGCGCGCTGTCGGACTACCACCGCCTGTTC
>Cellulomonas_sp._KH9_WP_089797993.1
TACGCGCAGCGGTTCCTCGAGCAGTACGAGAAGATCAAGGACCCCGCCAACGGGTACTTCAGCCCGCAGGGCATCCCGTACCACGCGGTCGAGACCCTCATGGTCGAGGCCCCGGACTACGGGCACATGACCACGTCGGAGGCGTACAGCTACTGGATCTGGCTCGAGGCCCTGTACGGGCAGGCCACCGGTGACTGGGACCCGCTGAACGAGGCGTGGACCAACATGGAGACGTACATGATCCCCCAGCAGGCGGATCAGCCCACGAACTCCTTCTACAAGGCCGACGCCCCGGCCAGCTACGCCTCGGAGTACAACCACCCGAGCAACTACCCGTCGCAGATCGGCAGCAGCGGCAGCGTCGGCAAGGACCCGATCGCCGCCGAGCTCCGCGCGACCTACGGCAACAACGACATCTACCAGATGCACTGGCTGGGCGACGTCGACAACATCTACGGCTTCGGTGCCGCACCCGGCCCCGGCTGCCAGCTCGGCCCGGACCACGAGGGCATGTCGCTCGTCAACACCTTCCAGCGCGGCCCGCAGGAGTCCGTGTGGGAGACCGTCCCCCACCCCACCTGCGACGACTTCACGTACGGCGGTCCGAACGGCTACCTGGACCTGTTCACGGGTGACGCGTCGTACGCCAAGCAGTGGAAGTACACGTCGGCGTCCGACGCCGACGCCCGTGCCGTCGAGGCCGTCTACTGGGCCAACAAGTGGGCGACCGAGCAGGGCAAGGCCGCGGACGTCGCGTCCGTCGTCACCAAGGCCGCGAAGCTCGGCGACTACCTGCGCTACACGCTGTTCGACAAGTACTTCAAGACGATCGGCTGCACGTCGCCGAGCTGCCCCGCCGGGACCGGCAAGGACAGCGCGCACTACCTGCTGTCCTGGTACATGGCGTGGGGCGGTGCGACCGACACCAGCTCCGGCTGGGCGTGGCGCATCGGCTCGTCGCACGCGCACTTCGGCTACCAGAACCCGTTCGCGGCGTGGGCGCTGTCCAACGACCCGAAGCTGACGCCGAAGTCGGCGACGGCCAAGGCGGACTGGACCAAGGCCGCCGAGCGTCAGGTCGAGCTGTACCAGTGGCTGCAGTCGTCCAACGGCCCGATCGCCGGTGGGGCCACCAACAGCTGGGACGGTGCGTACGCGCAGCCGCCGGCCGGCACGCCGACGTTCTACGGCATGGCCTACACCGAGGCGCCCGTCTACAACGACCCGCCGTCGAACCAGTGGTTCGGCATGCAGGCGTGGGGCGTCCAGCGGCTCGCCGAGCTCTACTACGAGACCGGCAACGCGAAGGCCAAGACGGTCCTCGACAAGTGGGCGGCCTGGGTCGTCGACCACGTCGAGACCGACGGTGCCGACTGGTCGGTCCCGTCCGAGCTCACCTGGTCGGGCAAGCCCGACACCTGGAACCCGAGCAACCCGGGCTCCAACTCCGGCCTGACCGTCACGCTCAAGAGCTCCGGCCAGGACGTCGGCGTCGCCGGCGACACCGCCCGGGCGCTGCTGTTCTACGCGGCCAAGTCGGGCAACACCGAGGCGCGTGACACCGCCAAGGACCTGCTCGACGCGATCTGGGACAACAACCAGGACTCGCTCGGCGTCACGTCGGTCGAGACCCGCAAGGACTACCAGCGGTTCGACGACGAGTACACCCCCGGCGGCAACGGCGTGTACATCCCCTCCGGCTGGTCGGGCACCATGCCCAACGGCGACGAGATCGAGCCGGGGGTGTCGTTCCTCGACATCCGGTCGTTCTACAAGGACGACCCGCAGTGGGCGAAGGTCCAGGCGGCGCTCAACGGCGGGCCCGACCCGCAGTTCGAGTACCACCGCTTCTGGGCGCAGACGGCCATCGCCGGTGCCCTGTCGGACTACTCGCGCCTCTTC
>Cellulomonas_sp._Leaf334_WP_056593574.1
TACGCCCAGCGGTTCCTCACGCAGTACGAGAAGATCAAGGACCCGGCCAACGGCTACTTCAGCGCGCAGGGCATCCCGTACCACTCCGTCGAGACCCTCATCGTCGAGGCTCCCGACTACGGCCACGCGACGACGTCGGAGGCCTACTCCTTCTGGATCTGGCTCGAGGCGCTGTACGGCCAGACCACGGGCGACTGGGCGCCGATCAACAACGCCTGGGCGACCATGGAGAAGTACATGATCCCCCAGACCGTGGACCAGCCGACGAACTCGTTCTACAACCCGAACTCCCCGGCCACGTACGCCTCGGAGTACGACCACCCGAGCAAGTACCCGAGCCAGCTCAGCAGCGGCGTGACGGTCGGCAAGGACCCGATCGCCGACGAGCTGAAGTCCACGTACGGCACGCCGGACATCTACCAGATGCACTGGCTCGCGGACGTCGACAACAAGTACGGCTTCGGTGCGACCCCCGGGACGGGCTGCGAGCTCGGCCCGACCGCGACCGGCTCGTCCTTCATCAACACGTTCCAGCGCGGCGAGCAGGAGTCGGTCTGGGAGACCGTCCCGCAGCCGAGCTGCGAGGAGTTCAAGTACGGCGGCAAGAACGGGTTCCTCGACCTGTTCACGGGTGACGCCTCGTACTCGAAGCAGTGGAAGTACACCTCGGCGTCCGACGCCGACGCGCGTGCCGTCGAGGCGGTCTACTGGGCCAACAAGTGGGCCACCGAGCAGGGCAAGCAGGCCGACGTCGCCTCCATCGTCACGAAGGCCGCCAAGATGGGCGACTACCTGCGCTACACGCTGTTCGACAAGTACTTCAAGACGATCGGCTGCACGTCGCCGAGCTGCCCCGCGGGCACCGGCAAGGACAGCGCGCACTACCTGCTGTCCTGGTACCTGGCGTGGGGCGGCGCGCTCGACACCAGCGCCGGCTGGGCATGGCGCGTCAGCTCGTCGCACGCGCACATGGGCTACCAGAACCCGCTCGCCGCGTACGCACTGTCGACGGACTCGGCCCTGACGCCGAAGTCGGCGAGCGCCAAGAGCGACTGGGCGGCCTCGCTCGAGCGTCAGCTCGAGTTCTACACCTGGCTGCAGGCACCCCAGGGCGGCATCGCCGGTGGTGCGACCAACAGCTGGGGCGGCGCCTACGCGACGCCGCCGAGCGGCACGCCCACGTTCTACGGCATGGGCTACACCGAGGCGCCCGTCTACAACGACCCGCCGTCGAACCAGTGGTTCGGCATGCAGGCGTGGGGCGTCCAGCGCGTCGCCGAGCTGTACTACGCCTCCGGCAACGCGCAGGCCAAGAAGATCCTCGACAAGTGGGTCCCCTGGGTCGTCGCGAACATCTCCACGGACGGCGCCGACTGGAAGGTTCCCTCGGAGCTGACCTGGACCGGTAAGCCGGACACCTGGAACAAGACGAGCCCCGGTTCCAACTCGGGTCTGTCTGTCGCGGTCAAGAGCTACGGCCAGGACGTCGGCGTCGCCGGCGACACCGCCCGTGCGCTGCTCTTCTACGCCGCCAAGTCGGGCGACACCGCGTCGCGTGACAAGGCCAAGGCCCTGCTCGACGCCATCTGGGCCTCCAACCAGGACGACCTGGGCGTCGGCACGGTCGAGACCCGTGGGGACTTCCTGCGGTTCGACGACACGTACGTCGCCGGCGGCAACGGCATCTACATCCCCTCCGGCTGGACGGGCACGATGCCCAACGGCGACGTGATCAAGCCGGGCGTCTCGTTCCTGGACATCCGCTCCTGGTACAAGAACGACCCCGCCTGGCCGAAGATGCAGACGGCCCTGGCCACGGGTGTGGCGCCGCAGTTCACGTTCCACCGGTTCTGGGCGCAGACCGCCATCGCGGGTGCGCTCGCCGACTACGCGCGGCTGTTC
>Cellulomonas_sp._Leaf395_WP_056025867.1
TACGCCCAGCGCTTCCTTGCGCAGTACAAGAAGATCAAGGACCCCGCCAACGGCTACTTCAGCGCGCAGGGCATCCCGTACCACTCCGTCGAGACCCTCATCGTCGAGGCCCCCGACTACGGCCACGAGACGACGTCGGAGGCGTACTCCTACTGGCTCTGGCTCGAGGCGCTCTACGGCCAGTTCACCGAGGACTGGGGCCCGCTGAACGACGCGTGGGCGACCATGGAGAAGTACATGATCCCCACGTCGGCGGACCAGCCGACGAACTCGTTCTACAACCCGAACAGCCCGGCGACGTACGCCTCGGAGTTCAACCACCCGAGCAGCTACCCGTCGCAGCTCAACAACGGCGTGACGTCGGGCAAGGACCCCATCGGCGCGGAGCTGAAGGCCACCTACGGCAACGCGGACGTCTACGGCATGCACTGGCTCGCCGACGTCGACAACAAGTACGGGTTCGGCGCGACCCCGGGTGCGGGCTGCGAGCTCGGCCCGACAGCCACTGGGACGTCCTACATCAACACCTTCCAGCGCGGCCCGCAGGAGTCGGTCTGGGAGACCATCCCGCAGCCGTCGTGCGAGGAGTTCAAGTACGGCGGCCCCAACGGCTACCTCGACCTGTTCACCAAGGACGCGTCGTACGCCAAGCAGTGGAAGTACACCAACGCCCCCGACGCCGACGCGCGTGCGGTCGAGGCCGTCTACTGGGCCAACCAGTGGGCGACCGAGCAGGGCAAGGCGGCCGACGTCGCCGCGACAGTGGCCAAGGCCGCCAAGATGGGCGACTACCTGCGCTACGCCCTGTTCGACAAGTACTTCAAGGCGGTCGGCTGCACCTCGCCGTCCTGCCCCGCCGGCTCCGGCAAGGAGAGCGCGCACGGTCTGCTCTCCTGGTACTACGCCTGGGGTGGCGCGCTCGACTCGTCGGCCGGCTGGGCGTGGCGCATCGGGTCCTCGCACGCGCACTTCGGCTACCAGAACCCGCTCGCGGCCTGGGTGCTGTCGACCGACCCGGCCCTCACGCCGAAGTCCCCGACGGCCAAGTCGGACTGGGCCAGCTCGATGGACCGCCAGCTCGAGTTCTACAAGTGGCTCCAGGCACCCCAGGGCGGGATCGCCGGTGGCGCCACCAACAGCTGGGACGGCGCGTACGCGACGCCGCCGGCCGGCACACCCACGTTCTACGGCATGGGCTACACCGAGGCGCCCGTCTACAACGACCCGCCGTCGAACCAGTGGTTCGGCATGCAGGCGTGGGGCGTCCAGCGCGTCGCGGAGCTCTACTACGCCTCGGGCAACCCGCAGGCCAAGGCGATCCTCGACAAGTGGGTCCCCTGGGTCGTCGCGAACATCTCGACCGACGGCGCCAGCTGGAAGGTTCCGTCGGAGCTGACCTGGACCGGCAAGCCGGACACCTGGAACAAGACGAGCCCCGGTGCCAACTCCGGGCTCTCCGTCTCGGTCAAGAGCTATGGCCAGGACGTCGGCGTCGCCGGCGACACCGCCCGTGCGCTGCTCTTCTACGCCGCCAAGTCGGGCGACACCGCGTCGCGTGACAAGGCCAAGGCACTGCTCGACGCCATCTGGGCCTCCAACCAGGACAGCCTGGGCGTCGGCACCGTCGAGACCCGCGGGGACTTCCTGCGCTTCGACGACACCTACGTCCCCGGCGGCAACGGCGTGTACGTCCCGGCCGGCTGGACCGGCACCATGCCCAACGGCGACGTGGTCAAGCCGGGTGTCTCGTTCCTGGACATCCGCAGCTGGTACAAGAACGACCCCAGCTGGCCGAAGATCGAGACTGCTCTGGCCACCGGTGTGGCGCCGCAGTTCACGTTCCACCGGTTCTGGGCGCAGACGGCCATCGCGGGTGCGCTCGGTGACTACGCGCGGCTGTTC
>Cellulomonas_sp._NEAUTCZ24_WP_118765607.1
TACACGCAGCGCTTCCTGACGATGTACTCGAAGATCAAGGACTCCGCGAACGGCTACTTCAGCGCGCAGGGCATCCCCTACCATTCGGTCGAGACCCTCATCGTCGAGGCGCCCGACTACGGCCACGAGACGACGTCCGAGGCGTACTCGTACTGGGTGTGGCTCGAGGCCCTCTACGGCCAGGTCACGCAGGACTGGGCGCCGCTGAACCACGCGTGGGACACGCTCGAGAAGTACATGATCCCGACGAGCGCGGACCAGCCGACCAACTCGTTCTACAACCCGAACAGCCCCGCGACGTACGCGTCGGAGTTCAACACCCCCGACAAGTACCCCTCGGCGCTGAACAGCGGCGTGGCCTCCGGCAAGGACCCGATCGGCGCCGAGCTGAAGTCGACGTACGGGAACGCGGACGTCTACGGCATGCACTGGCTCGCCGACGTCGACAACAAGTACGGGTTCGGCGCGACCCCGGGTGCGGGCTGCGAGCTCGGCCCCACAGCGACCGGCACGTCCTACATCAACACCTTCCAGCGCGGCCCGCAGGAGTCGGTCTGGGAGACCGTCCCGCAGCCGTCGTGCGAGGAGTTCAAGTACGGCGGCAAGAACGGCTACCTCGACCTGTTCACGCAGGACTCGAGCTACGCCAAGCAGTGGAAGTACACCAACGCCCCCGACGCCGACGCGCGCGCGATCGAGGCCGTGTACTGGGCCAACAAGTGGGCCACGGAGCAGGGCAAGCAGGCGCAGATCGCCGGCACGGTGGCCAAGGCTGCCAAGATGGGCGACTACCTGCGCTACGCCCTGTTCGACAAGTACTTCAAGACCGTCGGCTGCACCTCGCCGTCGTGCCCCGCGGGCACCGGCAAGGAGAGCGAGCACGGCCTGCTCTCCTGGTACTACGCCTGGGGTGGCGCGCTCGACACGTCGGCCGGCTGGGCCTGGCGGATCGGCTCGTCGCACGCCCACTTCGGCTACCAGAACCCGCTCGCGGCCTGGGTGCTCTCGACCGACGCGGCCCTGACGCCCAAGTCGCCGACCGCCAAGTCCGACTGGGCCGGCTCGCTGACGCGCCAGCTCGAGTTCTACCAGTGGCTGCAGGCGCCCGAGGGCGGCATCGCCGGTGGCGCGACGAACAGCTGGGACGGCGCGTACGCGACGCCTCCGGCCGGCACGCCGACCTTCTACGGCATGGGCTACACGGAGGCGCCCGTCTACAACGACCCGCCGTCGAACCAGTGGTTCGGCATGCAGGCGTGGGGCATGCAGCGCGTCGCCGAGCTCTACTACGCGTCGGGCGACGTCCGCGCCAAGGCGATCCTCGACAAGTGGGTCCCGTGGGCCGCGGCGAACATCAAGGTCTCGGGCAGCACCTGGTCCATCCCGTCCGAGCTCACCTGGACCGGCAAGCCGGACACCTGGAACTCGGCCAGCCCGGGCTCCAACTCGGGCCTCAAGGTCGGCATCAAGAGCACCGGCCAGGACGTGGGCGTCGCAGGTGACCTGTCCCGCACGCTGCTGTTCTACGCGGCCAAGGCCGGCGACACCGCCGTCCAGGCCAAGGTGAAGTCGCTGCTCGACGCGATCTGGGCCTCGAACCAGGACCCGCTGGGCGTCTCGGCGCCGGAGACCCGCACGGACTTCGCGCGGTTCGACGACGGCTACACCCCCGGTGGCAACGGCGTCTACATCCCCGCCGGCTGGACCGGCACGATGCCCAACGGCGACGTCATCAAGCCGGGCGTCAGCTTCCTGGACATCCGCTCCTGGTACAAGCAGGACCCGCAGTGGTCCAAGGTCCAGAGCTACCTGGACGGCGGCCCCGCGCCGACGTTCACCTTCCACCGGTTCTGGGCCCAGACGGCCATCGCCGGCGCCATGGCGGACTACGACCGCCTGTTC
>Cellulomonas_sp._PhB150_WP_123372368.1
TACACGCAGCGCTTCCTGACGATGTACGACAAGATCAAGGACCCCGCCAACGGCTACTTCAGCGCGCAGGGCATCCCGTACCACTCCGTCGAGACCCTCATCGTCGAGGCGCCCGACTACGGCCACGAGACCACGTCCGAGGCCTACTCGTACTGGCTGTGGCTCGAGGCGCTCTACGGCCAGGTCACGCAGGACTGGGCCCCGCTGAACCACGCGTGGGACACGCTCGAGAAGTACATGATCCCGACGAGCGCGGACCAGCCGACGAACTCGTTCTACAACCCGAACAGCCCCGCGACGTACGCGTCGGAGTACAACACCCCCGACAAGTACCCCTCCGCGCTCAACAGCGGCGTGAAGTCGGGCGTCGACCCGATCGCGACCGAGCTGAAGACGACGTACGGCACGTCTGACATCTACGGCATGCACTGGCTCGCCGACGTCGACAACAAGTACGGGTTCGGCGCGACCCCCGGGGCGGGCTGCGAGCTCGGCCCGACCGCGACCGGCACGTCCTACATCAACACCTTCCAGCGCGGCCCGCAGGAGTCGGTCTGGGAGACCGTCCCGCAGCCGTCGTGCGAGGAGTTCAAGTACGGCGGCAAGAACGGCTACCTCGACCTGTTCACGCAGGACTCGAGCTACGCCAAGCAGTGGAAGTACACCAACGCCCCCGACGCCGACGCGCGTTCGGTCGAGGCCGTCTACTGGGCCAACAAGTGGGCCACGGAGCAGGGCAAGCAGGCGGAGATCGCCGGCACGGTGGCGAAGGCCGCCAAGATGGGCGACTACCTGCGCTACGCGCTGTTCGACAAGTACTTCAAGACCGTCGGCTGCACCTCGCCGTCGTGCCCCGCGGGCACCGGCAAGGACAGCGAGCACGGCCTGCTCTCCTGGTACTACGCCTGGGGCGGCGCGCTCGACTCGTCGGCCGGCTGGGCCTGGCGCATCGGCTCGTCGCACGCGCACTTCGGCTACCAGAACCCGCTCGCGGCCTGGGTGCTGTCGACCGACCCGGCCCTGACGCCGAAGTCGCCGACCGCCAAGTCCGACTGGGCCGGCTCGCTGACGCGCCAGCTCGAGTTCTACCAGTGGCTGCAGGCGCCCGAGGGCGGCATCGCCGGTGGCGCGACGAACAGCTGGGACGGCGCGTACGCGACGCCCCCGGCCGGCACGCCGACCTTCTACGGCATGGGCTACACCGAGGCGCCCGTCTACAACGACCCCCCGTCGAACCAGTGGTTCGGCATGCAGGCGTGGGGCATGCAGCGCGTCGCGGAGCTCTACTACGCCTCGGGCGACGCCCGGGCCAAGGCGATCCTCGACAAGTGGGTCCCGTGGGCCGCGGCCAACATCAAGGTCTCGGGCACCACGTGGTCCATCCCCTCGGAGCTCACCTGGACCGGCAAGCCGGACACCTGGAACAAGGCCAACCCGGGCTCGAACTCCGGCCTCAAGGTCGGGATCAAGAGCACCGGCCAGGACGTCGGCGTCGCCGGTGACCTGTCCCGCACGCTGCTCTTCTACGCGGCCAAGGCCGGCGACACCGCCGTCCAGGCCAAGGTGAAGTCGCTGCTCGACGCCATCTGGGCCTCGAACCAGGACCCGCTGGGCGTCTCGGCGCCGGAGACGCGCACGGACTTCGCGCGGTTCGACGACGGCTACACGGCCGGTGGCAACGGGGTGTACATCCCGTCGACCTTCTCCGGCACCATGCCCAACGGCGACGTCATCAAGCCCGGCGTCTCCTTCCTGGACATCCGCTCCTGGTACAAGCAGGACCCGCAGTGGTCCAAGGTCCAGAGCTACCTGGACGGCGGCCCGGCGCCGACGTTCACCTTCCACCGGTTCTGGGCCCAGACGGCCATCGCCGGCGCCATGGCGGACTACGACCGCCTGTTC
>Cellulomonas_sp._PSBB021_WP_094180894.1
TACGCGCAGCGCTTCCTGGAGCAGTACGACAAGATCAAGGACCCGGCCAACGGGTACTTCTCCCCGCAGGGCATCCCGTACCACTCCGTCGAGACCCTCATCGTCGAGGCGCCGGACTACGGGCACGAGACGACGTCCGAGGCCTACTCCTACTGGATCTGGCTCGAGGCGCTGTACGGCCAGGTGACGGGCGACTGGGCGCCGCTGAACCACGCGTGGGACACCATGGAGAAGTACATGATCCCCGGTTCGGTGGATCAGCCCACGAACTCCTTCTACAACCCGGCCTCCCCCGCGACGTACGCCTCGGAGTACAACCACCCGAGCCAGTACCCGAGCCAGCTGAGCAGCGGCACGAGCGTCGGCACCGACCCGATCGCCAACGAGCTCAAGTCGACGTACGGCACGTCGGACATCTACCAGATGCACTGGCTCGCCGACGTGGACAACGTCTACGGCTTCGGCGTCACGCCGGGTGCCGGCTGCGAGCTCGGCCCGACGGCCACCGGCACGTCGTTCATCAACACCTTCCAGCGCGGCCCGCAGGAGTCGGTCTGGGAGACCGTCCCGCAGCCCAGCTGCGAGGAGTTCAAGTACGGCGGCAAGAACGGCTTCCTCGACCTGTTCACAGGTGACGCCTCCTATGCCAAGCAGTGGAAGTACACCTCGGCGTCCGACGCCGACGCGCGTGCCGTCGAGGCCGTGTACTGGGCCAACAAGTGGGCCACCGAGCAGGGCAAGCAGGCGCAGGTCGCCGCGACGGTCGCGAAGGCCGCCAAGATGGGCGACTACCTGCGGTACACGCTGTTCGACAAGTACTTCAAGACCATCGGCTGCACCTCGCCGTCCTGCCCCGCGGGCTCCGGCAAGAACAGCGCGCACTACCTCCTGTCCTGGTACATGGCGTGGGGTGGCGCGACCGACACGAGCGCCGGCTGGGCGTGGCGCATCGGCTCGTCGCACGCGCACTTCGGCTACCAGAACCCCCTCGCGGCGTACGCGCTGTCGACCGACCCGGCCCTGACGCCGAAGTCGCCGACCGCCAAGGAGGACTGGGCGAAGTCACTCGAGCGTCAGCTCGAGTTCTACACCTGGCTGCAGGCGTCCAACGGCGGCATCGCCGGTGGCGCGACGAACAGCTGGGACGGTGCCTACGCGACGCCGCCGGCCGGCACGCCCACGTTCTACGGCATGGGCTACACCGAGGCGCCCGTCTACAAGGACCCGCCGTCGAACCAGTGGTTCGGCATGCAGGCCTGGGGCGTGCAGCGCGTCGCCGAGCTCTACTACGCGTCGGGCAACGCCAAGGCCAAGGCGATCCTCGACAAGTGGGTCCCCTGGGTGATCGACAACATCTCGACGGACGGCGCGGACTGGAAGGTCCCGAGCACGCTCGTCTGGAACGGCAAGCCGGACACGTGGAACCCGACGAGCCCCACGGGCAACCCGGGCCTGACCGTCTCGGTCAAGGACTACGGCCAGGACGTCGGCGTCGCCGGCGACACCGCCCGTGCCCTGCTCTTCTACGCCGCCAAGTCCGGCGACACCGAGTCGCGTGACACCGCCAAGGCGCTGCTCGACGCGATGTGGGAAAACAACCAGGACGCGCTCGGCGTGGCCACGGAGGAGACGCGCGGCGACTACCTGCGCTTCGACGACACCTACGTCGCGGGCGGCGACGGCGTCTACATCCCGTCGGGCTGGTCGGGCACCATGCCCAACGGCGACGCGATCAAGCCGGGCGTGTCGTTCCTCGACATCCGCTCGTTCTACAAGAACGACCCGGCGTGGTCGAAGATCGAGACGGCGCTGAGCACCGGCGTGGCCCCGAAGTTCACGTACCACCGGTTCTGGTCGCAGACGGCGATCGCGGCGGCCCTGGCCGACTACGACCGCCTGTTC
>Cellulomonas_sp._Root137_WP_056087684.1
TACACCCAGCGGTTCCTCACCATGTACGACAAGCTCAAGGACCCGGCGAACGGGTACTTCAGCCCCCAGGGCATCCCGTACCACTCCGTCGAGACCCTCATCGTCGAGGCGCCCGACTACGGCCACGAGACGACGTCGGAGGCGTACTCCTACTGGGTGTGGCTCGAGGCGCTCTACGGCCAGGTCACCGAGGACTGGGCCCCGTTCAACCACTCGTGGGACACGCTCGAGAAGTACATGATCCCGACGAGCGCGGACCAGCCCACCAACTCGTTCTACAACCCCAACAGCCCGGCGACGTACGCCTCGGAGTTCAACCACCCGAGCAGCTACCCGTCGCAGCTGAACAGCGGCGTGACGTCGGGCAAGGACCCGATCGGCGCGGAGCTGAAGGCCACCTACGGCAACTCCGACGTGTACGGCATGCACTGGCTCGCCGACGTCGACAACAAGTACGGGTTCGGCGCCACCCCGGGAGCGGGCTGCGAGCTCGGCCCGACAGCCACCGGCACGTCCTACATCAACACCTTCCAGCGCGGCCCGCAGGAGTCGGTCTGGGAGACCGTCCCGCAGCCGTCGTGCGAGGAGTTCAAGTACGGCGGCACCAACGGCTACCTGGACCTCTTCACCAAGGACGCCTCGTACGCCAAGCAGTGGAAGTACACCAACGCCCCCGACGCCGACGCGCGTGCGGTCGAGGCCGTCTACTGGGCCAACCAGTGGGCGACCGCGCAGGGCAAGCAGGCGCAGATCGCCGGCACGGTGGCCAAGGCCGCCAAGATGGGCGACTACCTGCGCTACGCGCTGTTCGACAAGTACTTCAAGGCGGTCGGCTGCACCTCGCCGTCGTGCCCCGCCGGCTCCGGCAAGGAGAGCGCGCACGGCCTGCTCTCCTGGTACTACGCGTGGGGCGGCGCGCTCGACTCGTCGGCCGGCTGGGCCTGGCGCATCGGGTCCTCGCATGCGCACTTCGGCTACCAGAACCCGCTCGCGGCCTGGGTGCTGTCCACCGACCCGGCCCTCACGCCGAAGTCGCCGACCGCCAAGTCGGACTGGGCCAGCTCGCTGACCCGCCAGCTCGAGTTCTACAAGTGGCTGCAGGCCCCTGAGGGCGGCATCGCCGGTGGCGCGACCAACAGCTGGGACGGCGCGTACGCCACGCCCCCGGCCGGCACGCCGACCTTCTACGGCATGGGCTACACCGAGGCTCCGGTCTACAACGACCCGCCGTCGAACCAGTGGTTCGGCATGCAGGCGTGGGGCATGCAGCGCGTCGCGGAGCTGTACTACGCGTCGGGCAACGCGCAGGCCAAGGCGATCCTCGACAAGTGGGCCCCGTGGGCCGCGGCCAACATCACGGTCTCGGGCTCCACGTGGTCCGTCCCGTCGGAGCTGACCTGGACCGGCAAGCCGGACACCTGGAACGCTGCGAGCCCGGGTTCCAACTCGGGTCTCAAGGTCGTCGTCAAGAGCAGCGGCCAGGACGTCGGCGTCGCCGGCGACACCGCCCGCACGCTCCTGTTCTACGCCGCCAAGTCGGGGAACACCGCCATCCAGGCCAAGGTCAAGGCCCTGCTCGACGCCATCTGGGCCTCGAACCAGGACCCGCTGGGCGTCAGCGCGCCGGAGACCCGCACGGACTTCGGCCGGTTCGACGACACGTACGTCGCGGGCGGCAACGGGGTCTACATCCCGGCCGGCTGGACGGGCACGATGCCCAACGGCGACGTCATCAAGCCGGGCGTCTCGTTCCTGGACATCCGCTCCTGGTACAAGCAGGACCCCCAGTGGTCCAAGGTCCAGGCGTACCTGGACGGCGGCGCCGCGCCGACGTTCACCTTCCACCGGTTCTGGGCCCAGACGGCCATCGCCGGGGCCATGGCGGACTACGACCGGCTGTTC
>Cellulomonas_sp._Root485_WP_055920541.1
TACGCGCAGCGGTTCCTCGCGCAGTACAACAAGATCAAGGATCCAGCCAACGGCTACTTCAGCGCGCAGGGCATCCCGTACCACTCCGTCGAGACCCTCATCGTCGAGGCTCCCGACTACGGCCACGAGACGACGTCGGAGGCGTACTCCTACTGGGTGTGGCTCGAGGCCCTCTACGGCCAGTTCACCGAGGACTGGGCCCCGCTCAACAACGCGTGGGACACCCTCGAGAAGTACATGATCCCGACGTCGGCGGACCAGCCGACCAACTCGTTCTACAACCCGAACAGCCCGGCGACGTACGCCTCGGAGTTCAACCACCCGAGCAGCTACCCGTCGCAGCTCAACAGCGGCGTGACGTCGGGCAAGGACCCCATCGGCGCAGAGCTGAAGTCCACGTACGGCAACTCGGACATCTACGGCATGCACTGGCTCGCCGACGTCGACAACAAGTACGGGTTCGGCGCGACCCCGGGTGCGGGCTGCGAGCTCGGCCCGACAGCGACCGGCACGTCCTACATCAACACGTTCCAGCGCGGCCCGCAGGAGTCGGTCTGGGAGACCATCCCGCAGCCGTCGTGCGAGGAGTTCAAGTACGGCGGTCCCAACGGCTTCCTCGACCTGTTCACCAAGGACGCGTCGTACGCGAAGCAGTGGAAGTACACCAACGCCCCCGACGCCGACGCGCGCGCGATCGAGGCCGTCTACTGGGCCAACCAGTGGGCGACCGCGCAGGGCAAGCAGTCGCAGGTCGCCGGGACGGTGGCCAAGGCCGCCAAGATGGGTGACTACCTGCGGTACGCCCTGTTCGACAAGTACTTCAAGGCGATCGGCTGCACCTCGCCGTCCTGCCCCGCCGGCTCCGGCAAGGAGAGCTCGCTCGGTCTGCTCTCCTGGTACTACGCCTGGGGTGGCGCGCTCGACTCGTCCGCCGGCTGGGCCTGGCGCATCGGTTCGTCGCACGCGCACTTCGGCTACCAGAACCCGCTCGCGGCCTGGGTGCTGTCGACGGACGCGGCCCTCACGCCGAAGTCCCCGACGGCCAAGTCGGACTGGGCCGGCTCGCTCGAGCGCCAGCTGGAGTTCTACACCTGGCTGCAGGCCCCCCAGGGCGGCATCGCCGGTGGCGCGACCAACAGCTGGGACGGCGCGTACGCGACGCCTCCGGCCGGCACGCCCACGTTCTACGGCATGGGCTACACCGAGGCGCCCGTCTACAACGACCCGCCGTCGAACCAGTGGTTCGGCATGCAGGCGTGGGGCGTCCAGCGCGTCGCCGAGCTCTACTACGCCTCGGGCAACGCGCAGGCCAAGAAGGTCCTCGACAAGTGGGTCCCCTGGGTCGTCGCCAACATCTCCACCGACGGCGCCAACTGGAAGGTCCCCTCGGAGCTGACCTGGACCGGCAAGCCGGACACCTGGAACAAGGCCAACCCGGGCGCCAACTCCGGCCTCTCGGTCACGGTCAAGAGCTACGGCCAGGACGTCGGCGTCGCCGGCGACACCGCCCGTGCGCTGCTCTTCTACGCCGCCAAGTCGGGCGACACCGCGTCGCGCGACAAGGCCAAGGCGCTGCTCGACGCCATCTGGGCCTCCAACCAGGACAGCCTGGGCGTCGGCAGCCCCGAGACCCGTGGCGACTTCCTGCGCTTCGACGACACCTACGTCGCCGGCGGCAACGGCGTCTACGTCCCGTCCGGCTGGACCGGCAAGATGCCCAACGGCGACGTCATCAAGCCGGGCGTGTCCTTCCTGGACATCCGCACCTGGTACAAGAACGACCCGAGCTGGTCGAAGGTCGAGACCGCACTGGCCACCGGTGTGGCGCCGACGTTCACGTTCCACCGGTTCTGGGCCCAGACCGCCATCGCGGGTGCGCTCGGTGACTACGCGCGGCTGTTC
>Cellulomonas_timonensis_WP_082812700.1
TACGCACAGCGCTTCCTGGACCTCTACAACGAGATCCACGACCCCGCGAACGGCTACTTCAGCCCGCAGGGCATCCCGTACCACTCGATCGAGACGCTCATCGTGGAGGCGCCCGACTACGGGCACGAGACCACCTCGGAGGCGTACAGCTTCTGGATGTGGCTCGAGGCGAGCTATGGCCAGGTCACCGGTGACTGGGAGCCGTTCAACGCCGCGTGGACCACGATGGAGAAGTACATGATCCCGCAGGCCGCGGATCAGCCCACGAACTCGTTCTACGACCCGTCGAAGCCGGCGACGTACGCCGCCGAGTACGACCACCCGAGCAAGTACCCGTCCCAGATCAACTCGGGCGTGGCCTCCGGCGTCGACCCGATCGGCGCGGAGCTCAAGTCCACGTACGGCACGTCGGACGTGTACGGCATGCACTGGATCGCGGACGTCGACAACAAGTACGGCTTCGGCGGCAGCCCCGGCGGCGGCTGCAACACGGGCCCCGCGTCCACGGGCACCTCGTACATCAACACGTTCCAGCGCGGCACGCAGGAGTCCGTCTGGGAGACCATCACCCAGCCGTCCTGCGACAACTTCAAGTACGGCGGGACGAACGGCTACCTCGACCTGTTCACCAAGGACGCGAGCTACGCCAAGCAGTGGAAGTACACGAACGCCCCCGACGCCGACGCGCGCGCCATCGAGGCCGCGTACTGGGCGCACACCTGGGCCACGGCGCAGGGCAACGAGTCGAAGATCGCCGCGACGGTGGCCAAGGCCGCCAAGATGGGCGACTACCTGCGGTACTCGCTGTTCGACAAGTACTTCAAGAAGATCGGCTGCACGGCGCCGAGCTGCGCCGCTGGCACTGGCCGGGACAGCGCGCACTACCTGCAGTCCTGGTACTACGCCTGGGGCGGCGCGACGGACACCTCCGCCGGGTGGGCGTGGCGCATCGGCTCGAGCACCAGCCACTTCGGCTACCAGAACCCGATGTCGGCGTGGGCGCTGTCGAACGTCTCGGTGCTGACGCCGAAGTCGCCCACCGCCAAGGACGACTGGTCCAAGTCGCTGGACCGCCAGCTCGAGTTCTACCAGTGGCTGCAGTCCGCCGAGGGCGGCATCGCCGGTGGCGCGACGAACAGCTGGGGCGGCGGGTACGGCGCGCCGCCGGCCGGCACCTCGACGTTCTACGGCATGGGCTACCAGGTGGCGCCCGTGTACAGCGACCCGCCCAGCAACCAGTGGTTCGGCATGCAGGTGTGGTCGATGGAGCGCGTCGCGGAGCTCTACTACGCGACGGGTGACGCCCGGGCCAAGAAGCTGCTGGACAAGTGGGTCCCGTGGGCCATCGCGAACACGGAGGTCAACGCGAACGGCACGTGGGCCATCCCGGCCACGCTCGGCTGGTCCGGCCAGCCGGACACCTGGAACGCCACGAGCCCCGGGACCAACGCCGGCCTGCACGTGACGGTCGTCGACAAGGGCCAGGACGTCGGCATCGCCGGCGACTACGCCAAGCTGCTCACCTACTACGGCGCGAAGTCGGGCAACGCGGCCGCGAAGTCCACGGCCAAGGCCCTGCTCGACGTCATGTGGGAGAACAACCGCGATGACAAGGGCATCTCCACCACGGAGACCCGCGAGGACTACAAGCGGTTCGACGACGTCATGACCGGCACCACCGGCGACGGCGTCTACGTGCCGTCCGGCTGGTCGGGGAAGATGCCTAACGGGGACGCCATCAAGCCGGGCGTCAGCTTCCTGGACATCCGCTCCTGGTACAAGAACGACCCGGACTGGCCCAAGGTCCAGGCGTACCTGGACGGCGGCCCCGCGCCGAAGTTCAACTACCACCGGTTCTGGGCGCAGGCGGCGATCGCCACGGCGATGGCCGACTACGACCGGCTGCT
>Cellulosimicrobium_cellulans_WP_087471670.1
TACACGCAGCGGTTCCTCGAGCTGTACGCGAAGGTCCACGACCCCGCGAACGGCTACTTCTCGCCCCAGGGCATCCCGTACCACGCGGTCGAGACGCTCATGGTGGAGGCGCCGGACTACGGGCACGAGACGACGTCGGAGGCGTACTCCTTCTGGCTGTGGCTCGAGACGTCGTACGGTCAGGTGACCGGTGACTGGGAGCCGTTCAACCACGCGTGGGACACGCTCGAGGCGTACATGATCCCCACCACGGAGAACCAGCCCACCAACGGGGCGTACGACCCGGCCAAGCCCGCGACGTACGCGCCGGAGTTCAACCACCCGAGCCAGTACCCGTCGCAGCTCGACACGTCGGTGTCCGTCGGCACCGACCCGATCGCGGCCGAGCTGCGGTCGACCTACGGCACGCCCGAGGTCTACGGAATGCACTGGCTCGCGGACGTCGACAACGTGTACGGCTTCGGTGCCGCACCGGGCTCCTCGACGCTGCTCGGGCCGGACCACGAGGGCACGTCGTACATCAACACGTTCCAGCGCGGCCCGCAGGAGTCCGTCTGGGAGACGGTGCCCCAGCCGTCGATCGACGACTTCAGCTACGGCGGCGAGAACGGCTACCTCGACCTCTTCACGGGCGACGCGTCCTACGCGAAGCAGTGGAAGTACACCAACGCGCCCGACGCCGACGCGCGTGCGGTCGAGGCGGCCTACTGGGCGAACAAGTTCGCGACCGAGCAGGGCCAGCCCGAGGCCGTCGCCGACACGGTCGGCAAGGCCTCGAAGATGGGCGACTACCTGCGCTACGCGCTGTTCGACAAGTACTTCAAGACGCCGGGCTGCGAGTCCACGTCGTGCGCCGCGGGGTCGGGCCGGAGCAGCGCGCACTACCTGCTGTCCTGGTACTACGCGTGGGGCGGGGCGCTCGACACGTCCGGCCCGTGGGCCTGGCGCATCGGGTCGAGCCACGCGCACTTCGGGTACCAGAACCCGATGGCGGCCTGGGCGCTCGCGAACGACCCGGCGCTCCAGCCCGCGTCGCCGACGGCGAGCGACGACTGGGGCACGAGCCTCGACCGGCAGATCGAGCTCTTCCAGTGGCTCCAGTCGCCCGAGGGCGGGATCGCGGGCGGCAGCACGAACTCGTGGGACGGCCACTACGCCGACCGCCCCGACGACGTCGCGACGTTCTACGGCATGGCGTACACCGAGGCGCCCGTCTACCACGACCCGCCGTCCAACTCGTGGATGGGCATGCAGGGCTGGGGGGTCGAGCGCATCGCGCAGCTCTACGAGGAGACGGGCGACGAGCGCGCCGAGGCGATCCTCGACAGGTGGGTGCCGTGGGTGATGGACCACGTCACGGTCACGGACGACTCCTGGCAGATCCCGTCCAACCTCGCGTGGTCGGGCCAGCCCGACGACTGGGACCCCGAGAACCCGGGCGACAACGCGGGCCTGAGCGTCGAGGTGACGGGCTACGGCCAGGACGTCGGCGTCGCCGGCGCGCTCGCGCGCTCGCTCATGTACTACGCGGCCGGCGGCGAGGGCCCGCAGCACGACGCGGCGCAGCAGGTCGCGCGCGAGCTGCTCGACGCGATCTGGGAGCAGAACAGCGACCCGGTCGGCGTCGCGACGACCGAGACGCGGGCGGACTACGCGCGCTTCGACGACGTCCTGACGTCGACCACGGGCGACGGGACGTACGTACCGGCCGGGTGGACGGGGACCATGCCGAACGGCGACGTGATCGAGCCGGGCGCGTCGTTCCTCGACCTGCGGTCGTTCTACCTCGACGACCCGCAGTGGTCGAAGGTCGAGGCGCACCTCGACGGCGGGCCGGCCCCGGAGTTCACGTACCACCGGTTCTGGGCCCAGACCGCGGTCGCGACGGCGCTCGCCGACTACGACCGCCTGTTC
>Cellulosimicrobium_funkei_WP_047234453.1
TACACGCAGCGCTTCCTGGAGCTGTACGCGAAGATCCACGACCCCGCGAACGGCTACTTCTCCCCGCAGGGCATCCCGTACCACGCGGTCGAGACGCTCATGGTCGAGGCGCCGGACTACGGGCACGAGACGACGTCGGAGGCGTACTCCTTCTGGCTGTGGCTCGAGACGTCGTACGGCCAGGTGACCGGCGACTGGGAGCCGTTCAACCACGCGTGGGACACGCTCGAGGCGTACATGATCCCCACCACGGAGAACCAGCCCACCAACGGGGCGTACAACCCGGCCAAGCCCGCGACGTACGCGCCGGAGTTCAACCACCCGAGCCGGTACCCCTCGCAGCTCGACACGTCGGTCTCCGTCGGCTCCGACCCGATCGCGGCCGAGCTGCGCTCGACCTACGGCACGCCCGAGGTCTACGGCATGCACTGGCTCGCCGACGTCGACAACGTCTACGGGTTCGGCGCCGCACCCGGCTCCTCGACGCTGCTCGGGCCGGACCACGAGGGCACGTCGTACATCAACACGTTCCAGCGCGGCCCGCAGGAGTCCGTCTGGGAGACCGTGCCCCAGCCGTCGATCGACGACTTCAGCTTCGGCGGGAGGAACGGCTACCTCGACCTCTTCACGGGCGACGCGTCGTACGCGAAGCAGTGGAAGTACACCAACGCGCCCGACGCCGACGCGCGCGCGGTCGAGGCGGCCTACTGGGCGAACAAGTTCGCGACCGAGCAGGGCCAGCCCGAGGCCGTGGCAGACACGGTCGGCAAGGCCTCGAAGATGGGCGACTACCTGCGCTACGCGCTGTTCGACAAGTACTTCAAGACGCCGGGCTGCGAGTCCACGTCGTGCGCCGCGGGGTCGGGCCGGAGCAGCGCGCACTACCTGCTGTCCTGGTACTACGCGTGGGGCGGGGCGCTCGACACGTCCGGCCCGTGGGCCTGGCGCATCGGCTCGAGCCACGCGCACTTCGGGTACCAGAACCCGATGGCGGCCTGGGCGCTCGCGAACGACCCCGCGCTCCAGCCGGCGTCGCCCACCGCGAGCGACGACTGGGGCACGAGCCTCGACCGGCAGATCGAGCTCTTCCAGTGGCTCCAGTCGCCCGAGGGCGGCATCGCGGGCGGCAGCACGAACTCCTGGGACGGCCACTACGCCGACCGCCCCGACGACGTCGCGACGTTCTACGGCATGGCGTACACCGAGGCGCCCGTCTACCACGACCCGCCCTCCAACTCGTGGATGGGCATGCAGGGCTGGGGCATCGAGCGGATCGCGCAGCTCTACGAGGAGACGGGCGACGAGCGCGCCGAGGAGATCCTCGACAGGTGGGTGCCGTGGGTGATCGACCACGTCACGGTCACGGACGACTCCTGGCAGATCCCGTCCAACCTCGCGTGGTCGGGCCAGCCGGACGACTGGGACCCCGAGAACCCGGGGGAGAACGCGGGCCTGAGCGTCGAGGTGACGGGCTACGGCCAGGACGTCGGCGTCGCCGGCGCGCTCGCCCGCTCGCTCATGTACTACGCGGCCGGGGGCGAGGGGCCGCAGCACGACGCGGCGCAGCAGGTCGCACGCGACCTGCTCGACGCGATCTGGGAGCAGAACAGCGACCCGATCGGCGTCGCGACGACCGAGACGCGCGGGGACTACGCCCGCTTCGACGACGTCCTCACGTCGACCACGGGCGGCGGGACGTACGTGCCGGCCGGGTGGTCGGGGACCATGCCGAACGGCGACGTGATCGAGCCGGGCGTGTCGTTCCTCGACCTGCGCTCGTTCTACCTCGACGACCCGCAGTGGTCGAAGGTCCAGGCGCACCTCGACGGCGGGCCCGCGCCGGAGTTCACCTACCACCGGTTCTGGGCCCAGACCGCCGTCGCGACGGCGCTCGCCGACTACGACCGCCTGTTC
>Cellvibrionaceae_bacterium_AOL6_WP_111987425.1
TATGAAGATCGCTTCCACGAGTTACGCGATGAAATCTACAACCCGGAAAACGGCTTTCTCAGTGCAGATGGTGGCCCCTACCACGCGATCGAAACACTCAATGTGGAGGCACCGGATCACGGTCACCAATCCACCTCCGAGGCCTATTCCTACATTCTTTGGCTCGAAGCCGTTCACGGTCGTTTGACCGGAGACTGGCAACCCTTGGTGGATGCGTGGACCCTGATTGAAGAACACATCATTCCCACCTCAGAAATGCAGCCGGGTGCGAGTAACTACGATCCGAGTTCTCCGGCCACCTACATACCCGAATCGGGTGATCCCAGCGGATACCCTGGCCCGCTTCTCCCCACGGTACCTGTGGGTGAGGACCCTGTGTCCGCCGAGCTGGCGCAAACATATGGGACTTGGGAAATCTACGGGATGCACTGGCTGCTCGACATGGACAATGTCTACGGCTATGGCAACTTGGGCGATGGCGTATCGACCCCTTCCTACATCAATACCTTCCAGCGCGGTGAGCAGGAGAGCGTCTGGGAAACGGTCACGCACCCGTCATGGGAAGATTTTACCTGGGGAAATGACTACGGCTTCCTGCAATTGTTCGTGGATGAGGAGGCACCTGCGGAGCAATGGCGTTACACCAATGCGCCCGATGCCGATGCACGCGCAGTCCAAGTCATGTATTGGGCACTGCAATGGATGGACGAACAGGGTGTGGATCCAGAGCAGGTTGCGCCGGGACTGATGGCGAAGGCGGCCAAAATGGGGGATTACCTGCGCCTTGCGATGTTTGATAAATATTTCAAGGCCATGGGTACAGATGACCCGATGGACCCGGCAGGCAGCGGCTACGATAGCGCGCATTATTTGATGAGTTGGTATTACTCCTGGGGCGGCCCCATCGACACCAGTCAGAGCTGGGGCTTCCGCATCGGCGCGTCCCATGTGCATTTCGGTTACCAGAACCCAATGGCAGGATATGCCCTGACCCAAATTCCCGAATTGGAACCGGCTTCGCCCAATGCGGTGCGCGACTGGGGCATTTCCCTAGAGCGAACCCTCGAATTTTATCAGTGGCTGCAATCTGCTGAGGGCGGTATTGCTGGTGGCGCGACCAATAGCTGGAACGGATCCTATGACGCACGTCCTGCGGGTGCGCCGGAATTTTACGGCATGACCTACGACGACAACCCCGTCTACCACGATCCGAGCTCGGGTACCTGGTTTGGTTGGCAAGCCTGGTCTGTGGAGCGGCTCTGTGAATACTACTACGTGACCGGTGATGCACGAGCGGAAGCGATCCTCGACAAGTGGGTACCCTGGGTCTTAAGCCCCGAAGTGACCGAGTTTATCGATGGCGATGTGTACATGGCGTCCACGCTCGAGTGGAGCGGCGCACCAGAAGATTGGAACCCAGCGAACCCCGCTGACAACACCAATTTGCACGTGACGGTTGTGAACAAAGGCCAGGACGTGGGTGTGATCCACAACACCGCGAAAGCGCTGATGTACTACGCAGCCGGTAAGCGTGAGCACACCGGTACGACGCATGAGCCGGCCCGCGCCATGGCGCAGCAGATCCTCGACACCATGTGGAATTTGCACCGCGACGACAAGGGTATTGCAACCGTTGAATCCCGCGGTGACTACATCCGTTTCTTTGATCCGGTCTATGTGCCTGAGGATTATGAAGGCGTGATGGCCAACGGGGATGCGGTGAATAGTGATTCCACCTTCTTTAGTATCCGCACCTTCTACGAGGATGATCCTCTGTTCCAGCGCGTTCGGGATGCCTACGACCAGAATGGGGATGGCATACTGGATGATGGCCCGGACGGAGACTACGACGCGCCTGAATTCACCTACCACCGCTACTGGGCCACGGTCGACGCAGCGACGGCCAACGCCATTTATGCCGAACTGTTC
>Clostridium_acetobutylicum_ATCC_824_NP_347547.1
TATACTCAAAGATTTGAAACAATGTACAATAAAATGCATGATGCTAATAATGGATATTTCAGTAAAGATGGTGTTCCATATCACTCAGTTGAAACCTTTATGGTTGAGGCACCTGATTATGGTCATGAAACTACAAGTGAAGCTTTCAGTTATTATATGTGGCTTGAAGCAATGCAGGGAAAAATCACAGGAAACTTTAGTGGAGTGAATACCGCATGGGATACAGCTGAAAAGTATATGATTCCATCACACCAAGATCAACCAGGTATGGATAGATATAACGCTAGTAGTCCAGCAACATATTCACCAGAATGGGAAGATCCAAGTAAGTATCCATCTAGAATGGATCAAGGAGCAGCAAAAGGACAAGATCCAATAAGTGATGAGCTTAAATCAGCATATGGAACTTCAGATATGTATGGAATGCATTGGTTAATGGATGTTGACAACTGGTATGGCTTTGGAAATCATGAAGATGGAACATCTAAAAATGTTTATATAAACACTTATCAAAGAGGAGAACAGGAATCTGTTTTTGAAACAGTACCTCAACCATGTTGGGATGCTTTCAAATATGGTGGAAAAAATGGATATCTTGACTTATTCACAGGAGATAATAGCTATGCAAAACAAGCTAAATACACAGATGCACCAGATGCTGATGCTCGTGCAATACAGGCAACTTATGAAGCAGCACAAGCAGCTAAAGAGGATGGAGTAGATTTAAGCTCAATCGTAGGTAAAGCTTCTAAAATGGGAGATTACTTAAGATATGCTATGTTTGATAAATATTTTAGAAAAATAGGAAATTCAACTCAAGCAGGAAATGGTAAAGATTCAATGCATTATTTACTTTCTTGGTATTATGCTTGGGGTGGATCTCAAAATAATGATTGGTCTTGGAAAATAGGCTGCAGTCACAGTCATTTTGGATATCAAAATCCTTTAACTGCATGGGTACTTTCAACTGATAGTCAATTCAAACCTAAATCAGCAACTGGTGCAACTGACTGGGCAAAGAGTTTAACAACTCAGGTAGATTTCTATCAATGGTTACAATCTTCAGAGGGAGCTATAGCAGGTGGTGCTAGTAACTCAAATCATGGTCGTTATGAAGCATGGCCAGAAGGTACAGCTACATTTGATGGAATGGGATATCAAGAAGAACCAGTTTACCATGATCCAGGTAGTAACACATGGTTTGGAATGCAGTCATGGTCAATGCAGCGTATGGCTCAATACTACTATCAATCAAAAGACCCAAAAGCAAAAGCTTTACTTGACAAATGGGTTAAATGGATTAAATCTGTAGTTAAAGTAAATCCAAATGGTGCAGGAACATTTGAAGTACCATCAAAATTAAGTTGGACTGGACAACCAGATACATGGACAGGATCTTATACAGGAAATCCTAACTTACATGTAAATGTTGATTCATATACTACTGATATAGGTACAAGCTCATCAACTGCAGATGCACTTGCATACTATGCAGCAGCTACAGGAGATAAGGATTCACAAGCACTTTCAAAAACTATACTTGATGATATCTGGAAAAACTATCAGGATGCAAAGGGTGTATCAGCACCAGAACAAATGGACTATAGCCGTGTATTCAATCAAGAAGTTTATATCCCACAAGGTTGGACAGGAACAATGCCTAATGGAGATGTAATTAAATCAGGAAATAAATTCATAGACATACGTTCACAATATAAGAATGATCCTGATTATGCTAGAGTTAAATCTGATGTTGAAGCAGGAAAGTCAAGTACATTTAACTATCATCGTTTCTGGGCAGAAAGTGAGTATGCTATAGCAAATGCAAATTATGGAACTTTATTC
>Clostridium_acetobutylicum_DSM_1731_AEI33201.1
TATACTCAAAGATTTGAAACAATGTACAATAAAATGCATGATGCTAATAATGGATATTTCAGTAAAGATGGTGTTCCATATCACTCAGTTGAAACCTTTATGGTTGAGGCACCTGATTATGGTCATGAAACTACAAGTGAAGCTTTCAGTTATTATATGTGGCTTGAAGCAATGCAGGGAAAAATCACAGGAAACTTTAGTGGAGTGAATACCGCATGGGATACAGCTGAAAAGTATATGATTCCATCACACCAAGATCAACCAGGTATGGATAGATATAACGCTAGTAGTCCAGCAACATATTCACCAGAATGGGAAGATCCAAGTAAGTATCCATCTAGAATGGATCAAGGAGCAGCAAAAGGACAAGATCCAATAAGTGATGAGCTTAAATCAGCATATGGAACTTCAGATATGTATGGAATGCATTGGTTAATGGATGTTGACAACTGGTATGGCTTTGGAAATCATGAAGATGGAACATCTAAAAATGTTTATATAAACACTTATCAAAGAGGAGAACAGGAATCTGTTTTTGAAACAGTACCTCAACCATGTTGGGATGCTTTCAAATATGGTGGAAAAAATGGATATCTTGACTTATTCACAGGAGATAATAGCTATGCAAAACAAGCTAAATACACAGATGCACCAGATGCTGATGCTCGTGCAATACAGGCAACTTATGAAGCAGCACAAGCAGCTAAAGAGGATGGAGTAGATTTAAGCTCAATCGTAGGTAAAGCTTCTAAAATGGGAGATTACTTAAGATATGCTATGTTTGATAAATATTTTAGAAAAATAGGAAATTCAACTCAAGCAGGAAATGGTAAAGATTCAATGCATTATTTACTTTCTTGGTATTATGCTTGGGGTGGATCTCAAAATAATGATTGGTCTTGGAAAATAGGCTGCAGTCACAGTCATTTTGGATATCAAAATCCTTTAACTGCATGGGTACTTTCAACTGATAGTCAATTCAAACCTAAATCAGCAACTGGTGCAACTGACTGGGCAAAGAGTTTAACAACTCAGGTAGATTTCTATCAATGGTTACAATCTTCAGAGGGAGCTATAGCAGGTGGTGCTAGTAACTCAAATCATGGTCGTTATGAAGCATGGCCAGAAGGTACAGCTACATTTGATGGAATGGGATATCAAGAAGAACCAGTTTACCATGATCCAGGTAGTAACACATGGTTTGGAATGCAGTCATGGTCAATGCAGCGTATGGCTCAATACTACTATCAATCAAAAGACCCAAAAGCAAAAGCTTTACTTGACAAATGGGTTAAATGGATTAAATCTGTAGTTAAAGTAAATCCAAATGGTGCAGGAACATTTGAAGTACCATCAAAATTAAGTTGGACTGGACAACCAGATACATGGACAGGATCTTATACAGGAAATCCTAACTTACATGTAAATGTTGATTCATATACTACTGATATAGGTACAAGCTCATCAACTGCAGATGCACTTGCATACTATGCAGCAGCTACAGGAGATAAGGATTCACAAGCACTTTCAAAAACTATACTTGATGATATCTGGAAAAACTATCAGGATGCAAAGGGTGTATCAGCACCAGAACAAATGGACTATAGCCGTGTATTCAATCAAGAAGTTTATATCCCACAAGGTTGGACAGGAACAATGCCTAATGGAGATGTAATTAAATCAGGAAATAAATTCATAGACATACGTTCACAATATAAGAATGATCCTGATTATGCTAGAGTTAAATCTGATGTTGAAGCAGGAAAGTCAAGTACATTTAACTATCATCGTTTCTGGGCAGAAAGTGAGTATGCTATAGCAAATGCAAATTATGGAACTTTATTC
>Clostridium_acetobutylicum_EA_2018_ADZ19962.1
TATACTCAAAGATTTGAAACAATGTACAATAAAATGCATGATGCTAATAATGGATATTTCAGTAAAGATGGTGTTCCATATCACTCAGTTGAAACCTTTATGGTTGAGGCACCTGATTATGGTCATGAAACTACAAGTGAAGCTTTCAGTTATTATATGTGGCTTGAAGCAATGCAGGGAAAAATCACAGGAAACTTTAGTGGAGTGAATACCGCATGGGATACAGCTGAAAAGTATATGATTCCATCACACCAAGATCAACCAGGTATGGATAGATATAACGCTAGTAGTCCAGCAACATATTCACCAGAATGGGAAGATCCAAGTAAGTATCCATCTAGAATGGATCAAGGAGCAGCAAAAGGACAAGATCCAATAAGTGATGAGCTTAAATCAGCATATGGAACTTCAGATATGTATGGAATGCATTGGTTAATGGATGTTGACAACTGGTATGGCTTTGGAAATCATGAAGATGGAACATCTAAAAATGTTTATATAAACACTTATCAAAGAGGAGAACAGGAATCTGTTTTTGAAACAGTACCTCAACCATGTTGGGATGCTTTCAAATATGGTGGAAAAAATGGATATCTTGACTTATTCACAGGAGATAATAGCTATGCAAAACAAGCTAAATACACAGATGCACCAGATGCTGATGCTCGTGCAATACAGGCAACTTATGAAGCAGCACAAGCAGCTAAAGAGGATGGAGTAGATTTAAGCTCAATCGTAGGTAAAGCTTCTAAAATGGGAGATTACTTAAGATATGCTATGTTTGATAAATATTTTAGAAAAATAGGAAATTCAACTCAAGCAGGAAATGGTAAAGATTCAATGCATTATTTACTTTCTTGGTATTATGCTTGGGGTGGATCTCAAAATAATGATTGGTCTTGGAAAATAGGCTGCAGTCACAGTCATTTTGGATATCAAAATCCTTTAACTGCATGGGTACTTTCAACTGATAGTCAATTCAAACCTAAATCAGCAACTGGTGCAACTGACTGGGCAAAGAGTTTAACAACTCAGGTAGATTTCTATCAATGGTTACAATCTTCAGAGGGAGCTATAGCAGGTGGTGCTAGTAACTCAAATCATGGTCGTTATGAAGCATGGCCAGAAGGTACAGCTACATTTGATGGAATGGGATATCAAGAAGAACCAGTTTACCATGATCCAGGTAGTAACACATGGTTTGGAATGCAGTCATGGTCAATGCAGCGTATGGCTCAATACTACTATCAATCAAAAGACCCAAAAGCAAAAGCTTTACTTGACAAATGGGTTAAATGGATTAAATCTGTAGTTAAAGTAAATCCAAATGGTGCAGGAACATTTGAAGTACCATCAAAATTAAGTTGGACTGGACAACCAGATACATGGACAGGATCTTATACAGGAAATCCTAACTTACATGTAAATGTTGATTCATATACTACTGATATAGGTACAAGCTCATCAACTGCAGATGCACTTGCATACTATGCAGCAGCTACAGGAGATAAGGATTCACAAGCACTTTCAAAAACTATACTTGATGATATCTGGAAAAACTATCAGGATGCAAAGGGTGTATCAGCACCAGAACAAATGGACTATAGCCGTGTATTCAATCAAGAAGTTTATATCCCACAAGGTTGGACAGGAACAATGCCTAATGGAGATGTAATTAAATCAGGAAATAAATTCATAGACATACGTTCACAATATAAGAATGATCCTGATTATGCTAGAGTTAAATCTGATGTTGAAGCAGGAAAGTCAAGTACATTTAACTATCATCGTTTCTGGGCAGAAAGTGAGTATGCTATAGCAAATGCAAATTATGGAACTTTATTC
>Clostridium_acetobutylicum_WP_010964229.1
TATACTCAAAGATTTGAAACAATGTACAATAAAATGCATGATGCTAATAATGGATATTTCAGTAAAGATGGTGTTCCATATCACTCAGTTGAAACCTTTATGGTTGAGGCACCTGATTATGGTCATGAAACTACAAGTGAAGCTTTCAGTTATTATATGTGGCTTGAAGCAATGCAGGGAAAAATCACAGGAAACTTTAGTGGAGTGAATACCGCATGGGATACAGCTGAAAAGTATATGATTCCATCACACCAAGATCAACCAGGTATGGATAGATATAACGCTAGTAGTCCAGCAACATATTCACCAGAATGGGAAGATCCAAGTAAGTATCCATCTAGAATGGATCAAGGAGCAGCAAAAGGACAAGATCCAATAAGTGATGAGCTTAAATCAGCATATGGAACTTCAGATATGTATGGAATGCATTGGTTAATGGATGTTGACAACTGGTATGGCTTTGGAAATCATGAAGATGGAACATCTAAAAATGTTTATATAAACACTTATCAAAGAGGAGAACAGGAATCTGTTTTTGAAACAGTACCTCAACCATGTTGGGATGCTTTCAAATATGGTGGAAAAAATGGATATCTTGACTTATTCACAGGAGATAATAGCTATGCAAAACAAGCTAAATACACAGATGCACCAGATGCTGATGCTCGTGCAATACAGGCAACTTATGAAGCAGCACAAGCAGCTAAAGAGGATGGAGTAGATTTAAGCTCAATCGTAGGTAAAGCTTCTAAAATGGGAGATTACTTAAGATATGCTATGTTTGATAAATATTTTAGAAAAATAGGAAATTCAACTCAAGCAGGAAATGGTAAAGATTCAATGCATTATTTACTTTCTTGGTATTATGCTTGGGGTGGATCTCAAAATAATGATTGGTCTTGGAAAATAGGCTGCAGTCACAGTCATTTTGGATATCAAAATCCTTTAACTGCATGGGTACTTTCAACTGATAGTCAATTCAAACCTAAATCAGCAACTGGTGCAACTGACTGGGCAAAGAGTTTAACAACTCAGGTAGATTTCTATCAATGGTTACAATCTTCAGAGGGAGCTATAGCAGGTGGTGCTAGTAACTCAAATCATGGTCGTTATGAAGCATGGCCAGAAGGTACAGCTACATTTGATGGAATGGGATATCAAGAAGAACCAGTTTACCATGATCCAGGTAGTAACACATGGTTTGGAATGCAGTCATGGTCAATGCAGCGTATGGCTCAATACTACTATCAATCAAAAGACCCAAAAGCAAAAGCTTTACTTGACAAATGGGTTAAATGGATTAAATCTGTAGTTAAAGTAAATCCAAATGGTGCAGGAACATTTGAAGTACCATCAAAATTAAGTTGGACTGGACAACCAGATACATGGACAGGATCTTATACAGGAAATCCTAACTTACATGTAAATGTTGATTCATATACTACTGATATAGGTACAAGCTCATCAACTGCAGATGCACTTGCATACTATGCAGCAGCTACAGGAGATAAGGATTCACAAGCACTTTCAAAAACTATACTTGATGATATCTGGAAAAACTATCAGGATGCAAAGGGTGTATCAGCACCAGAACAAATGGACTATAGCCGTGTATTCAATCAAGAAGTTTATATCCCACAAGGTTGGACAGGAACAATGCCTAATGGAGATGTAATTAAATCAGGAAATAAATTCATAGACATACGTTCACAATATAAGAATGATCCTGATTATGCTAGAGTTAAATCTGATGTTGAAGCAGGAAAGTCAAGTACATTTAACTATCATCGTTTCTGGGCAGAAAGTGAGTATGCTATAGCAAATGCAAATTATGGAACTTTATTC
>Clostridium_acetobutylicum_WP_034584210.1
TATACTCAAAGATTTGAAACAATGTACAATAAAATGCATGATGCTAATAATGGATATTTCAGTAAAGATGGTGTTCCATATCACTCAGTTGAAACCTTTATTGTTGAGGCACCTGATTATGGTCATGAAACTACAAGTGAAGCTTTCAGTTATTATATGTGGCTTGAAGCAATGCAGGGAAAAATCACAGGAAACTTTAGTGGAGTGAATACCGCATGGGATACAGCTGAAAAGTATATGATTCCATCACACCAAGATCAACCTGGTATGGATAGATATAACGCTAGTAGTCCAGCAACATATTCACCAGAATGGGAAGATCCAAGTATGTATCCATCTAGAATGGATCAAGGAGCACCAAAAGGACAAGATCCAATAAGTGATGAGCTTAAATCAGCATATGGAACTTCAGATATGTATGGAATGCATTGGTTAATGGATGTTGACAACTGGTATGGCTTTGGAAATCATGAAGATGGAACATCTAAAAATGTGTATATAAACACTTATCAAAGAGGAGAACAAGAATCTGTTTTTGAAACAGTACCTCAACCATGTTGGGATGCTTTCAAATATGGTGGAAAAAATGGATATCTTGACTTATTCACAGGAGATAATAGCTATGCAAAACAAGCTAAATACACAGATGCACCAGATGCTGATGCTCGTGCAATACAGGCAACTTATGAAGCAGCACAAGCAGCTAAAGAGGATGGAGTAGATTTAAGCTCAATCGTAGGTAAAGCTTCTAAAATGGGAGATTACTTAAGATATGCTATGTTTGATAAATATTTTAGAAAAATAGGAAATTCAACTCAAGCAGGAAATGGTAAAGATTCAATGCATTATTTACTTTCTTGGTATTATGCTTGGGGTGGATCTCAAAATAATGATTGGTCTTGGAAAATAGGCTGCAGTCACAGTCATTTTGGATATCAAAATCCTTTAACTGCATGGGTACTTTCAACTGATAGTCAATTCAAACCTAAATCAGCAACTGGTGCAACTGACTGGGCAAAGAGTTTAACAACTCAGGTAGATTTCTATCAATGGTTACAATCTTCAGAGGGAGCTATAGCAGGTGGTGCTAGTAACTCAAATCATGGTCGTTATGAAGCATGGCCAGCAGGTACAGCTACATTTGATGGAATGGGATATCAAGAAGAACCAGTTTACCATGATCCAGGTAGTAACACATGGTTTGGAATGCAGTCATGGTCAATGCAGCGTATGGCTCAATACTACTATCAATCAAAAGACCCAAAAGCAAAAGCTTTACTTGACAAATGGGTTAAATGGATTAAATCTGTAGTTAAAGTAAATCCAAATGGTGCAGGAACATTTGAAGTACCATCAAAATTAAGTTGGACTGGACAACCAGATACATGGACAGGATCTTATACAGGAAATCCTAACTTACATGTAAATGTTGATTCATATACTACTGATATAGGTACAAGCTCATCAACTGCAGATGCACTTGCATACTATGCAGCAGCTACAGGAGATAAGGATTCACAAGCACTTTCAAAAACTATACTTGATGATATCTGGAAAAACTATCAGGATGCAAAGGGTGTATCAGCACCAGAACAAATGGACTATAGCCGTGTATTCAATCAAGAAGTTTATATCCCACAAGGTTGGACAGGAACAATGCCTAATGGAGATGTAATTAAATCAGGAAATAAATTCATAGACATACGTTCACAATATAAGAATGATCCTGATTATGCTAGAGTTAAATCTGATGTTGAAGCAGGAAAATCAAGTACATTTAACTATCATCGTTTCTGGGCAGAAAGTGAGTATGCTATAGCAAATGCAAATTATGGAACTTTATTC
>Clostridium_algidixylanolyticum_WP_120196788.1
TATCAAAACCGATTTTTAGAACTAAGAGAGGATATTACAGATCCGAAAAATGGGTATTTCAGCCCGAAGGGGATTCCATACCATTCTGTTGAGACATTGAATGTGGAGGCTCCGGATTATGGACATGTAACTACCAGTGAAGCTTTTAGTTATTATATATGGCTGGAGGCTATGTATGGTAAATTCTCAGGAGATTTCAATGAATTCAAAACTGCCTGGGATAAAGCAGAAACGTACATGATCCCGACGGAAAAAGATCAGCCCGAATCCAGTATGAGTAAGTATTCCGCTAGCAAACCTGCTACCTATGCCCCGGAATTTGAATTACCGGACAAATATCCTGCACCATTAAACTCAGGTGCAGCGGTTGGTGTTGATCCGATTAACAGTGATCTGGTTTCAACCTACGGTAAGGGTACTATGTATGGAATGCATTGGTTGTTAGATGTTGATAACTGGTATGGTTTTGGAAGCAGAGCTGATGGTGTCACATCTCCATCCTACATCAATACATTCCAGAGAGGCAAAGAGGAATCTGTGTTTGAGACAGTTCCACAGCCATGCTGGGACGCAATGAAATTTGGTGGCAAGAATGGCTATCTTGATCTTTTTACAGGAGACAGCAACTATGCAGCTCAGTTTAAATATACGGATGCACCAGATGCAGATGCCAGAGCCATTCAGGCAACTTATTGGGCAGACGAATGGGCGAAAGACCATGGCGTTAATCTTGGAACTTATGACAAGAAAGCCAGTAAAATGGGTGACTATTTAAGATATTCCATGTTTGATAAATACTTCAGAAAAATTGGTTCTCCTACCGTAGCAGGTACCGGATATGATGCAGCAACTTACCTGATGTCCTGGTATTATGCATGGGGTGGTGGAGTAAACGCTGACTGGTCATGGAAAATCGGTAGCAGCCATAATCACTTTGGTTATCAGAATCCAATGGCAGCCTGGATTTTATCAGAAGATAGTAAATTAAAACCTCAATCACAAAATGGAGCCAGAGACTGGGGAAAGAGCCTTGACAGGCAGCTTGAATTCTATCAGTGGCTGCAGACTTCCGAAGGTGCAATTGCAGGCGGAGCTACAAACTCTCAGAATGGCCGCTATGAAGCATTGCCAGCCGGATTATCAACCTTCTATGGTATGGGTTATGATGCCAACCCTGTTTATGCAGATCCAGGAAGCAATACCTGGTTTGGATTCCAGGCATGGTCCATGCAGCGTGTCGCTGAATTATATTATAAGACGGGAGATGCCAGAGCGAAAGACCTTTTGGATAAATGGGTAGGCTGGATTAAGACAGTAGTAAAACTTAATAGTGATGGATCCTTTGAAGTTCCAAGCGGTCTTGATTGGTCTGGACAGCCTGACACATGGACCGGAACTTATACCGGAAATCCAAAACTCCATGTAAAAGTTACTAGTTACAGTACAGACCTTGGAGTCTCAGGTTCTCTTGCAAATGCGTTACTGTACTATAGCAAAGCATCAGGTGATGACGAATCAAGAGTATTGGCTAAGGAACTGTTAGATCGTATGTGGACGTCATACAGAGATGATAAGGGTATCGCGATACCAGAAAAAAGAGCTGACTACAAGCGGATCTTTAATCAGGAAATCTTTATCCCAGCCGGTTGGACAGGAAAAATGCCTAATGGCGATGTAATCAAACCTGGCGTTAAATTTATTGACATTCGTTCTAAATACAAAACTGATCCAGATTATCAGAAGCTGCTCACTGCCTATAATAATAATACAGATCCGGTATTTACTTATCACCGTTTCTGGGCACAGTGTGATATTGCTATTGCAAATGGTGTTTACTCTCTCCTTTTT
>Clostridium_amygdalinum_WP_097002804.1
TACCAGGAAAGGTTCCTGGAATTATGGGAGAAACTGCACGATTCCGAAAACGGATATTTCAGTTCGAAAGGAATTCCTTATCACTCGATAGAAACTTTGATGGTAGAAGCACCTGACTATGGTCATGTTACTACCAGTGAAACGTTGAGCTATTATATCTGGCTCGAGGCTATGTACGGAAAGTTTACCGGTGATTTTTCCGGATTTAAAGAAGCCTGGGATATTGCAGAAACTTATATGATTCCAACCGAAAAAGACCAGCCAAATAGCAGTATGTCCGGATACAATCCCAGTAAACCAGCAACCTATGCACCGGAATGGGAGCTTCCAAGTCTTTATCCCGCAAAATTGGACACTGGTGCAGCAGTTGGGAAGGATCCAATCTACAATGAATTGAAGTCCGCTTATGGCACTTCTACTATTTACGGAATGCACTGGCTGTTAGATGCAGATAACTGGTATGGTTTTGGCAGACGTGGGGATGGTGTGTCGGAACCGTCCTATATCAATACCTTCCAGAGAGGAAGGGAGGAATCTACCTGGGAAACAATTCCTCAGCCGTGCTGGGATGATATGCATTTCGGTGGTAAAAACGGATTCCTGGATCTGTTTACCGGTGACAGCAGCTATGCAAAACAGTTTAAGTATACCAATGCACCTGATGCAGATGCACGGGCAATTCAGGCGACATACTGGGCAGATAAGTGGGCCAGTGAATATGGGGTGGATCTTGGAAACTATATTGGCAAGGCCAGTAAAATGGGTGACTATTTAAGATACGCCATGTTTGATAAATATTTCCGTAAAATCGGCTCTCCGAATGCTGCTGGCAGCGGTTACGATGCGGCTCATTACCTGCTTTGCTGGTATTATGCATGGGGCGGCGGCGTAAACGCAAACTGGTCCTGGATCATTGGCTGCAGCCACAGCCATTTTGGTTATCAGAACCCTATGGCAGCCTGGATTTTGTCACAGGATGAGGAATTCAAACCAATTTCCCCAAATGGTGCAAATGATTGGGAGAAGAGCCTGGAGAGACAGCTGGAATTCTATCAGTGGCTGCAGTCCGAAGAAGGCGGTATCGCCGGCGGTGTCTCCAATTCCAATAACGGCCGTTATGAAAGCTGGCCGTCAAAAACCGCGACCTTTTATGGTATGGGTTATCAGGAACACCCTGTTTATGCTGATCCCGGAAGCAACCGATGGTTTGGATTCCAGGCATGGTCAATGCAGCGTGTAGCAGAGTATTTTTATAAAACAAAGGATTCCAAGGCAGAGGCCTTGCTGGAAAGATGGGTTAAATGGATTAAAACAGTAGTGAAACTGGAAGAGGATGGAACGTTTGCGATCCCTGATAATTTAGACTGGTCAGGTCAGCCTGAAACTTGGACAGGATCCTATACCGGAAATCCCAATCTGCATGTAGAAGTAAGCACCTATGGAACTGACCTCGGCGTAGCAGGCTCACTTGCCAATACCTTGCTGTATTACAGTAAAGCTTCTGGTGACGATGAGGCCAGAGTACTCGCCAAGGAATTATTAGACCGTATGTGGAACCTGTACAAAGATGACAAAGGACTTACCGTTCCGGAAAAAAGGAATGACTACAGCCGTTTCTTTGATCAGGAAGTCTATGTACCGGAGGGCTGGAAAGGAACCATGCCAAACGGAGACGAGATTAAACCAGGAGTTAAGTTTATAGATATCCGTTCTAAATATAAAGATGATCCTGATTTTAAGAAGGTTGAGGACGCATACAATAGCGGAACAGCTCCGGTATTAAGCTACCACCGCTTCTGGGCACAGTGTGATATTGCCATTGCCAACGGGGTATACTCCCTGCTGTTT
>Clostridium_aurantibutyricum_WP_077851408.1
TATACTCAAAGATTTGAAACAATGTACAATAAAATGCATGATTCAAAAAATGGATACTTCAGCCAAGATGGCGTTCCATATCACTCAGTTGAAACCTTTATGGTAGAAGCACCAGATTATGGTCATGAAACTACCAGTGAAGCCTTCAGTTATTATATGTGGCTTGAATCAATGCAGGGAAAATTAACAGGAAACTTTAATGGAGTAGGAACTGCATGGGATACAGCTGAAAAGTATATAATTCCATCACATCAAGATCAACCTGGTATGGGAAGATACAATCCTTCTAGTCCAGCAACTTATGCACCAGAATGGGAAGATCCAAGTCAATATCCAGCTAGAATGGATCAAGGCGCTGCAAAGGGACAAGATCCAATAAGTGATGAACTTAAAAACACATATGGAACTTCAGATATGTATGGAATGCACTGGTTAATGGATGTAGATAACTGGTATGGTTTTGGAAATCATGCGGATGGAACTTCAAGAAATTCATATATAAATACTTATCAAAGAGGAGAACAAGAATCTGTTTTCGAAACAATACCACAACCATGTTGGGATGCTTTTAAATATGGTGGAAAGAATGGATACTTAGATTTATTTACAGGGGATAATAGCTATGCAAAACAAGCTAAATATACAGATGCACCAGATGCTGATGCTCGTGCAATACAAGCAACTTATGAAGCAGCTCAAGCAGCTAAACAAGATGGAGTAGATTTAAGCTCAGTTATAGGTAAAGCTTCTAAAATGGGAGATTACTTAAGATATGCTATGTTTGATAAATACTTCAGAAAAATAGGAAACTCAACTCAAGCAGGAAATGGTAAAGATTCAATGCACTATTTACTTTCTTGGTATTATGCTTGGGGTGGATCTCAAAATGATGATTGGTCTTGGAAGATAGGTTGCAGTCACAGTCATTTTGGTTACCAAAATCCATTTACTGCATGGATACTTTCAACAGATGATAGCTTTAAACCAAAGTCAGCAACAGGTGCTAGTGACTGGGGTAAGAGTTTAACAACACAAGTAGATTTCTATCAATGGTTACAATCATCAGAAGGAGCTATAGCTGGTGGTGCTAGTAACTCAAATCATGGACGTTATGAAGCTTGGCCTACAGGTACAGCTACATTTGATGGAATGGGATATCAAGAAGAACCAGTTTACCACGATCCAGGTAGTAACACATGGTTTGGAATGCAAGCATGGTCAATGCAGCGTATGGCTCAATATTACTACAATTCAAAAGATCCAAAAGCAAAAGCTTTACTTGATAAATGGGTTAAATGGGTTAAGTCTGTAGTTAAGGTAAATGCAGATGGAGCTAACACATTTGAAGTACCATCAACATTAAGCTGGAAAGGTCAACCAGATACATGGAATGGAACTTATACTGGAAATCCTGGTTTACATGTAAGTGTTGATTCATATAGCCATGATATAGGAACAAGCTCATCACTTGCAAATACACTTGCATACTATGCAGCAGCTACAGGAGATAAGGACGCACAAGCACTTTCAAAAACTATACTTGATGATATCTGGGCAAATTACCAAGATGATAAGGGTGTATCATCACCAGAAGTAATGAGTGCTTATAACCGTATCTTCAATCAAGAAGTATATGTTCCACAAGGTTGGACAGGAACAATGCCTAATGGAGATGTAATTAAATCAGGAGATAAATTTATAGACATACGTTCACAATATAAGAACGATCCTGATTATGCTAGGGTTAAAGCTGATGTTGAAGCAGGAAAATCAAGCACATTTAACTATCACCGTTTCTGGGCTCAAAGTGAATATGCTATAGCTAACGCAGTATATGGAAGTTTATTC
>Clostridium_bornimense_WP_084485597.1
TATAAAGACCGTTTTATAGATCTGTGGGAAAAAATACACGATGAAAAAAATGGATATTTTAAAAAATTTGATGTAGATGGTAAATCATTAAAAGTTCCTTATCATTCAATAGAAACTTTAATATGTGAAGCACCTGACTATGGTCATGAAACTACTAGTGAAGCTTTTAGTTATTATATATGGCTTGAAGCTATGTATGGTAAGCTTACAGGAGATTTTGATAGTTTTAAAGATTCATGGGCATCAACTGAAGCATTTATAATTCCTCATGGCAAAGGGCAAAATGGTATTGAAGCTTATAATCCTAGTAGTCCTGCCACATTAGCAAATGAATATCCAACTCCAGATAAGTATCCTACTAAGCTACAATTCGGCGCCTCTGTTGGACAAGATCCTATTAATTATGAATTAAAGAACGCTTATGGATCTTCAGAAATGTATGGAATGCATTGGTTACTTGATGTAGATAATTGGTATGGCTATGGTGATGATACTGCTCCTGTCTATATAAATACTTTTCAAAGAGGACCAATGGAATCAGTATGGAGAACTATTCCGCATCCATCAATAGAAGAATTTAAATGGGGAGGGCAAAATGGTTTTTTAGACTTATTTACTGGTGATAATAGCTATGCAAAACAATGGAGATATACTATTGCTCCCGATGCTGATGCTCGTGCTATACAAGCCACTTATTGGGCAGATGCTTGGGCTAAGGAACAAGGAGAAAATGTAGATGAAGAGGTAAGTAAATCTTCTAAAATGGGTGATTATTTAAGATATTCTATGTTTGATAAATATTTTAAGAATATAGGAGTAGGTTCTGATTCACCTTCTAATACAAGTCAACATTATCTATTATCTTGGTATTATTCATGGGGTGGAGGACTAGAAGCAAATTGGGCATGGAAAATAGGTTGTAGTCACAATCACTTCGGATATCAAAACCCTATGACTGCATGGATATTAACAAATGTAGATAATTTTAAGCCAAAGTCATCTAATGGGGTATCAGATTGGAAAAAGAGTTTAGAGCGTCAATTAGAATTTTATCAATGGTTGCAATCAAGTGAAGGTGCTATTGCTGGAGGTGCTACTAATTCTTATATGACAGAAGATGGAAGTTATCAAAAATATCCTTCAGATTTGCCTACTTTTTATGGAATGGTCTATGATTGGAAGCCGGTTTATCATGATCCACCAAGTAATAACTGGTTTGGAATGCAAGGGTGGTCTATGGAACGTGTTGCTGAATATCTTTATGAAACTGGAGATAAAAAAGCAATGGATATTATGAAAAAGTGGGTAGAATGGATTAAATCTGTTGTAAAACTTTACGAGAATGGAGACTTTGAGATTCCGGATAGATTAGAGTGGTCAGGTAATCCAGATAATTGGACTGGTTCCTATACAGGAAATCCAAATCTTCATGTTAAGGTAGCGTCTTATGGAAAAGATCTTGGAATAACAGCAGCTGTAGCTCAAACTCTTTTATACTATAGTGCTGCTACTAAGAAATATGGAACTTTTGATAAAGATGCTAAAGATTTATCAAAAGAATTATTAGATCGTATGTGGAATTTATATCAAGATGATAAAGGATATTCAGCAGAAGAGAGCAAGGAAGATTATAGTAAATTCTTTGAAACAGAAGTTTATGTTCCATCAGGTTGGAGTGGAAAAATGGCTAATGGAGATGAGATTAAATCTGGAATTAAATTTTTAGATATTCGTTCAAAATATAAAAATGATCCTGATTTTGATAAAATCTCAGATGCTTATAAAAATAATGAAGCTCCAGTTTTTAAGTATCATCGTTTCTGGACAGAGGCTTCTATAGCTATTGCAAATGGAGTATATGCAATTTTATCT
>Clostridium_cellulosi_WP_052659889.1
TACAAGGCGAAGTTCATGGAACTTTACAACAAGATCCATGACGCAAAAAATGGTTACTTCAGCCCTCAAGGTATCCCCTACCACTCGATTGAAACACTTATGTGTGAAGCGCCGGATTACGGCCATGAGACCACAAGTGAGACTTTCAGCTATTATCTCTGGCTGGAAGCGATGGCGGATAGCTTCACTGGCGACTGGTCATCCTTTAATACCGCTTGGGATACACTTGAAAAGTACATAATCCCAAACGATCAGGACCAGCTCGAAACCAGCATGAGCAGGTATAATGCAGCCAAACCTGCAACATATGCACCAGAAGGCGATCTGCCGAGTGATTATCCGAGCCCGCTTGACTCAAGCGCGCCGGTCGGGACAGATCCTATCCACAATGAACTTCAGTCGACGTACGGGACAAGCTTGATGTACGGCATGCACTGGCTGTTGGATACGGATAACTGGTATGGATACGGCAGACGGGGAGACGGCAAGAGTACTCCGTCGTATATAAACACATACCAGAGAGGTCCAGAGGAATCCTGCTGGGAAACAATCACTCAGCCCTGCTGGGATGATTTCAGCTTCGGCGGTAAAAACGGATACCTCGACCTGTTCACAGGCGACAGCTCTTATGCAAAGCAGTTTAAATACACCATAGCGTCTGACGCCGATGCCCGAGCCATTCAGGCTACTTATGACGCTATGCTGTGGTCAGACGACAACGGCGCTTCCATTGCCAATAATATTGGAAGAGCCTCAAAGCTCGGTGACTATCTGAGATATTCGATGTTCGACAAGTATTTCAGAAAGATAGGCAAGCCCTCAGAGGCCGGAACAGGCTATGACGCGTGCCATTACCTGCTGTCATGGTACTACGCTTGGGGCGGAGCGCTGGACGGCGGCTGGTCATGGAAGATTGGATGCAGCCATGTTCACTTCGGTTATCAGAACCCGTTGGCCGCATGGGTCCTTTCAAACACCAGCGAGTTTAAGCCGAAGTCGCCAAACGGCGCCAACGACTGGAAGACAAGCCTGCAGCGTCAGATAGAGCTTTATCAATGGCTCCAGTCTGCAGAAGGCGCTATTGCCGGAGGCTGCAGCAACTCTAATGCCGGACGTTATCTGGCATGGCCGAGCGATACCAAGACATTCTATGGAATGGGCTATCAGGAACATCCTGTATACCATGACCCGGGCAGCAACAGATGGTTCGGCTTCCAGGCATGGTCAATGCAGAGAGTCGCTGAGTATTATTACACGACAAAAGACCCACAGGTCAAGGATTTGCTTGACAAATGGATTTCATGGGTAAAGTCGGTAATCATATTCAATGACGACGGCACATTCTTGATCCCGAGCAACCTTATTTGGGAAGGCGAGCCTGAGACTTGGACAGGCACTCCGAAGGAGAACAAGAATCTGCATGTAAGCGTCGAGTCTTATGGCACAGACGTCGGTATTGCCGGTTCACTTGCCAATGCCCTTATTTACTATGCTGTGGCAACTGGCGACACTGAGTCTAAGAATATAGCTCAGCAGCTTATTGACCGTATCTTTGCAAATTACAGCGATGAAAAGGGTGTTTCGGCGCCTGAAGTAAGAGAAGACTACACCCGCTTCAACCAGCCCATATATGTTCCGGCAGGATGGACTGGAACAATGCCTAACGGCGATCCGATCAATTCTAACTCCACCTTCCTCAGCATCAGGTCAAAATATCTGGACGAACCTGATTGGGCAAAGGTCCAGAATTACCTCGACGGCGGAGAAGCCCCCGTATTCAATTACCATCGCTTCTGGGCTCAGACAGAGGTTGCAGTCGCTACCGGTTTGTTTGCTAAGTTCTTT
>Clostridium_cellulovorans_743B_ADL52519.1
TATGTTCAACACTTTAAGGATATGTACGCTAAGATCCATAATGCAAACAATGGATACTTCAGTGATGAAGGAATACCTTATCACGCAGTTGAAACATTAATGGTTGAAGCACCAGACTATGGTCATGAAACTACAAGTGAAGCTTTCAGTTACTATATGTGGCTTGAAGCTATGAACGCTAAGCTTACTGGAGATTTCTCAGGATTCAAAAAAGCTTGGGATGTAACTGAAAAGTACATAATTCCAGGTGAGACTGATCAACCAAGCGCAAGTATGAGCAATTATGATCCAAATAAGCCAGCTACATATGCAGCTGAACATCCAGATCCAAGCATGTACCCATCTCAATTACAATTTGGTGCTGCTGTAGGTAAGGATCCATTATACAATGAATTAAAATCTACTTATGGAACTAGCCAAGTATATGGTATGCATTGGTTACTAGATGTTGATAACTGGTATGGTTTTGGTGGTGCAACAAGCACAAGCCCAGTATACATCAACACTTTCCAAAGAGGTGTTCAAGAATCTTGTTGGGAAACTGTGCCACAACCATGTAAAGACGAAATGAAGTACGGTGGAAGAAACGGTTTCTTAGATCTATTCACTGGTGATTCACAATACGCAACTCAATTTAAATATACTAACGCTCCAGACGCAGATGCTCGTGCAGTTCAAGCTACTTACTATGCACAATTAGCTGCTAAAGAATGGGGAGTAGACATCAGCTCATATGTAGCAAAATCTACTAAGATGGGTGACTTCTTAAGATATTCATTCTTTGATAAATACTTTAGAAAAGTTGGAAATTCAACACAAGCAGGAACTGGATATGATTCAGCTCAATACCTATTAAACTGGTACTATGCTTGGGGTGGTGGAATCAGCTCAAACTGGTCTTGGAGAATTGGATCAAGCCATAACCATTTCGGATACCAAAACCCAATGGCAGCATGGATATTATCAAATACATCTGACTTTAAACCAAAGTCACCAAATGCTGCTACAGATTGGAATAACAGTTTAAAGAGACAAATAGAATTCTATCAATGGTTACAATCTGCTGAAGGTGGTATCGCTGGAGGAGCTAGTAACTCAAATGGAGGAAGCTATCAAGCATGGCCAGCAGGTACTGCAACATTCTACGGAATGGGATATACTCCTCACCCAGTATACGAAGATCCAGGTAGTAACGAATGGTTTGGTATGCAAGCATGGTCAATGCAACGTGTGGCTGAATACTACTACAGTTCAAAAGATCCAGCAGCTAAATCATTACTTGATAAATGGGCTAAATGGGCTTGTGCAAATGTTCAATTCGATGATGCAGCTAAGAAATTTAAGATTCCTGCTAAATTAGTATGGACTGGACAACCAGATACTTGGACTGGATCATATACAGGAAATTCAAATCTTCATGTTAAAGTTGAAGCTTATGGAGAAGATCTTGGAGTAGCAGGTTCACTTTCTAATGCATTATCATATTATGCAAAAGCTCTTGAATCTAGCACAGATGCTGCAGATAAAGTAGCATATAACACTGCAAAAGAAACTTCTAGAAAGATACTTGATTACTTATGGGCAAGCTACCAAGATGATAAGGGTATAGCAGTTACTGAAACAAGAAATGATTTCAAACGTTTCAATCAATCTGTATATATTCCATCAGGTTGGACAGGAAAAATGCCTAATGGAGATGTAATCCAAAGTGGAGCTACTTTCTTAAGCATACGTTCAAAATACAAACAAGATCCATCATGGCCAAAAGTTGAAGCTGCTTTAGCAAATGGTACTGGTGTTGATATGACATACCACAGATTCTGGGGTCAAAGTGATATCGCTATAGCATTTGGAACATACGGTACATTATTC
>Clostridium_lentocellum_DSM_5427_ADZ85351.1
TATGAACAGAGATTTTTAGACCTGTATGAGGATATTAAAGATAATAGTAATGGCTATTTTAGTCCACAGGGCGTACCTTATCACTCTATTGAAACATTAATGGTTGAAGCACCTGACCATGGACATGAATCAACTAGTGAAACAGCTAGCTATTATGTTTGGTTAGAAGCTATGAATGGTAAATTCACAGGAGACTTTAGTGGTCTTAAAGAAGCTTGGAATGTTATTGAAAAATATTATATTCCAACAGATTTAGATCAACCAGGTCAAACAGATTACAATCCAAATAGCCCTGCTACATATGCATCAGAATATCCTTTGCCAGATTATTATCCTAGCCAATTACAATTTGGTTTACCAGTAGGTACTGACCCTATTGCTAATGAACTTAAAAGTACCTATGGAACTTCTAAAATCTATGGTATGCACTGGCTTATAGATGGTGATAACTTCTACGGTTATGGTAGAAGAGGAGATGGTGTATCAGCGCCTTCTTATATTAATACATTCCAACGTGGAGAACAAGAATCTACATGGGAAACTATTCCACAACCATCATGGGAAGATTTTAAATGGGGTGGAAAAAGTGGTTTCTTACCTTTCTTCACAGGTGATGCTAACTATTCAAAACAATGGAGATACACAAATGCACCAGATGCTGATGCACGTTTAGTACAAGCTATGTACTGGGCGAAAGACTGGGCAGAAGAGCAGGGCCAAAATATTGATACTTATGTAGCTAAAGCAAGTAAAATGGGTGACTACCTAAGATACGCTATGTTTGATAAGTATTTCATGAAGATTGGTGCACAAGGTAAAACACCAGGACAAGGTTATGAAGCAGCACACTACTTAATGTCATGGTATTATGCTTGGGGTGGTGGACTTGATGCTAACTGGAGCTGGAGAATTGGTAGTAGCCACAATCACTTTGGTTACCAAAGTCCAATGGCAGCTTGGGTTCTTTCAACAGATAGTGATATGATTCCAAAATCACCAAATGCTAAACGTGACTGGGCTAAGAGCTTAGATAGACAAATTGAATTCTATCAATGGTTACAATCTGCTGAAGGAGCTATTGCAGGTGGTGCAACTAACTCATATGGTGGATCTTATGAGAAGTATCCAGCAGGTACAAGTACTTTCTATGGTATGGCTTATGATGCTCATCCAGTATACGAAGATCCAGGTAGTAATCAATGGTTTGGTATGCAAGGTTGGTCAATGCAACGTATGGCTGAGTACTATTATGAATCAGGAGATTCAAGAGTTAAAGGCCTTCTTGACAGATGGGCTGCATGGGCTAAGTCAGAAATTCAATTATATGATGATGGTACTTTTGCTGTTCCTTCTACACTTCAATGGAGTGGACAACCAGATACATGGACAGGGTCTTACACAGGTAACAAGAACCTCCATGTAGATGTTATTAACTATGGTACAGACCTTGGTACAGTGGCTTCTATGGCTAATACACTTACTTTCTATGCAGCAGCAACTAAGAAATACTCTCCAGAACAAGATTATCAAAGTTATGTAGATATAACAAAAGAAGTATTAGATCGTATGTGGACACTTTATAGAGATGATAAAGGGGTAGCTGCACCTGAAGTTCGTGCTGACTACAAACGTTTCTTTGAACAAGAAGTTTATGTACCAAGTAATTACACTGGAAAGATGGCAAATGGAGATGAAATCGTACCAGGTGTAACATTTATTGAATTACGTTCTAAATATAAGAATGATCCAGACTTTGCAAGACTTGAACAAGCTTACAAAAACGGTGAAGACTTCGAAATTACATATCACAGATTCTGGGCACAAGCAGAAATCGCTATTGCAAATGGTACAATGGCTATGTTATTC
>Clostridium_polysaccharolyticum_WP_092478406.1
TACGCACAGAGATTTTTAGATATTTATAATACAGTAAAAGATGATGCTTCAGGATATTTCGATGAAAATGGTGTTCCTTACCATTCAGTTGAAACATTAATGGTAGAAGCTCCTGATCAGGGACATGAATCCACATCAGAAGCAGCTTCCTACTTAATCTGGTTAGAAGCTATGAAAGGTGCTGTTACAGGTGATTATTCAGAATTAGCAGATGCTTGGGACGTTGTAGAAAATTACTACATTCCTACATCAAAAGATCAGCCTGGCCAGACAGATTACAATACATCAAGCCCAGCTACATATGCTAGTGAATATGAAGATGTAACAAAATATCCTAGCCAGTTAGTATCTGGTGCAGCAGTTGGTTCTGATCCAATTGCTAACGAATTAAAGAGTGCTTATGGAAATCCATATATCTATGGTATGCACTGGTTAATTGACGTTGACAACTTCTATGGATTCGGTTTAAGAGGAAACAAGAATTCTACTAAACCAGTTTACATCAATACATATCAACGTGGTAGAGAAGAATCCTGTTTCGAAACTGTTCCTCAGCCATGCTGGGATGATTTAAAGAACGGTGGACCAAACGGATACTTAGACTTATTCACAAAAGACAATGGCTACTCTGCACAGTGGAAATACACTAACGCACCAGATGCTGATGCTCGTTTAATCCAGGCTATGTATGGTGCTAGAGATGCTGCTGAAGAAGATGGAGTTAATATTTCTAATTTAACAGCTAAAACAGCTAAATTAGGTGATTATTTAAGATACTCCATGTTTGATAAATACTTTAGAGAAATTGGAAGTCCTAAGAAAGCTGGAAGTGGACGTAGTTCACAGCATTATTTATTATCCTGGTACTATGCTTGGGGTGGTTCTACAACTCAGAGCTGGTCTTGGAGAATTGGCTGTTCACACTCCCATTTCGGATACCAGAGTCCATTTGCTGCATTTGCTTGTTCTCAAGACAGTGACTTCATTGGAAAAGCTTCTACAGGAAAATCTGACTGGACTAAGTCTTTACAGAGACAGAAAGAATTATACACATGGTTACAGTCTGACGATGGAGCAATCGCTGGTGGATGTACAAACTCCTGGAAAGGTGCATATGAAAATGTTCCTTCAGATGTAAGCACATTCTATGGCATGGGTTACACAGAACACCCAGTATACAATGACCCAGGAAGTAACAGATGGTTCGGTATGCAGGCTTGGTCTATGCAACGTATGTGTGAATATTACTACAGATCAGGAGATAAAGATGTTGCTAACTTAGTTAATAAGTGGGCTAATTGGGCTGAATCTCAAGTAACAGTAACAGATAAGACATTCTCTATTCCATCTAACTTAATTTGGCATGGTCAGCCAGACACATGGAGAGAAGGCCAGACAATCGAAGGATGGGAAGGAAAGAACAAAAACTTGACAGTTGAAGTTGAAAGCTATGGCGAAGACGTTGGTGTTGCTGGTTCATTAGCAAATGCATTATTATATGTTGCAGCTGCTAATAATAAATACAATACAGGTGATGTTGACAAATATAGAGATACAGCTATTGCATTAATTGACTGTATGCATGACAATTACATTGATGATAAGGGTGTTGCAGTAGAAAGTCCTTGGGATGCTGCTGAAAGATTCTTTACACAAGAAGTATATATTCCATCTGGCTGGAGAGGAACAATGCCTGACGGTTCTGTAATTGAACCAGGTGCTACATTCTTAAGCATCCGTCAGAGCTACAAGAATGATGCTGACTATGACAGAATCCTAGCTGCATATGAAAATAATGAAACAGTTATGATGAAATATCATAGATTCTGGGCTCAGGTTGAATATGCTGTTGCAAATGGCGTAGCTTCTAACCTTGCT
>Clostridium_puniceum_WP_077846710.1
TATCAAAAACGTTTTATGAGCTTATGGGGAAAAATTCATGATTCAGACAATGGTTACTTTAGAGAAATTACTGACAATGGTAAAACATTAAAGGTACCATATCATTCAATTGAAACAATGATGTGTGAAGCACCAGACTATGGTCATGAAACAACTAGTGAAGCTTATAGTTACTATATGTGGCTTGAGGCTATGTATGGAAAATTTACAGGTAACTGGTCAGAATTTGAACAAGCATGGGACTCAGCAGATAAATATATTATACCAGGTAGTAAAGATCAACCTGGAATGAATTCATATAATCCTAACAGTCCAGCGACACTTGCAAATGAATATTTATCTACTAATAAATATCCAAGTAAATTGCAATTTGGAGCACCAGTTGGTAGGGATCCAATTAGTGACGAATTAAAAAATGCATATGGAACAGGTGATATGTATGGAATGCATTGGCTTCTTGACGTTGATAACTGGTATGGTTATGGTAATCGTGGAGATGCAAGTAGTACTGCACCATCATATATAAACACATTCCAAAGAGGAGCAGATGAATCAGTTTGGGAAACAGTGCCTCAACCATCTTATGAAATGTTTAAATGGGGAGGTAAAAATGGATATTTAGATTTATTTACTGGTGATAATAATTATTCAAAGCAATGGCGTTATACAAATGCACCTGATGCAGATGCGCGTGCTATCCAAGCAACATATTGGGCTGATGAATGGGCAAAAACTCAAGGTAAGGATGTTACCAAATATGTTAGCAAAGCATCTAAAATGGGCGATTATTTAAGATACTCAATGTTTGATAAATACTTTAAACCTATGGGTATAGGATCAAATAATCAATTAAATACAAGTCAAAGTTATTTGATGTCATGGTATTATGCTTGGGGTGGAAGTGCTAATAGTGATTGGTCTTGGAAAATTGGAGCAAGTCATAATCACTTTGGATATCAAAATCCAATGACAGCATGGATAATGTCGGAAGATAGCGACTTTAAACCTAAATCAGCAAATGGTCAATCTGATTGGGATAAGAGTCTAGATCGTCAATTAGAATTCTATCAATGGCTACAATCTTCAGAAGGTGCTATAGCAGGTGGAGCAACTAACTCACTAACTACAGAAAGTGGAAGTTATAGCAAATATCCAGCAGGAACACCAACATTTTATGGTATGGCATATGATTATGCACCTGTATATCGTGATCCACCAAGTAATGACTGGTTTGGTATGCAAGTTTGGTCAATGCAACGTGTTGCTGAATTATATTATAAGACAGGTGATAAGAGAGCACAAGCTGTACTTGATAAATGGGCAAAATGGATTAAAAGTGTAGTTAAAGTTAATAGTAATGGAACATATTCAATACCAAATACATTAAGTTGGTCAGGACAACCAGATACATGGAATGGAACTTATACTGGAAATCCAGGACTTCATGTTAGTGTAAAAGATTATACAGTAGATGTTGGAATGTCATCGTCATTAGCTAATACATTAATATATTATTCTGCAGGAAAGCATAAACATTCGACTTATGACGAATCTTATACAAAATTAGCAAAAGGTATTTTAGATGGTATGTGGAACAATTCTCAAGATGATAAAGGCTTATCAGTTGCGGAAGAAAAAGACTTTAGTAGATTGTTTGAACAAGAAATATATATACCAGATGGATGGTCTGGAAAAATGCCTAATGGAGATGAAATTAAGCCAGGCGTGAAATTTATAGACATTCGTTCTAAATATAAACAAGATCCTGATTTTGCAAAGGTAGAAAAAGATTATAAAGCAGGAAAAAGTTCAGTATTTAAATATCATCGTTTTTGGCAAGAATCAGAAGCAGCTATAGCAAATGGTACTTACTCAATTCTAT
>Clostridium_roseum_WP_077832421.1
TATACTCAAAGATTTGAAACAATGTACAATAAAATGCATGATTCAAAAAATGGATACTTCAGCCAAGATGGCGTTCCATATCACTCAGTTGAAACCTTTATGGTAGAAGCACCAGATTATGGTCATGAAACTACCAGTGAAGCCTTCAGTTATTATATGTGGCTTGAATCAATGCAGGGAAAATTAACAGGAAACTTTAATGGAGTAGGAACTGCATGGGATACAGCTGAAAAATATATAATTCCATCACATCAAGATCAACCTGGTATGGGAAGATATGATGCATCTAAGCCAGCAACTTATGCACCAGAATGGGAAGATCCAAGTCAGTATCCAGCTAAATTAGATACAGGTGCTGTAAGAGGGCAAGACCCAATAAGCGATGAACTTAAAAACACATATGGAACTTCAGATATGTATGGAATGCACTGGTTAATGGATGTAGATAACTGGTATGGCTTTGGAAATCATGCGGATGGAACTTCAAGAAATTCATATATAAATACTTATCAAAGAGGAGAACAAGAATCTGTTTTCGAAACAATACCACAACCATGTTGGGATGCTTTTAAATATGGTGGAAAGAATGGATACTTAGATTTATTTACAGGGGATAATAGCTATGCAAAACAAGCTAAATATACAGATGCACCAGATGCTGATGCTCGTGCAATACAAGCAACTTATGAAGCAGCTCAAGCAGCTAAACAAGATGGAGTAGATTTAAGCTCAGTTATAGGTAAAGCTTCTAAAATGGGAGATTACTTAAGATATGCTATGTTTGATAAATACTTCAGAAAAATAGGAAACTCAACTCAAGCAGGAAATGGTAAAGATTCAATGCACTATTTACTTTCTTGGTATTATGCTTGGGGTGGATCTCAAAATGATGATTGGTCTTGGAAGATAGGTTGCAGTCACAGTCATTTTGGTTACCAAAATCCATTTACTGCATGGATACTTTCAACAGATGATAGCTTTAAACCAAAGTCAGCAACAGGTGCTAGTGACTGGGGTAAGAGTTTAACAACACAAGTAGATTTCTATCAATGGTTACAATCATCAGAAGGAGCTATAGCCGGTGGTGCTAGTAATTCAAATCATGGACGTTATGAAGCTTGGCCTACAGGTACAGCTACATTTGATGGAATGGGATATCAAGAAGAACCAGTTTACCACGATCCAGGTAGTAACACATGGTTTGGAATGCAAGCATGGTCAATGCAACGTATGGCTCAATATTACTACAATTCAAAAGATCCAAAAGCAAAAGCTTTACTTGATAAATGGGTTAAATGGGTTAAGTCTGTAGTTAAGGTAAATGCAGATGGAGCTAATACATTTGAAGTACCATCAACATTAAGTTGGAAGGGTCAACCAGATACATGGAATGGAACTTATACTGGAAATCCTGGTTTACATGTAAGTGTTGATTCATATAGCCATGATATAGGAACAAGTTCATCACTTGCAAATACACTTGCATACTATGCAGCAGCTACAGGAGATAAGGATGCACAAACACTTTCAAAAACTATACTTGATGATATCTGGGCAAATTACCAAGACGATAAGGGTGTATCATCACCAGAAGTAATGAGTGCTTATAACCGTATTTTCAATCAAGAAGTATATGTTCCACAAGGTTGGACAGGAACAATGCCTAATGGAGATGTAATTAAATCAGGAGATAAATTTATAGACATACGTTCAAAATATAAGAATGATCCTGATTATGCTAGAGTTAAAGCTGATGTTGAAGCAGGAAAATCAAGCACATTCAACTACCACCGTTTCTGGGCTCAAAGTGAATATGCTATAGCTAACGCAGCATATGGAACTTTATTC
>Clostridium_saccharoperbutylacetonicum_N14(HMT)_AGF55628.1
TATCAACAACGTTTCATGACTATGTGGGGAAAAATTCATGATTCTAAGAATGGATATTTTAAGAACTTTACTGATGGGGGAACAACTTTAAAAGTACCATATCATTCAGTTGAAACATTTATGTGTGAAGCACCAGATTATGGACATGAAACAACAAGTGAAGCGTATAGTTATTATATGTGGCTTGAAGCTATGTATGGAAAATTCACAGGTAACTGGAATGAATTTAAAAATGCATGGGATTCAGCAGATAAATATATTATTCCTCATGGTCAAGATCAAGCGGGAATGAATGCGTATAATCCGAATAGCCCAGCAACTCTTGCTAATGAATATCCAACTATAAATAAGTATCCAAGTAAATTACTATTTGGAACACCAGTTGGAAAAGACCCAATTAACAATGAGTTAAAAAATGCATATGGTTCAGGGGAAATGTATGGAATGCATTGGCTTCTTGATGTTGATAACTGGTATGGCTATGGTAATCGTGGAGATGCAAATAGTAATGCTCCAGCATATATAAACACATTCCAAAGAGGATCAGAAGAATCAGTTTGGAAAACAGTACCTCAACCATCCTATGAAACTTTTAAATGGGGAGGGAAAAATGGATATTTAGATTTGTTTACAGGAGATAATAATTATTCAAAGCAATGGCGTTATACAGATGCACCAGATGCTGATGCTCGTGCTATTCAAGCAACATATTGGGCTGATGAATGGGCAAAAACTCAAGGTAAGGATGTTAGCCAATATGTAAGTAAAGCATCAAAAATGGGTGATTACTTGAGATATTCTATGTTTGATAAATATTTTAAACCTATTGGAGTAGGAGCAGATCAGCAAACAGAGGCTTCTGGTCAGCATTATTTACTTTCATGGTATTATGCTTGGGGCGGTGGCGCTGGTGGAGACTGGTCTTGGAAAATAGGATGCAGTCATAACCACTTTGGATATCAAAATCCAATGACAGCATGGGTAATGTCAAAGGATGCAGATTTTAAACCTAAATCATCTGGTGGTGCGTCAGATTGGAATAAGAGTTTAGATCGTCAATTGGAATTATATCAATGGCTTCAATCTTCAGAAGGTGGTATAGCTGGTGGAGCAACAAATTCACTCACAACTGATGCTGGAAGTTATCAAAAATACCCAGAAGGTACACCAACCTTCTATGGAATGGCTTATGACTGGCAGCCAGTATATCATGATCCACCAAGTAACAACTGGTTTGGTATGCAAACATGGTCAATGCAACGTGTAGCTGAATTATATTACAAAACAGGAGATAAGAGGGCACAAGCTGTACTTGATAAATGGACAAAATGGGTTAAGAGTGTAGTTAAACTCAATGATGATGGAACTTATGCAATACCAAATAACTTAACATGGTCAGGACAACCAGATACATGGAATGGAACGTATACAGGAAATCCAGGTCTTCATGTGGATGTAAAAGATTATTCACAAGATGTTGGAGTAACATCATCATTAGCTAATACATTAACTTATTATGCGGCAGCAAGTAATAAGTATTCAACATTTGATAAAGACTCTGCGAAGCTTGCAAAAGAACTTCTTGATCGTATGTGGAAATTAGACCAAGATAGCAAAGGATTATCAGTAGAAGAAGAACGTGCTGATTATAGTAAGATATTTGACACTAAGGTATATATTCCAGACGGATGGAGTGGAAAAATGCCTAATGGAGATGTAATTAAACCAGGTGTATCATTCTTAGACATTCGTTCTAAATATAAGCAAGATCCAGATTTTGCAAAGGTAGAAGAAGCTTATAAAGAAGGAAAAGCTCCAGTATTTAAGTATCATCGTTTCTGGGCACAGTCAGAAGCTGCCATAGCAAATGGTGCATACTCAATTTTATCT
>Clostridium_saccharoperbutylacetonicum_WP_077361848.1
TATCAACAACGTTTCATGACTATGTGGGGGAAAATTCATGATTCTAAGAATGGATATTTTAAGAACTTTACTGATGGGGGAACAACTTTAAAAGTACCATATCATTCAGTTGAAACATTTATGTGTGAAGCACCAGATTATGGACATGAAACAACAAGTGAAGCGTATAGTTATTATATGTGGCTTGAAGCTATGTATGGAAAATTCACAGGTAACTGGAATGAATTTAAAAATGCATGGGATTCAGCAGATAAATATATTATTCCTCATGGTCAAGATCAAGCGGGAATGAATGCGTATAATCCGAATAGCCCAGCAACTCTTGCTAATGAATATCCAACTATAAATAAGTATCCAAGTAAATTACTATTTGGAACACCAGTTGGAAAAGACCCAATTAACAATGAGTTAAAAAATGCATATGGTTCAGGGGAAATGTATGGAATGCATTGGCTTCTTGATGTTGATAACTGGTATGGCTATGGTAATCGTGGAGATGCAAATAGTAATGCTCCAGCATATATAAACACATTCCAAAGAGGATCAGAAGAATCAGTTTGGAAAACAGTACCTCAACCATCCTATGAAACTTTTAAATGGGGAGGGAAAAATGGATATTTAGATTTGTTTACAGGAGATAATAATTATTCAAAGCAATGGCGTTATACAGATGCACCAGATGCTGATGCTCGTGCTATTCAAGCGACATATTGGGCTGATGAATGGGCAAAAACTCAAGGTAAGGATGTTAGCCAATATGTAAGTAAAGCATCAAAAATGGGTGATTACTTGAGATATTCTATGTTTGATAAATATTTTAAACCTATTGGAGTAGGAGCAGATCAGCAAACAGAGGCTTCTGGTCAGCATTATTTACTTTCATGGTATTATGCTTGGGGCGGTGGCGCTGGTGGAGACTGGTCTTGGAAAATAGGATGCAGTCATAACCACTTTGGATATCAAAATCCAATGACAGCATGGGTAATGTCAAAGGATGCAGATTTTAAACCTAAATCATCTGGTGGTGCGTCAGATTGGAATAAGAGTTTAGATCGTCAATTGGAATTATATCAATGGCTTCAATCTTCAGAAGGTGGTATAGCTGGTGGAGCAACAAATTCACTCACAACTGATGCTGGAAGTTATCAAAAATACCCAGAAGGTACACCAACCTTCTATGGAATGGCTTATGACTGGCAGCCAGTATATCATGATCCACCAAGTAACAACTGGTTTGGTATGCAAACATGGTCAATGCAACGTGTAGCTGAATTATATTACAAAACAGGAGATAAGAGGGCACAAGCTGTACTTGATAAATGGACAAAATGGGTTAAGAGTGTAGTTAAACTCAATGATGATGGAACTTATGCAATACCAAATAACTTAACATGGTCAGGACAACCAGATACATGGAATGGAACGTATACAGGAAATCCAGGTCTTCATGTGGATGTAAAAGATTATTCACAAGATGTTGGAGTAACATCATCATTAGCTAATACATTAACTTATTATGCGGCAGCAAGTAATAAGTATTCAACATTTGATAAAGACTCTGCGAAGCTTGCAAAAGAACTTCTTGATCGTATGTGGAAATTAGACCAAGATAGCAAAGGATTATCAGTAGAAGAAGAACGTGCTGATTATAGTAAGATATTTGACACTAAGGTATATATTCCAGACGGATGGAGTGGAAAAATGCCTAATGGAGATGTAATTAAACCAGGTGTATCATTCTTAGACATTCGTTCTAAATATAAGCAAGATCCAGATTTTGCAAAGGTAGAAGAAGCTTATAAAGAAGGAAAAGCTCCAGTATTTAAGTATCATCGTTTCTGGGCACAGTCAGAAGCTGCCATAGCAAATGGTGCATACTCAATTTTATCT
>Clostridium_sp._12(A)_WP_024835187.1
TATCAAAACAGGTTCCTGGAACTAAGAGAAGATATTGTGGATCCGGAAAATGGGTATTTCAGCTCTAAGGGGATTCCATACCATTCTATTGAGACTTTGAACGTGGAAGCTCCTGATTATGGACATGTTACTACCAGTGAAGCGTTCAGCTATTATATTTGGCTGGAGGCTATGTATGGTAAATTCTCAGGAGATTTCAACGAATTCAAAACAGCCTGGGACAAAGCAGAAACATACATGATTCCAACGGATAAAGATCAGCCAGATTCCAGTATGAGCAAATATCAGGCCAGCAAACCCGCTACCTATGCTCCTGAGTTTGAATTACCGGACAAATATCCTGCACCATTGAATTCCGGTGCAGCGGTTGGTGTCGATCCCATTAACAGTGACCTTGTATCTACCTACGGCAAGGGCACCATGTATGGAATGCACTGGCTGTTAGATGTTGATAACTGGTATGGTTTTGGAAGCAGAGCTGATGGTGTGACAGCTCCATCCTATATCAATACATTCCAGAGAGGAAAAGAGGAATCCGTGTTTGAGACGGTTCCGCAGCCATGCTGGGACGCTATGAAATTTGGCGGCAAGAATGGGTATCTTGATCTTTTTACAGGAGACAGCAACTATGCAGCTCAGTTTAAATATACAGATGCACCAGATGCAGATGCCAGAGCCATTCAGGCTACTTACTGGGCAGACGAATGGGCGAAAGACCATGGCGTTAACCTTGGAACTTATAACAAGAAAGCCAGTAAAATGGGTGATTACTTAAGATATGCCATGTTTGATAAATACTTCCGCAAAATTGGTGCTCCGACTGTTGCCGGTACCGGATATGATGCAGCTCATTATCTGATGTCCTGGTATTATGCATGGGGTGGCGGAGTAAACGCTGACTGGTCATGGAAAATCGGTTGCAGCCATAATCACTTTGGTTATCAGAACCCAATGGCAGCCTGGATTTTATCAGAAAATAATGATTTAAAACCTCAATCCCAGAATGGAGCCAGAGACTGGGAAAAGAGTCTTGACAGACAGCTTGAATTCTATCAGTGGCTGCAGACCTCTGAAGGTGCAATTGCAGGTGGAGCCAGCAACTCTTATAATGGCCGTTACGAAACATGGCCGGCAGGAACATCTACCTTCTACGGTATGGGCTATGAGGCCAACCCTGTTTATGCAGATCCGGGAAGCAATACCTGGTTTGGATTCCAGGCATGGTCCATGCAGCGTGTCGCTGAATTATATTATAAGACGGGAGATACCAGAGCAAAAGACCTTCTGGATAAGTGGGTAGGCTGGATTAAGACAGTAGTAAAACTGAATAGTGATGGTACCTTTGAAGTTCCAAGCGGACTTGACTGGTCCGGACAGCCAGATACCTGGACCGGAACCTACACTGGAAATCCTAATCTCCATGTAAAAGTTACTGGTTACAGTGCAGACCTTGGTGTCTCTGGTTCTCTTGCAAATACGTTACTGTACTACAGCAAAGCATCTGGCGATGACGAAGCAAGAGTACTGGCTAAGGAACTGTTAGACCGTATGTGGACATTATACAGAGATGATAAGGGACTTGCAATACCAGAGAAAAGAGCTGACTACAAGCGTATCTTTGATCAGGAAATCTTTATCCCAGCCGGTTGGACAGGAAAGATGCCTAATGGCGATGTAATTAAACCTGGAGTTAAATTTATTGACATTCGTTCCAAATACAAAACTGATCCAGATTATCAGAAGCTTCTCACTGCTTATAACAATAATACACCTGTGGAATTAACTTACCACCGCTTCTGGGCACAATGTGATATCGCTATTGCAAATGGCGTATATTCTCTCCTTTTT
>Clostridium_sp._BNL1100_WP_014313402.1
TACCAGGATCGTTTCGAATCCATGTACAGCAAGATTAAAAATACTTCAAACGGATATTTCAGTCCTGAGGGAATTCCGTACCACTCAGTAGAAACATTAATGGTAGAAGCTCCTGACTATGGACATGTTACCACAAGTGAAGCTATGTCCTACTATATGTGGTTGGAAGCAATGCATGGAAGATTTTCCGGAGATTTTACAGGCTTTGATAAGTCTTGGTCAGTTGCTGAAAAGTATTTGATCCCGACAGAACAGGATCAACCTAATGTAAGTATGAGCAAGTATGATCCTAACAAGCCTGCTACATATGCTCCAGAATTCCAAGACCCAAGCAAATATCCTTCTCCGTTGGATACAAGTCAACCTGTTGGTAAAGATCCAATTAATTCACAATTGACTTCAGCATACGGAACCAGCATGATGTATGGAATGCACTGGATTTTGGACGTTGATAACTGGTATGGATTTGGTCAAAGAGGAGACGGTACAACTAGACCGTCCTACATCAATACTTTCCAAAGAGGTGAGCAGGAGTCAACTTGGGAAACCATACCTCAACCGTGCTGGGATGCACATAAATTTGGTGGACAGTACGGATTCCTGGATCTCTTTACAAAGGATACAGGTACTCCGGCAAAACAATTCAAATACACAAATGCTCCAGATGCTGATGCTCGTGCAATTCAAGCAACTTACTGGGCTGACCAGTGGGCAAAAGAACAAGGTAAGAGCGTAAGCACAGACGTAGGTAAGGCATCAAAGATGGGTGATTACCTCAGATATTCATTCTTTGATAAGTATTTCAGAAAGATCGGACAACCTTCACAGGCTGGTACCGGATATGATGCAGCACATTATCTGCTTTCATGGTATTACGCATGGGGTGGTGGAGTTGACTCCAACTGGGCTTGGATAATCGGTAGCAGTCATAACCATTTCGGTTACCAGAATCCATTTGCAGCTTGGGTACTTTCAACGGATGCAAGCTTCAAGCCTAAGTCATCAAATGGTGCAACTGACTGGGCAAAGAGTTTGGACAGACAGCTTGAATTCTATCAGTGGTTGCAGTCATCAGAAGGTGCTATTGCCGGTGGTGCTACAAACTCATGGAATGGACGCTATGAATCAATTCCTGCAGGTACTTCAACATTCTACGGAATGGGTTATGTAGAAAACCCTGTATATGCTGATCCAGGCAGTAACACTTGGTTTGGTATGCAGGTATGGTCAATGCAGCGTGTAGCTGAATTGTACTATAAGACTGGCGATGCCAGAGCTAAGACACTCTTAGACAAATGGGCAAAATGGATTAACGGCGAAATCAAGTTTAATGCTGACGGAACATTCCAGATTCCTAGTACAATTGACTGGGATGGACAGCCGGATACTTGGGATCCGACAAAAGGATATACTGGAAATGCAAACCTGCATGTTAAGGTTGTTAACTATGGTACTGACCTTGGTTGTGCTTCTTCACTTGCAAACACATTGGCTTACTATGCTGCTAAATCAGGAGATACAACTTCTAGAGATAATGCTAAGAAGCTTCTTGACTCAATGTGGACTAACTATAGCGATTCAAAGGGTATATCAGTTGTTGAACAACGTAATGATTACCACAGATTCCTTGACCAGGAAGTTTATGTACCGGCTGGTTGGACTGGAAAAATGCCTAACGGAGACGTAATCAAATCTGGTGTTAAATTCATAGACATTCGTTCCAAGTACAAGCAGGATCCTGAATGGCAGACAATGGTTGCTGCATTGCAGGCAGGACAGGTTCCTACACAGAGATTACACCGTTTCTGGGCTCAGAGTGAATTTGCAGTTGCAAATGGAGTATATGCAGTACTCTTC
>Clostridium_sp._CT4_QAA33059.1
TACCAACAAAGATTCTCAACACTCTACAACAAGATTCATGACTCAAAGAACGGTTACTTCAGTCCACTGGGGATTCCTTATCATTCAGTTGAAACCCTTATGGTTGAAGCACCTGATTATGGACACGAAACCACCAGTGAAGCTATGAGCTATTATACTTGGATTGAAGCTATGAATGGTAGATTCACAGGCAATTGGAATGGATTAACTAAAGCTTGGGATACTATGGAAAAGTATATGATCCCAACTCATGATGATCAACCAACCAATTCCACTTACGATCCAAATAAACCAGCAACTTACGCTGGTGAATACGAAACACCTGATAAATATCCTAGCCAGCTTCAGCCAAGTGTTCCTGTTGGTAAGGATCCTATAGCTAACGAATTGAAGGCAGCCTATGGAACAAGTGATATTTATGGTATGCATTGGCTTCTAGATACTGATAACTGGTATGGTTATGGTACTAGAGCAGATGGAAAAACAGCTCCATCCTATATAAATACTTTCCAAAGAGGTAAGCAGGAGTCAGTTTGGGAAACAGTTCCTCAGCCTTCCTGGGATGAAATGAAGTTTGGTGGAAAGAATGGTTATCTTGATTTATTCACTGGAGATTCAAGTTACTCTAAACAATGGAAGTATACCAATGCTCCAGATGCTGATGCTCGTGTAGTTCAAGCTATGTATTCAGCTGATAACTGGGCAAAAGAGCAAGGGGTAGATCTTTCAAGCCTAGTTCAAAAGTCTTCTAAGATGGGAGATTACTTAAGATACTCCTTCTTTGATAAGTACTTTAAGAAAATAGGTTCGCAGGATATTAATAGTGCAGCTACTGGATATGACAGTTCTAGCTATCTAATGTCGTGGTATTATGCATGGGGTGGAGGAGTAGGTTCAAACTGGTCTTGGAGAATAGGTTCAAGCCATGATCACTTTGGTTACCAAAATCCATTAGCTGCATGGGTGCTTTCAACAAACAGCGACTTTAAACCTAAGTCTACAAATGGTGCTACAGACTGGGGAAAGAGTTTAAATAGACAATTAGAATTCTATCAATGGTTACAATCTTCAGAAGGAGCTATAGCAGGAGGAGCTACTAACTCTTACAATGGAAGATATGAAAAATATCCAGCAGGTACTTCAACCTTCTACGGTATGGCATATGTACCAAATCCAGTGTATGAAGATCCAGGCAGCAATACCTGGTTTGGTATGCAGACTTGGTCAATGCAACGTATGGCTGAATATTATTACAACACAGGAGATACCAAGGCTAAGGCACTACTAGATAAATGGGTAAAATGGGTTAAACCTGAAGTTAAACTTAACGTGGATGGTACTTTCCAAGTTCCTTCAACTATTGATTGGTCAGGTCAACCAGATACTTGGAACGGAAGTTACACTGGCAATCCAAATCTTCATGTAAAGATAGTTAATTACTCAACAGATTTAGGTGTAAGTGCTTCACTTGCAAACACATTACTATACTATAGTGCAGCAACTCAAAAATATACTCCTACAGCTTTTGATGACAAGGCCAAAGATATAGCTAAACAATTACTAGATAGAATGTGGAAGCTTTACAGTGATGATAAGGGACTTTCAGCTCCAGAAGCTCGTAATGACTATAACAGAATGTTTGATCAAGAAGTATATATACCAAGTACTTTCTCTGGTACAATGCCAAATGGTGATGCTATAAAACCTGGTATTAAGTTCATAGATATACGTTCAAAATACAAGAATGATCCTGATTATGCAAAGGTTAAAGCTGCATATGATAAGGGCGAATCACCAGTATTTAACTATCATAGATTCTGGGCAGAATGTGAAATTGCTATAGCAAATGGAACTTATGCAAATCTTTTT
>Clostridium_sp._DSM_8431_WP_090012427.1
TACAAGGACAGATTCTTAGAATTAAGAGAGAATCTTAATGATCCTTCAAATGGATACTATAGACAAATGGATAATGGATTAAAGATTCCATATCACAGCCGTGAAACTTTCCTTTGTGAAGGTCCTGACTATGGTCATGAAACTACAAGTGAAACTTATAGTTACTATGTATGGCTAGAAGCTATGTATGGTAAATTTACAGGTGACTGGACTCAATTCAGTGATGCTTGGAAATCACTTGAAACTTATATAATTCCACAAGATAAGGATCAACCAAATAATGATGCATATAAGGCAGACGATCCAGCTGATTATGCTGAAGAATTTTTATCAACAAGCAAATATCCAACAGAATGTAATGGTCAAACTCATGTTGGTAAAGATACATTAAGCCAAGAATTAAAATCAACTTATAAGACTGATAATATTTATGGTATGCACTGGTTACTAGATACAGATAACTGGTATGGATATGGTACTCATGGAGAAGATGGTTCTTCAGGATACACTCAAGATGGTGAACCAGTATTCATCAACACTTATCAAAGAGGAGCTAATGAATCAGCATTTAAGACTGTAACACATCCATCATGGGATGATTGTAAGACTTATGGAGCTGGAGATAAAGCTGGATTCTTAAAATTATTCAATGGTTCAGATACTCACCAATGGAGATATACAATAGCTTCAGATGCTGATGCAAGAGCTATTCAAGCAACTTACTGGGCTGATAAATGGTCTAAAGATGATAATGAGGGACAAAGCCAAGTAACTGCTGATGTTGCTAAAGCAACAAAACTTGGAGATTATTTAAGATATTCAATGTTTGATAAATACTTCAGAGCAATTGGATGCCAAGATAATGCATATGCTTCAGGTACTAACAAACATTACTTACTTGGATGGTACTATTCATGGGGAGCTGATACTGATTTTGAACAATCATGGAATGGTTCATGGGCTTGGAGAATTGGATGTTCTCATAACCACTTTGGATACCAAAACCCAATGGCTGCATGGATATTATCTAATGATAATGCTGATAATGGTACTAAGGACTTTACTTCTAAGACTAAGACTGGTAAACAAGACTGGACTCAAAGTTTGGAAAGACAAGTTGAATTATATCAATGGCTACAATCAGATGAAGGTGCTATAGCTGGTGGATGTACTAACTCTTACACTACTGATAATGGAAGCTATCAAAAATATCCAGCAGGAAGCTCAACATTCTACGGAATGGTTTATGATGAAGCTCCAGTATACTTAGATCCACCAAGTAATAGATGGTTTGGTATGCAAGTATGGTCATTACAACGTCTAGCTGAATACTATTATGAAACTGGAGATGTTAGAGCTCAATCAGTTCTTAATAAGTGGGCTAAGTGGGCTATGAATAATACTAAGTTCACAAGTGATTCATATCAAATGCCAGCAAACCTTGGATGGTCAGGTCAACCAGGTACTTGGGATGAAAAGAATAAGACTAGCGACAATAGCAACTTACATGTTACTGTTGATGCTTACACTGATGCTGATATCGGAGTTGCAGGTTCATATGCTAACACATTATTCTATATCAGTGCTGCAAACAACAAGTATAACTATGCAGATACAGATACTACAGCAGCAACTAAGGAAACTGGTGAAAAGATCCTTGATATCATGTGGAATAGCTACAAAGATGACTATGGTATAGCTAAGGCAGAAGAAATAAATCCTAAGAACTACTTTGATAGTGAAATATATATTCCAAGTTCATTCACTGGAAAGATGGGTAACGGAGATGTAATTAAGTCAGGAGTTAAGTTTATAGATATACGTTCAGGATATAAGAATGATCCAGACTACGCTAAGGTAAAAGCAGCTTATGACACTAATACAACTGCAAGCATGACTTACCACAGATATTGGGCACAAGTTGATGCAGCTTTAGCTTATGGTACTCATGAAATCTTATTC
>Clostridium_sp._KNHs205_WP_081848643.1
TATCAGGATAGATTCTTAGAGTTATGGGGAGATATTACAGATCCTGATAATGGTTATTTTAGTCCTCAGGGGATTCCTTATCATTCTATTGAGACACTAATTGTGGAAGCACCGGATTACGGTCACGTAACTACCAGTGAAGCAATGAGCTATTATATGTGGCTTGAAGCCATGTATGGCAAATTCACCGGTGATTTTTCCGGCTTCAAGAAAGCCTGGGATGTAGCAGAAACATATATCATTCCCACGGAAGCAGACCAACCTAATTCCAGTATGAGCAAATATAATGCCAGCAAACCGGCAACCTATGCTCCGGAATGGGAATTAACAAGTCTTTATCCCGCACAGTTGGATTTCAATGCGGCAGTTGGAAGTGACCCAATTAACAATGACCTTGTATCTACCTATGGAACAAATACCATTTACGGTATGCACTGGCTCTTGGATGTGGATAACTGGTATGGTTACGGCAGAAGGGGAGACGGCGTATCCACACCATCTTATATCAATACCTTCCAAAGAGGCAGAGAAGAGTCCACTTGGGAAACCATTCCTCAGCCTAGCTGGGATGCTATGAATTTCGGCGGGAAGAATGGTTATCTGGACTTGTTTACCGGAGACAGCAATTATGCATCACAATTCAAATATACCAATGCACCCGATGCAGATGCCCGTGCCGTACAGGCAACTTACTGGGCAGATCAATGGGCAGATGAAGTTGGTGTAAATCTTGGCACCTATAAAGGGAAAGCCAGTAAAATGGGGGATTATTTAAGATATTCAATGTTTGACAAGTACTTTAGAAAGATCGGTTCGCCTACTGTGGCAGGAACTGGCTATGATTCTGCTAGTTATCTGTTATCCTGGTATTATGCATGGGGTGGCGGTATTAGCTCCAATTGGGCCTGGAAGATAGGCAGCAGCCATAATCATTTCGGTTATCAGAATCCTATGGCAGCCTATATTCTTTCAGAAGAAGCTGATTTTAAACCTGCTTCTGCCAATGGTGCTACGGATTGGGGTGTAAGCCTTGACAGACAGCTGGAATTCTATCAGTGGCTGCAGTCCTCAGAAGGTGCCATTGCAGGCGGTGCCAGCAATTCAAACAATGGCCGTTACGAAGCCTGGCCTGCAGGAACAGCAACCTTCTATGGTATGGGGTATGAAGAGAATCCTGTATACGCTGATCCTGGCAGTAATACCTGGTTCGGTTTCCAGGCTTGGTCCATGCAGCGTGTCGCAGAATTGTACTATAAGACCGGTGATACCAGAGCAAAAGCTATTCTGGATAAATGGGTAAGCTGGATTAAAACGGTTGTTCAGTTAAACAGTGACGGTACCTTTGCTATTCCAAGCAATATTGACTGGAGTGGTCAGCCGGATACCTGGAATGGAACCTATACCGGTAATTCTAACCTGCATGTTACTATAACCAGTTATGGTACTGATCTTGGTGTAGCAGGTTCTTTGGCTAATGCCTTATTGTATTACAGTAAAGCCTCCGGCGATGATGAATCAAGAGTCATTGCCAAGGAACTCTTAGATCGTATGTGGACTCTGTACAGAGATGATAAGGGTCTGGCAGCTCCGGAAGCAAGAGCAGATTATAACCGCTTCTTCGACCAGGAAGTATTTGTTCCGGCAGGCTGGACAGGTAAGATGCCCAATGGCGACGTAATCAAGTCCGGTATAAAATTCCTTGATATCCGTTCCCAATATAAAGATGATCCGGATTACCAGAAGGTGCTGGATGCTTATAATAATGGAACAGATCCAGAATTTTATTATCATCGTTTCTGGGCACAGTGTGATATTGCAATTGCAAATGGTATATATTCCATCCTCTTT
>Clostridium_sp._MarseilleP2415_WP_077610946.1
TATCAGGAAAGATTCATGGAACTATGGAAGGAAATCCATGATCCTGAAAACGGATATTTCAGTTCCCAGGGAATCCCTTATCATTCCATAGAAACTCTGATGGTAGAAGCGCCGGATTACGGTCATGTTACTACCAGTGAAGCCTTGAGCTATTATATGTGGCTTGAAGCCATGTATGGTAAATTTACCGGTGATTTCTCCGGATTTAAAAAAGCCTGGGACATTACGGAAACTTATATGATTCCAACGGAACAAGACCAGCCGAACAGCAGCATGGCTCAGTATAGTGCCGGCAAACCGGCAACCTACGCACCTGAATGGGAGCTGCCGAGTCTTTATCCTGCGCAATTGGATTTTGGCGCAGCGGTAGGGGCAGATCCAATCCATAATGAATTGGTGTCCGCCTACGGAACTTCTACTATTTACGGAATGCATTGGCTGCTGGATGTAGATAACTGGTACGGTTTTGGCAAACGGGGGGATGGCGTGTCTACCCCGTCCTATATCAATACATTCCAGAGAGGAAGACAGGAATCTACCTGGGAAACAATCCCACAGCCCTGTTGGGAGGACATGAAATTCGGCGGCAGAAACGGATACCTTGATCTGTTTACCGGAGACAGTAATTATGCAAAACAGTTTAAGTATACCAATGCGCCGGATGCGGATGCTCGTGCAGTACAGGCAACTTACTGGGCAGACCAGTGGGCCGGTGAATATAATATAGACCTTGACACTTATGATGGGAAAGCAATTAAAATGGGTGACTATTTAAGATATGCCATGTTTGATAAATATTTCCGCAAAATTGGCTCATCCTCTACTGCCGGTAAGGGTTATGATGCTGCTCATTATCTGCTTTCCTGGTATTATGCATGGGGCGGAGGTGTAAACGCTAACTGGGCCTGGAAAATCAGCTGCAGCCACAGCCATTTTGGTTACCAGAACCCTATGGCAGCCTGGATATTATCACAAGACGACGAATTCAAACCGCTTTCCCAGAATGGTGCAAAAGATTGGGGAAAGAGCCTGGACAGGCAGTTGGAATTCTATCAGTGGCTGCAGTCTGCAGAAGGTGCGATCGCAGGCGGTGTCAGCAATTCCAATAACGGCCGTTATGAAAGCTGGCCGTCAGGAACCGCAACTTTTTATGGCATGGGTTATCAGGAACATCCTGTATATGCTGATCCGGGAAGCAATAGATGGTTTGGTTTCCAGGCATGGTCGATGCAGCGTGTAGCGGAATATTATTATAAAACAAAGGATTCCAGGGCAAAAGATATACTGGACAAATGGGTGAGCTGGGTTAAAACAGTAGTAAAACTGAATGATGACGGAACGTTTGCAATCCCTGACAATTTAGCCTGGTCAGGCCAGCCTGATACATGGACAGGAACCTATACCGGCAATCCGAATCTGCATGTAAAGGTGAGCAGCTATGGGACTGACCTTGGTATAACAGGCTCTCTTGCCAACACCTTGCTGTACTACAGTAAAGCTTCCGGTGATGATGAAGCCAGAGTACTTGCCAAAGAATTATTAGACCGTATGTGGAACTTATACAGAGATGACAAAGGCCTTTCCGCTCCGGAAAAGAGAGATGACTACAAACGTTTCTTTGAACAGGAGGTCTATGTACCGGCTGGCTGGACAGGTACCATGCCAAACGGAGACCCGATTAAAGAGGGAATCAAATTTTTTGATATCCGTTCTAAATATAAAGATGATCCTGATTTCCAGAAGGTTCAGGACGCTTATAATAACGGAACCGCTCCGGAATTTAATTACCACCGCTTCTGGGCAGAGTGTGATATTGCTTTAGCTAACGGTGTATACTCCATGCTGTTT
>Clostridium_sp._MarseilleP2415_WP_077613328.1
TATCAGAAAAGATTCATGGAACTATGGGAGGAACTTCATGATCCTGAAAACGGATATTTCAGTCCGCAGGGAATCCCTTATCATTCCATAGAAACTCTGATGGTGGAAGCACCGGATTACGGTCATGTGACCACCAGTGAAGCGATGAGTTATTATATGTGGCTTGAGGCTATGTATGGCAAGTTTACCGGTGATTTCTCCGGATTTGAAGAAGCCTGGGATATTGCGGAAACTTATATGATTCCAACGGAAAAAGACCAGCCGAACAGCAGCATGTCTCAGTACAATGCCAGCAAACCGGCAACCTATGCACCTGAATGGGAACTGCCGAGTCTTTATCCGGCACAATTGGATTTCGGTGCAGCGACAGGAACAGATCCGATCCACAATGAATTGGTGTCCGCCTACGGCACTTCTACTATGTACGGAATGCATTGGCTGCTGGATGTAGATAACTGGTACGGTTTTGGCAGCCGGGGAGATGGCGTGTCTACCCCATCCTATATCAATACATTCCAGAGAGGAAGGGAGGAATCTACCTGGGAAACAATACCACAGCCATGTTGGGATGACATGAAATCCGGCGGTAATAACGGATACCTTGATCTGTTTACCGGAGACAGTAATTATGCAGAACAATTTAAGTATACCGATGCGCCGGATGCGGATGCACGTGCGGTACAGGCTACATACTGGGCAGACCAGTGGGCCGATGAATATGGGGTGGACCTTGGAACCTATACTGGGAAAGCCGGCAAAATGGGTGACTATTTAAGGTATTCCATGTTTGATAAATATTTCCATAAAATTGGCTCGCCATCTACTGTCGGTACAGGTTATGACGCGGCTCATTATCTGCTTTCCTGGTATTATGCATGGGGCGGCGGCACAAACGCAAACTGGGCCTGGAAAATCGGCTGCAGCCACAGCCATTTTGGTTACCAGAACCCTATGGCAGCCTGGGTATTATCACAAGATGACGAATTTAAACCGCTTTCCCGGAATGGTGCAAGTGATTGGGGAAAGAGCCTGGACAGGCAGTTGGAATTCTATCAGTGGCTGCAGTCTTCAGAAGGCGCGATTGCGGGAGGTGTCAGCAATTCCAATAACGGCCGTTATGAAAGCTGGCCGTCAGGTACCGCAACCTTTTATGGTATGGGGTATCAGGAAAACCCTGTATACGCTGATCCGGGAAGCAATACCTGGTTTGGTTTCCAGGCATGGTCGATGCAGCGTGTAGCAGAATATTATTATAAAACAAAGGATTCCAGGGCAAAAGACATACTGGATAAATGGGTGAGCTGGGTTAAGACAGTTGTCAAGCTGAATGATGACGGAACGTTTGCAATCCCTGACGATATAGACTGGTCAGGCCAGCCTGATACCTGGACAGGTACCTATACAGGCAATCCGGACCTTCATGTAACGATAAGCAGCTATGGCACTGACCTTGGTATAACTGGCTCTCTTGCCAACACCCTGCTGTATTACAGTAAAGCTTCCGGTGATGATGAATCCAGAGTGCTTGCCAAGGAATTATTAGACCGTATGTGGAACTTATACAGAGATGACAAAGGCCTTTCCGCTCCGGAAAAGAGAGATGACTACAAACGTTTCTTTGAACAGGAGGTCTATGTACCGGCTGGCTGGACAGGTACCATGCCAAACGGAGATCCGATTAAAGAGGGAATCAAATTTTTTGATATCCGTTCTAAATATAAAGATGATCCTGATTTCCAGAAGGTTCAGGACGCTTATAATAACGGAACCGCTCCGGAATTTAATTACCACCGCTTCTGGGCAGAGTGTGATATTGCTTTAGCTAACGGTGTATACTCCATGCTGTTT
>Clostridium_sp._MarseilleP2415_WP_077613329.1
TATCAGAAAAGATTCATGGAACTATGGGAGGAACTTCATGATCCTGAAAACGGATATTTCAGTCCGCAGGGAATCCCTTATCATTCCATAGAAACTCTGATGGTGGAAGCACCGGATTACGGTCATGTGACCACCAGTGAAGCGATGAGTTATTATATGTGGCTTGAGGCTATGTATGGCAAGTTTACCGGTGATTTCTCCGGATTTGAAGAAGCCTGGGATATTGCGGAAACTTATATGATTCCAACGGAAAAAGACCAGCCGAACAGCAGCATGTCTCAGTACAATGCCAGCAAACCGGCAACCTATGCACCTGAATGGGAACTGCCGAGTCTTTATCCGGCACAATTGGATTTCGGTGCAGCGACAGGAACAGATCCGATCCACAATGAATTGGTGTCCGCCTACGGCACTTCTACTATGTACGGAATGCATTGGCTGCTGGATGTAGATAACTGGTACGGTTTTGGCAGCCGGGGAGATGGCGTGTCTACCCCATCCTATATCAATACATTCCAGAGAGGAAGGGAGGAATCTACCTGGGAAACAATACCACAGCCATGTTGGGATGACATGAAATCCGGCGGTAATAACGGATACCTTGATCTGTTTACCGGAGACAGTAATTATGCAGAACAATTTAAGTATACCGATGCGCCGGATGCGGATGCACGTGCGGTACAGGCTACATACTGGGCAGACCAGTGGGCCGATGAATATGGGGTGGACCTTGGAACCTATACTGGGAAAGCCGGCAAAATGGGTGACTATTTAAGGTATTCCATGTTTGATAAATATTTCCATAAAATTGGCTCGCCATCTACTGTCGGTACAGGTTATGACGCGGCTCATTATCTGCTTTCCTGGTATTATGCATGGGGCGGCGGCACAAACGCAAACTGGGCCTGGAAAATCGGCTGCAGCCACAGCCATTTTGGTTACCAGAACCCTATGGCAGCCTGGGTATTATCACAAGATGACGAATTTAAACCGCTTTCCCGGAATGGTGCAAGTGATTGGGGAAAGAGCCTGGACAGGCAGTTGGAATTCTATCAGTGGCTGCAGTCTTCAGAAGGCGCGATTGCGGGAGGTGTCAGCAATTCCAATAACGGCCGTTATGAAAGCTGGCCGTCAGGTACCGCAACCTTTTATGGTATGGGGTATCAGGAAAACCCTGTATACGCTGATCCGGGAAGCAATACCTGGTTTGGTTTCCAGGCATGGTCGATGCAGCGTGTAGCAGAATATTATTATAAAACAAAGGATTCCAGGGCAAAAGACATACTGGATAAATGGGTGAGCTGGGTTAAGACAGTTGTCAAGCTGAATGATGACGGAACGTTTGCAATCCCTGACGATATAGACTGGTCAGGCCAGCCTGATACCTGGACAGGTACCTATACAGGCAATCCGGACCTTCATGTAACGATAAGCAGCTATGGCACTGACCTTGGTATAACTGGCTCTCTTGCCAACACCCTGCTGTATTACAGTAAAGCTTCCGGTGATGATGAATCCAGAGTGCTTGCCAAGNAGCGATATTGC
>Clostridium_sp._PIS10A1B_WP_117416863.1
TATCAGAAAAGGTTCCTGGAATTATGGGAGATACTGCACGATTCTGCAAACGGATATTTCAGTCCGCAGGGAGTCCCTTATCACAGCATAGAAACTCTGATGGTAGAAGCTCCCGACTACGGTCATGTAACTACCAGTGAAACGTTAAGCTATTATATCTGGCTCGAAGCCATGTATGGCAAATTTACCGGTGATTTTTCCGGTTTTCAAAAAGCATGGGATATTGCAGAAACCTATATTATCCCAACAGAAAAAGATCAGCCCAATAGCAGTATGTCTGGATATAACGCCAGTAAACCCGCCACCTATGCGCCTGAATGGGAGCTGCCAAGTCTTTATCCCGCTAAATTGGATTCTGGCGCAGCGGTAGGGTCAGATCCAATCTACAATGATTTGAAATCAACCTATGGCACTTCTGTTATTTACGGCATGCACTGGCTGTTAGATGCGGACAACTGGTATGGTTTTGGCAGACGGGGAGATGGCAAGTCTGCACCGTCTTATATCAATACCTTCCAGAGAGGAAGAGAGGAATCTACCTGGGAAACAATTCCTCAGCCGTGCTGGGATGACATGCATTTCGGTGGTAGAAACGGATTCCTGGATCTGTTTACCGGAGACAGTAATTATGCAAAACAGTTTAAGTATACAGATGCACCGGATGCAGATGCGCGGGCAATACAGGCGACATACTGGGCAGACCAGTGGGCCAGTGAATACGGGGTGGATCTTGGAACCTATATTGGCAAGGCAAGTAAAATGGGTGACTATTTAAGGTATGCCATGTTTGATAAATATTTCCGCAAAATTGGATCGTCAACTGCTGCCGGCACCGGTTACGATGCGGCTCATTATCTGCTCAGCTGGTATTATGCATGGGGCGGCGGCGTAAACGCAAACTGGTCCTGGGTGATTGGCTGCAGTCACAGCCATTTTGGTTACCAGAATCCCATGGCAGCCTGGATATTGTCACAGGATGATGAATTTAAACCAATTTCACGAAATGGTGCAAGTGATTGGAGCAAGAGTCTGGAGAGACAGCTGGAATTTTATCAGTGGCTGCAGTCCGATGAAGGCGGTATTGCGGGCGGTGTCTCCAATTCCAATAACGGCCGTTATGAAAGCTGGCCTTCAAAAACCGCGACCTTTTATGGCATGGGGTATCAGGAACACCCTGTATATGCTGATCCCGGAAGCAACCGATGGTTTGGGTTCCAGGCATGGTCCATGCAGCGTGTAGCAGAGTATTTTTATAAAACAAAAGATTTAAAGGCAAAAGCCTTACTGGAAAAATGGGTTAAATGGATTAAAACAGTAGTGAAACTGGAGGATGACGGAACATTTGCTATTCCTGATAATTTAGACTGGTCAGGCCAGCCTGAAACTTGGACAGGAACCTATACCGGAAATCCGAATTTGCATGTAAAAGTAAGCACCTATGGCACTGACCTTGGCGTGGCAGGCTCTCTTGCCAATACCTTACTGTACTACAGCAAAGCATCTGGTGACGATGAGGCCAGAGTACTTGCCAAGGAATTATTAGACCGTATGTGGAACTTGTACAAAGGTGACAAAGGGCTTTCCGTTCCCGAACAAAGGAATGACTACAGCCGTTTCTTTGATCAGGAAGTCTATGTACCGTCTGGATGGACAGGAACCATGCCAAACGGAGATGAAATTAAATCGGGAGTTAAGTTTATAGATATCCGTTCTAAATATAAAGATGATCCTGATTTTCAGAAGGTTCAGAACGCTTACAACAGAGGAACAGCTCCGGTATTAAATTACCACCGCTTCTGGGCACAGTGTGATATTGCCATTGCAAACGGTGTATATTCCATGCTGTTT
>Clostridium_sp._PIS10A1B_WP_117418937.1
TATCAAAAAAGATTTATGGAACTTTGGGGAGACATTAAGGATCCGAAAAATGGGTATTTCAGTAACAAGGGCATTCCATATCATTCTGTTGAGACTTTGATTGTAGAAGCTCCGGATTATGGACATGTAACTACAAGTGAAGCTTTCAGCTATTATATGTGGCTGGAAGCCATGTATGGAAAATTCACAGGAGATTTCAGCGGTTTCAAAACAGCCTGGGATAAAGCAGAAGCCTACATGATTCCAACGGAAAAAGACCAGCCCGAATCCAGCATGAGGAAATATACGGCTGACAAGCCTGCTACTTATGCCCCGGAATGGGAATTGCCCAGCTTATATCCTGCCCAGCTGAATTTTGGTGCAGCTGTTGGATCTGACCCTATTAACAGTGATCTGGCCACTGCCTACGGCAGCAATACCATGTATGGAATGCATTGGTTATTAGATGTAGATAACTGGTACGGCTTTGGAAGCAGAGGTGACGGTGTATCAACACCATCTTATATCAATACGTTCCAGAGAGGTGAGCAGGAGTCTACCTGGGAGACCATACCTCAGCCATGCTGGGAAACAATGAAATACGGCGGCAGGAATGGATATCTTGATCTGTTCACTGGAGACAGCAGTTATTCAAAGCAGTTTAAATATACCGATGCACCCGATGCAGACGCCCGTGCAATCCAGGCTGCTTACTGGGCTGATAAATGGGCTGAAGAATATGGTGTTGACCTTGGAACCTATAATTCCAAAGCCAGCAAAATGGGTGATTATTTAAGATATGCCATGTTTGATAAATACTTCCGTAAAATCGGTTCTCCGGCAGCTGCTGGTACCGGGTATGATGCAGCTCATTATCTGTTGTCCTGGTATTATGCATGGGGCGGCGGAGTAGGTTCCGACTGGGCATGGAAAATTGGAGACAGCCATAACCACTTTGGATATCAGAACCCCATGGCAGCCTGGATATTATCGGAAGTTGAGGATTTTAAACCTCTGTCCCCAAAAGGAGCCAGTGACTGGAAGTTAAGCCTTAACAGACAGCTGGAATTTTATCAGTGGCTGCAGACTTCGGAAGGTGCGATTGCAGGCGGAGCAAGTAACTCCCATAAAGGCCGTTATGAAGAATGGCCGGCAGGTACGTCAACCTTTTATGGAATGGGATATGTAGAAAATCCAGTCTATGCAGATCCTGGAAGCAACACCTGGTTTGGTTTTCAGGCATGGTCCATGCAGCGTGTAGCTGAATATTATTACAAAACGAAGGATGACAGAGCAAAAGCTATTTTGGATAAATGGGCAGGCTGGATTAAATCAGTGGTACAGCTGAATGAAGACGGAACCTTTGCTATTCCAAACGGTCTTGACTGGTCCGGACAGCCTGATACCTGGACAGGTACTTATACAGGTAATAAGAACCTGCATGTAATTGTTACCAGCTATGGCACAGACCTTGGTGTTACAGGTTCTCTTGCAAACACCTTATTGTTTTACAGCAAGGCATCTGGTGATGATGAATCAAGAGTACTGGCAAAGGAATTATTGGATCGTATGTGGAATCTGTACAGAGATGATAAGGGCCTTTCAACGCCAGAATCAAGAGCAGATTACAAAAGGTTCTTTGACCAGGAAGTCTACGTACCAGCAGGCTGGACGGGGAAAATGCCAAATGGCGATGTGATTAAATCCGGTGTTAAATTTTTAGACATTCGTTCTAAATATAAAGATGATCCGGATTATGAGAAAGTTCTTACTGCTTATAACAATGATACTGATCCGGTATTTCACTACCACCGTTTCTGGGCACAGTGCGATATCGCCATTGCAAATGGTGTATATTCCCTGCTGTTT
>Cohnella_sp._M2MS4P1_WP_120977909.1
TACGAGACGAGATTTTTACAGCTGTACAACCAGATCAAAAACCCGGCGAACGGCTATTTCTCTCCGGAAGGAATTCCTTATCATTCCATCGAGACGCTGCTCAGCGAAGCGCCCGATTACGGCCATATGTCGACGTCGGAGGCCTACAGCTACTGGCTGTGGCTGGAGGCGCTTTACGGCAGATACACGGGGGACTGGACCAAGCTGGAAGCGGCATGGAACAACATGGAGAAGTACATTATCCCGATTAACGAGGGTGACGGCGCGGAAGAACAACCGACGATGAACTACTATAATCCAAGCAGCCCGGCGACTTACGCGGCCGAAAAGCCTTTTCCCGATCAATACCCGTCGCAATTGTCCGGTCAGTATGCGCCCGGCTCGGACCCGCTGGACGCCGAACTGAAAGCGACATACGGCAACAACCAGACGTATCTGATGCACTGGCTGATTGACGTGGATAATTGGTACGGTTACGGCAATTTGTTGAATCCGAGCCATACTGCGACTTACGTCAATACGTTTCAGCGAGGGGAACAGGAATCGGTTTTCGAAGCGATCACTCACCCGTCCCAAGACAACAAATCATTCGGCAAAACGAACGAAGGCTTTATGTCCCTGTTCACCGGGGAGTCGGCGGCTCCTGCCGCGCAATGGAAATATACCGATGCCACGGATGCGGACGCGCGGGCCGTCCAAGTCATGTATTGGGCGAAACAAATGGGCTTTAACAATACGACGATTCTCAACAAAGCGAAAAAAATGGGAGACTACCTCCGCTACGGCATGTTCGACAAGTACTTCGAACAGATCGGCAGCGCTAGCAACGGCACTCCTACGCCCGGAAGCGGTAAAAACTCCGATATGTATTTGCTCGCTTGGTACACCGCTTGGGGTGGCGGGCTCGGTTCCAACGGCAATTGGGCTTGGCGGATCGGCTCCAGCCACGCGCACCAAGCTTACCAAAATCCCGTCGCGGCCTATGCTCTCGGAACGACGGCGGGCGGACTCGCACCGTCATCGGCTACCGGCCAAACCGACTGGAACACATCGTTGACGCGCCAGCTCGAGTTTTACAATTGGCTGCTCTCCAGCGAAGGAGCGATCGGCGGCGGCGCCACGAACAGCTGGAACGGAAGCTACAACGCTTATCCGGCAGGCGTAAGCAAATTTTACGGCATGGCTTATCAGGAAAACCCGGTTTATCACGATCCGGGCTCCAACACCTGGTTCGGCTTCCAAGCTTGGCCGTTAGAGCGGGTTGCGGAGCTATACTACATTCTTGCTTCCAGCGGGGATACGACCTCGCAAAACTTCAAAATGGCTAAAAACGTCATTACGAAATGGATCGATTGGGCAATCGATTATTCGTTCGTAGATAAAAAACCGGTTACCGATTCGGCCGGTTACTACTTGAACACCTCCGGCCAGCGCATTCTCGGAGGCCTTAATCCGCCAGTGGCGACCACTTCCGCTCCCGGTCAATTCTCGATTCCGGGCGGTCAGGAATGGACCGGTCAGCCTGATAACTGGAACAGCTACGCGACCTTTACCGGCAATCCGAATTTCCATGTCATTACGAAAGATCCGAGTCAGGATATCGGCGTGCTTGGAAGCTATATCAAGGCGCTTTCCTTCTTCGCTGCGGGGACGAAGGCGGAAACGGGCAGCTTCTCGACGTTGGGCAATCAAGCCAAAACGTTGGCCGACCAATTCCTTGGCGTCGCATGGAACTTCAATGACGGCGTCGGCATCGCGATCGACGAGCAACGCAAAGATTACAACCGGTTTTTCACCAAAGAAATTTATTTCCCGAACGGATGGACCGGTAAGTTCGGCCAAGGCAATACGATTCCCGGAACGGGCTCTATTCCTTCCGATCCGGCCAAAGGCGGCAATGGGGTGTACATCAGTTACGCCCAATTGCGTCCGAAAATTACGCAAGATTCGAAATGGCCTTATTTATTGAACCTGTACAACACTTCATGGAATGCGACCACTCAAACTTGGGATAACGGCGTTCCGACCTTTAAGTACCACCGCTTCTGGGCGCAAGCCGATATCGCCACGGCCTATGCGGAATACGACCGGTTA
>Crossiella_equi_WP_086784152.1
TACGCGGCGGCCTTCCTGGCCCAGTACAACAAGATCAAGGACCCGGCGGCAGGCTACTTCCGCCGGTTCGGCGAGCTGCTGGTGCCCTACCACTCGGTGGAGACCCTGGTGGTGGAGGCGCCCGACCACGGGCACCAGACCACCTCGGAGGCCTTCAGCTACTACCTGTGGCTGGAGGCCAGCTACGGCCGCGTGACCAAGGACTGGGCGCCGCTGGCCAAGGCCTGGGAGTCGATGGAGAAGTTCATCATCCCCGGCAGCAAGGACCAGCCGACCAACTCCTCCTACAACCCGGCGAAACCGGCCACCTACGCCCCCGAGCACCCGCACCCCAGGCACTACCCCTCGCAGCTGGAGCCTGGCGTCGCGGTCGGACAGGACCCGCTGGCCGCCGAACTGCGTTCGGCCTACGGCAACAACGACATCTACGGCATGCACTGGCTGCTCGACGTGGACAACACCTACGGCTACGGCCACTGCGGGGACGGCACCAACAACGCGCCCGCCTACGTCAACACCTTCCAGCGCGGTGAGCAGGAGTCGGTCTGGGAGACCGTGACCCACCCCTCCTGCGACACGTTCAGGCACGGCGGCCGCAACGGCTTCCTGGACCTGTTCACCAAGGACGCCAACTACTCCAGGCAGTGGCGCTACACCAACGCACCGGATGCCGACGCCCGCGCGGTGCAGGTGGCCTACTGGGCCAAGACCTGGGCCGAGGCGCAGGGCAAGGGCGCGGAGGTGGCGCCGATCCTGGCCAAGGCGGCCAAGATGGGCGACTACCTGCGCTACGCCATGTTCGACAAGTACTTCAAGAAGATCGGCAACTGCGTCGGGCCGGCCAGCTGCCCCGGCGGCACCGGCAAGAACAGCGCGCACTACCTGATGGGCTGGTACTACTCCTGGGGCGGCGCCACCGACACCTCGGCGGGCTGGGCCTGGCGGATCGGTTCCAGCGCACCGCACCAGGGCTACCAGAACCCGCTGGCGGCCTGGGCGCTGGCCAACGACCCGGCACTGAAGCCGAAGTCGGCCACCGGCCAGCAGGACTGGGGCACCAGCTACGACCGGCAGCTGGAGTTTCTGCAGTGGTTGCAGGCCGCCAACGGCGGCATCGCCGGTGGCGCCAGCAACAGCTGGGGCGGCTCCTACCAGCCCCCGCCCGCCGGGTCGGCGAAGTTCCACGGCATGGCGTACGACTTCCAGCCGGTGTGGCACGACCCGCCGAGCAACCGGTGGTTCGGCTTCCAGGTCTGGGGCGTGGAACGCATCGCCCAGCTCTACCACGTGACCAAGGACGCCCGTGCCAAGGCGATCCTGGACAAGTGGGTGCCCTGGGCCATCGCCAACACCACCGCGGGCAACGGCTCCTTCCGGGTGCCCTCGGACCTGGAGTGGACCGGCAAGCCCGACGACTGGACCGGCACGCCCACCGGCAACTCCGGGCTGACGGTCAAGGTGCTCAACCACAGCCAGGACGTCGGGGTGGCCGCCGCGCTGGCCAAGACGCTGCTCTACTACGCGGCGGCCTCGGGCAACTCGGCGGCGCGGACCACCGGTGAGCGCCTGCTGGACGCGCTGCTGGCGCACCAGGACGGCAAGGGCATCGCGGTACCGGAGACCCGCGCCGACTACAGCCGCTTCGACGACAAGCTCACCACCGCCAACGGCGACGGCCTCTACATCCCGCCGGGCTGGACCGGCACGATGGCCAACGGCGACCGCGTCGACGCCAACTCCACCTTCCTGTCCATCCGCTCCTTCTACAAGAACGACCCCGACTGGCCGAAGGTGCAGGCCTACCTGGACGGCGGCCCGCCGCCGACCCTGACCGTGCACCGGTTCTGGTCGCAGGCCGAGATCGCCACCGCCTTCGCCGCGCACAGCGAGCTGTTC
>Cystobacter_fuscus_WP_095989674.1
TATACGCAGCGCTTCCTGGATCAGTACAACAAGATCAAGGATCCGGCGAACGGGTACTTCAGCCCCAAGGGCGTGCCCTATCACTCCATCGAGACGCTGATGGTGGAGGCGCCGGACCACGGTCACGAGACCACCTCGGAGGCCTACGGCTATTGGCTGTGGCTGGAGGCGGTGTATGGCCAGGTGACGGGGGACTGGGCGCCCTTCAACGCCGCCTGGGCCAACATGGAGAAGTACATCATCCCCTCGCACGCGGATCAGCCCACCAACCAGTACTACAACGCGAGCAAGCCGGCCACCTACGCCGCGGAGTGGGACTTGCCGAAGCAGTATCCCTCCCAGCTGCGCCCGGAGGTGGCGGTGGGCAACGACCCGATCGCGGCCGAGCTGCAGGCGGCGTACGGCACCAGCGACATCTATGGCATGCACTGGCTGCTGGACGTGGACAACTGGTACGGCTACGGCCGCTGCGGAGATGGCACGACCTCGCCGTCCTACATCAACACCTTCCAGCGCGGCTCGCAGGAGTCCGTGTGGGAGACGGTGCCGCACCCCTCCTGCGACACCTTCGCCTGGGGCAAGTCGGGCCATGGCTTCCTGAGCCTGTTCACGGGTGACGCCAACTACTCGCGCCAGTGGCGCTACACCAACGCGCCGGACGCGGATGCCCGCGCGGTGCAGGCGGCGTACTGGGCCCACATCTGGGCCAAGGAGCAGGGCAAGGAGGCCCAGGTGGCCGATGCCGTCAAGAAGGCGGCGAAGATGGGCGACTACCTGCGCTACTCGATGTTCGACAAGTACTTCAAGCGCATCGGTGATTGCATTGGCGAGACCAACTGCCCCGCGGGCAGTGGCAAGAACAGCATGCACTATCTGCTGTCCTGGTACTACTCGTGGGGTGGTGCCGTCGACACGAGCGCTGGCTGGGCCTGGCGCATCGGCTCGAGCCACAACCACTTCGGCTACCAGAACCCGATGGCGGCCTACGTGCTGAGCAGCACGTCGTTCCTGCGGCCCCTGTCCGCGACCGGCGCCGCCGACTGGGCGACGAGCCTCAAGCGGCAGATCGAGTTCTACACCTGGTTGCAGTCGGCCGAGGGCGGCTTCGCGGGTGGTGCCACGAACAGCTGGAACGGTCGCTACGGGCAGCCGGACAACGCGTCGTCCTTCTACGGCATGTACTACGACTGGCAGCCCGTCTACCACGATCCCCCGAGCAACCAGTGGTTCGGCTTCCAGGCGTGGTCCGTGCAGCGCGTGGCGGAGTACTACTACGTCACGGGTGACGCGCAGGCCAAGAAGCTGCTCGACAAGTGGGTGGCCTGGGCCTCGCAGAACACCAAGCTCACCACGGATGGCAAGTACCAGGTCCCCAGCACCCTGGCGTGGTCGGGTACGCCGGACACCTGGAACCCGGCCTCTCCGGGCACCAACAGCAACCTGCACGTGACGGTCGTGGACCACACCACCGACGTGGGCGTGACGTCGGCGTACGCCCGTACGCTGGTGTTCTACGCCGCCCGGTCCGGCAACACGGCGGCCAAGACCCTGGCCAAGGAGCTGCTCGACCGGATGTGGACGAACTACCAGACGCCCAAGGGCGTGGCCGTGCCCGAGAAGCGCGAGGACTACAAGCGCTTCGACGACACCTACAACGCGACGACGGGCGACGGCGTCTTCGTCCCCTCGGGCTGGTCGGGCACGACGGCCCAGGGCGCGACGGTCGACTCGAACGCCACGTTCCTCAGCCTGCGTCCGAAGTACAAGCAGGATCCGGAGTGGGCGAAGGTGCAGAGCTTCCTCAACGGCGGCCCGGTGCCCGAGTTCACCTACCACCGCTTCTGGGCCCAGGCGGACATCGCCATGGCCATGGCGGACTACGCCCGGCTGTT
>Dactylosporangium_aurantiacum_WP_033364252.1
TACGTGCAGCGCTTCCTCGAGCAGTACCAGAAGCTGCACAGCAACGGGTACTTCTCCCCGGAGGGCGTGCCCTACCACTCGGTCGAGACGCTCGTCGTCGAGGCACCGGACTGGGGTCACGAGACGACGTCCGAGGCGTTCAGCTTCTGGCTGTGGCTGGAGGCGCAGTACGGCCGCGTGAAGCAGGACTGGGCCCCGTTCAACAAGGCCTGGGACACGATGGAGAAGTACATCATCCCGACCCACGCGAACCAGCCGACCGGTGGCTACAACGCCAACGACCCGGCCGACTACGCGCCCGAGGCCGGGCAGCCCAGCCTGTACCCGCAGCAGGGCGGCCACCTCGACTCGTCGGTGAAGGTGGGTGTCGACCCGCTGTACCAGGAGCTGACCTCCACCTACGGCAACACCGACGTCTACGGCATGCACTGGCTGCTGGACGTGGACAACACGTACGGCTTCAGCTCGTGCACCCCGCAGGCCGGCTCGACGGTGTCGTACATCAACACCTACCAGCGCGGCCCGCAGGAGTCGGTGTGGGAGACCGTCGCCCACCCGTCCTGTGAGGACTTCCGCTTCGGTGCCAAGGCCAACGGCGGCTTCCTGCCGCTGTTCATCGACGGCACCCCGGCCAAGCAGTGGCGCTACACCAACGCCCCCGACGCCGACGCGCGCGCCATCCAGGCCGCGTACTGGGCGAACCAGTGGGCGACCGCGCAGGGCAAGGCCGCCGACGTGGCGGCGGTCGTGGCGAAGGCCGCGAAGATGGGTGACTACCTGCGCTACGCGATGTACGACAAGTACTTCAAGAAGCCGGGCTGCACCTCGACGGCCTGCGCGGCCGGCACCGGCAAGGACTCCGCGGCGTACCTGCTGAACTGGTACTACGCGTGGGGCGGCGACGCGGGCGGCCAGTGGTCGTGGCGCATCGGCTCCAGCCACAACCACCAGGGCTACCAGAACCCGCTCGCGGCCTACGTGCTGTCCAACGTCAGCGGCTTCGCGCCGCGCTCCCCCACGGCGAAGGGCGACTGGCAGACCAGCCTCGGCCGGCAGCTCGAGTTCTACCAGTGGCTGCAGTCCGCCGAGGGCGCGTTCGCCGGTGGTGCGACGAACAGCTACAACGGCAACTACTCGGCGCCGCCGGCCGGCACGCCGACCTTCTACGGCATGTTCTACGACGAGAAGCCGGTCTACCACGACCCGCCGTCCAACCAGTGGTTCGGCTTCCAGGCGTGGTCGGTGGAGCGGGTCGCGGAGTACTACTACGCGACCGGTGACGCCAAGGCCAAGACCATGCTCGACAAGTGGGTCGCCTGGGCCATCGCGAACACGACGTTCACCGCGAACGGCGATTTCAAGATCCCGGACACCCTGCAGTGGACCGGCGCCCCGGCCACCTGGAACCCGGCCAGCCCGGCCGCCAACACCAACCTGCACGTCTCGGTCGTCAGCTCCGGCACCGACGTCGGCATCGCCGCCGCCTACGCCCGCCTGCTGACGTACTACGGCGCGAAGGCCGACAACGCGGCGGCGAAGACCACGGCGAAGAAGCTGCTCGACGGCATCTGGCTGCACACCGACAGCAAGGGCGTCGGCATCCCGGAGACCCGCAACGACTACAACCGCTTCGACGACATCTGGTCCTCGACCAACCAGCAGGGGCTGTACATCCCGGCCACGTTCAACGGCGTCATGCCCAACGGTGACGTGATCGCCGCCGGCAAGTCCTTCCTGGACACCCGTTCCTTCTACAAGAACGACCCGAACTGGCCGGCCGTGCAGGCCTACCTGAACGGGACCGGCCCCGCGCCGACGTTCACCTTCCACCGGTTCTGGGCGCAGTCCGACATCGCCATGGCGATGGCCGACTACGGCCTGCTGATC
>Flammeovirga_pacifica_WP_084812261.1
TATATTCAGCGCTTTGTAGAAATGAGAAGTAAATACTTAGATCCAAAGAATGGTTACTTTAGCCCTGAAGGATCTCCTCATCACTCTGTAGAGACGCTAATTGTGGAAGCTCCTGATCATGGTCATGAATCAACTTCAGAATTATATTCTTATTGGATGTGGTTAGAAGCAATGCATGGTAGAATTACAGGAGATTGGGAGCCGTTACAAGAAGTTTGGCGAAAAACGGAACAATTTATTATTCCAACAGCTGAAGATCAACCTACGAATAGTGCGTATGATCCATCAAGTCCAGCAGCCTATGCACCTGAGTTTGCAGAGCCTAATTTATATCCTGCACCATTAGATTTTACGAATCCTGTAAAAGGTGATTATGTATCTGCAGAATTAGAGGCAGCTTATGGAAACCCTCATATTTACCAAATGCACTGGTTATTAGACAACGATAACTTTTATGGTTTTGGTAATCGTGGTGATGGTGTAAGTGCTCCATCTTATATTAATACCTTCCAAAGAGGAGAGCAAGAGTCAGTATTTGAAACAGTTCCTCATCCTTCTTGGGAAGCATTTAATTGGGGTAGCGAGAATGGTTTCTTACCTCTTTTCACACAAGATAATTCATATTCAACACAATGGAGATATACTTCTGCTCCTGATGCAGATGCAAGAGCAGTTCAAGTAATGTATTGGGCTTATGAGTATGCAAAAGAACAAGGTGTGAGTCTTAGTAATTTAGATTTAGATAAAGCATCAAAAATGGGTGACTATTTGAGATTAGCTATGTTTGATAAATACTTTAAGCCACTTGGAGCACAAGATCCTAGCGCTACATCGCAAACAAGTTATGATAATGTACATTACTTAATGTCTTGGTATATGTCATGGGGTGGTGCGACAGATGCATCAGCAGCTTGGGCTTTTAGAATTGGAGCATCGCATTGTCATTTTGGGTATCAGAATCCAGTAGCTGCATATGCATTATCACAAGTAGAAGAATTAAAACCTGTATCAGCTAATGGTGTAAAAGATTGGAGTGCAAGTTTAGATCGTCAATTAGAGTTTTATACTTGGCTTCAATCTGCTGAAGGTGGTATCGCAGGTGGTGCTACAAATAGTTGGAATGGTGATTATAGTGCTTATCCTGCAGGGAAATCTACTTTCTATGAAATGGCGTATGACGAAAATCCTGTATATCACGATCCAGGTTCTGGAGGATGGTTCGGATGGCAAGTTTGGTCTATGGAACGTATTGCTGAATTATATTATATCAATAATGATCCTAGAGCAAAAGCTTTGATTACTAAGTGGGCAAAATGGGCTGTAAATGAAACAGTTTTAGTAGGTGAAAATGATTTCGATATTCCTGCAGGCTTAGAATGGACCGGAGAACCTGATACTTGGAACGCTGTAAATCCTGGAGATAATGCTAATTTACATGTAACTGTAACAAGCTATAACCAAGATTTGGGGGTTGCAGCATCTTTAGCTAAAACACTAATTTATTATGCAGCAGCTACTGAAAAACATGCGACTTTAGATACGGCAGCTCAATATCTAGCGAAAGAAATTTTAGATAGAATGTGGGTGACTTATCGTGATGATAAAGGTGTTGCCTCTTTAGAGGAAAGAGCAGATTTTGCTAGAATTTTTGAGCAAGAGGTTTATGTTCCAGATACTTTTGTAGGAACATTACCCAATGGAGCGACTATTCAAACAGGGGTGAAATTCTTAGATATTCGTCCTCAATATAAAGAAGACCCTGAATTTGCTAAGTTGGAATCTGCTTATTTGGCAGGGGAAGCTTATTCTCAACGTTATCACAGAGGTTGGGCACAAATTGAAGTGGCTTTAGCAAATGCGGAATATGGATTCTTCTTT
>Flammeovirga_sp._L12M1_AZQ61593.1
TATATTGATCGTTTTGTAGAGATGAGAGACATTTATTATGACCCTGCGAATGGTTATTTTAGTGCAGATGGTTCACCTCACCATTCTATAGAAACATTAATAGTAGAAGCTCCAGACCATGGGCATGAATCTACGAGTGAATTGTATTCTTATTGGATGTGGTTAGAAGTAATGCACGGTCGTATATCAGGTGATTGGGAGCCTTTAAAAGAAGTATGGAGAAAAACAGAACAGTTTATCATTCCATCAGCTTTAGATCAACCTAACAACAGCGCTTACAGTGCAACTAATCCTGCTGCCTATGCTGCAGAACATCCACTTCCATCAGGTTATCCTTCAAAATTAGAATTTGGAGTATCAGTGAATGGAGATTATGTTTCTGATGATTTAAAAGCAGCTTATGGTACATCAGATATTTACCAAATGCATTGGTTATTGGATAATGATAACTTCTATGGTTATGGCAATAGAGGTGATGGTATAAGTACTCCTTCTTACATCAATACATTCCAAAGAGGTGAACAAGAATCTGTTTATGAAACAGTTCCGCATCCATCATGGGAAAGTTTTGATTGGGGTAGTGCAGAAGGTGGTTTCTTACCATTATTCACACAAGATGCGAGTTATTCTGAGCAGTGGAGATACACAAGTGCTCCAGATGCAGATGCAAGAGCAGTACAAGTAATGTATTGGGCATTAGAATATGCAAAGGAGCAAGGTGCTAACATAAATGATTTAGACTTGGATAAGGCTTCTAAAATGGGTGATTATCTACGTATTGCAATGTTTGATAAATACTTCAAGCCTTTGGGAGCACAATCACCATCAGCAACTTCTCAAACGAGTTATGATAATGCACATTACTTAATGTCATGGTATATGTCATGGGGTGGTTCTGCAGACAGTTCTGCACCTTGGGCATTTAGAATTGGTTCTTCACATTGTCACTTTGGCTACCAAAACCCAATGGCTGCTTACGCTCTTTCTCAAATAGATGAAATGCAACCTATTTCTCAAAATGGAGCAAGAGATTGGAATGAAAGTTTACAACGTCAGATGGAATTCTATACTTGGTTACAATCAAGTGAAGGAGCAATTGCAGGTGGAGCAACAAATAGTTGGAATGGTGATTATAGTGCTTATCCAGTAGGGAAATCTACGTTCTATGATATGGCATTTGATGTTCACCCAGTTTATCATGATCCAGGTTCTGGAGGATGGTTTGGCTGGCAAGCATGGTCAATGGAAAGAGTTGCAGAATATTATTATATCAGCAATGATCCAATGGCAAAAGCACTTATTGAAAAATGGGCAGCATGGGTAGTTGATATAGTGGTGTTAGTAGGCGAAAATGATTTTGATATGCCTGCAGGATTAGAGTGGACAGGAGAACCTGATACATGGAATGCTAACAATCCTGGAGACAATAGTGAGCTTCATGTAGAAGTAGTAAGCTATAATCATGATTTAGGTATAGCAGCTTCAACCGCAAAAGCATTAACTTATTATGCGGCTGCAACAGAAAAACACGCTGTTTTGGATACTGCTGCTAGAGATTTAGCAAGAGAAATTTTGGATAGAATGTGGGTAACCTACCTAGATGAAAAAGGTGTGGCTTCTTTAGAAGAGAGAGCTGATTATACAAGGTTCTTTGAAGAAGAAGTGTATATCCCATCGAGTTTCAGCGGTACTACAGCAACAGGTGCTACAATTGAACCGGGTGTTACATTCTTAGATATTCGTCCTCAATACAAAGATGATCCTGAGTTTGCCCGTTTAGAAGCCGCTTATAATGCAGGTGAAGTATATACACAGAAGTACCACAGAGGTTGGGCACAGATAGAATTTGCCTTAGCAAATGCAGAATATGGTTTCTTCTTC
>Flammeovirga_sp._MY04_ANQ48824.1
TATATCCAACGTTTCGTTGAGATGAGAAACATGTATTTAGATCCTGCTAATGGCTACTTTAGCCCAGAAGGATCACCTCATCATTCTATTGAAACTTTAATTGTGGAAGCTCCAGATCATGGCCACGAATCAACATCAGAGTTATATTCTTATTGGATGTGGTTAGAAGCAATGCACGGTAGAATTTCAGGCGATTGGGAACCTCTAAAAGAAGTATGGAGAAAAACAGAACAGTTTATTATCCCAACGGCTGAAGATCAACCAACAAATAGTGCGTATGATCCATCAAGCCCAGCGGCTTATGCTCCTGAATTCCCTCTTCCAAGTATGTATCCTGCACCATTAGATTTCACCAATCCAGTTCAAGGTGATTATGTATCGGCAGAGTTAGAAGCAGCATACGGTAATCCTCATATTTATCAAATGCACTGGTTATTGGATAATGATAACTTCTACGGATACGGTAATCGTGGAGATGGTGTGAGTGCTCCATCTTATATCAATACTTTCCAAAGAGGTGAACAAGAATCTGTATTCGAAACAGTACCTCATCCATCATGGGAAGCATTTAAGTGGGGTAGTGCAGATGGTTTCTTACCATTATTTACTGATGATAGATCTTACTCAACACAATGGAGATATACTTCAGCTCCAGATGCTGACGCTAGGGCGGTGCAGGTTATGTATTGGGCATATGAATATGCGAAAGAACAAGGTGTGAGTCTAAGCAACTTAGATCTTGACAAAGCATCTAAAATGGGTGATTACCTAAGATTAGCAATGTTTGATAAGTACTTCAAACCTCTAGGTGCCCAAGATCCAAGTGCAACATCACAAACTAGCTACGATAATGCACACTACTTAATGTCATGGTATATGTCATGGGGTGGAGCAACTGATGCTTCAGCAGCATGGGCATTCAGAATTGGAGCATCTCACTGTCACTTCGGTTACCAAAATCCAGTTGCAGCCTACGCTTTATCACAAGTGGAAGAATTAAAGCCTGTATCTGCAAATGGTGTGAGAGATTGGACAACAAGTTTAGACCGTCAATTAGAATTCTATACTTGGTTACAATCTGCTGAAGGTGGTATCGCAGGTGGTGCTACAAATAGCTGGAATGGCGATTACAGTGCTTACCCAGCAGGTAAGTCTACTTTCTATGAAATGGCTTACGATGAAAACCCTGTTTATCATGATCCAGGTTCTGGTGGATGGTTTGGATGGCAAGTATGGTCTATGGAGCGTATTGCTGAGTTGTATTATATCAACAACGATCCTAGAGCTAGAGACTTGATTACGAAATGGGCGAATTGGGCTGTTAAAGAAACAGTTCTTGTTGGAGAGAATGATTTTGATATTCCTGCTGGTTTAGAATGGACAGGCGAGCCGGATACTTGGAATCCAACGAACCCTGGTTCAAATGCAGACCTTCATGTTACAGTAACTAGCTATAACCAAGACTTAGGTGTGGCAGCATCTTTAGCTAAAACACTTATTTACTATGCCGCAGCTACTGAAAAGTATACTACTTTAGATACTGCAGCACAGTATTTAGCGAAAGAAATCTTGGATAGAATGTGGGTGACTTATCGTGATGATAAAGGTGTTGCATCACTTGAAGAGAGAGCAGATTTTGCTAGAATTTTTGAGCAAGAAGTTTATATTCCTGATACATTTGTAGGTACTTTACCAACAGGTGATACGATTAAAACAGGTGCTAAATTCTTAGATATTCGTCCTCAATATAAAGAAGATCCTGAGTTTGCAAGATTAGAAACTGCTTATTTGGCAGGGGAGCCATTCACTCAACGTTATCATAGAGGTTGGGCACAAATAGAAGTGGCTTTAGCAAATGCTGAATATGGATTCTTCTTC
>Flammeovirga_sp._OC4_WP_082026402.1
TACATTCAGCGTTTCGTAGAAATGAGAAATATGTATTTAGATCCTGCTAATGGATATTTCAGTCCAGAAGGATCTCCACATCACTCTGTAGAATCACTGATTGTAGAAGCTCCAGATCATGGTCATGAGTCGACTTCAGAATTATATTCTTACTGGATGTGGTTAGAAGCAATGCATGGTAGAATTACAGGAGATTGGGAGCCATTAAAAGAAGTATGGAGAAAAACAGAACAGTTTATCATTCCAACAGCAGAAGATCAACCAACAAATGGTGCTTATGACCCATCAAGTCCAGCAGCTTACGCTCCTGAATTCCCACTTCCTGAATTATATCCTGCTCCATTAGATTTCACAAATCCAGTGAAAGGAGATTATGTTTCAGCTGAATTAGAAGCAGCATATGGTAATCCTCATATCTACCAAATGCACTGGTTATTGGACAATGATAACTTCTACGGCTATGGTAATCGTGGAGATGGCGTAAGTGCTCCTTCATATATCAATACATTCCAAAGAGGTGAGCAAGAGTCAGTATTTGAAACGGTTCCTCATCCATCATGGGAGGCATTTAAGTGGGGTAGTGCAGATGGTTTCTTACCATTATTTACACAAGATAAAGCTTACTCTACGCAATGGAGATACACAAGTGCTCCGGATGCAGACGCAAGAGCAGTTCAAGTAATGTATTGGGCTTACGAATACGCAAAAGAGCAAGGGGTAAGTTTAAGCAACTTAGATTTGGATAAAGCCTCTAAAATGGGTGATTACTTGAGATTAGCGATGTTTGATAAGTACTTCAAACCACTAGGTGCACAAGATCCAAATGCGACATCTCAAACAAGCTATGATAATGTGCATTACCTAATGTCATGGTACATGTCATGGGGTGGAGCAACAGACGCTTCTGCAGCATGGGCATTTAGAATTGGAGCATCACACTGCCACTTTGGGTATCAAAACCCAGTAGCGGCTTATGCATTATCTCAAGTTGAAGAATTGAAGCCGGTTTCAGCAAATGGTGTAAGAGATTGGTCGACAAGTTTAGACCGTCAATTAGAATTCTATACTTGGTTACAATCTGCTGAAGGTGGTATAGCAGGTGGAGCAACAAACAGCTGGAATGGTGATTACAGCGTTTATCCTGCAGGTAAATCTACTTTCTACGATATGGCTTATGATGAAAACCCAGTGTATCACGATCCAGGTTCAGGTGGATGGTTCGGATGGCAAGTATGGTCAATGGAGCGTATTGCTGAATTGTACTACATCAACAACGATCCAAGAGCAAGAGACTTGATTACGAAGTGGGCACAGTGGGCTGTCAACGAGACGGTTTTAGTAGGTGATAACGATTTTGATATTCCTGCTGGATTAGAATGGACAGGTGAGCCGGATACTTGGGATCCTGCAAACCCAGGTGACAATGCAAATCTTCACGTAACGGTGACAAGCTACAATCAAGATTTAGGTGTGGCTGCTTCTTTAGCAAAAACATTGATCTACTATGCGGCAGCAACCGAAAAGTATGCTACTCTTGATACAGCTGCTCAATATTTAGCAAAAGAAATCTTGGATAGAATGTGGGTAACTTACCGTGATGACAAAGGTGTTGCTTCATTAGAAGAGAGAGCTGACTTTGCAAGAATCTTCGAGCAAGAAGTATATGTTCCGGAAACGTTTACAGGTACATTACCAAGTGGTGCGACAATTCAATCAGGAATGTCATTCTTAGATATTCGTCCTCAATACAAAGACGATCCTGAGTTTGCAAGATTAGAAGAAGCCTACTTGGCAGGGGAGCCTTATACACAACGTTACCATAGAGGTTGGGCACAAATCGAAGTGGCATTAGCCAATGCAGAGTATGGATTCTTCTTC
>Flammeovirga_sp._SJP92_WP_062618661.1
TACATTCAGCGTTTCGTTGAAATGAGAAATATGTACTTAGACCCTGCCAATGGTTACTTCAGTCCTGAAGGTTCTCCTCACCACTCTGTTGAATCATTAATTGTAGAAGCACCAGATCACGGTCACGAATCGACTTCAGAATTATATTCTTATTGGATGTGGTTAGAAGCAATGCACGGTAGAATTACAGGAGACTGGGAGCCATTAAAAGAAGTTTGGAGAAAAACAGAACAGTTTATCATCCCAACAGCAGAAGATCAGCCAACAAATGGTGCTTATGATCCGTCAAGCCCAGCAGCTTATGCTCCTGAATTCCCACTTCCTGAATTATATCCTGCTCCTTTAGATTTCTCAAATCCAGTAAAAGGAGATTATGTTTCAGCAGAATTAGAAGCAGCATATGGTAATCCTCATATCTACCAAATGCACTGGTTATTGGATAATGACAACTTCTATGGCTACGGTAACCGTGGTGATGGAGTAAGTGCACCTTCATATATCAATACTTTCCAAAGAGGTGAGCAAGAATCTGTATTCGAAACAGTACCTCATCCATCATGGGAAGCATTCAAGTGGGGTAGTGCAGATGGTTTCTTACCATTGTTTACTCAAGACAGAGCTTATTCTACACAATGGAGATACACAAGTGCACCAGATGCTGACGCAAGAGCTGTACAAGTAATGTACTGGGCTTACGAATATGCAAAAGAGCAAGGTGTAAGTCTAAGTAGTTTAGATTTAGATAAAGCTTCTAAAATGGGTGATTACTTGAGATTAGCCATGTTTGATAAATATTTCAAACCACTAGGAGCACAAGATCCAAATGCCACTTCTCAAACAAGCTATGATAATGCACACTACCTGATGTCATGGTATATGTCATGGGGTGGAGCAACAGATGCTTCAGCAGCGTGGGCATTTAGAATTGGTGCATCTCACTGTCACTTCGGGTACCAAAATCCAGTAGCTGCATATGCATTATCTCAAGTAGAGGAATTAAAGCCAGTATCTTCAAATGGTGTAAGAGACTGGACAACAAGTTTAGACCGTCAGTTGGAATTCTATACTTGGTTACAATCTGCTGAAGGTGGTATTGCAGGTGGAGCAACAAACAGCTGGAATGGTGATTACAGTGTTTATCCTGCAGGTAAATCTACTTTCTATGGTATGGCTTATGATGAAAACCCAGTGTATCACGATCCAGGTTCAGGTGGATGGTTTGGATGGCAAGTATGGTCAATGGAGCGTATTGCCGAATTGTACTATATCAACAATGATCCAAGAGCAAAAGACTTGATTACAAAGTGGGCACAGTGGGCTGTTAACGAAACAGTATTAGTAGGTGATAACGATTTCGATATTCCTGCTGGTTTAGAGTGGACAGGTGAGCCTGATACTTGGGATCCTGCAAATCCAGGTAGCAATGCAAACCTTCACGTAACTGTGACAAGCTATAATCAAGATTTAGGTGTAGCTGCTTCTTTAGCAAAAACATTAATCTACTATGCGGCTGCTACTGAAAAGTATGCTACACTTGATACAGCCGCTCAATATTTAGCAAAAGAAATCTTAGACAGAATGTGGGTGACTTATCGTGATGACAAAGGTGTTGCTTCATTAGAAGAGAGAGCTGACTTTGCTAGAATCTTTGAGCAAGAAGTGTATATCCCTGAAACATTTACAGGTACCCTACCAAGCGGAGCTACAATTCAATCAGGTATGTCATTCTTAGATATCCGTCCTCAATACAAAGACGATCCTGAGTTTGCAAGATTAGAAGCGGCTTACTTGGCTGGAGAGCCTTTTACACAACGTTACCATAGAGGTTGGGCACAAATTGAAGTAGCATTAGCAAATGCAGAATATGGTTTCTTCTTT
>Flavivirga_eckloniae_WP_102754037.1
TATATCGATCGCTTTATTGAAATTAGAAACGAATTTTACGATCCTGCCAATGGTTATTTTAGCGCAGACGGATCACCACACCACTCTATTGAAACCCTTATCGTAGAAGCACCAGATTACGGTCATGAATCTACCAGCGAACTTTATTCGTATTGGTTATGGTTAGAAGCTATGAATGGAAGAATTACAAAAAACTGGACACCTCTGGCCAATGTTTGGAATGCCATAGAACAATTTATTATTCCCACAAATGCAGATCAACCAACCAATTCGGCATACAATCCGGCCAATCCTGCGGCATACGCTAGTGAATTCCCTCTTCCGAATGATTATCCAGCGCCATTAGATTTTTCTGCTCCGGTAGGAGAAGATCCTGTATCAGCCGATTTAACTGCAACTTATGGTGCGGATGTTTATCAAATGCACTGGTTATTAGATAACGATAATTTTTATGGTTATGGTAACAGAGGCGATGGCATTAGTACCCCCTCTTACATCAACACATTTCAAAGAGGAGAGCAAGAATCTGTTTTCGAAACGATTCCACATCCATCCTGGGAAAATTTTAATTGGGGAGGTCCCAATGGTTTCCTGCCTTTATTTACTATAGATCAAAACTATTCACGACAATGGCGATATACCAGTGCTCCAGATGCCGATGCCAGAGCAGTTCAAGCCATGTATTGGGCCTTGCAATATGCCAAAGAGCAACAAACTCCAATTAGTGTTAACCTGCTTAATAAGGCTACTAAAATGGGAGATTATTTGAGACTGGCTATGTTCGATAAGTATTTTAAACCATTGGGTGTGCAAAGTGCGACAAGCGGTGCTGGTCAAGGCTACAACAGTGCACATTATTTAATGTCTTGGTATATTTCCTGGGGTGGCGCCGTAGATACAACTGCACCCTGGGCTTTTAGAATAAGTTCCAGTCATTGTCATTTTGGATACCAAAACCCTATGGCTGCTTATGCATTAACACAAGTAAATGAGCTGAAACCTACCTCCCAAAATGGCGTAACAGATTGGACAGAAAGTTTAAAAAGGCAAATGGAGTTTTATACCTGGTTACAGTCTAAAGAAGGAGCCATAGCTGGCGGAGCTACCAATAGTTGGAATGGTAATTATAGCACATACCCAGCTGGAAAATCAACGTTTTACAATATGGCTTATGATGATAACCCTGTATACCATGACCCCGGAAGTGGCACCTGGTTTGGTTGGCAAGCTTGGTCTATGGAGCGCGTAGCAGAATACTATTATATTACAAATGATGCTATGGCTAAAGCCCTTATGGACAAATGGGCAACCTGGGTTAAAAGTGTTGTTCAATTAGTAGGAACCGACGACTTCTTGATACCTGCTACTTTGGCATGGACAGGAGAACCAGACACTTGGGATCCTGTTAATCCAGGAGCCAATAATAATCTTAGCGTAACCGTAACAGATTACGGAAAAGATTTAGGTGTTGCGGCGTCTATGGCCAAGGCATTGATTTACTATGCGGCTGCTACCGAAAAACATGCCACTATAGATGCAGCATCAAGAGATCTGGCTAAGGAGATACTCGACAGAATGTGGGCAAAATACCGGGATACCAAAGGGTTGTCAAGTCCAGAAACAAGAAGTGATTTTACGAGAATTTTTGATCAAACTGTTTATGTACCGAATGGATTTACTGGTACCATGGCCAACGGCGATCAAATAGCACCTGGTGTTTCGTTTTTAGATATTCGTTCTAAATACCAAAACGATCCAGAGTATAATAATTTGTTAGCAGCTTATAATTCTGGTCAAGGTTATACCCAGAATTACCACAGAAGTTGGGCTCAAATAGAGATTGCTTTAGCTAATGCCGAGTATGGTTTCTTTTTT
>Fontibacillus_phaseoli_WP_114496430.1
CGCTTTCTGCAGCTTTACGATCAGCTTAAAGATCCCGCTAGCGGATATTTTTCTCCCGAAGGCATTCCCTATCACGCCGTTGAAACCTTGATGAGCGAAGCCCCGGACTACGGGCATATGACGACTTCCGAAGCTTACAGCTACTGGATGTGGCTGGAAGTACTATATGGCTACTATACGGGAGACTGGAGCAAGCTGGAAGAGGCATGGGATAACATGGAGAAATATATTATCCCGGTAAATGAAGGCGACGGAAAAGAAGAACAGCCTACCATGAGCTACTATAACCCCAACAGTCCGGCGACCTATGCTGCCGAGTATAACCAACCGGACAAGTACCCCAGCCAGTTAAGCGGACAATATGCCGCGGGCAGGGATCCCCTCGATACGGAGCTGAAAGCCACCTACGGCAATAACCAGACCTATCTCATGCACTGGCTCGTTGACGTGGATAACTGGTACGGTTTCGGAAACCTACTCAACCCGAGCCATACCGCCGCTTACGTTAACACTTTCCAACGGGGCGAACAGGAATCGGTTTGGGAAGCGGTTCCTCATCCATCCCAGGACGACAAATCGTTCGGAAAACCCGGCGAAGGTTTTATGACCCTCTTCACGAAAGAGAGCAACGCGCCGGCCGCACAATGGCGTTATACCAACGCCACGGATGCCGATGCGCGGGCGATCCAGGCCATGTATTGGGCCAAAGAACTCGGTTATGACAATGAAGTGTATTTGCAAAAAGCCGAAAAGATGGGCGACTATTTGCGCTACGGCATGTACGACAAGTACTTCCAGCAAATCGGCAGCGCCTCCGACGGCTCGCCTTCTGCCGGTACGGGTAAAAATGCTGCACACTATCTGATGGCCTGGTATACCGCCTGGGGCGGCGGGCTTGGAAACACCGGCAACTGGGCTTGGCGCATCGGCGCCAGCCATGCGCATCAAGGCTATCAAAACGTGGTCGCAGCCTATGCCCTCTCCGACCCGGAAGGCGGCTTGATTCCGTCTTCGCCGACGGCGGGCCAAGACTGGGCGACCTCGCTAAAGCGGCAGCTTGAGTTCTACTCCTGGCTGCAGTCCAGTGAAGGCGCCATTGCCGGCGGGGCGACCAACAGTTATGATGGCGCCTACAAAGCCTATCCGGCAGGAACCAGTACGTTCTACGAAATGGCTTATGATGATGCACCCGTTTACCATGATCCACCTTCCAACAACTGGTTCGGTATGCAAGCCTGGCCGGTGGAACGCATTGCGGAGTACTATTATATTCTCGCTTCCAATGGAGACACCACGTCCGAAAACTTCCAAATGACCAAGCAAGTCGTTGAAAACTGGATCGACTGGTCGATGGATTACGCCTTCGCTAACAACCGTCCGGTGACCGATTCGGAAGGCTATTACCTCGATCAACAAGGGAATCGGGTACTCGGCGGCAACGATCCGCAAATCGCCACGGTCTCCGCTCCCGGGGAATTCTGGATTCCTAGCAATCTGGAATGGCAAGGCAAACCGGACAGTTGGAACGGATTCAGCAATCATACCGGTAATCCGGGCCTTCATGTTGTCACTAAAAATCCGGGGCAAGACGCCGGGGTACTCGGCAGCTATATCAAGGCTTTGACCTTCTTTGCAGCCGCTACGAAGGCGGAAAACGGCAGTTACACCGCCCTCGGCAGCCAGGCTGAACAATTGGCCAAATCGCTGCTGGATGCCGCCTGGGGATACAACGACGGCGTGGGCATCACAACGGTTGAGCCCCGCGGCGATTATTACAGATATTTCATGAAGGAAATTTATTTCCCGAACGGTTGGAACGGAACCTTCGGCCAAGGCAACGCCATTCCGGGAAGCAGCGCCGTGCCTTCCGACCCGGCCAAAGGCGGAAACGGAGTATACGCCAGCTATATCGACGTCCGTCCGGACATTACTAACGATCCTGCCTGGTCTTATCTAGAGAACAAATTCAACACATCATGGAATCCGCAAACGAAACAATGGGATAGCGGAGCTCCGGAATTCACGTACCACCGCTTCTGGTCTCAAGTCGACATGGCTACGGCCTATGCCGAATATGACCGGCTG
>Geofilum_rhodophaeum_WP_088653556.1
TACACCCAAAGGTTTTTGGATTTGTATGAAAAGATTTACGACCCGGCCAACGGTTATTTCAGTGCCGACGGAGTGCCTTACCACTCGGTGGAAACCCTCATGTGTGAGGCGCCCGACCACGGCCATGAAACCACCAGTGAGGCCTATTCTTACTGGATTTGGCTCGATGCCATGTATGGCGGTATAACCGGAGATTGGCAGGCGCTTGAAAACTCGTGGGACAAGATGGAGCGCTTCGCCATTCCCACTGAAGATTTGCAGCCTACCACCGGGGGCTACAACCCTAATGCGCCGGCCACCTTTGCCGGAGAGCATCCGCTGCCAGATTTTTATCCCTCGCCCTTGGAGTCTGGAGTTCCGGTTGGTCAGGATCCCGTTTCTCCGGATTTGACCGCCACCTATGGCAGTAATATTTATGGAATGCACTGGTTGTTCGACCTCGATAACTTTTATGGTTATGGCAATAAAGGCGATGGCGTAAGTACTCCTTCTTACATCAACACCTTTCAGCGTGGCGAACAGGAATCGGTGTGGGAAACCGTGCCGCATCCCTCCTGGGAAGATTTTACCTGGGGCTCGGACGATGGAACCGGTTTCTTAAAGCTGTTTGTCGCCGAAGATGCTGCCCCAGCCAAGCAATGGCGTTATACCAATGCTCCCGACGCCGACGCCCGTGTGGTTCAGGCCATGTATTGGGCCAGTTTGTTTGCTCAGGAGCAAGGTCATAATCCCAGCGAATTGTTGCCTTTGGACAAGGCCAGTAAAATGGGTGATTTTATTCGCCTGGCCATGTTCGACAAGTATTTTAAGCCCATTGGCGTGGAAAATAAAATGGGTCAAGGTGGTTCCGGTTACGAAAGTGCTCACTACCTGTTGTCGTGGTACTATGCCTGGGGAGGTCCTCTGGAGCCTCAAGGCTGGGCTTGGCGCATAGGTTGCAGTCATGCCCACTTTGGCTACCAAAATCCGGTAGCTGCGTATGCCTTGAGTCAGGTCAATGAACTCAAGCCCATTTCGGCCAATGGCGTTCGCGACTGGGGAAGGAGTCTCGATCGTCAGATAGAGTTTTATACCTGGTTGCAGTCGGCCGATGGCGCCATCGCCGGAGGTGCCACCAACAGTTGGAACGGTCAGTACGAAGCTTATCCTGCCGGTACCTCAACTTTTTATGGCATAGCCTATACCGAGCATCCGGTTTATCACGACCCGGGCAGCAACCAATGGTTTGGTATGCAAGCCTGGTCGATGGAGCGTATTGCCGAATTGTATTACATTACTGGTGACGAACGCACCAAAAGATTGATGGATAAGTGGGTGGATTGGGTTAAGCAGGAGGTGCAGTTGCACAGCAACGGAGACTTCGATATCCCTGCCACTCTGGAGTGGAGTGGACAGCCCGATACCTGGAATCCCGAAAGTCCCTCCAATAATCCCAATCTGCGGGTGACTGTTAAGGATTATGGCAAGGATCTGGGTATTGCAGGTTGTCTGGCCAAGGCGCTTGTTTATTATGCTGCAGCCACTGAGAAATATGAAACGCTGGACGAAGAAGCCAAGAACCTGGCTAAGGAAATTCTTGATCGTATGTGGGAAAACTATTACGAAGAGAATGGCAAGGGAGTGGCCGTAACCGAGACGCGTGGCGACTTCAGCCGATTTTTTGATCAGGAAGTGTATATTCCCGAAGGATGGACGGGCAAAATGGCCAATGGCGATGTGATTGAGCCCGGTGTTCGTTTTATCGATATTCGTTCGGAATACCGCAACGATCCAGATTTTCCCGCTTTAGAAGCGGCCTATGCAGCGGGTACTGATTTTGAAAACAAATACCACCGTTTTTGGGCACAGGTGGATATTGCCCTGGCCAACGCCGAATACGGACGTTTCTTT
>Glycomyces_artemisiae_WP_106364381.1
GAGGAGCGCTTCCTCGCGATGTACGACCAGCTCACCGGGGCCGACTCGCCGTACCTGCACGAGACGGGCGTCCCCTACCACTCGGTGGAGGAGCTCATCGTCGAGGCGCCGGACTACGGCCACGAGACGACCTCCGAGGCCCTGAGCTACCTCCAGTGGCTGGAGGCCGCGTACGGCCAGGTCACCGGCGACTGGTCGGGCTACAACGAGTCGTGGGACATCACCGAGCAGTACGCGATCCCGGACCTGAACCCGACCGCGTACAACCCGTCCTCCCCGGCCTCGTACGCCCCGGAGTCCGACAGCGTCGAGGACTACCCGACGCAGCTGGACTTCAACGCGTCCGTCGGCACCGACCCGCTGGGCCAGGAGCTGCGGAACACCTACGGGAACAACCAGGTGTACGGCATGCACTGGATCCTGGACGTGGACAACGCCTACGGCTTCGGCGAGTGCGGCGACGGGACCACCGAGCCCGCGTACATGAACACGTTCCAGCGCGGCTCGCAGGAGTCGACGTGGGAGACCGTCGCGCACCCCTCGTGCGAGACGTTCGACTTCGGCGGCCCCAACGGCTACCTGGACCTGTTCGTGGGCGACTCGCAGTACTCGCAGCAGCAGCGGTACACCGACGCCCCCGACGCCGACGCGCGCGCCATCCAGGTCGCGTGGATGGCCCAGCAGTGGGCGGCCGAGCAGGGCCAGTCGTCGACGATCTCCGGGTCGCTCGACAACGCCTCCAAGATGGGCGACTTCCTGCGGTACGCGTTCGCGGACAAGTACTTCAAGCAGATCGCGGGCGACTGCATCGGGATCAACAACTGCCCCGACGGCAGCGGCAAGAACTCGTTCCACTACCTGCTCTCCTGGTACTACTCGTGGGGCGCGGGCGCGAACGGCGACTGGTCGTTCCGCATCGGCGGCTCGGGCGTCCACCAGGGCTACCAGAACGTCATGGCGGCGTACGCGCTCTCCGAGGGCGGCCTGGAGCCGGCCTCGCCGACCGCGGCGAGCGACTGGGCGGCCAGCCTCGACCAGCAGCTGGAGTTCCTGGAGTGGCTCCAGGTCCCGCAGGGCTCGCCGGGCGCGGGCGCCATCGCGGGCGGCGCGACCAACAACTGGGGCGGCAACTACGGCAACCCGACCACGAGCGCCGAGTTCGAGGGCCTGTACTACGACGAGCAGCCCGTGTGGCACGACCCGCCGTCGAACCGCTGGTTCGGCTTCCAGGTCTGGGGCATGGACCGCGTCGCGCAGTACTGCCTGGAGACCGACGACGCGCGGGCGTGCGACCTGCTCGACCAGTGGGTGGCGTGGGCGCTGTCGGAGTCCGACATCTCCGCGACCGACTACAGCATCCCGGGCGACCTGGACTGGAGCGGCGAGCCGGGGGCGGGCCTGTCCGCCTCGGTGACCTCCATGTCCAAGGACCCGGGCGTGGCCGGGGCGTTCGCGAAGATCCTGTCCTACCACGCCGCGGCCACCGGTGACACCGCCTCGCAGACCGCGGCGAAGAACCTCCTGGACGCGCTGTGGGCCGCGAACGACGGCGTCGGCGTGACCCAGACCGAGGCCCGGGCGGACTACTGCCGCTTCGGCGACGAGGTCTACATCCCCGAGGGCTGGACCGGCACCATGCCGAACGGCGACGTCCTGGAGAACGGCGTCACCTTCATCGAGACCCGTTCCTTCATGAAGGACTTCGAGGGCTGGGACCAGGTCCAGGCGTACATCGACGGCGGCTGCACCGGCCCCGCGCCGGAGTTCAGCTACCACCGGTACTGGCACCAGGTCGAGGTCGCCACGGCGTTCCAGACCTACGCCGCGCTCTTT
>Glycomyces_dulcitolivorans_WP_112139524.1
GAGGAGCGCTTCCTCGAGATGTACGACCAGCTCACCGGGGCCGACTCCCCGTACCTGCACGAGACGGGCGTCCCCTACCACTCGGTGGAGGAGCTCATCGTGGAGGCGCCGGACTACGGCCACGAGACGACCTCCGAGGCGCTGAGCTACCTCCACTGGCTGGAGGCCGCCTACGGGCAGGTCACCGGCGACTGGTCGGGCTACAACGAGTCGTGGGACATCACCGAGCAGTACGCGATCCCGGACCTGAACCCGTCCGCGTACAACCCGTCCTCGCCGGCCTCGTACGCGCCCGAGTCGGGCAGCGTCACCGACTACCCGACGCAGCTGGACTTCAACGCCTCCGTCGGCGTCGACCCGCTGGGCCAGGAGCTGCGCAACACCTACGGCAGCAACCAGGTGTACGGCATGCACTGGATCCTGGACGTGGACAATGCCTACGGCTTCGGCGAGTGCGGCGACGGGACCACCGAGCCCGCGTACATGAACACGTTCCAGCGCGGCTCGCAGGAGTCGACGTGGGAGACCGTCGCGCACCCGTCGTGCGAGACGTTCGACTTCGGCGGCGACAACGGCTACCTCGACCTGTTCGTGGGCGACTCGCAGTACTCCCAGCAGGAGCGCTACACCGACGCCCCCGACGCCGACGCGCGCGCCGTCCAGGTCGCGTGGATGGCCCAGCAGTGGGCGGCCGAGCAGGGCCAGTCCGCGGCGATCTCCGGGTCGCTCGACAACGCCTCGAAGATGGGCGACTACCTGCGGTACTCGTTCGCGGACAAGTACTTCAAGCAGATCGCGGGCGACTGCATCGGGATCAACGCCTGCCCCGACGGCACCGGCAAGAGCTCGTTCCACTACCTGCTGAGCTGGTACTACTCGTGGGGCGCCGGCGCCAACGGCGACTGGTCGTTCCGCATCGGCGGCTCCGGCGTCCACCAGGGCTACCAGAACGTCATGGCCGCGTACGCGCTCTCCGAGGGCGGCCTCCAGCCGAACTCGCCGACCGCGGACGACGACTGGGCGATCAGCCTCGACCAGCAGCTGGAGTTCCTCGAATGGCTCCAGGTGCCGCAGGGCTCCCCGGGCGCCGGCGCCATCGCGGGCGGCGGCACGAACAACTGGGGCGGCAACTACGGCAACCCGACCACGAACGCCGAGTTCGAGGGCCTGTACTACGACGAGCAGCCCGTGTGGCACGACCCGCCGTCGAACCGCTGGTTCGGCTTCCAGGTCTGGGGCATGGACCGCGTCGCGCAGTACTGCATGGAGACCGACGACGCCCGCGCCTGCAACCTGCTCAACGAGTGGGTGGCCTGGGCCCTGTCCGAGTCGGACATCAGCGCGACCGACTACAGCCTGCCGGGCGACCTGGACTGGAACGGCGAGCCGGGGGCGGGCCTGTCCGCCTCGGTGCTCAACATGTCGAAGGACCCCGGTGTGGCCGGGGCGTTCGCGAAGATCCTGTCCTACCACGCCGCGGCCAGCGGCTCGACCGCCTCGCAGACGGCGGCCTCGAACCTGCTGGACGCCCTGTGGGCGGCCAATGACGGCGTCGGCGTGACGCAGACCGAGGCCCGGGCGGACTACTGCCGCTTCGGCGACGAGGTCTACATCCCCGAGGGCTGGACCGGCACCATGCCGAACGGCGACGTGCTCGAGAACGGCGTCACCTTCATCGAGACCCGGTCGTTCATGACCGAGTTCGAGGGCTGGGACCAGGTCGAGGCGTACATCGACGGCGGCTGCACCGGCCCCGCGCCGGAGTTCAACTACCACCGCTACTGGCACCAGGTCGAGGTGGCTACGGCCTTCCAGACCTACGCCGCGCTCTTC
>Glycomyces_fuscus_WP_097632155.1
TACGAGGAGGAGTTCCTCGCCCAGTACGACAAGATCAAGGACCCCGACAGCGGCTACTTCCGCGAGTTCGACGGCCTCCTCGTGCCGTACCACTCGGTGGAGACCCTGATCGTGGAGGCGCCCGACCACGGCCACGCCACCACCTCCGAGGCCTACAGCTACTACCTGTGGCTGGAGGCGACCTACGGCAGGATCACCGGCGACTGGGAGCCCTTCAACTCCGCGTGGGAGTCCATGGAGGCGTTCATCATCCCGGGCACGGCCGACCAGCCCACGAACGGCTCCTACGACCCGTCGTCCCCGGCGACCTACATCCCCGAGTCGCTCGACCCGAGCGACTACCCGATGGCGCTGGACCAGGGGGTCGAGGCGGGCCAGGACCCGCTCGCCCAGGAGCTGAGCAGCGCCTACGGCACCGACGAGGTCTACGGCATGCACTGGCTGCTGGACGTGGACAACACCTACGGCTACGGGTTCTGCGGCGACGGCACCGACGAGGCCCCCGCCTACATCAACACCTTCCAGCGCGGCTCCAACGAGTCGGTCTGGGAGACCGTGCCGCACCCCTCCTGCGAGACCTTCGAGCACGGCGGCGAGAACGGGTTCCTCGACCTGTTCACCGACGACGACAACTACTCCGAGCAGTGGCGCTACACCAACGCGCCCGACGCCGACGCGCGGGCGGTGCAGGTGGCCTACCTGGCGCACCAGTGGGCCTCGGAGCAGGGCAACGAGGGCGCCATCGCCGAGAACGTCTCCAACGCGGCGATGATGGGCGACTACCTGCGCTACGCCATGTTCGACAAGTACTTCAAGGAGATCGGCGACTGCGTCGACCCCCAGGCCTGCCCGCCCGGATCGGGCAAGGACTCCGCGCACTACCTCATGGCCTGGTACTACTCCTGGGGCGGCGCACTGGAGAGCGCCGAGTACCCCTGGGCCTGGCGCATCGGCGGATCCTCCGCCCACCAGGGCTACCAGAACGTGATGGCGGCCTACGCGCTCTCGGAGGTGTCCGCGCTCCAGCCGGAGTCGGCCACCGGCACCGAGGACTGGGGCAACAGCCTCGACCGGCAGCTGGAGTTCCTGGAGTGGCTCCAGTCCTCCGACGGCGGCATCGCGGGCGGCGCGACCAACAGCTGGGAGGGCACCTACGCCCAGCCGCCCTCGGGCACGCCCACCTTCCACGGCATGTTCTACGACGAGAAGCCCGTCTGGCACGACCCGCCGTCCAACCGCTGGTTCGGCTTCCAGGTCTGGGACATGGAGCGGGTGGCCGAGTACTACCGCATCACCGGCGACGAGCGCGCCGGGGGCATCCTGGACGACTGGATCCCCTGGGCGATCGCCAACACCACCGTCGGCGAGAACGGCGAGTTCGCCATCCCCGCCGACATGGAGTGGAGCGGCCAGCCCGACACCTGGACGGGCGAGTCCACGGGCAACCCCGACCTGAGCGTCGAGGTCGTCTCGCACGGACAGGACGTCGGCATCGCCGCGGGCCTGGCCAAGACCCTCATGCACTACGCCGCCGCCACCGGTGACGCCGAGTCCCGCGAGACGGCAGAGGGCCTGCTCGACGCCCTCCTGGCCCACCAGGACGACCTGGGCGTCGCCGTTCCCGAGACGCGGGCCGACTACGCCCGCTTCGACGACGCGTTCGGCTCCCCCGACGGCGGCCTCTACATCCCCGAGGGGTGGACCGGCCAGATGCCCAACGGGGACCCGATCGACTCCGACTCGACGTTCCTGTCCATCCGGTCCTTCTACGAGGACGACCCGAACTGGCCCCAGGTCGAGGAGTACCTCGACGGG
>Glycomyces_harbinensis_WP_091037141.1
GAGGAGCGCTTCCTCACGCTGTACGACCAGCTCGCCGGCGCCGACTCGCCGTACCTGCACGAGACGGGCGTCCCCTACCACTCGGTGGAGGAGCTCATCGTCGAGGCGCCCGACTACGGCCACGAGACCACCTCGGAGGCGCTGAGCTACCTGATGTGGCTCGAGGCCGCCTACGGCCAGGTCACCGGTGACTGGTCGGGTTACAACAACGCCTGGGACGTGACCGAGCAGTACGCGATCCCGGACCTCAACCCGACCAACTACGACCCGAACTCCCCGGCCTCCTACGCTCCCGAAGCGGACAGCGTGGACGCCTACCCGACGCAGATCGACTTCGACGCCCCGGTGGGCACCGACCCGCTCGGCGCGGAGCTGCGCTCCACCTACGGGAACAACCAGATCTACGGCATGCACTGGATCCTGGACGTGGACAACGCCTACGGCTTCGGCGAGTGCGGCGACGGGACCACCGAGCCCGCGTACATGAACACGTTCCAGCGCGGCTCGCAGGAGTCGACGTGGGAGACGGTCGCGCACCCGTCGTGCGAGACCTTCGACTTCGGCGGCCCGAACGGCTTCCTCGACCTGTTCGTGGGCGACGAGGCGTACTCCCAGCAGGAGCGCTACACCAACGCCCCCGACGCCGACGCGCGCGCCGTCCAGGTCGCGTGGATGGCCCAGCAGTGGGCCGAGGAGCAGGGTCAGGCCTCGGAGATCTCCGGGTCTCTGGAGAACGCCTCCAAGATGGGCGACTACCTGCGGTACGCCATGGCGGACAAGTACTTCAAGCAGATCGACGGCGACTGCATCGGCATCGAGAACTGCGCCGACGGCACCGGGAAGAACTCGTTCCACTACCTGATGAGCTGGTACTACTCATGGGGCGCGGGCGCGAACGGCGACTGGTCGTTCCGCATCGGCGGTTCCGGTGTCCACCAGGGCTACCAGAACCCCATGGCCGCTTACGCCCTCTCCGAGGGCGGGCTGACCCCCGACTCGCCGACCGCTGCGGCGGACTGGGCCGCGAGCCTGGACGCACAGCTGGAGTTCCTGGAGTGGCTCCAGGTTCCGGCCGGTTCGCCGGGCGCGGGCGCCATCGCCGGCGGCGCGACGAACAACTGGGGCGGCAACTACGGCACCCCGACCACCTCGGCCGAGCACGAGGGCCTGTACTACGACGAGCAGCCCGTGTGGCACGACCCGCCGTCGAACCGCTGGTTCGGCTTCCAGGTCTGGGGCATGGACCGCACCGCGCAGTACTGCATGGAGACCGGTGAGGCCCGCGCCTGCGAGCTGCTGGACAACTGGGTGGCGTGGGCGCTGTCGGAGAGCGAGATCAGCGCGACCGACTACAGCCTGCCGGGCGACCTGGAGTGGAACGGCGAGCCGGGGGCGGGCCTGTCCGCCACGGTGAGCACCATGTCCAAGGACCCGGGTGTGGCCGGCGCGTTCGCGAAGATCCTGTCCTACCACGCGGCCGCCACCGGCGACACCGCGTCGCAGACGGCCGCTTCGAACCTGCTGGACGGCCTGTGGGCGGTCAACGACGGCATCGGCGTGACGCAGACCGAGGGCCGGGCGGACTACTGCCGCTTCGGCGACGAGGTCTACATCCCCGAGGGCTGGACCGGCACCATGCCGAACGGCGACGTCCTGGAGAACGGGGTCACGTTCATCGAGACCCGCTCCTTCATGACGGAGTTCGAGGGCTGGGACCAGGTCCAGGCGTACATCGACGGCGGCTGCACGGGCGCGCCGCCGGAGTTCGACTACCACCGCTACTGGCACCAGGTCGAGGTCGCCACGGCGTTCCAGACCTACGCCGCGCTGTTC
>Glycomyces_sambucus_WP_091049280.1
GAGGAGCGCTTCCTCGCGATGTACGACCAGCTCACCGGGGCCGACTCCCCGTACCTGCACGAGACGGGCGTCCCCTACCACTCGGTGGAGGAGCTCATCGTGGAGGCGCCGGACTACGGTCACGAGACGACCTCCGAGGCGCTGAGCTACCTCCAGTGGCTGGAGGCCGCCTACGGGCAGGTCACCGGCGACTGGTCGGGCTACAACGAGTCGTGGGACATCACCGAGGAGTACGCGATCCCGGGCCTGAACCCGACCTCGTACAACCCCGCCTCGCCGGCCTCGTACGCGCCCGAGTCGGGCGACATCACCGACTACCCGACCCAGCTCGACTTCAACGCCTCGGTCGGCGCCGACCCGCTGGGCCAGGAGCTGCGCAGCACGTACGGCAACAACCAGATCTACGGCATGCACTGGATCCTGGACGTGGACAACGCCTACGGCTTCGGCGAGTGCGGCGACGGGACCACCGAGCCCGCGTACATGAACACGTTCCAGCGCGGCTCCTCGGAGTCGACGTGGGAGACCGTCGCGCACCCGTCGTGCGAGACGTTCGACTTCGGCGGCGACAACGGCTTCCTGGACCTGTTCGTGGGCGACTCGCAGTACTCCCAGCAGGAGCGCTACACCGCCGCCCCCGACGCCGACGCGCGCGCCGTGCAGGTCGCGTGGATGGCCCAGCAGTGGGCGCAGGAGCAGGGGCAGAGCTCGACGATCTCCGGGTCGCTCGACAACGCCTCGAAGATGGGCGACTTCCTGCGGTACTCGTTCGCGGACAAGTACTTCAAGCAGATCGCCGGCGACTGCATCGGGATCAACAACTGCCCCGACGGCAGCGGCAAGAACTCGTTCCACTACCTGCTCTCCTGGTACTACTCCTGGGGCGCGGGCATGAACGGCGACTGGTCGTTCCGCATCGGCGGCTCCGGTGTCCACCAGGGCTACCAGAACGTCATGGCCGCGTACGCCCTCTCCGAGGGCGGCCTGGAGCCGAACTCGCCCACCGCGGCGAGCGACTGGGCGGCCAGCCTGGACCAGCAGCTCGAGTTCCTCGAGTGGCTGCAGGTCCCGCAGGGCTCGCCGGGCGCCGGCGCCATCGCGGGCGGCGCGACCAACAACTGGGGCGGCAACTACGGCAACCCGACCACGAACGCCGAGTTCGAGGGCCTGTACTACGACGAGCAGCCCGTGTGGCACGACCCGCCGTCGAACCGCTGGTTCGGCTTCCAGGTCTGGGGCATGGACCGCATCGCGCAGTACTGCATGGAGACCGACGACCCCCGCGCCTGCAACCTGCTCGACGAGTGGGTCGCCTGGGCGCTCTCGGAGTCGGACATCACCGCCGCGGACTACAGCCTGCCGGGCGACCTGGAGTGGAACGGCGAGCCGGGGGCGGGCCTGTCCGCCTCGGTGATCAACATGTCGAAGGACCCGGGTGTGGCCGGGGCGTTCGCGAAGATCCTCTCCTACCACGCCGCGGCCACCGGCGACACCGCGTCGCAGACGGCCGCCGCCAACCTCCTGGACGCGCTCTGGGAGGCCAACGACGGCGTCGGCGTCACGCAGACCGAGGGCCGGGCGGACTACTGCCGCTTCGGCGACGAGGTCTACATCCCCGAGGGCTGGACCGGCACCATGCCGAACGGCGACGTGCTCGAGAACGGCGTCACCTTCATCGAGACCCGGTCGTTCATGACCGAGTTCGAGGGCTGGGACCAGGTCCAGGCGTACATCGACGGCGGCTGCACCGGCCCCGCGCCGGAGTTCAACTACCACCGCTACTGGCACCAGGTCGAGGTCGCGACGGCCTTCCAGACCTACGCCGCACTGTTC
>Glycomyces_tenuis_WP_026930238.1
GAAGACCGGTTCCTCACCCTCTACGACCAGCTGACCGGCACGGACTCGCCCTACCTCCACGAATCGGGCGTGCCCTACCACTCGGTCGAGGAGCTCATCGTTGAAGCCCCCGACTACGGCCACCAGACCACCTCGGAAGCACTCAGCTACCTGATGTGGCTCGAAGCCTCCTACGGGCAGATCACCGGCGACTGGGACCCCTACAACCAATCGTGGAACACCGTCGAGGAATACGCCATCCCCGACATGAACCCGACCAACTACAACCCCTCCAGCCCCGCGACGTACGCACCCGAGGCCGACAGCCCCGACCAGTACCCGACGCAGCTGGACTTCGACGTGCCGGTCGGCGAAGACCCGCTCGCCGACGAACTGGCCTCCACCTACGGGACCAACCAGATCTACGGCATGCACTGGATCCTCGACGTCGACAACGCCTACGGCTTCGGCGAATGCGGCGACGGCACCACCGAACCCGCCTACATCAACACCTTCCAGCGCGGCCTCCAGGAGTCCACGTGGGAGACCGTGACGCACCCGTCGTGCGAGACCTTCGACTTCGGCGGACCCAACGGCTTCCTCGACCTGTTCATCGGCGACGAGCAGTACGCACAGCAGGAGCGCTACACCGCCGCTCCCGACGCGGACGCCCGCGCCGTGCAGGTCGCCTGGCTCGCCGAGCAGTGGGCCGCCGAGCAGGGCAACGAGGGCGCCGTCACCGAGTCGCTCGAGAAGGCCTCCAAGATGGGCGACTACCTGCGCTACTCCTTCGCGGACAAGTACTTCAAGCAGATCGGCGACTGCGTCGGGGCGGACACCTGCCCCGCCGGCACGGGCAAGAACTCGTTCCACTACCTGATCAGCTGGTACTACTCGTGGGGCGCCGGCATGAACGGCGACTGGTCCTACCGGATCGGCGGATCGGGCATCCACCAGGGCTACCAGAACGTCATGGCGGCGTACGCGCTGTCGGGCGACATGGCCCCCGACTCCCCGACCGCGGCCGACGACTGGGCCACCAGCCTCGACACCCAACTCGAGTTCCTCGAATGGCTCCAAGTCCCCGAGGGCAGCGAAGGCGCCGGCGCCATCGCCGGCGGTGCCACCAACAACTGGCAGGGCAACTACGGCACCCCGGACTCCTCCGCGCAGTTCAACGGAATGGCCTACGACTGGCAGCCGGTGTGGAACGACCCGCCGTCGAACCGCTGGTTCGGCTTCCAGGCCTGGGGCATGGACCGCGTCTCGCAGTACTACTACTACACCGGTGACGAGCGCGCCGGGGCCCTGATGGACTCGTGGGTGGAATGGGTGCTGGCCAACAGCACCATCACCCCCACCGAGTACTCCTTCCCCGGTGACCTCGAGTGGTCCGGCGAGCCGGGCTCCAGCCTGAGCGCTTCGGTCGCCACCCAGTCCACCGACCCGGGCGTGGCCGGCGCCACGGCCAAGGTGCTGGCGTACTACGCCGCCGCCACCAACGACACCGAGCTCCAGCAGACCGTCGCGGACCTGCTCGACGCGCTGTGGTCGTACAACGACGGCATCGGCGTCACCCAGCCCGAGCAGCGCGCCGACTACTGCCGCTTCGGCGACGAGATCCACATCCCGGACGGCTGGTCGGGCACCATGCCGAACGGCGACGTCATCGAGCCCGGTGTCAGCTTCATCGACATCCGGTCCTTCATGAAGGAGTTCGAAGGCTGGGACCAGGTGCAGGCGTACATCGACGGCGGCTGCACCGGGCCGGCGCCGGAGTTCAGTTACCACCGGTACTGGCACCAGGTCGAGGTCGCCACGGCGTACTCCACCTATGCCGACCTGTTC
>Glycomyces_xiaoerkulensis_WP_100445025.1
GAGCAGCGGTTCCTCGACCTGTACGGCCAGCTCACCGGTTCGGACTCGCCCTACCTCCACGAATCGGGCGTGCCGTACCACTCGGTCGAGAAGCTCATCGTCGAGGCGCCGGACTACGGCCACCAGACCACCTCCGAGGCGATGAGCTACCTGATGTGGCTCGAGGCCGCCTACGGGGACGTCACCGGTGACTGGGGTCCGTACAACCAGTCCTGGGAGACGACCGAGCAGTACATGATCCCGGACATGAACCCGACCAACTACGACCCGTCGGACCCGGCGTCGTACGCCCCCGAGGCCGACGACCCGTCGAAGTACCCGACGCAGTTGGACTTCGACGTCCCGGTCGGGGAGGACCCGATCGCCGACGAGCTGGCCCAGACCTACGGGACCAACCAGATCTACGGCATGCACTGGATCCTCGACGTCGACAACGGCTACGGGTTCGGCGAGTGCGGCGACGGGACCACCGAGCCGGCCTACGTCAACACCTTCCAGCGCGGCCTGCAGGAGTCCACCTGGGAGACCGTGACGCACCCGTCGTGCGAGACGTTCGACTTCGGCGGTGAGAACGGCTTCCTGGACCTGTTCGTCGGCGACGACGAGTACGCCCAGCAGGAGCGGTACACCGCCGCCCCCGACGCCGACGCGCGCGCCGTCCAGGTCGCGTGGCTGGCCGAGCAGTGGGCCGCCGAGCAGGGGCAGTCGAGCGACGTCTCCGAGGCCACCGACAAGGCCTCGATGATGGGCGACTACCTGCGCTACGCCTTCGCCGACAAGTACTTCAAGGAGATCGGCGACTGCGTCGGCGCGAACGAATGCGCCGCGGGCACCGGGAAGAACTCGTTCCACTACCTGCTGAGCTGGTACTACTCGTGGGGCGCCGGCCTGAACGGTGACTGGTCGTTCCGCATCGGCGGCTCGGGCATCCACCAGGGCTACCAGAACGTCCTGGCCGCGTACGCGCTGTCCGACGACATGGCCCCCGACTCGCCGACGGCGGCCGGGGACTGGCAGACCAGCCTCGACGCCCAGTTCGACTTCCTCGAGTGGCTGCAGTCGCCCGAGGGCGCGATCGCCGGCGGTGCCACCAACAACTGGCAGGGCAACTACGGCGAGCCGACCTCGAGCGCCCAGTTCGACGGCATGGCCTACGACTGGCAGCCGGTCTGGAACGACCCGCCGTCGAACAACTGGTTCGGCTTCCAGGCCTGGGGCATGGACGACGTCGCCACGTACTACTACCACACCGGTGACGAGCGCGCCGGGGACCTGCTGGACAACTGGGTCGGCTGGGTGCTGGACAACAGCACCATCACCTCGACCGACTACAGCCTCCCCGGTGACCTCGAGTGGTCGGGCGAGCCGGGCTCGGGTCTGTCGGTCGACGTGGTGAGCGAGTCGGGCGACCCGGGTGTCGCCGGTGCGCTCGCGAAGGTCCTGGCGTACTACGCCGCCGCGACCGACGACGCCGCGCTCCAGGAGACCGTCTCGGACCTGCTGGACGCCATGTGGTCGTTCAACGACGGCATCGGCATCAGCCGCACCGAGGAGCGGTCGGACTACTGCCGCTTCGGCGACGAGGTCTACATCCCGGACGGCTGGTCGGGCACCATGCCGAACGGCGACGTGATCGAGCCGGGTTCCACCTTCATCAGCATCCGGTCGTTCATGACCGAGTTCGAGGGCTGGGACCAGGTGCAGGCCTACATCGACAACGGCTGCGAGGGTGACCCGCCGGAGTTCGACTACCACCGGTACTGGCACCAGGTGGAGGCCGCGACGGCCTTCCACACCTACGCCAAGCTGTTC
>Gorillibacterium_massiliense_WP_040952801.1
[truncated: 1,441,767 more chars]
